# Supplementary material for: Fine mapping of copy number variations on two cattle genome assemblies using high density SNP array
Source: BMC Genomics. 2012 Aug 6;13:376. doi: 10.1186/1471-2164-13-376 (PMC3583728; doi:10.1186/1471-2164-13-376)
Supplement: Additional file 2 — Figure S1. Comparison of cattle copy number variations derived from BovineHD and BovineSNP50 assays on Batu_4.0. [file 1471-2164-13-376-S2.xls]

## Sheet: all
No	Chr	Start	End	Length	Type	StartSNP	EndSNP	#SNP	#Animals	Frequency	RefSeq gene count	RefSeq gene	in silico human RefSeq gene count	in silico human RefSeq gene	Glean gene count	Glean gene	Ensemble gene count	Ensemble gene	QTL count	QTL Information	OMIM No	OMIM information	OMIA No	OMIA information
1	chr1	41228	84505	43278	gain	BovineHD0100000024	BovineHD0100000031	7	30	0.0445104	0		0		2	GLEAN_19110;GLEAN_19108	2	ENSBTAG00000006858 ENSBTAT00000051913 ENSBTAT00000009004 ENSBTAT00000053790;ENSBTAG00000035349 ENSBTAT00000057220 ENSBTAT00000008992 ENSBTAT00000056519	1	Social separation--Standing alert QTL 7127 SSSA	0		0
2	chr1	1230078	1447805	217728	gain	BovineHD0100000439	BovineHD0100000522	89	23	0.0341246	3	NM_001076975 IL10RB interleukin 10 receptor, beta;NM_174552 IFNAR1 interferon (alpha, beta and omega) receptor 1;NM_174553 IFNAR2 interferon (alpha, beta and omega) receptor 2	7	NM_000628 IL10RB interleukin 10 receptor, beta;NM_000629 IFNAR1 interferon (alpha, beta and omega) receptor 1;NM_000874 IFNAR2 interferon (alpha, beta and omega) receptor 2;NM_207585 IFNAR2 interferon (alpha, beta and omega) receptor 2;AF090940;AK124057;X89814	4	GLEAN_07921;GLEAN_07912;GLEAN_07911;GLEAN_07910	3	ENSBTAG00000015212 ENSBTAT00000020239;ENSBTAG00000019404 ENSBTAT00000025852;ENSBTAG00000021819 ENSBTAT00000029080	3	Social separation--Standing alert QTL 7127 SSSA;Residual feed intake QTL 5265 RFI;Fat thickness QTL 1317 FATTH	1	IFNAR2 interferon (alpha, beta and omega) receptor 2 NM_000874 3455 {Hepatitis B virus, susceptibility to}, 610424 (3)	0
3	chr1	1705124	1812346	107223	gain	ARS-BFGL-NGS-25183	BovineHD0100000615	26	8	0.0118694	0		0		0		0		4	Residual feed intake QTL 5265 RFI;Residual feed intake QTL 5264 RFI;Fat thickness QTL 1317 FATTH;Protein yield QTL 2728 PY	0		0
4	chr1	2082238	2088014	5777	gain	BovineHD0100000686	BovineHD0100000689	4	4	0.00593472	1	NM_001199027 C1H21ORF63 chromosome 21 open reading frame 63 ortholog	1	NM_058187 C21orf63 chromosome 21 open reading frame 63	1	GLEAN_07906	1	ENSBTAG00000017310 ENSBTAT00000023019 ENSBTAT00000061007	3	Residual feed intake QTL 5265 RFI;Residual feed intake QTL 5264 RFI;Protein yield QTL 2728 PY	0		0
5	chr1	2394213	2470246	76034	loss	BovineHD0100000853	BovineHD0100000873	20	1	Unique	0		3	AF090940;AK127847;AK222734	0		0		3	Residual feed intake QTL 5265 RFI;Residual feed intake QTL 5264 RFI;Protein yield QTL 2728 PY	0		0
6	chr1	3065356	3085844	20489	gain	BovineHD0100001066	BovineHD0100001077	14	1	Unique	0		0		0		0		4	Residual feed intake QTL 5265 RFI;Residual feed intake QTL 5264 RFI;Protein yield QTL 2728 PY;Fat yield QTL 2504 FY	0		0
7	chr1	3895810	3973188	77379	both	BTA-33606-no-rs	BovineHD0100001386	17	18	0.0267062	0		5	NM_181602 KRTAP6-1 keratin associated protein 6-1;AB096952;AB096959;BC104872;BC105029	2	GLEAN_11222;GLEAN_11218	1	ENSBTAG00000044154 ENSBTAT00000061561	3	Residual feed intake QTL 5265 RFI;Protein yield QTL 2728 PY;Fat yield QTL 2504 FY	0		0
8	chr1	4004890	4024722	19833	gain	BovineHD0100001392	BovineHD0100001398	4	5	0.0074184	0		8	NM_181602 KRTAP6-1 keratin associated protein 6-1;AB096952;AB096957;AB096959;AB180041;AF090940;BC104872;BC105029	2	GLEAN_11220;GLEAN_19809	1	ENSBTAG00000044154 ENSBTAT00000061561	3	Residual feed intake QTL 5265 RFI;Protein yield QTL 2728 PY;Fat yield QTL 2504 FY	0		0
9	chr1	4197492	4204165	6674	loss	BovineHD0100001425	BovineHD0100001428	4	4	0.00593472	0		0		0		0		4	Residual feed intake QTL 5265 RFI;Protein yield QTL 2728 PY;Fat yield QTL 2504 FY;Daughter pregnancy rate QTL 1673 DPR	0		0
10	chr1	5145815	5147248	1434	loss	BovineHD0100001697	BovineHD0100001698	3	1	Unique	0		0		0		0		4	Residual feed intake QTL 5265 RFI;Protein yield QTL 2728 PY;Fat yield QTL 2504 FY;Daughter pregnancy rate QTL 1673 DPR	0		0
11	chr1	5972605	5993585	20981	loss	BovineHD0100001982	BovineHD0100001986	5	1	Unique	0		0		0		0		4	Residual feed intake QTL 5265 RFI;Protein yield QTL 2728 PY;Fat yield QTL 2504 FY;Daughter pregnancy rate QTL 1673 DPR	0		0
12	chr1	6870222	6876346	6125	loss	BovineHD0100002279	BovineHD0100002283	5	2	Multiple	0		0		0		0		4	Residual feed intake QTL 5265 RFI;Protein yield QTL 2728 PY;Fat yield QTL 2504 FY;Daughter pregnancy rate QTL 1673 DPR	0		0
13	chr1	9960627	9970476	9850	loss	BovineHD4100000081	BovineHD0100003220	4	5	0.0074184	0		1	AF090940	0		0		6	Protein yield QTL 2728 PY;Fat yield QTL 2504 FY;Daughter pregnancy rate QTL 1673 DPR;Presence of horns QTL 6261 HORNS;Milk yield QTL 4702 MY;Behavior QTL 1492 BEH	0		0
14	chr1	10554467	10577417	22951	loss	BovineHD0100003371	BovineHD0100003380	8	2	Multiple	0		0		0		0		3	Protein yield QTL 2728 PY;Fat yield QTL 2504 FY;Daughter pregnancy rate QTL 1673 DPR	0		0
15	chr1	10743878	10759217	15340	gain	BovineHD0100003416	BovineHD0100003417	3	1	Unique	0		0		0		0		3	Protein yield QTL 2728 PY;Fat yield QTL 2504 FY;Daughter pregnancy rate QTL 1673 DPR	0		0
16	chr1	11383643	11402101	18459	loss	BovineHD0100003549	BovineHD0100003559	12	1	Unique	0		0		0		0		4	Protein yield QTL 2728 PY;Fat yield QTL 2504 FY;Daughter pregnancy rate QTL 1673 DPR;Rump angle QTL 3428 RANG	0		0
17	chr1	11858931	11865116	6186	loss	BovineHD0100003677	BovineHD0100003681	5	23	0.0341246	0		0		0		0		4	Protein yield QTL 2728 PY;Fat yield QTL 2504 FY;Daughter pregnancy rate QTL 1673 DPR;Rump angle QTL 3428 RANG	0		0
18	chr1	12436670	12681133	244464	both	BovineHD0100003861	BovineHD0100003873	52	45	0.0667656	0		1	AK127847	0		0		4	Protein yield QTL 2728 PY;Rump angle QTL 3428 RANG;Fat yield QTL 2499 FY;Udder Cleft QTL 1674 UC	0		0
19	chr1	13002067	13137365	135299	loss	BovineHD0100003972	ARS-BFGL-BAC-685	47	6	0.00890208	0		3	AB051530;AF090940;AK127847	0		0		4	Protein yield QTL 2728 PY;Rump angle QTL 3428 RANG;Fat yield QTL 2499 FY;Udder Cleft QTL 1674 UC	0		0
20	chr1	13492340	13502034	9695	loss	BovineHD0100004108	BovineHD0100004110	3	1	Unique	0		0		0		0		4	Protein yield QTL 2728 PY;Rump angle QTL 3428 RANG;Fat yield QTL 2499 FY;Udder Cleft QTL 1674 UC	0		0
21	chr1	13716457	13784112	67656	loss	BovineHD0100004162	BovineHD0100004174	13	1	Unique	0		0		0		0		4	Protein yield QTL 2728 PY;Rump angle QTL 3428 RANG;Fat yield QTL 2499 FY;Udder Cleft QTL 1674 UC	0		0
22	chr1	13939086	14008921	69836	both	BovineHD0100004243	BovineHD0100004263	20	2	Multiple	0		1	AF090940	0		0		4	Protein yield QTL 2728 PY;Rump angle QTL 3428 RANG;Fat yield QTL 2499 FY;Udder Cleft QTL 1674 UC	0		0
23	chr1	14083768	14101679	17912	loss	BovineHD0100004286	BovineHD0100004291	6	1	Unique	0		0		0		0		4	Protein yield QTL 2728 PY;Rump angle QTL 3428 RANG;Fat yield QTL 2499 FY;Udder Cleft QTL 1674 UC	0		0
24	chr1	14348132	14426230	78099	loss	BovineHD0100004322	BovineHD0100004330	10	2	Multiple	0		4	AF090940;AK097143;AK098235;AK127847	0		0		4	Protein yield QTL 2728 PY;Rump angle QTL 3428 RANG;Fat yield QTL 2499 FY;Udder Cleft QTL 1674 UC	0		0
25	chr1	14570234	14575203	4970	gain	BovineHD0100004375	BovineHD0100004378	3	1	Unique	0		0		0		0		4	Protein yield QTL 2728 PY;Rump angle QTL 3428 RANG;Fat yield QTL 2499 FY;Udder Cleft QTL 1674 UC	0		0
26	chr1	15980459	15999631	19173	both	BovineHD0100004750	BovineHD0100004759	10	5	0.0074184	0		0		0		0		5	Protein yield QTL 2728 PY;Rump angle QTL 3428 RANG;Udder Cleft QTL 1674 UC;Protein yield QTL 2500 PY;Structural soundness (legs, feet, penis, and prepuce) QTL 3579 SOUND	0		0
27	chr1	16017815	16019403	1589	loss	BovineHD0100004767	BovineHD0100004769	3	2	Multiple	0		0		0		0		5	Protein yield QTL 2728 PY;Rump angle QTL 3428 RANG;Udder Cleft QTL 1674 UC;Protein yield QTL 2500 PY;Structural soundness (legs, feet, penis, and prepuce) QTL 3579 SOUND	0		0
28	chr1	16974799	16992595	17797	loss	BovineHD0100005076	BovineHD0100005079	4	9	0.0133531	0		1	AF090940	0		0		6	Protein yield QTL 2728 PY;Rump angle QTL 3428 RANG;Udder Cleft QTL 1674 UC;Protein yield QTL 2500 PY;Structural soundness (legs, feet, penis, and prepuce) QTL 3579 SOUND;Udder composite index QTL 3474 UCI	0		0
29	chr1	17020504	17034994	14491	loss	BovineHD0100005092	BovineHD0100005094	3	1	Unique	0		0		0		0		6	Protein yield QTL 2728 PY;Rump angle QTL 3428 RANG;Udder Cleft QTL 1674 UC;Protein yield QTL 2500 PY;Structural soundness (legs, feet, penis, and prepuce) QTL 3579 SOUND;Udder composite index QTL 3474 UCI	0		0
30	chr1	17087277	17141030	53754	gain	BovineHD0100005102	BovineHD0100005122	20	1	Unique	0		0		0		0		6	Protein yield QTL 2728 PY;Rump angle QTL 3428 RANG;Udder Cleft QTL 1674 UC;Protein yield QTL 2500 PY;Structural soundness (legs, feet, penis, and prepuce) QTL 3579 SOUND;Udder composite index QTL 3474 UCI	0		0
31	chr1	17163118	17183364	20247	loss	BovineHD0100005132	BovineHD0100005143	12	2	Multiple	0		0		0		0		6	Protein yield QTL 2728 PY;Rump angle QTL 3428 RANG;Udder Cleft QTL 1674 UC;Protein yield QTL 2500 PY;Structural soundness (legs, feet, penis, and prepuce) QTL 3579 SOUND;Udder composite index QTL 3474 UCI	0		0
32	chr1	17459737	17525248	65512	loss	BovineHD0100005214	BovineHD0100005225	12	2	Multiple	0		0		0		0		6	Protein yield QTL 2728 PY;Rump angle QTL 3428 RANG;Udder Cleft QTL 1674 UC;Protein yield QTL 2500 PY;Structural soundness (legs, feet, penis, and prepuce) QTL 3579 SOUND;Udder composite index QTL 3474 UCI	0		0
33	chr1	17636685	17658803	22119	loss	BovineHD0100046905	BovineHD0100005257	6	1	Unique	0		0		0		0		6	Protein yield QTL 2728 PY;Rump angle QTL 3428 RANG;Udder Cleft QTL 1674 UC;Protein yield QTL 2500 PY;Structural soundness (legs, feet, penis, and prepuce) QTL 3579 SOUND;Udder composite index QTL 3474 UCI	0		0
34	chr1	17697120	17699246	2127	gain	BovineHD0100005266	Hapmap44269-BTA-67047	3	1	Unique	0		0		0		0		6	Protein yield QTL 2728 PY;Rump angle QTL 3428 RANG;Udder Cleft QTL 1674 UC;Protein yield QTL 2500 PY;Structural soundness (legs, feet, penis, and prepuce) QTL 3579 SOUND;Udder composite index QTL 3474 UCI	0		0
35	chr1	17700735	17706465	5731	gain	BovineHD0100005269	BovineHD0100005273	5	2	Multiple	0		0		0		0		6	Protein yield QTL 2728 PY;Rump angle QTL 3428 RANG;Udder Cleft QTL 1674 UC;Protein yield QTL 2500 PY;Structural soundness (legs, feet, penis, and prepuce) QTL 3579 SOUND;Udder composite index QTL 3474 UCI	0		0
36	chr1	17848730	17858733	10004	loss	BovineHD0100005364	BovineHD0100005375	12	1	Unique	0		0		0		0		6	Protein yield QTL 2728 PY;Rump angle QTL 3428 RANG;Udder Cleft QTL 1674 UC;Protein yield QTL 2500 PY;Structural soundness (legs, feet, penis, and prepuce) QTL 3579 SOUND;Udder composite index QTL 3474 UCI	0		0
37	chr1	17969252	17987048	17797	gain	BovineHD0100005378	BovineHD0100005391	14	14	0.0207715	0		0		0		0		5	Protein yield QTL 2728 PY;Rump angle QTL 3428 RANG;Structural soundness (legs, feet, penis, and prepuce) QTL 3579 SOUND;Udder composite index QTL 3474 UCI;Protein yield QTL 2502 PY	0		0
38	chr1	18523483	18533322	9840	loss	BovineHD0100005519	BovineHD0100005521	3	1	Unique	0		0		0		0		5	Protein yield QTL 2728 PY;Rump angle QTL 3428 RANG;Structural soundness (legs, feet, penis, and prepuce) QTL 3579 SOUND;Udder composite index QTL 3474 UCI;Protein yield QTL 2502 PY	0		0
39	chr1	19052118	19082522	30405	loss	BovineHD0100005635	BovineHD0100005639	4	3	0.00445104	0		0		0		0		4	Protein yield QTL 2728 PY;Rump angle QTL 3428 RANG;Structural soundness (legs, feet, penis, and prepuce) QTL 3579 SOUND;Protein yield QTL 2502 PY	0		0
40	chr1	19697494	19703888	6395	loss	BovineHD0100005796	BovineHD0100005798	3	1	Unique	0		0		0		0		4	Protein yield QTL 2728 PY;Rump angle QTL 3428 RANG;Structural soundness (legs, feet, penis, and prepuce) QTL 3579 SOUND;Protein yield QTL 2502 PY	0		0
41	chr1	19782077	20060878	278802	gain	BovineHD0100005817	BovineHD0100005907	92	2	Multiple	0		5	AF090940;AK097143;AK098235;AK127847;BC036758	0		0		4	Protein yield QTL 2728 PY;Rump angle QTL 3428 RANG;Structural soundness (legs, feet, penis, and prepuce) QTL 3579 SOUND;Protein yield QTL 2502 PY	0		0
42	chr1	20261139	20266707	5569	gain	BovineHD0100005955	BovineHD0100005957	3	1	Unique	0		0		0		0		4	Protein yield QTL 2728 PY;Rump angle QTL 3428 RANG;Structural soundness (legs, feet, penis, and prepuce) QTL 3579 SOUND;Protein yield QTL 2502 PY	0		0
43	chr1	20906791	20942786	35996	loss	BovineHD0100006120	BovineHD0100006128	11	2	Multiple	0		5	NM_013396 USP25 ubiquitin specific peptidase 25;AF170562;AK022574;BC015930;BC075792	1	GLEAN_25155	1	ENSBTAG00000019314 ENSBTAT00000025716	4	Protein yield QTL 2728 PY;Rump angle QTL 3428 RANG;Structural soundness (legs, feet, penis, and prepuce) QTL 3579 SOUND;Protein yield QTL 2502 PY	0		0
44	chr1	22933490	22977286	43797	gain	BovineHD0100006675	BovineHD0100006687	14	1	Unique	0		6	AF090940;AK098235;AK124194;AK127847;AK127911;BC036758	0		0		5	Protein yield QTL 2728 PY;Rump angle QTL 3428 RANG;Structural soundness (legs, feet, penis, and prepuce) QTL 3579 SOUND;Protein yield QTL 2502 PY;Milk Yield (EBV) QTL 6145 MY	0		0
45	chr1	23296041	23306047	10007	gain	BovineHD0100006766	BovineHD0100006768	3	1	Unique	0		0		0		0		5	Protein yield QTL 2728 PY;Rump angle QTL 3428 RANG;Structural soundness (legs, feet, penis, and prepuce) QTL 3579 SOUND;Protein yield QTL 2502 PY;Milk Yield (EBV) QTL 6145 MY	0		0
46	chr1	23566802	23576320	9519	loss	BovineHD0100006872	BovineHD0100006874	3	1	Unique	0		0		0		0		5	Protein yield QTL 2728 PY;Rump angle QTL 3428 RANG;Structural soundness (legs, feet, penis, and prepuce) QTL 3579 SOUND;Protein yield QTL 2502 PY;Milk Yield (EBV) QTL 6145 MY	0		0
47	chr1	23936009	23941688	5680	loss	BovineHD0100007406	BovineHD0100007402	6	14	0.0207715	0		0		0		0		4	Protein yield QTL 2728 PY;Rump angle QTL 3428 RANG;Structural soundness (legs, feet, penis, and prepuce) QTL 3579 SOUND;Protein yield QTL 2502 PY	0		0
48	chr1	24006930	24031870	24941	loss	BovineHD0100007371	BovineHD0100007365	7	2	Multiple	0		0		0		0		4	Protein yield QTL 2728 PY;Rump angle QTL 3428 RANG;Structural soundness (legs, feet, penis, and prepuce) QTL 3579 SOUND;Protein yield QTL 2502 PY	0		0
49	chr1	25350490	25352559	2070	loss	BovineHD0100007407	BovineHD0100007409	3	7	0.0103858	0		0		0		0		4	Rump angle QTL 3428 RANG;Protein yield QTL 2502 PY;Somatic cell score QTL 3175 SCS;Conception rate QTL 3439 CONCRATE	0		0
50	chr1	25564252	25593324	29073	loss	BovineHD0100007474	BovineHD0100007481	9	5	0.0074184	0		0		0		0		4	Rump angle QTL 3428 RANG;Protein yield QTL 2502 PY;Somatic cell score QTL 3175 SCS;Conception rate QTL 3439 CONCRATE	0		0
51	chr1	26932949	26939301	6353	loss	BovineHD0100007863	BovineHD0100007870	5	5	0.0074184	0		0		0		0		4	Rump angle QTL 3428 RANG;Protein yield QTL 2502 PY;Conception rate QTL 3439 CONCRATE;Retail product yield QTL 1347 YIELD	0		0
52	chr1	26952449	26958687	6239	loss	BovineHD0100007875	BovineHD0100007879	5	3	0.00445104	0		0		0		0		4	Rump angle QTL 3428 RANG;Protein yield QTL 2502 PY;Conception rate QTL 3439 CONCRATE;Retail product yield QTL 1347 YIELD	0		0
53	chr1	27201544	27208502	6959	loss	BovineHD0100007948	BovineHD4100000156	4	4	0.00593472	0		0		0		0		4	Rump angle QTL 3428 RANG;Protein yield QTL 2502 PY;Conception rate QTL 3439 CONCRATE;Retail product yield QTL 1347 YIELD	0		0
54	chr1	27505644	27514613	8970	loss	BovineHD0100008048	BovineHD0100008050	3	1	Unique	0		0		0		0		5	Rump angle QTL 3428 RANG;Protein yield QTL 2502 PY;Conception rate QTL 3439 CONCRATE;Retail product yield QTL 1347 YIELD;abomasum displacement QTL 5112 AD	0		0
55	chr1	27782883	27789711	6829	loss	BovineHD0100008090	BovineHD0100008094	5	3	0.00445104	0		0		0		0		5	Rump angle QTL 3428 RANG;Protein yield QTL 2502 PY;Conception rate QTL 3439 CONCRATE;Retail product yield QTL 1347 YIELD;abomasum displacement QTL 5112 AD	0		0
56	chr1	27958809	28005306	46498	loss	BovineHD0100008162	BovineHD0100008169	8	10	0.0148368	0		0		0		0		5	Rump angle QTL 3428 RANG;Protein yield QTL 2502 PY;Conception rate QTL 3439 CONCRATE;Retail product yield QTL 1347 YIELD;abomasum displacement QTL 5112 AD	0		0
57	chr1	28031951	28056293	24343	gain	BovineHD0100008180	BovineHD0100008190	12	1	Unique	0		1	AK127911	0		0		5	Rump angle QTL 3428 RANG;Protein yield QTL 2502 PY;Conception rate QTL 3439 CONCRATE;Retail product yield QTL 1347 YIELD;abomasum displacement QTL 5112 AD	0		0
58	chr1	28508359	28527706	19348	loss	BovineHD0100008246	BovineHD0100008249	4	9	0.0133531	0		0		0		0		5	Rump angle QTL 3428 RANG;Protein yield QTL 2502 PY;Conception rate QTL 3439 CONCRATE;Retail product yield QTL 1347 YIELD;abomasum displacement QTL 5112 AD	0		0
59	chr1	29374926	29395911	20986	loss	BovineHD0100008502	BovineHD0100008511	10	3	0.00445104	1	NM_001122729 GBE1 glucan (1,4-alpha-), branching enzyme 1	1	NM_000158 GBE1 glucan (1,4-alpha-), branching enzyme 1	1	GLEAN_16219	1	ENSBTAG00000036262 ENSBTAT00000050765	5	Rump angle QTL 3428 RANG;Protein yield QTL 2502 PY;Conception rate QTL 3439 CONCRATE;Retail product yield QTL 1347 YIELD;abomasum displacement QTL 5112 AD	1	GBE1 glucan (1,4-alpha-), branching enzyme 1 NM_000158 2632 Glycogen storage disease IV, 232500 (3)	0
60	chr1	29648888	29650827	1940	gain	BovineHD0100008581	BovineHD0100008584	4	9	0.0133531	0		0		0		0		5	Rump angle QTL 3428 RANG;Protein yield QTL 2502 PY;Conception rate QTL 3439 CONCRATE;Retail product yield QTL 1347 YIELD;abomasum displacement QTL 5112 AD	0		0
61	chr1	30381874	30388870	6997	loss	BovineHD0100008768	ARS-BFGL-NGS-40513	3	1	Unique	0		0		0		0		5	Rump angle QTL 3428 RANG;Protein yield QTL 2502 PY;Conception rate QTL 3439 CONCRATE;abomasum displacement QTL 5112 AD;subcutaneous fat QTL 4854 SUBFAT	0		0
62	chr1	30515558	30521495	5938	loss	BTB-00013185	BovineHD0100008781	3	2	Multiple	0		1	AF170702	0		0		5	Rump angle QTL 3428 RANG;Protein yield QTL 2502 PY;Conception rate QTL 3439 CONCRATE;abomasum displacement QTL 5112 AD;subcutaneous fat QTL 4854 SUBFAT	0		0
63	chr1	30719160	30730379	11220	gain	BovineHD0100008822	BovineHD0100008826	5	3	0.00445104	0		0		0		0		5	Rump angle QTL 3428 RANG;Protein yield QTL 2502 PY;Conception rate QTL 3439 CONCRATE;abomasum displacement QTL 5112 AD;subcutaneous fat QTL 4854 SUBFAT	0		0
64	chr1	30960691	30962301	1611	gain	BovineHD0100008998	BovineHD0100009000	3	3	0.00445104	0		0		0		0		5	Rump angle QTL 3428 RANG;Protein yield QTL 2502 PY;Conception rate QTL 3439 CONCRATE;abomasum displacement QTL 5112 AD;subcutaneous fat QTL 4854 SUBFAT	0		0
65	chr1	31069284	31108224	38941	loss	BovineHD0100009032	BovineHD0100009041	9	1	Unique	0		0		0		0		5	Rump angle QTL 3428 RANG;Protein yield QTL 2502 PY;Conception rate QTL 3439 CONCRATE;abomasum displacement QTL 5112 AD;subcutaneous fat QTL 4854 SUBFAT	0		0
66	chr1	31239918	31246931	7014	loss	BovineHD0100009078	BovineHD0100009080	3	1	Unique	0		0		0		0		5	Rump angle QTL 3428 RANG;Protein yield QTL 2502 PY;Conception rate QTL 3439 CONCRATE;abomasum displacement QTL 5112 AD;subcutaneous fat QTL 4854 SUBFAT	0		0
67	chr1	32162813	32187840	25028	loss	BovineHD0100009214	BovineHD0100009218	5	37	0.0548961	0		1	AF090940	0		0		5	Rump angle QTL 3428 RANG;Protein yield QTL 2502 PY;Conception rate QTL 3439 CONCRATE;abomasum displacement QTL 5112 AD;subcutaneous fat QTL 4854 SUBFAT	0		0
68	chr1	32419233	32428794	9562	loss	BovineHD0100009265	BovineHD0100009266	3	1	Unique	0		0		0		0		5	Rump angle QTL 3428 RANG;Protein yield QTL 2502 PY;Conception rate QTL 3439 CONCRATE;abomasum displacement QTL 5112 AD;subcutaneous fat QTL 4854 SUBFAT	0		0
69	chr1	32633267	32646612	13346	loss	BovineHD0100009301	BovineHD0100009302	4	55	0.0816024	0		0		0		0		5	Rump angle QTL 3428 RANG;Protein yield QTL 2502 PY;Conception rate QTL 3439 CONCRATE;abomasum displacement QTL 5112 AD;subcutaneous fat QTL 4854 SUBFAT	0		0
70	chr1	32725100	32764537	39438	loss	BovineHD0100009319	BovineHD0100009326	9	1	Unique	0		0		0		0		5	Rump angle QTL 3428 RANG;Protein yield QTL 2502 PY;Conception rate QTL 3439 CONCRATE;abomasum displacement QTL 5112 AD;subcutaneous fat QTL 4854 SUBFAT	0		0
71	chr1	33160078	33179477	19400	loss	BovineHD4100000170	BovineHD0100009411	5	1	Unique	0		0		0		0		4	Protein yield QTL 2502 PY;Conception rate QTL 3439 CONCRATE;abomasum displacement QTL 5112 AD;subcutaneous fat QTL 4854 SUBFAT	0		0
72	chr1	33491309	33502426	11118	loss	BovineHD0100009455	BTB-00015448	3	1	Unique	0		0		0		0		3	Protein yield QTL 2502 PY;Conception rate QTL 3439 CONCRATE;subcutaneous fat QTL 4854 SUBFAT	0		0
73	chr1	33546979	33556342	9364	loss	BovineHD0100009466	BovineHD0100009468	3	1	Unique	0		0		0		0		3	Protein yield QTL 2502 PY;Conception rate QTL 3439 CONCRATE;subcutaneous fat QTL 4854 SUBFAT	0		0
74	chr1	33679721	33725336	45616	loss	Hapmap32679-BTA-69218	BovineHD0100009512	12	2	Multiple	0		0		0		0		3	Protein yield QTL 2502 PY;Conception rate QTL 3439 CONCRATE;subcutaneous fat QTL 4854 SUBFAT	0		0
75	chr1	33835770	33858157	22388	loss	BovineHD0100009557	BovineHD0100046950	8	1	Unique	0		0		0		0		2	Conception rate QTL 3439 CONCRATE;subcutaneous fat QTL 4854 SUBFAT	0		0
76	chr1	33881766	33926472	44707	loss	BovineHD0100009573	BovineHD0100009591	17	19	0.0281899	0		5	AF090940;AK097143;AK098235;AK127847;BC036758	1	GLEAN_17493	0		2	Conception rate QTL 3439 CONCRATE;subcutaneous fat QTL 4854 SUBFAT	0		0
77	chr1	34021281	34046828	25548	loss	BTB-00901957	BovineHD0100009625	9	3	0.00445104	0		0		1	GLEAN_17494	0		2	Conception rate QTL 3439 CONCRATE;subcutaneous fat QTL 4854 SUBFAT	0		0
78	chr1	34091973	34096968	4996	loss	BovineHD0100009637	BovineHD0100009639	3	18	0.0267062	0		1	BC105999	1	GLEAN_17494	0		2	Conception rate QTL 3439 CONCRATE;subcutaneous fat QTL 4854 SUBFAT	0		0
79	chr1	34349238	34350452	1215	gain	BovineHD0100009701	BovineHD0100009703	3	2	Multiple	0		3	NM_153184 CADM2 cell adhesion molecule 2;AL834270;BC105999	1	GLEAN_17494	1	ENSBTAG00000009219 ENSBTAT00000012150	2	Conception rate QTL 3439 CONCRATE;subcutaneous fat QTL 4854 SUBFAT	0		0
80	chr1	34926079	34963233	37155	loss	BovineHD0100009804	BovineHD0100009809	8	8	0.0118694	0		1	BC036758	0		0		2	Conception rate QTL 3439 CONCRATE;subcutaneous fat QTL 4854 SUBFAT	0		0
81	chr1	36724514	36729631	5118	gain	BovineHD0100010281	BovineHD0100010285	5	2	Multiple	0		0		0		0		4	Conception rate QTL 3439 CONCRATE;subcutaneous fat QTL 4854 SUBFAT;Body weight (yearling) QTL 1303 W365;Carcass weight QTL 1311 CWT	0		0
82	chr1	36782096	36785551	3456	loss	BovineHD0100010306	BovineHD0100010308	3	2	Multiple	0		0		0		0		4	Conception rate QTL 3439 CONCRATE;subcutaneous fat QTL 4854 SUBFAT;Body weight (yearling) QTL 1303 W365;Carcass weight QTL 1311 CWT	0		0
83	chr1	37919687	37937592	17906	loss	BovineHD0100010612	BovineHD0100010618	8	1	Unique	0		6	NM_004439 EPHA5 EPH receptor A5;NM_004440 EPHA7 EPH receptor A7;NM_005233 EPHA3 EPH receptor A3;NM_182472 EPHA5 EPH receptor A5;AB209269;BX537946	1	GLEAN_08414	1	ENSBTAG00000006811 ENSBTAT00000061636 ENSBTAT00000008955	4	Conception rate QTL 3439 CONCRATE;subcutaneous fat QTL 4854 SUBFAT;Body weight (yearling) QTL 1303 W365;Carcass weight QTL 1311 CWT	0		0
84	chr1	38263722	38269554	5833	loss	BovineHD0100010688	BovineHD0100010686	3	2	Multiple	0		1	AK127911	0		0		4	Conception rate QTL 3439 CONCRATE;subcutaneous fat QTL 4854 SUBFAT;Body weight (yearling) QTL 1303 W365;Carcass weight QTL 1311 CWT	0		0
85	chr1	38285578	38643155	357578	both	BovineHD0100010702	BovineHD0100010839	122	17	0.0252226	0		2	AF090940;AK124194	0		0		4	Conception rate QTL 3439 CONCRATE;subcutaneous fat QTL 4854 SUBFAT;Body weight (yearling) QTL 1303 W365;Carcass weight QTL 1311 CWT	0		0
86	chr1	38973458	38980558	7101	loss	BovineHD0100010939	BovineHD0100010941	3	1	Unique	1	NM_001075672 STX19 syntaxin 19	3	NM_144996 ARL13B ADP-ribosylation factor-like 13B;NM_182896 ARL13B ADP-ribosylation factor-like 13B;BC104035	1	GLEAN_11568	2	ENSBTAG00000005155 ENSBTAT00000006796;ENSBTAG00000005162 ENSBTAT00000006804	4	Conception rate QTL 3439 CONCRATE;subcutaneous fat QTL 4854 SUBFAT;Body weight (yearling) QTL 1303 W365;Carcass weight QTL 1311 CWT	1	ARL13B ADP-ribosylation factor-like 13B NM_144996 200894 Joubert syndrome 8, 612291 (3)	0
87	chr1	39324984	39336701	11718	gain	BovineHD0100011028	BovineHD0100011030	3	1	Unique	0		0		0		0		4	Conception rate QTL 3439 CONCRATE;subcutaneous fat QTL 4854 SUBFAT;Body weight (yearling) QTL 1303 W365;Carcass weight QTL 1311 CWT	0		0
88	chr1	39933730	39953791	20062	both	Hapmap39970-BTA-117984	BovineHD0100011165	8	6	0.00890208	0		0		0		0		4	Conception rate QTL 3439 CONCRATE;subcutaneous fat QTL 4854 SUBFAT;Body weight (yearling) QTL 1303 W365;Carcass weight QTL 1311 CWT	0		0
89	chr1	40481290	40498599	17310	gain	BovineHD0100011300	BovineHD0100011304	5	1	Unique	0		0		0		0		4	Conception rate QTL 3439 CONCRATE;subcutaneous fat QTL 4854 SUBFAT;Body weight (yearling) QTL 1303 W365;Carcass weight QTL 1311 CWT	0		0
90	chr1	40655410	40688069	32660	loss	BovineHD0100011363	BovineHD0100011372	10	2	Multiple	0		1	AF090940	0		0		4	Conception rate QTL 3439 CONCRATE;subcutaneous fat QTL 4854 SUBFAT;Body weight (yearling) QTL 1303 W365;Carcass weight QTL 1311 CWT	0		0
91	chr1	41142854	43242557	2099704	loss	BovineHD0100011456	BovineHD0100011986	543	5	0.0074184	3	NM_001015675 MINA MYC induced nuclear antigen;NM_001075782 ARL6 ADP-ribosylation factor-like 6;NM_001192519 GABRR3 gamma-aminobutyric acid (GABA) receptor, rho 3	35	NM_006000 TUBA4A tubulin, alpha 4a;NM_006001 TUBA3C tubulin, alpha 3c;NM_006009 TUBA1A tubulin, alpha 1a;NM_006082 TUBA1B tubulin, alpha 1b;NM_014042 C11orf51 chromosome 11 open reading frame 51;NM_017548 CDV3 CDV3 homolog (mouse);NM_018943 TUBA8 tubulin, alpha 8;NM_024803 TUBAL3 tubulin, alpha-like 3;NM_025019;NM_032146 ARL6 ADP-ribosylation factor-like 6;NM_032704 TUBA1C tubulin, alpha 1c;NM_07…	7	GLEAN_11571;GLEAN_22506;GLEAN_26621;GLEAN_26622;GLEAN_26623;GLEAN_26624;GLEAN_26620	6	ENSBTAG00000001416 ENSBTAT00000001857;ENSBTAG00000008346 ENSBTAT00000032404;ENSBTAG00000010091 ENSBTAT00000013306;ENSBTAG00000015546 ENSBTAT00000048331 ENSBTAT00000020656;ENSBTAG00000034182 ENSBTAT00000015004;ENSBTAG00000044111 ENSBTAT00000061591	5	Conception rate QTL 3439 CONCRATE;subcutaneous fat QTL 4854 SUBFAT;Body weight (yearling) QTL 1303 W365;Carcass weight QTL 1311 CWT;Structural soundness (legs, feet, penis, and prepuce) QTL 3586 SOUND	3	TUBA1A tubulin, alpha 1a NM_006009 7846 Lissencephaly 3, 611603 (3);ARL6 ADP-ribosylation factor-like 6 NM_032146 84100 Bardet-Biedl syndrome 3, 209900 (3);ARL6 ADP-ribosylation factor-like 6 NM_032146 84100 {Bardet-Biedl syndrome 1, modifier of}, 209900 (3)	0
92	chr1	43438213	43523548	85336	both	BovineHD0100012029	BovineHD0100012080	28	24	0.0356083	0		9	NM_001005479 OR5H6 olfactory receptor, family 5, subfamily H, member 6;NM_001005482 OR5H2 olfactory receptor, family 5, subfamily H, member 2;AF090940;AK097143;AK098235;AK124194;AK127847;AK127911;BC036758	3	GLEAN_26633;GLEAN_26634;GLEAN_26635	1	ENSBTAG00000027113 ENSBTAT00000018558	4	Conception rate QTL 3439 CONCRATE;Body weight (yearling) QTL 1303 W365;Carcass weight QTL 1311 CWT;Structural soundness (legs, feet, penis, and prepuce) QTL 3586 SOUND	0		0
93	chr1	43622400	43654026	31627	loss	BTA-104608-no-rs	BovineHD0100012092	8	1	Unique	0		1	AF090940	1	GLEAN_18310	0		4	Conception rate QTL 3439 CONCRATE;Body weight (yearling) QTL 1303 W365;Carcass weight QTL 1311 CWT;Structural soundness (legs, feet, penis, and prepuce) QTL 3586 SOUND	0		0
94	chr1	44447238	44460522	13285	loss	BovineHD0100012260	BTB-00019912	3	1	Unique	0		0		0		0		4	Conception rate QTL 3439 CONCRATE;Body weight (yearling) QTL 1303 W365;Carcass weight QTL 1311 CWT;Structural soundness (legs, feet, penis, and prepuce) QTL 3586 SOUND	0		0
95	chr1	45974628	45986517	11890	both	BovineHD0100012891	BTA-21519-no-rs	5	2	Multiple	0		0		0		0		7	Conception rate QTL 3439 CONCRATE;Body weight (yearling) QTL 1303 W365;Carcass weight QTL 1311 CWT;Structural soundness (legs, feet, penis, and prepuce) QTL 3586 SOUND;Inseminations per conception QTL 5066 CONCEPT;Milk yield QTL 4703 MY;Body weight (slaughter) QTL 4511 SWT	0		0
96	chr1	46914585	46970642	56058	loss	BovineHD0100013154	BovineHD0100013180	10	3	0.00445104	1	NM_001101888 SENP7 SUMO1/sentrin specific peptidase 7	4	NM_020654 SENP7 SUMO1/sentrin specific peptidase 7;AF199458;AL833577;BX537943	2	GLEAN_09457;GLEAN_09456	2	ENSBTAG00000015662 ENSBTAT00000020801;ENSBTAG00000016932 ENSBTAT00000022522 ENSBTAT00000047790	5	Conception rate QTL 3439 CONCRATE;Body weight (yearling) QTL 1303 W365;Carcass weight QTL 1311 CWT;Structural soundness (legs, feet, penis, and prepuce) QTL 3586 SOUND;Body weight (slaughter) QTL 4511 SWT	0		0
97	chr1	47872520	47912217	39698	loss	BovineHD0100013343	BovineHD0100013355	12	2	Multiple	0		0		0		0		8	Conception rate QTL 3439 CONCRATE;Body weight (yearling) QTL 1303 W365;Carcass weight QTL 1311 CWT;Structural soundness (legs, feet, penis, and prepuce) QTL 3586 SOUND;Body weight (slaughter) QTL 4511 SWT;Chest depth QTL 3493 CHDPT;Protein Yield (EBV) QTL 6042 PY;Protein yield QTL 2508 PY	0		0
98	chr1	48214257	48249815	35559	loss	BovineHD0100013433	BovineHD0100013451	20	1	Unique	0		0		0		0		6	Conception rate QTL 3439 CONCRATE;Carcass weight QTL 1311 CWT;Structural soundness (legs, feet, penis, and prepuce) QTL 3586 SOUND;Chest depth QTL 3493 CHDPT;Protein Yield (EBV) QTL 6042 PY;Protein yield QTL 2508 PY	0		0
99	chr1	48891681	48898927	7247	loss	BovineHD0100013593	BovineHD4100000263	6	4	0.00593472	0		0		0		0		8	Conception rate QTL 3439 CONCRATE;Carcass weight QTL 1311 CWT;Chest depth QTL 3493 CHDPT;Protein Yield (EBV) QTL 6042 PY;Protein yield QTL 2508 PY;Hindquarter proportions QTL 7124 HQPROP;Non-return rate QTL 5658 NONR;Bovine spongiform encephalopathy QTL 1736 BSE	0		0
100	chr1	49234453	49256004	21552	loss	BovineHD0100013665	BovineHD0100013668	5	2	Multiple	0		0		0		0		8	Conception rate QTL 3439 CONCRATE;Carcass weight QTL 1311 CWT;Chest depth QTL 3493 CHDPT;Protein Yield (EBV) QTL 6042 PY;Protein yield QTL 2508 PY;Hindquarter proportions QTL 7124 HQPROP;Non-return rate QTL 5658 NONR;Bovine spongiform encephalopathy QTL 1736 BSE	0		0
101	chr1	49409936	49499199	89264	loss	BovineHD0100013711	BovineHD0100013733	24	1	Unique	0		0		0		0		8	Conception rate QTL 3439 CONCRATE;Carcass weight QTL 1311 CWT;Chest depth QTL 3493 CHDPT;Protein Yield (EBV) QTL 6042 PY;Protein yield QTL 2508 PY;Hindquarter proportions QTL 7124 HQPROP;Non-return rate QTL 5658 NONR;Bovine spongiform encephalopathy QTL 1736 BSE	0		0
102	chr1	49715011	49739843	24833	loss	BovineHD0100013771	BovineHD0100013775	7	5	0.0074184	0		0		0		0		7	Conception rate QTL 3439 CONCRATE;Carcass weight QTL 1311 CWT;Protein Yield (EBV) QTL 6042 PY;Protein yield QTL 2508 PY;Hindquarter proportions QTL 7124 HQPROP;Non-return rate QTL 5658 NONR;Bovine spongiform encephalopathy QTL 1736 BSE	0		0
103	chr1	49783356	49802658	19303	loss	BovineHD0100013790	BovineHD0100013797	9	1	Unique	0		0		0		0		6	Conception rate QTL 3439 CONCRATE;Carcass weight QTL 1311 CWT;Protein yield QTL 2508 PY;Hindquarter proportions QTL 7124 HQPROP;Non-return rate QTL 5658 NONR;Bovine spongiform encephalopathy QTL 1736 BSE	0		0
104	chr1	49915702	49917956	2255	loss	BovineHD0100013896	BovineHD4100000270	3	15	0.0222552	0		0		0		0		6	Conception rate QTL 3439 CONCRATE;Carcass weight QTL 1311 CWT;Protein yield QTL 2508 PY;Hindquarter proportions QTL 7124 HQPROP;Non-return rate QTL 5658 NONR;Bovine spongiform encephalopathy QTL 1736 BSE	0		0
105	chr1	50730908	50737155	6248	gain	BovineHD0100014219	BovineHD0100014223	5	8	0.0118694	0		1	AK124194	0		0		5	Conception rate QTL 3439 CONCRATE;Protein yield QTL 2508 PY;Hindquarter proportions QTL 7124 HQPROP;Non-return rate QTL 5658 NONR;Bovine spongiform encephalopathy QTL 1736 BSE	0		0
106	chr1	52256875	52260150	3276	loss	BovineHD4100000283	BovineHD0100014639	4	53	0.078635	0		0		1	GLEAN_25131	0		5	Conception rate QTL 3439 CONCRATE;Protein yield QTL 2508 PY;Hindquarter proportions QTL 7124 HQPROP;Non-return rate QTL 5658 NONR;Bovine spongiform encephalopathy QTL 1736 BSE	0		0
107	chr1	53011369	53016474	5106	gain	BovineHD0100014851	BovineHD0100014854	4	1	Unique	0		0		0		0		5	Conception rate QTL 3439 CONCRATE;Protein yield QTL 2508 PY;Hindquarter proportions QTL 7124 HQPROP;Non-return rate QTL 5658 NONR;Bovine spongiform encephalopathy QTL 1736 BSE	0		0
108	chr1	53484915	53494337	9423	loss	Hapmap49383-BTA-93867	BovineHD0100015570	3	2	Multiple	0		0		0		0		5	Conception rate QTL 3439 CONCRATE;Protein yield QTL 2508 PY;Hindquarter proportions QTL 7124 HQPROP;Non-return rate QTL 5658 NONR;Bovine spongiform encephalopathy QTL 1736 BSE	0		0
109	chr1	59064702	59108904	44203	loss	BovineHD0100016600	BovineHD0100016628	28	5	0.0074184	0		6	NM_017699 SIDT1 SID1 transmembrane family, member 1;AF090940;AK098235;AK124194;AK127847;BC036758	1	GLEAN_20413	0		6	Conception rate QTL 3439 CONCRATE;Protein yield QTL 2508 PY;Hindquarter proportions QTL 7124 HQPROP;Non-return rate QTL 5658 NONR;Bovine spongiform encephalopathy QTL 1736 BSE;Feed conversion ratio QTL 5266 FCR	0		0
110	chr1	60285586	60331744	46159	loss	BovineHD0100016950	BovineHD0100016958	10	3	0.00445104	0		0		1	GLEAN_21254	0		7	Conception rate QTL 3439 CONCRATE;Protein yield QTL 2508 PY;Hindquarter proportions QTL 7124 HQPROP;Non-return rate QTL 5658 NONR;Bovine spongiform encephalopathy QTL 1736 BSE;Feed conversion ratio QTL 5266 FCR;Feed intake QTL 4337 FEEDIN	0		0
111	chr1	61741516	61745718	4203	loss	BovineHD0100017373	BovineHD0100017375	3	1	Unique	0		0		1	GLEAN_24599	1	ENSBTAG00000043986 ENSBTAT00000061521	8	Conception rate QTL 3439 CONCRATE;Protein yield QTL 2508 PY;Hindquarter proportions QTL 7124 HQPROP;Non-return rate QTL 5658 NONR;Bovine spongiform encephalopathy QTL 1736 BSE;Feed conversion ratio QTL 5266 FCR;Feed intake QTL 4337 FEEDIN;Residual feed intake QTL 4338 RFI	0		0
112	chr1	61821712	61833226	11515	loss	BovineHD0100017399	BovineHD0100017403	4	5	0.0074184	0		0		0		0		8	Conception rate QTL 3439 CONCRATE;Protein yield QTL 2508 PY;Hindquarter proportions QTL 7124 HQPROP;Non-return rate QTL 5658 NONR;Bovine spongiform encephalopathy QTL 1736 BSE;Feed conversion ratio QTL 5266 FCR;Feed intake QTL 4337 FEEDIN;Residual feed intake QTL 4338 RFI	0		0
113	chr1	63347876	63359487	11612	loss	BovineHD0100017843	BovineHD0100017847	5	23	0.0341246	0		0		0		0		6	Conception rate QTL 3439 CONCRATE;Protein yield QTL 2508 PY;Hindquarter proportions QTL 7124 HQPROP;Non-return rate QTL 5658 NONR;Bovine spongiform encephalopathy QTL 1736 BSE;Non-return rate QTL 5659 NONR	0		0
114	chr1	64786196	64790397	4202	gain	BovineHD0100018202	BovineHD0100018203	3	3	0.00445104	0		0		0		0		6	Conception rate QTL 3439 CONCRATE;Protein yield QTL 2508 PY;Hindquarter proportions QTL 7124 HQPROP;Non-return rate QTL 5658 NONR;Bovine spongiform encephalopathy QTL 1736 BSE;Non-return rate QTL 5659 NONR	0		0
115	chr1	66887729	66917274	29546	loss	BovineHD0100018718	BovineHD0100018732	14	2	Multiple	0		4	NM_139244 STXBP5 syntaxin binding protein 5 (tomosyn);AB023223;AB073398;AK128121	1	GLEAN_07991	1	ENSBTAG00000001918 ENSBTAT00000002496	6	Conception rate QTL 3439 CONCRATE;Protein yield QTL 2508 PY;Hindquarter proportions QTL 7124 HQPROP;Non-return rate QTL 5658 NONR;Bovine spongiform encephalopathy QTL 1736 BSE;Non-return rate QTL 5659 NONR	0		0
116	chr1	68666222	68718915	52694	loss	Hapmap59754-rs29024892	BovineHD0100019267	30	1	Unique	1	NM_001083462 SEC22A SEC22 vesicle trafficking protein homolog A (S. cerevisiae)	1	NM_012430 SEC22A SEC22 vesicle trafficking protein homolog A (S. cerevisiae)	1	GLEAN_07557	1	ENSBTAG00000014797 ENSBTAT00000019691	6	Conception rate QTL 3439 CONCRATE;Protein yield QTL 2508 PY;Hindquarter proportions QTL 7124 HQPROP;Non-return rate QTL 5658 NONR;Bovine spongiform encephalopathy QTL 1736 BSE;Non-return rate QTL 5659 NONR	0		0
117	chr1	68910887	68977627	66741	gain	BovineHD0100019331	BovineHD0100019352	21	2	Multiple	2	NM_001130757 PTPLB protein tyrosine phosphatase-like (proline instead of catalytic arginine), member b;NM_001192069 ADCY5 adenylate cyclase 5	2	NM_015270 ADCY6 adenylate cyclase 6;NM_198402 PTPLB protein tyrosine phosphatase-like (proline instead of catalytic arginine), member b	2	GLEAN_07556;GLEAN_07555	2	ENSBTAG00000018777 ENSBTAT00000032274;ENSBTAG00000023607 ENSBTAT00000032276	6	Conception rate QTL 3439 CONCRATE;Protein yield QTL 2508 PY;Hindquarter proportions QTL 7124 HQPROP;Non-return rate QTL 5658 NONR;Non-return rate QTL 5659 NONR;Milk yield QTL 2582 MY	0		0
118	chr1	69773175	69789280	16106	both	BovineHD0100019600	ARS-BFGL-NGS-118306	7	23	0.0341246	1	NM_001191364 KALRN kalirin, RhoGEF kinase	0		1	GLEAN_22942	0		5	Conception rate QTL 3439 CONCRATE;Protein yield QTL 2508 PY;Non-return rate QTL 5658 NONR;Non-return rate QTL 5659 NONR;Milk yield QTL 2582 MY	0		0
119	chr1	73324359	73410480	86122	loss	BovineHD0100020859	BovineHD0100020875	16	1	Unique	1	NM_001105337 ACAP2 ArfGAP with coiled-coil, ankyrin repeat and PH domains 2	1	NM_012287 ACAP2 ArfGAP with coiled-coil, ankyrin repeat and PH domains 2	1	GLEAN_24719	1	ENSBTAG00000003378 ENSBTAT00000056261 ENSBTAT00000004381	6	Protein yield QTL 2508 PY;Non-return rate QTL 5658 NONR;Milk yield QTL 2582 MY;Body weight (birth) QTL 1320 BW;Chest width QTL 1450 CHWDT;Protein Yield (EBV) QTL 6043 PY	0		0
120	chr1	73640941	73786757	145817	gain	BovineHD0100020991	Hapmap41511-BTA-34652	35	21	0.0311573	0		6	AF090940;AK097143;AK098235;AK124194;AK127847;BC036758	0		0		6	Protein yield QTL 2508 PY;Non-return rate QTL 5658 NONR;Milk yield QTL 2582 MY;Body weight (birth) QTL 1320 BW;Chest width QTL 1450 CHWDT;Protein Yield (EBV) QTL 6043 PY	0		0
121	chr1	74433094	74461470	28377	loss	BovineHD0100021128	BovineHD0100021135	9	1	Unique	1	NM_001192585 ATP13A3 ATPase type 13A3	0		1	GLEAN_10146	1	ENSBTAG00000013204 ENSBTAT00000017579	5	Protein yield QTL 2508 PY;Non-return rate QTL 5658 NONR;Milk yield QTL 2582 MY;Body weight (birth) QTL 1320 BW;Protein Yield (EBV) QTL 6043 PY	0		0
122	chr1	75815673	75896947	81275	loss	ARS-BFGL-NGS-90496	BovineHD0100021491	4	4	0.00593472	0		5	AF090940;AK097143;AK098235;AK127847;BC036758	0		0		4	Protein yield QTL 2508 PY;Non-return rate QTL 5658 NONR;Milk yield QTL 2582 MY;Body weight (birth) QTL 1320 BW	0		0
123	chr1	76162478	76200079	37602	loss	BovineHD0100021617	BovineHD0100021637	14	4	0.00593472	0		0		0		0		4	Protein yield QTL 2508 PY;Non-return rate QTL 5658 NONR;Milk yield QTL 2582 MY;Body weight (birth) QTL 1320 BW	0		0
124	chr1	76933910	76972961	39052	loss	BovineHD0100021853	BovineHD0100021867	12	15	0.0222552	0		3	AK098235;AK127847;BC036758	0		0		4	Protein yield QTL 2508 PY;Non-return rate QTL 5658 NONR;Milk yield QTL 2582 MY;Body weight (birth) QTL 1320 BW	0		0
125	chr1	77466479	77468592	2114	loss	BovineHD0100022027	BovineHD0100022029	3	19	0.0281899	0		0		0		0		5	Protein yield QTL 2508 PY;Non-return rate QTL 5658 NONR;Milk yield QTL 2582 MY;Body weight (birth) QTL 1320 BW;Intramuscluar fat QTL 4819 EEF	0		0
126	chr1	77574725	77584851	10127	loss	BovineHD0100022066	Hapmap31469-BTA-151320	3	2	Multiple	1	NM_001038147 CCDC50 coiled-coil domain containing 50	3	NM_174908 CCDC50 coiled-coil domain containing 50;NM_178335 CCDC50 coiled-coil domain containing 50;AF090940	1	GLEAN_19388	1	ENSBTAG00000006945 ENSBTAT00000009121	5	Protein yield QTL 2508 PY;Non-return rate QTL 5658 NONR;Milk yield QTL 2582 MY;Body weight (birth) QTL 1320 BW;Intramuscluar fat QTL 4819 EEF	1	CCDC50 coiled-coil domain containing 50 NM_174908 152137 Deafness, autosomal dominant 44, 607453 (3)	0
127	chr1	77972758	77979235	6478	gain	BovineHD0100022184	BovineHD0100022186	3	1	Unique	0		0		0		0		5	Protein yield QTL 2508 PY;Non-return rate QTL 5658 NONR;Milk yield QTL 2582 MY;Body weight (birth) QTL 1320 BW;Intramuscluar fat QTL 4819 EEF	0		0
128	chr1	79279791	79289678	9888	loss	BovineHD0100022526	BovineHD0100022528	3	1	Unique	1	NM_001191337 TP63 tumor protein p63	2	NM_003722 TP63 tumor protein p63;AB016073	0		0		5	Protein yield QTL 2508 PY;Non-return rate QTL 5658 NONR;Milk yield QTL 2582 MY;Body weight (birth) QTL 1320 BW;Intramuscluar fat QTL 4819 EEF	7	TP63 tumor protein p63 NM_003722 8626 ADULT syndrome, 103285 (3);TP63 tumor protein p63 NM_003722 8626 Ectrodactyly, ectodermal dysplasia, and cleft lip/palate syndrome 3, 604292 (3);TP63 tumor protein p63 NM_003722 8626 Hay-Wells syndrome, 106260 (3);TP63 tumor protein p63 NM_003722 8626 Limb-mammary syndrome, 603543 (3);TP63 tumor protein p63 NM_003722 8626 Orofacial cleft 8, 129400 (3);TP63 tu…	0
129	chr1	83196854	83220898	24045	gain	BovineHD0100023530	BovineHD0100023534	3	3	0.00445104	0		0		0		0		4	Protein yield QTL 2508 PY;Non-return rate QTL 5658 NONR;Body weight (birth) QTL 1320 BW;Milk yield QTL 4705 MY	0		0
130	chr1	83958350	84128599	170250	loss	BovineHD0100023722	BovineHD0100046756	53	1	Unique	1	NM_001195030 LOC615631 UPF0524 protein	5	NM_001009921 VPS8 vacuolar protein sorting 8 homolog (S. cerevisiae);NM_015303 VPS8 vacuolar protein sorting 8 homolog (S. cerevisiae);AB018347;AF090940;BC001001	2	GLEAN_07544;GLEAN_07523	2	ENSBTAG00000005209 ENSBTAT00000061266 ENSBTAT00000038231 ENSBTAT00000055941;ENSBTAG00000005212 ENSBTAT00000006865	4	Protein yield QTL 2508 PY;Non-return rate QTL 5658 NONR;Body weight (birth) QTL 1320 BW;Milk yield QTL 4705 MY	0		0
131	chr1	86033941	86102502	68562	gain	BovineHD0100024249	BovineHD0100024262	13	1	Unique	1	NM_001102233 DCUN1D1 DCN1, defective in cullin neddylation 1, domain containing 1 (S. cerevisiae)	5	NM_001014283 DCUN1D2 DCN1, defective in cullin neddylation 1, domain containing 2 (S. cerevisiae);NM_014616 ATP11B ATPase, class VI, type 11B;NM_020640 DCUN1D1 DCN1, defective in cullin neddylation 1, domain containing 1 (S. cerevisiae);AK001566;BC033880	2	GLEAN_17199;GLEAN_17185	2	ENSBTAG00000000290 ENSBTAT00000032070;ENSBTAG00000012797 ENSBTAT00000017002	3	Protein yield QTL 2508 PY;Non-return rate QTL 5658 NONR;Body weight (birth) QTL 1320 BW	0		0
132	chr1	87515646	87536133	20488	loss	Hapmap44647-BTA-38494	BovineHD0100024585	3	1	Unique	0		0		0		0		2	Body weight (birth) QTL 1320 BW;Teat placement QTL 1547 TPL	0		0
133	chr1	87607729	87624019	16291	loss	BovineHD0100024597	BovineHD0100024600	4	3	0.00445104	0		2	AF090940;AK124194	0		0		2	Body weight (birth) QTL 1320 BW;Teat placement QTL 1547 TPL	0		0
134	chr1	88797929	88852617	54689	loss	BovineHD0100024824	BovineHD0100024845	21	1	Unique	0		0		0		0		2	Body weight (birth) QTL 1320 BW;Teat placement QTL 1547 TPL	0		0
135	chr1	89313366	89320366	7001	gain	BovineHD0100024952	BTB-01293857	5	1	Unique	1	NM_001075943 PEX5L peroxisomal biogenesis factor 5-like	3	NM_016559 PEX5L peroxisomal biogenesis factor 5-like;AB032592;BC036183	1	GLEAN_22141	1	ENSBTAG00000013219 ENSBTAT00000017592 ENSBTAT00000056509	3	Body weight (birth) QTL 1320 BW;Teat placement QTL 1547 TPL;Fat yield QTL 1513 FY	0		0
136	chr1	89639343	89668371	29029	both	BovineHD0100025046	BovineHD0100025054	7	3	0.00445104	1	NM_176656 NDUFB5 NADH dehydrogenase (ubiquinone) 1 beta subcomplex, 5, 16kDa	2	NM_002492 NDUFB5 NADH dehydrogenase (ubiquinone) 1 beta subcomplex, 5, 16kDa;BC093071	1	GLEAN_22144	1	ENSBTAG00000002463 ENSBTAT00000055607 ENSBTAT00000003197 ENSBTAT00000052888	3	Body weight (birth) QTL 1320 BW;Teat placement QTL 1547 TPL;Fat yield QTL 1513 FY	0		0
137	chr1	90971505	90977553	6049	loss	BovineHD0100025432	BovineHD0100046524	3	2	Multiple	0		0		0		0		5	Body weight (birth) QTL 1320 BW;Teat placement QTL 1547 TPL;Fat yield QTL 1513 FY;Somatic cell score (EBV) QTL 6150 SCS;Somatic cell score QTL 2763 SCS	0		0
138	chr1	92074884	92100421	25538	loss	BovineHD0100025733	BovineHD0100025740	7	3	0.00445104	0		0		0		0		5	Body weight (birth) QTL 1320 BW;Teat placement QTL 1547 TPL;Fat yield QTL 1513 FY;Somatic cell score QTL 2763 SCS;Veterinary treatments QTL 4999 VT	0		0
139	chr1	92550527	92572959	22433	gain	BovineHD0100025832	BovineHD0100025843	12	5	0.0074184	0		0		0		0		5	Body weight (birth) QTL 1320 BW;Teat placement QTL 1547 TPL;Fat yield QTL 1513 FY;Somatic cell score QTL 2763 SCS;Veterinary treatments QTL 4999 VT	0		0
140	chr1	92999614	93033189	33576	loss	BovineHD0100025949	BovineHD0100025955	8	13	0.0192878	0		0		0		0		5	Body weight (birth) QTL 1320 BW;Teat placement QTL 1547 TPL;Fat yield QTL 1513 FY;Veterinary treatments QTL 4999 VT;Protein Yield (EBV) QTL 6044 PY	0		0
141	chr1	93074639	93082143	7505	loss	BovineHD0100025956	BovineHD0100025958	3	11	0.0163205	0		0		0		0		5	Body weight (birth) QTL 1320 BW;Teat placement QTL 1547 TPL;Fat yield QTL 1513 FY;Veterinary treatments QTL 4999 VT;Protein Yield (EBV) QTL 6044 PY	0		0
142	chr1	93137241	93237076	99836	loss	BovineHD0100025967	BovineHD0100025990	18	5	0.0074184	0		1	AK124194	0		0		5	Body weight (birth) QTL 1320 BW;Teat placement QTL 1547 TPL;Fat yield QTL 1513 FY;Veterinary treatments QTL 4999 VT;Protein Yield (EBV) QTL 6044 PY	0		0
143	chr1	93276799	93298749	21951	gain	BovineHD0100026002	BovineHD0100026007	7	2	Multiple	0		1	AF090940	0		0		5	Body weight (birth) QTL 1320 BW;Teat placement QTL 1547 TPL;Fat yield QTL 1513 FY;Veterinary treatments QTL 4999 VT;Protein Yield (EBV) QTL 6044 PY	0		0
144	chr1	93924296	93963670	39375	loss	BovineHD0100026197	BovineHD0100026218	21	1	Unique	0		2	NM_207015 NAALADL2 N-acetylated alpha-linked acidic dipeptidase-like 2;AK124194	1	GLEAN_12976	0		4	Teat placement QTL 1547 TPL;Fat yield QTL 1513 FY;Veterinary treatments QTL 4999 VT;Protein Yield (EBV) QTL 6044 PY	0		0
145	chr1	94369124	94410365	41242	loss	BovineHD0100026335	BovineHD0100026357	24	1	Unique	0		2	NM_207015 NAALADL2 N-acetylated alpha-linked acidic dipeptidase-like 2;BC057243	1	GLEAN_12976	0		4	Teat placement QTL 1547 TPL;Fat yield QTL 1513 FY;Veterinary treatments QTL 4999 VT;Protein Yield (EBV) QTL 6044 PY	0		0
146	chr1	94798727	94826197	27471	loss	BovineHD0100046779	BovineHD0100026468	7	3	0.00445104	0		0		1	GLEAN_24888	0		3	Teat placement QTL 1547 TPL;Fat yield QTL 1513 FY;Veterinary treatments QTL 4999 VT	0		0
147	chr1	95002680	95107861	105182	gain	BovineHD0100047109	BovineHD0100026515	20	9	0.0133531	0		2	AF090940;AK124194	0		0		3	Teat placement QTL 1547 TPL;Fat yield QTL 1513 FY;Veterinary treatments QTL 4999 VT	0		0
148	chr1	95518232	95920050	401819	loss	Hapmap42952-BTA-48143	BovineHD0100026755	108	3	0.00445104	0		5	NM_006955 ZNF33B zinc finger protein 33B;NM_021130 PPIA peptidylprolyl isomerase A (cyclophilin A);NM_178230 PPIAL4A peptidylprolyl isomerase A (cyclophilin A)-like 4A;NM_203430;BC109232	2	GLEAN_24891;GLEAN_24889	1	ENSBTAG00000031891 ENSBTAT00000045228	4	Fat yield QTL 1513 FY;Veterinary treatments QTL 4999 VT;Fat Yield (EBV) QTL 6147 FY;Social separation--Vocalization QTL 7128 SSVO	0		0
149	chr1	96548504	96563392	14889	gain	BovineHD0100026994	BovineHD0100027000	6	1	Unique	0		1	NM_031955 SPATA16 spermatogenesis associated 16	1	GLEAN_09728	1	ENSBTAG00000031802 ENSBTAT00000061217 ENSBTAT00000045085	6	Fat yield QTL 1513 FY;Veterinary treatments QTL 4999 VT;Fat Yield (EBV) QTL 6147 FY;Social separation--Vocalization QTL 7128 SSVO;Milk Yield (EBV) QTL 6146 MY;Protein yield QTL 2433 PY	1	SPATA16 spermatogenesis associated 16 NM_031955 83893 Globozoospermia, 102530 (3)	0
150	chr1	96727406	96731447	4042	loss	BovineHD0100027112	BovineHD0100027114	3	14	0.0207715	0		0		0		0		6	Fat yield QTL 1513 FY;Veterinary treatments QTL 4999 VT;Fat Yield (EBV) QTL 6147 FY;Social separation--Vocalization QTL 7128 SSVO;Milk Yield (EBV) QTL 6146 MY;Protein yield QTL 2433 PY	0		0
151	chr1	96822252	96839170	16919	loss	BovineHD0100027142	BovineHD0100027145	6	1	Unique	1	NM_001097573 ECT2 epithelial cell transforming sequence 2 oncogene	3	NM_018098 ECT2 epithelial cell transforming sequence 2 oncogene;AY376439;BC112086	1	GLEAN_09734	1	ENSBTAG00000023814 ENSBTAT00000001256 ENSBTAT00000032677	6	Fat yield QTL 1513 FY;Veterinary treatments QTL 4999 VT;Fat Yield (EBV) QTL 6147 FY;Social separation--Vocalization QTL 7128 SSVO;Milk Yield (EBV) QTL 6146 MY;Protein yield QTL 2433 PY	0		0
152	chr1	96867400	96879101	11702	loss	BovineHD0100027152	BovineHD0100027155	4	1	Unique	1	NM_001097573 ECT2 epithelial cell transforming sequence 2 oncogene	2	NM_018098 ECT2 epithelial cell transforming sequence 2 oncogene;AY376439	1	GLEAN_09734	1	ENSBTAG00000023814 ENSBTAT00000001256 ENSBTAT00000032677	6	Fat yield QTL 1513 FY;Veterinary treatments QTL 4999 VT;Fat Yield (EBV) QTL 6147 FY;Social separation--Vocalization QTL 7128 SSVO;Milk Yield (EBV) QTL 6146 MY;Protein yield QTL 2433 PY	0		0
153	chr1	99082579	99086313	3735	gain	BovineHD0100027841	BovineHD0100027846	5	5	0.0074184	0		0		0		0		4	Fat yield QTL 1513 FY;Interval to first estrus after calving QTL 5027 CALEST;Inseminations per conception QTL 5058 CONCEPT;Energy yield QTL 1514 EY	0		0
154	chr1	99584391	99596093	11703	loss	BovineHD0100028004	BovineHD0100028007	5	1	Unique	1	NM_001192833 PHC3 polyhomeotic homolog 3 (Drosophila)	1	AJ320486	1	GLEAN_16314	1	ENSBTAG00000013938 ENSBTAT00000018519	3	Interval to first estrus after calving QTL 5027 CALEST;Inseminations per conception QTL 5058 CONCEPT;Protein Percentage QTL 4764 PP	0		0
155	chr1	100906056	100917655	11600	gain	BTB-01469883	BovineHD0100028356	7	2	Multiple	0		0		1	GLEAN_01594	1	ENSBTAG00000012568 ENSBTAT00000016682	1	Protein Percentage QTL 4764 PP	0		0
156	chr1	102757005	102782840	25836	loss	BovineHD0100028848	BovineHD0100028856	8	1	Unique	0		0		0		0		0		0		0
157	chr1	102862606	102879159	16554	loss	BovineHD0100028891	BovineHD0100028895	6	4	0.00593472	0		0		0		0		0		0		0
158	chr1	102894172	102998997	104826	loss	BovineHD0100028898	BovineHD0100028915	18	12	0.0178042	0		1	AK124194	0		0		0		0		0
159	chr1	103316060	103328320	12261	loss	BovineHD0100028996	BovineHD0100028999	4	9	0.0133531	0		0		0		0		0		0		0
160	chr1	103382875	103415305	32431	loss	BovineHD0100029006	BovineHD0100029015	9	1	Unique	0		3	AF090940;AK127847;AK130051	0		0		0		0		0
161	chr1	104395357	104410526	15170	loss	BovineHD0100029278	BovineHD0100029282	5	1	Unique	0		0		0		0		0		0		0
162	chr1	104601643	104637963	36321	gain	BTB-01757785	BTB-01992706	9	1	Unique	0		3	AK097143;AK098235;AK127847	0		0		0		0		0
163	chr1	104793255	104822962	29708	loss	BovineHD0100029391	BovineHD0100029400	8	1	Unique	1	NM_001114189 SI sucrase-isomaltase (alpha-glucosidase)	3	NM_001041 SI sucrase-isomaltase (alpha-glucosidase);NM_004668 MGAM maltase-glucoamylase (alpha-glucosidase);AF090940	1	GLEAN_11422	1	ENSBTAG00000006975 ENSBTAT00000023366	0		1	SI sucrase-isomaltase (alpha-glucosidase) NM_001041 6476 Sucrase-isomaltase deficiency, congenital, 222900 (3)	0
164	chr1	104857839	104886557	28719	both	BTB-00046682	BovineHD0100029416	9	28	0.041543	1	NM_001114189 SI sucrase-isomaltase (alpha-glucosidase)	3	NM_001041 SI sucrase-isomaltase (alpha-glucosidase);NM_004668 MGAM maltase-glucoamylase (alpha-glucosidase);AF090940	1	GLEAN_11422	1	ENSBTAG00000006975 ENSBTAT00000023366	0		0		0
165	chr1	104915624	104977468	61845	loss	BovineHD0100029426	BovineHD0100029440	17	14	0.0207715	0		1	AK127847	0		0		0		0		0
166	chr1	105405130	105420240	15111	loss	BovineHD0100029497	BovineHD0100029501	5	14	0.0207715	0		0		0		0		0		0		0
167	chr1	105546987	105709579	162593	loss	BovineHD0100029575	BovineHD0100029615	39	4	0.00593472	0		3	AF090940;AK124194;AK127847	0		0		0		0		0
168	chr1	106341130	106367470	26341	loss	BovineHD0100029963	BTB-02095892	7	7	0.0103858	0		1	AK124194	0		0		0		0		0
169	chr1	106706274	106712252	5979	loss	BovineHD0100030033	BovineHD0100030039	6	1	Unique	0		1	AK127847	0		0		0		0		0
170	chr1	106716676	106725073	8398	loss	BovineHD0100030042	BovineHD0100030045	4	1	Unique	0		1	AK127847	0		0		0		0		0
171	chr1	106799703	106817705	18003	gain	BovineHD0100030060	BovineHD0100047153	5	2	Multiple	0		0		0		0		0		0		0
172	chr1	107054852	107068688	13837	loss	BovineHD0100030105	BovineHD0100030108	4	13	0.0192878	0		2	AK098235;AK127847	0		0		0		0		0
173	chr1	107222551	107241765	19215	loss	BovineHD0100030133	BovineHD0100030136	5	1	Unique	0		0		0		0		0		0		0
174	chr1	107937044	107941663	4620	loss	BovineHD0100030292	BovineHD0100030294	3	1	Unique	0		0		0		0		0		0		0
175	chr1	108169631	108192082	22452	loss	BovineHD0100030343	BovineHD0100030346	5	1	Unique	0		0		0		0		0		0		0
176	chr1	108202606	108297862	95257	gain	BovineHD0100030348	BovineHD0100030379	32	3	0.00445104	2	NM_001076963 B3GALNT1 beta-1,3-N-acetylgalactosaminyltransferase 1 (globoside blood group);NM_001099118 PPM1L protein phosphatase, Mg2+/Mn2+ dependent, 1L	3	NM_001038628 B3GALNT1 beta-1,3-N-acetylgalactosaminyltransferase 1 (globoside blood group);NM_139245 PPM1L protein phosphatase, Mg2+/Mn2+ dependent, 1L;BC028571	2	GLEAN_03547;GLEAN_03548	2	ENSBTAG00000001274 ENSBTAT00000001677 ENSBTAT00000044800 ENSBTAT00000053250;ENSBTAG00000007468 ENSBTAT00000009821	0		0		0
177	chr1	109655341	109877132	221792	gain	BovineHD0100030790	BovineHD0100030843	56	1	Unique	0		0		0		0		0		0		0
178	chr1	113116500	113130883	14384	loss	BovineHD0100031635	ARS-BFGL-NGS-26007	5	1	Unique	0		1	NM_015508 TIPARP TCDD-inducible poly(ADP-ribose) polymerase	1	GLEAN_17832	1	ENSBTAG00000012120 ENSBTAT00000016071	0		0		0
179	chr1	113527483	113533586	6104	loss	BovineHD0100031751	BovineHD0100031755	5	2	Multiple	1	NM_001025336 KCNAB1 potassium voltage-gated channel, shaker-related subfamily, beta member 1	0		1	GLEAN_17831	1	ENSBTAG00000018465 ENSBTAT00000024576	0		0		0
180	chr1	114675325	114695502	20178	gain	BovineHD0100032039	BovineHD0100032045	6	8	0.0118694	0		0		0		0		0		0		0
181	chr1	116764133	116826374	62242	loss	BovineHD0100032532	BovineHD0100032556	24	1	Unique	0		2	AF090940;AK125948	0		0		0		0		0
182	chr1	119948877	119956411	7535	loss	BovineHD0100033619	BovineHD0100033624	6	2	Multiple	0		0		0		0		0		0		0
183	chr1	123079186	123113542	34357	loss	BovineHD0100034493	BovineHD0100034501	8	1	Unique	0		5	NM_003412 ZIC1 Zic family member 1 (odd-paired homolog, Drosophila);NM_032153 ZIC4 Zic family member 4;AF332509;AK094286;AK126595	2	GLEAN_19646;GLEAN_19645	2	ENSBTAG00000014749 ENSBTAT00000032993;ENSBTAG00000014751 ENSBTAT00000019626	0		2	ZIC1 Zic family member 1 (odd-paired homolog, Drosophila) NM_003412 7545 Dandy-Walker malformation, 220200 (2) (?);ZIC4 Zic family member 4 NM_032153 84107 Dandy-Walker malformation, 220200 (2) (?)	0
184	chr1	124338840	124345328	6489	gain	BovineHD4100000699	BovineHD0100034789	5	17	0.0252226	1	NM_001105506 PLSCR1 phospholipid scramblase 1	0		1	GLEAN_13394	1	ENSBTAG00000031306 ENSBTAT00000044363 ENSBTAT00000044362	0		0		0
185	chr1	124951710	126377611	1425902	both	BovineHD0100034912	BovineHD0100047213	314	69	0.102374	0		4	AF090940;AK098235;AK124194;BC036758	0		0		0		0		0
186	chr1	126886535	126903591	17057	loss	BovineHD0100035475	BovineHD0100035480	6	1	Unique	0		1	NM_173552 C3orf58 chromosome 3 open reading frame 58	1	GLEAN_02543	1	ENSBTAG00000007933 ENSBTAT00000010430	0		0		0
187	chr1	128710705	128745905	35201	gain	BovineHD0100036049	BovineHD0100036055	8	1	Unique	0		3	NM_001184 ATR ataxia telangiectasia and Rad3 related;NM_019001 XRN1 5'-3' exoribonuclease 1;CR627396	2	GLEAN_04642;GLEAN_04643	2	ENSBTAG00000011524 ENSBTAT00000015318;ENSBTAG00000011529 ENSBTAT00000015321	0		1	ATR ataxia telangiectasia and Rad3 related NM_001184 545 Seckel syndrome 1, 210600 (3)	0
188	chr1	131549961	131564894	14934	gain	BovineHD0100037021	BovineHD0100037023	4	1	Unique	0		3	AF090940;AK124194;AK125948	0		0		0		0		0
189	chr1	131904474	131906777	2304	loss	BovineHD0100037130	BovineHD0100037132	3	21	0.0311573	0		0		0		0		0		0		0
190	chr1	132320039	132373689	53651	both	BovineHD0100037366	BovineHD0100037383	17	2	Multiple	0		1	CR749357	1	GLEAN_13098	1	ENSBTAG00000006909 ENSBTAT00000009083	0		0		0
191	chr1	133002983	133031305	28323	gain	BovineHD0100037583	BovineHD0100037592	11	6	0.00890208	0		0		0		1	ENSBTAG00000037958 ENSBTAT00000036329 ENSBTAT00000057321	0		0		0
192	chr1	136645275	136652442	7168	gain	BovineHD0100038490	BovineHD0100038495	6	1	Unique	1	NM_001192829 EPHB1 EPH receptor B1	0		1	GLEAN_02342	1	ENSBTAG00000015377 ENSBTAT00000020455	0		0		0
193	chr1	138806464	138824923	18460	gain	BovineHD0100039301	BovineHD0100039306	6	2	Multiple	0		0		0		0		0		0		0
194	chr1	138855992	138864117	8126	gain	BovineHD0100039317	BovineHD0100039318	3	3	0.00445104	0		0		0		0		0		0		0
195	chr1	139061736	139076543	14808	loss	BovineHD0100039363	BovineHD0100039369	7	2	Multiple	1	NM_001192152 NPHP3 nephronophthisis 3 (adolescent)	3	NM_153240 NPHP3 nephronophthisis 3 (adolescent);AK093012;AK094015	1	GLEAN_26026	1	ENSBTAG00000005769 ENSBTAT00000007584	0		2	NPHP3 nephronophthisis 3 (adolescent) NM_153240 27031 Nephronophthisis, adolescent, 604387 (3);NPHP3 nephronophthisis 3 (adolescent) NM_153240 27031 Renal-hepatic-pancreatic dysplasia with Dandy-Walker cyst, 208540 (3)	0
196	chr1	139919724	139925620	5897	loss	BovineHD0100039739	BovineHD0100039741	3	6	0.00890208	0		0		0		0		0		0		0
197	chr1	140272671	140281863	9193	loss	BovineHD0100039848	BovineHD0100039851	3	2	Multiple	0		1	AK097143	0		0		0		0		0
198	chr1	141252239	141267236	14998	loss	BovineHD0100040157	BovineHD0100040162	7	30	0.0445104	1	NM_175785 ATP2C1 ATPase, Ca++ transporting, type 2C, member 1	0		1	GLEAN_09570	1	ENSBTAG00000011626 ENSBTAT00000015441	0		0		0
199	chr1	141420623	141477545	56923	gain	BovineHD0100040227	BovineHD0100040256	27	2	Multiple	0		0		0		0		0		0		0
200	chr1	141508561	141623259	114699	gain	BovineHD0100040275	BovineHD0100040302	29	2	Multiple	2	NM_001076347 PSMG1 proteasome (prosome, macropain) assembly chaperone 1;NM_001103174 BRWD1 bromodomain and WD repeat domain containing 1	6	NM_003720 PSMG1 proteasome (prosome, macropain) assembly chaperone 1;NM_007104 RPL10A ribosomal protein L10a;NM_018963 BRWD1 bromodomain and WD repeat domain containing 1;NM_033656 BRWD1 bromodomain and WD repeat domain containing 1;NM_203433 PSMG1 proteasome (prosome, macropain) assembly chaperone 1;AB080587	3	GLEAN_09569;GLEAN_09568;GLEAN_09561	3	ENSBTAG00000013600 ENSBTAT00000018085;ENSBTAG00000013602 ENSBTAT00000031893 ENSBTAT00000018087;ENSBTAG00000027930 ENSBTAT00000002846	0		0		0
201	chr1	142406794	142416799	10006	loss	BovineHD0100040512	BovineHD0100040514	3	3	0.00445104	0		0		0		0		0		0		0
202	chr1	143637662	143642805	5144	gain	BovineHD0100040878	ARS-BFGL-NGS-62175	4	1	Unique	0		0		0		0		0		0		0
203	chr1	145444389	145447327	2939	loss	BovineHD0100041513	BovineHD0100041515	3	5	0.0074184	0		1	NM_003225 TFF1 trefoil factor 1	0		0		0		0		0
204	chr1	146966846	147191294	224449	gain	BovineHD0100042169	BovineHD0100042091	84	5	0.0074184	6	NM_001075781 C1H21ORF2 chromosome 21 open reading frame 2 ortholog;NM_001079639 LOC780781 keratin associated protein;NM_001080351 KRTAP12-2 keratin associated protein 12-2;NM_001098884 LRRC3 leucine rich repeat containing 3;NM_001101290 KRTAP10-8 keratin associated protein 10-8;NM_001110186 KRTAP10-2 keratin associated protein 10-2	30	NM_003307 TRPM2 transient receptor potential cation channel, subfamily M, member 2;NM_004928 C21orf2 chromosome 21 open reading frame 2;NM_030891 LRRC3 leucine rich repeat containing 3;NM_144991 TSPEAR thrombospondin-type laminin G domain and EAR repeats;NM_173541 C10orf91 chromosome 10 open reading frame 91;NM_181686 KRTAP12-1 keratin associated protein 12-1;NM_181688 KRTAP10-10 keratin associat…	14	GLEAN_15618;GLEAN_15635;GLEAN_15634;GLEAN_15633;GLEAN_15632;GLEAN_15619;GLEAN_15620;GLEAN_15621;GLEAN_15622;GLEAN_15623;GLEAN_15624;GLEAN_15631;GLEAN_15630;GLEAN_15625	10	ENSBTAG00000000972 ENSBTAT00000043653;ENSBTAG00000017882 ENSBTAT00000023769;ENSBTAG00000018607 ENSBTAT00000024762;ENSBTAG00000018610 ENSBTAT00000024766;ENSBTAG00000019589 ENSBTAT00000026102;ENSBTAG00000021901 ENSBTAT00000029198;ENSBTAG00000030865 ENSBTAT00000043660;ENSBTAG00000037662 ENSBTAT00000043662;ENSBTAG00000040204 ENSBTAT00000054659;ENSBTAG00000040291 ENSBTAT00000043652	0		0		0
205	chr1	149713738	149746529	32792	loss	BovineHD0100042945	BovineHD0100042949	3	1	Unique	0		0		0		0		0		0		0
206	chr1	152652377	152654481	2105	loss	BovineHD0100043818	BovineHD0100043820	3	1	Unique	0		0		1	GLEAN_00974	0		0		0		0
207	chr1	153335609	153352567	16959	gain	BovineHD0100044059	BovineHD0100044067	9	1	Unique	0		1	AF090940	1	GLEAN_24291	0		0		0		0
208	chr1	153664638	153902772	238135	gain	BovineHD0100044172	BovineHD0100044246	79	3	0.00445104	0		2	AJ306840;AJ783421	1	GLEAN_24290	0		0		0		0
209	chr1	153964092	153974816	10725	gain	BovineHD0100044252	BovineHD0100044254	4	1	Unique	0		0		0		0		0		0		0
210	chr1	155239173	155242389	3217	loss	BovineHD0100044726	BovineHD0100044728	3	2	Multiple	0		0		0		0		0		0		0
211	chr1	156669193	156737229	68037	gain	BovineHD0100045176	BovineHD0100045203	29	5	0.0074184	0		1	NM_054110 GALNTL2 UDP-N-acetyl-alpha-D-galactosamine:polypeptide N-acetylgalactosaminyltransferase-like 2	2	GLEAN_21700;GLEAN_21705	1	ENSBTAG00000008240 ENSBTAT00000010847	0		0		0
212	chr1	158100560	158142164	41605	loss	BovineHD0100045668	BovineHD0100045697	31	1	Unique	0		0		0		0		0		0		0
213	chr1	158979644	158988894	9251	loss	BovineHD0100045952	BovineHD0100045954	3	2	Multiple	1	NM_001102040 SATB1 SATB homeobox 1	3	NM_002971 SATB1 SATB homeobox 1;NM_015265 SATB2 SATB homeobox 2;AB209761	1	GLEAN_07122	1	ENSBTAG00000021158 ENSBTAT00000052131 ENSBTAT00000028199	0		1	SATB2 SATB homeobox 2 NM_015265 23314 Cleft palate and mental retardation, 119540 (3)	0
214	chr1	159700264	159708853	8590	loss	BovineHD0100046223	BovineHD0100046227	5	2	Multiple	0		0		0		0		0		0		0
215	chr1	160382676	160465629	82954	loss	BovineHD0100039616	BovineHD0100039626	14	3	0.00445104	0		2	AK124194;BC031226	2	GLEAN_22977;GLEAN_22978	0		0		0		0
216	chr1	160531482	160601824	70343	gain	BovineHD0100012692	BovineHD0100012723	31	5	0.0074184	0		0		0		0		0		0		0
217	chr1	160716187	160719695	3509	loss	BovineHD0100012750	BTB-01038648	4	1	Unique	0		1	NM_021078 KAT2A K(lysine) acetyltransferase 2A	1	GLEAN_04334	0		0		0		0
218	chr1	160801967	160891868	89902	loss	BovineHD0100012776	BovineHD0100012830	37	1	Unique	0		4	NM_003884 KAT2B K(lysine) acetyltransferase 2B;NM_021078 KAT2A K(lysine) acetyltransferase 2A;AK058066;BC039907	1	GLEAN_04336	1	ENSBTAG00000000746 ENSBTAT00000000994	0		0		0
219	chr1	161039291	161057783	18493	loss	BovineHD0100012868	BovineHD0100012866	17	1	Unique	0		0		0		0		0		0		0
220	chr2	6890	59547	52658	loss	BovineHD0200000001	BovineHD0200000009	9	1	Unique	0		0		0		1	ENSBTAG00000039308 ENSBTAT00000057505	5	Longissimus muscle area QTL 5795 LMA;Trapezius muscle lean area QTL 5805 TMA;Palmitoleic acid percentage QTL 5812 FA-C16:1;Longissimus muscle area QTL 5802 LMA;PTA type QTL 1552 PTAT	0		0
221	chr2	114096	133876	19781	loss	BovineHD0200000017	BovineHD0200000020	4	20	0.0296736	0		0		0		0		6	Longissimus muscle area QTL 5795 LMA;Trapezius muscle lean area QTL 5805 TMA;Palmitoleic acid percentage QTL 5812 FA-C16:1;Longissimus muscle area QTL 5802 LMA;PTA type QTL 1552 PTAT;Yield grade QTL 2754 YGRADE	0		0
222	chr2	680669	706653	25985	gain	BovineHD0200000128	BovineHD0200000158	32	9	0.0133531	1	NM_001206081 HERC2 hect domain and RLD 2	3	NM_004667 HERC2 hect domain and RLD 2;AK130778;AL834183	1	GLEAN_04178	1	ENSBTAG00000013916 ENSBTAT00000018496	5	Longissimus muscle area QTL 5795 LMA;Trapezius muscle lean area QTL 5805 TMA;Longissimus muscle area QTL 5802 LMA;PTA type QTL 1552 PTAT;Yield grade QTL 2754 YGRADE	2	HERC2 hect domain and RLD 2 NM_004667 8924 [Skin/hair/eye pigmentation 1, blond/brown hair], 227220 (3);HERC2 hect domain and RLD 2 NM_004667 8924 [Skin/hair/eye pigmentation 1, blue/nonblue eyes], 227220 (3)	0
223	chr2	1055462	1057161	1700	loss	BovineHD0200000270	BovineHD0200000272	3	3	0.00445104	0		5	NM_001033028 CYFIP1 cytoplasmic FMR1 interacting protein 1;NM_001037332 CYFIP2 cytoplasmic FMR1 interacting protein 2;NM_014608 CYFIP1 cytoplasmic FMR1 interacting protein 1;AK223604;BC005097	1	GLEAN_04177	1	ENSBTAG00000016894 ENSBTAT00000022470	4	Trapezius muscle lean area QTL 5805 TMA;PTA type QTL 1552 PTAT;Yield grade QTL 2754 YGRADE;Protein Percentage QTL 3531 PP	0		0
224	chr2	2493108	2500651	7544	loss	BovineHD0200000697	BovineHD0200000699	4	36	0.0534125	0		2	AF090940;BC036758	0		0		7	PTA type QTL 1552 PTAT;Longissimus muscle lean area QTL 5803 LMLA;Beef flavor intensity QTL 4856 BEEFFLAV;Non-return rate QTL 5001 NONR;Moisture content QTL 5799 MOIST;Residual feed intake QTL 4405 RFI;Protein Percentage QTL 3531 PP	0		0
225	chr2	3647602	3677495	29894	loss	BovineHD0200000946	BovineHD0200000952	7	2	Multiple	0		0		0		0		13	Beef flavor intensity QTL 4856 BEEFFLAV;Non-return rate QTL 5001 NONR;Moisture content QTL 5799 MOIST;Residual feed intake QTL 4405 RFI;Udder attachment QTL 1551 UA;Linoleic acid content QTL 4855 FA-C18:2;Body weight (birth) QTL 2751 BW;Strength QTL 1554 STR;Fat yield QTL 1675 FY;Interval to first estrus after calving QTL 5028 CALEST;Yield grade QTL 5794 YGRADE;Silverside weight QTL 6271 SLVWT;Pr…	0		0
226	chr2	4222728	4225245	2518	loss	BovineHD0200001128	BovineHD0200001131	4	4	0.00593472	1	NM_001192491 HS6ST1 heparan sulfate 6-O-sulfotransferase 1	3	NM_004807 HS6ST1 heparan sulfate 6-O-sulfotransferase 1;NM_153456 HS6ST3 heparan sulfate 6-O-sulfotransferase 3;AB006179	1	GLEAN_11451	1	ENSBTAG00000006157 ENSBTAT00000008098	13	Residual feed intake QTL 4405 RFI;Udder attachment QTL 1551 UA;Linoleic acid content QTL 4855 FA-C18:2;Body weight (birth) QTL 2751 BW;Strength QTL 1554 STR;Fat yield QTL 1675 FY;Interval to first estrus after calving QTL 5028 CALEST;Yield grade QTL 5794 YGRADE;Silverside weight QTL 6271 SLVWT;Dressing percentage QTL 6272 DRESSPERC;Marbling score QTL 4858 MARBL;Palmitoleic/palmitic acid ratio QTL…	0		0
227	chr2	7420943	7446056	25114	loss	BovineHD0200002073	BovineHD0200002079	8	1	Unique	0		3	AF090940;AK124194;BC036758	0		0		9	Fat yield QTL 1675 FY;Fat percentage QTL 6297 FATP;Carcass weight QTL 1312 CWT;Body weight (birth) QTL 2613 BW;Body depth QTL 1549 BD;Fat trim yield QTL 6275 FATYD;Kidney, pelvic, and heart fat percentage QTL 4857 KPHCWT;Meat percentage QTL 6300 MEATP;Protein Percentage QTL 3531 PP	0		0
228	chr2	8170846	8182750	11905	loss	BovineHD0200002265	BovineHD0200002260	6	1	Unique	0		0		0		0		10	Fat yield QTL 1675 FY;Carcass weight QTL 1312 CWT;Body weight (birth) QTL 2613 BW;Body depth QTL 1549 BD;Fat trim yield QTL 6275 FATYD;Kidney, pelvic, and heart fat percentage QTL 4857 KPHCWT;Meat percentage QTL 6300 MEATP;Body weight (birth) QTL 5379 BW;Body weight (yearling) QTL 1304 W365;Protein Percentage QTL 3531 PP	0		0
229	chr2	8820407	8828029	7623	loss	BovineHD0200002424	BovineHD0200002427	3	3	0.00445104	0		0		0		0		11	Fat yield QTL 1675 FY;Carcass weight QTL 1312 CWT;Body weight (birth) QTL 2613 BW;Body depth QTL 1549 BD;Kidney, pelvic, and heart fat percentage QTL 4857 KPHCWT;Meat percentage QTL 6300 MEATP;Body weight (birth) QTL 5379 BW;Body weight (yearling) QTL 1304 W365;Teat placement QTL 3443 TPL;Fat thickness QTL 1322 FATTH;Protein Percentage QTL 3531 PP	0		0
230	chr2	9246429	9296277	49849	loss	BovineHD0200002527	BovineHD0200002544	19	8	0.0118694	0		0		0		0		11	Fat yield QTL 1675 FY;Carcass weight QTL 1312 CWT;Body weight (birth) QTL 2613 BW;Body depth QTL 1549 BD;Kidney, pelvic, and heart fat percentage QTL 4857 KPHCWT;Body weight (birth) QTL 5379 BW;Body weight (yearling) QTL 1304 W365;Teat placement QTL 3443 TPL;Fat thickness QTL 1322 FATTH;Interval to first estrus after calving (EBV) QTL 6153 CALEST;Protein Percentage QTL 3531 PP	0		0
231	chr2	9529274	9564096	34823	loss	BTB-00079285	BovineHD0200002609	16	2	Multiple	1	NM_001102107 CALCRL calcitonin receptor-like	4	NM_005795 CALCRL calcitonin receptor-like;AF090940;AK098235;AK127847	1	GLEAN_23424	1	ENSBTAG00000008483 ENSBTAT00000011169	11	Fat yield QTL 1675 FY;Body weight (birth) QTL 2613 BW;Body depth QTL 1549 BD;Kidney, pelvic, and heart fat percentage QTL 4857 KPHCWT;Body weight (birth) QTL 5379 BW;Body weight (yearling) QTL 1304 W365;Teat placement QTL 3443 TPL;Fat thickness QTL 1322 FATTH;Interval to first estrus after calving (EBV) QTL 6153 CALEST;Milk yield QTL 2583 MY;Protein Percentage QTL 3531 PP	0		0
232	chr2	9664439	9672982	8544	loss	BTB-00079257	BovineHD0200002637	3	2	Multiple	0		0		0		0		10	Fat yield QTL 1675 FY;Body weight (birth) QTL 2613 BW;Body depth QTL 1549 BD;Kidney, pelvic, and heart fat percentage QTL 4857 KPHCWT;Body weight (yearling) QTL 1304 W365;Teat placement QTL 3443 TPL;Fat thickness QTL 1322 FATTH;Interval to first estrus after calving (EBV) QTL 6153 CALEST;Milk yield QTL 2583 MY;Protein Percentage QTL 3531 PP	0		0
233	chr2	9749544	9764024	14481	loss	BovineHD0200002654	BovineHD0200002658	5	11	0.0163205	0		0		0		0		10	Fat yield QTL 1675 FY;Body weight (birth) QTL 2613 BW;Body depth QTL 1549 BD;Kidney, pelvic, and heart fat percentage QTL 4857 KPHCWT;Body weight (yearling) QTL 1304 W365;Teat placement QTL 3443 TPL;Fat thickness QTL 1322 FATTH;Interval to first estrus after calving (EBV) QTL 6153 CALEST;Milk yield QTL 2583 MY;Protein Percentage QTL 3531 PP	0		0
234	chr2	10895791	10908352	12562	loss	BovineHD0200002915	BovineHD0200002920	7	1	Unique	0		1	AK124194	0		0		10	Fat yield QTL 1675 FY;Body weight (birth) QTL 2613 BW;Body depth QTL 1549 BD;Kidney, pelvic, and heart fat percentage QTL 4857 KPHCWT;Body weight (yearling) QTL 1304 W365;Teat placement QTL 3443 TPL;Fat thickness QTL 1322 FATTH;Interval to first estrus after calving (EBV) QTL 6153 CALEST;Milk yield QTL 2583 MY;Protein Percentage QTL 3531 PP	0		0
235	chr2	11169116	11185873	16758	loss	BovineHD0200002993	BovineHD0200002997	5	17	0.0252226	0		0		0		0		9	Fat yield QTL 1675 FY;Body weight (birth) QTL 2613 BW;Body depth QTL 1549 BD;Kidney, pelvic, and heart fat percentage QTL 4857 KPHCWT;Body weight (yearling) QTL 1304 W365;Teat placement QTL 3443 TPL;Fat thickness QTL 1322 FATTH;Milk yield QTL 2583 MY;Protein Percentage QTL 3531 PP	0		0
236	chr2	11660986	11663984	2999	gain	BovineHD0200003141	BovineHD0200003143	3	4	0.00593472	0		0		0		0		9	Fat yield QTL 1675 FY;Body weight (birth) QTL 2613 BW;Body depth QTL 1549 BD;Kidney, pelvic, and heart fat percentage QTL 4857 KPHCWT;Body weight (yearling) QTL 1304 W365;Teat placement QTL 3443 TPL;Fat thickness QTL 1322 FATTH;Milk yield QTL 2583 MY;Protein Percentage QTL 3531 PP	0		0
237	chr2	11769976	11772880	2905	loss	BovineHD0200003210	BovineHD0200003208	3	4	0.00593472	0		0		1	GLEAN_08533	0		9	Fat yield QTL 1675 FY;Body weight (birth) QTL 2613 BW;Body depth QTL 1549 BD;Kidney, pelvic, and heart fat percentage QTL 4857 KPHCWT;Body weight (yearling) QTL 1304 W365;Teat placement QTL 3443 TPL;Fat thickness QTL 1322 FATTH;Milk yield QTL 2583 MY;Protein Percentage QTL 3531 PP	0		0
238	chr2	12426924	12429792	2869	gain	Hapmap44546-BTA-48673	BovineHD0200003415	3	2	Multiple	0		0		0		0		9	Fat yield QTL 1675 FY;Body weight (birth) QTL 2613 BW;Body depth QTL 1549 BD;Kidney, pelvic, and heart fat percentage QTL 4857 KPHCWT;Body weight (yearling) QTL 1304 W365;Teat placement QTL 3443 TPL;Fat thickness QTL 1322 FATTH;Milk yield QTL 2583 MY;Protein Percentage QTL 3531 PP	0		0
239	chr2	12712853	12716924	4072	loss	BovineHD0200003484	BovineHD0200003486	3	2	Multiple	0		0		0		0		9	Fat yield QTL 1675 FY;Body weight (birth) QTL 2613 BW;Body depth QTL 1549 BD;Kidney, pelvic, and heart fat percentage QTL 4857 KPHCWT;Body weight (yearling) QTL 1304 W365;Teat placement QTL 3443 TPL;Fat thickness QTL 1322 FATTH;Milk yield QTL 2583 MY;Protein Percentage QTL 3531 PP	0		0
240	chr2	13149413	13154022	4610	gain	BovineHD0200003622	BovineHD0200003625	4	1	Unique	0		0		0		0		9	Fat yield QTL 1675 FY;Body weight (birth) QTL 2613 BW;Body depth QTL 1549 BD;Kidney, pelvic, and heart fat percentage QTL 4857 KPHCWT;Body weight (yearling) QTL 1304 W365;Teat placement QTL 3443 TPL;Fat thickness QTL 1322 FATTH;Milk yield QTL 2583 MY;Protein Percentage QTL 3531 PP	0		0
241	chr2	13570694	13574335	3642	loss	BovineHD0200003723	BovineHD0200003726	4	2	Multiple	0		0		0		0		9	Fat yield QTL 1675 FY;Body weight (birth) QTL 2613 BW;Body depth QTL 1549 BD;Kidney, pelvic, and heart fat percentage QTL 4857 KPHCWT;Body weight (yearling) QTL 1304 W365;Teat placement QTL 3443 TPL;Fat thickness QTL 1322 FATTH;Milk yield QTL 2583 MY;Protein Percentage QTL 3531 PP	0		0
242	chr2	13941815	13982437	40623	loss	Hapmap60935-rs29012413	BovineHD4100001014	6	1	Unique	0		2	NM_013436 NCKAP1 NCK-associated protein 1;NM_205842 NCKAP1 NCK-associated protein 1	2	GLEAN_12225;GLEAN_12228	1	ENSBTAG00000033662 ENSBTAT00000061010 ENSBTAT00000047777	9	Fat yield QTL 1675 FY;Body weight (birth) QTL 2613 BW;Body depth QTL 1549 BD;Kidney, pelvic, and heart fat percentage QTL 4857 KPHCWT;Body weight (yearling) QTL 1304 W365;Teat placement QTL 3443 TPL;Fat thickness QTL 1322 FATTH;Milk yield QTL 2583 MY;Protein Percentage QTL 3531 PP	0		0
243	chr2	14751553	14757431	5879	loss	BovineHD0200004028	BovineHD0200004032	4	1	Unique	1	NM_174414 PDE1A phosphodiesterase 1A, calmodulin-dependent	0		1	GLEAN_12231	1	ENSBTAG00000012100 ENSBTAT00000052318 ENSBTAT00000016060 ENSBTAT00000047147	6	Fat yield QTL 1675 FY;Body depth QTL 1549 BD;Teat placement QTL 3443 TPL;Fat thickness QTL 1322 FATTH;Milk yield QTL 2583 MY;Protein Percentage QTL 3531 PP	0		0
244	chr2	15452118	15467115	14998	loss	BovineHD0200004249	BovineHD0200004242	9	1	Unique	0		3	NM_001030311 CERKL ceramide kinase-like;NM_001030313 CERKL ceramide kinase-like;AF090940	0		0		6	Fat yield QTL 1675 FY;Body depth QTL 1549 BD;Teat placement QTL 3443 TPL;Fat thickness QTL 1322 FATTH;Milk yield QTL 2583 MY;Protein Percentage QTL 3531 PP	1	CERKL ceramide kinase-like NM_001030311 375298 Retinitis pigmentosa-26, 608380 (3)	0
245	chr2	17483213	17493512	10300	loss	BovineHD0200004820	ARS-BFGL-NGS-112516	3	3	0.00445104	0		1	AF090940	0		0		7	Fat yield QTL 1675 FY;Body depth QTL 1549 BD;Teat placement QTL 3443 TPL;Fat thickness QTL 1322 FATTH;Milk yield QTL 2583 MY;Protein Percentage QTL 2434 PP;Protein Percentage QTL 3531 PP	0		0
246	chr2	18334617	18342154	7538	loss	BovineHD4100001038	Hapmap25114-BTA-49906	3	1	Unique	0		0		1	GLEAN_11617	1	ENSBTAG00000001861 ENSBTAT00000061337 ENSBTAT00000002425 ENSBTAT00000038616	9	Fat yield QTL 1675 FY;Teat placement QTL 3443 TPL;Fat thickness QTL 1322 FATTH;Milk yield QTL 2583 MY;Protein Percentage QTL 2434 PP;Stature QTL 1553 STA;Fat Percentage QTL 2729 FP;Body weight (birth) QTL 1323 BW;Protein Percentage QTL 3531 PP	0		0
247	chr2	18755883	18808749	52867	gain	BovineHD0200005217	BovineHD0200005232	16	2	Multiple	0		2	NM_173588 IGSF22 immunoglobulin superfamily, member 22;NM_178275	1	GLEAN_26444	1	ENSBTAG00000026986 ENSBTAT00000011829 ENSBTAT00000047262 ENSBTAT00000047270 ENSBTAT00000011836 ENSBTAT00000056988 ENSBTAT00000011838 ENSBTAT00000051972 ENSBTAT00000061449 ENSBTAT00000054618 ENSBTAT00000011830	9	Fat yield QTL 1675 FY;Teat placement QTL 3443 TPL;Fat thickness QTL 1322 FATTH;Milk yield QTL 2583 MY;Protein Percentage QTL 2434 PP;Stature QTL 1553 STA;Fat Percentage QTL 2729 FP;Body weight (birth) QTL 1323 BW;Protein Percentage QTL 3531 PP	0		0
248	chr2	19282067	19297766	15700	loss	BovineHD0200005383	BovineHD0200005385	3	5	0.0074184	0		1	AK127847	0		0		8	Fat yield QTL 1675 FY;Teat placement QTL 3443 TPL;Fat thickness QTL 1322 FATTH;Milk yield QTL 2583 MY;Stature QTL 1553 STA;Fat Percentage QTL 2729 FP;Body weight (birth) QTL 1323 BW;Protein Percentage QTL 3531 PP	0		0
249	chr2	19388005	19494274	106270	gain	BovineHD0200005412	BovineHD0200005450	34	7	0.0103858	0		0		1	GLEAN_14646	1	ENSBTAG00000016396 ENSBTAT00000021805	8	Fat yield QTL 1675 FY;Teat placement QTL 3443 TPL;Fat thickness QTL 1322 FATTH;Milk yield QTL 2583 MY;Stature QTL 1553 STA;Fat Percentage QTL 2729 FP;Body weight (birth) QTL 1323 BW;Protein Percentage QTL 3531 PP	0		0
250	chr2	21410629	21498641	88013	loss	BovineHD0200005926	BovineHD0200005945	23	1	Unique	3	NM_001099105 HOXD10 homeobox D10;NM_001101087 HOXD4 homeobox D4;NR_030976 MIR10B microRNA mir-10b	13	NM_000523 HOXD13 homeobox D13;NM_002148 HOXD10 homeobox D10;NM_014213 HOXD9 homeobox D9;NM_014621 HOXD4 homeobox D4;NM_017409 HOXC10 homeobox C10;NM_019558 HOXD8 homeobox D8;NM_021192 HOXD11 homeobox D11;NM_022658 HOXC8 homeobox C8;NM_024016 HOXB8 homeobox B8;NM_153715 HOXA10 homeobox A10;AK024027;AK092134;BC038709	8	GLEAN_03413;GLEAN_03412;GLEAN_03411;GLEAN_03410;GLEAN_03409;GLEAN_03408;GLEAN_03407;GLEAN_03391	7	ENSBTAG00000004312 ENSBTAT00000005650;ENSBTAG00000004313 ENSBTAT00000005651 ENSBTAT00000035755;ENSBTAG00000004314 ENSBTAT00000005652;ENSBTAG00000016030 ENSBTAT00000021334;ENSBTAG00000016033 ENSBTAT00000052462 ENSBTAT00000021336 ENSBTAT00000055506;ENSBTAG00000033330 ENSBTAT00000054133 ENSBTAT00000033661;ENSBTAG00000039581 ENSBTAT00000028606	9	Fat yield QTL 1675 FY;Teat placement QTL 3443 TPL;Fat thickness QTL 1322 FATTH;Milk yield QTL 2583 MY;Stature QTL 1553 STA;Fat Percentage QTL 2729 FP;Body weight (birth) QTL 1323 BW;Chest depth QTL 3444 CHDPT;Protein Percentage QTL 3531 PP	10	HOXD4 homeobox D4 NM_014621 3233 {Leukemia, acute lymphoblastic, susceptibility to} (3);HOXD10 homeobox D10 NM_002148 3236 Charcot-Marie-Tooth disease, foot deformity of (3);HOXD10 homeobox D10 NM_002148 3236 Vertical talus, congenital, 192950 (3);HOXD13 homeobox D13 NM_000523 3239 Brachydactyly, type D, 113200 (3);HOXD13 homeobox D13 NM_000523 3239 Brachydactyly, type E, 113300 (3);HOXD13 homeob…	0
251	chr2	21991968	22012867	20900	gain	BovineHD0200006066	BovineHD0200006073	7	4	0.00593472	0		0		0		0		10	Fat yield QTL 1675 FY;Teat placement QTL 3443 TPL;Fat thickness QTL 1322 FATTH;Milk yield QTL 2583 MY;Stature QTL 1553 STA;Fat Percentage QTL 2729 FP;Body weight (birth) QTL 1323 BW;Chest depth QTL 3444 CHDPT;Veterinary treatments QTL 3178 VT;Protein Percentage QTL 3531 PP	0		0
252	chr2	23381321	23389852	8532	loss	BovineHD0200006460	BovineHD0200006462	3	1	Unique	1	NM_001046045 OLA1 Obg-like ATPase 1	2	NM_001011708 OLA1 Obg-like ATPase 1;NM_013341 OLA1 Obg-like ATPase 1	1	GLEAN_03401	1	ENSBTAG00000006970 ENSBTAT00000009160 ENSBTAT00000052195 ENSBTAT00000047480	12	Teat placement QTL 3443 TPL;Fat thickness QTL 1322 FATTH;Milk yield QTL 2583 MY;Fat Percentage QTL 2729 FP;Body weight (birth) QTL 1323 BW;Chest depth QTL 3444 CHDPT;Veterinary treatments QTL 3178 VT;Teat length QTL 3486 TLGTH;Dairy form QTL 1676 DYF;Fat Percentage QTL 2650 FP;Fat yield QTL 2737 FY;Protein Percentage QTL 3531 PP	0		0
253	chr2	25605355	25686483	81129	loss	BovineHD0200007132	BovineHD0200007152	13	2	Multiple	1	NM_001075883 DYNC1I2 dynein, cytoplasmic 1, intermediate chain 2	7	NM_001029 RPS26 ribosomal protein S26;NM_001378 DYNC1I2 dynein, cytoplasmic 1, intermediate chain 2;NM_004411 DYNC1I1 dynein, cytoplasmic 1, intermediate chain 1;AK026574;AY037160;BC017205;BC091498	2	GLEAN_24837;GLEAN_24832	2	ENSBTAG00000002646 ENSBTAT00000046853 ENSBTAT00000003429 ENSBTAT00000020763;ENSBTAG00000039713 ENSBTAT00000056531	10	Teat placement QTL 3443 TPL;Fat thickness QTL 1322 FATTH;Milk yield QTL 2583 MY;Body weight (birth) QTL 1323 BW;Chest depth QTL 3444 CHDPT;Dairy form QTL 1676 DYF;Fat Percentage QTL 2650 FP;Fat yield QTL 2737 FY;Yield grade QTL 1321 PERCHOICE;Protein Percentage QTL 3531 PP	0		0
254	chr2	27042705	27049846	7142	loss	BovineHD0200007624	BovineHD0200007627	4	2	Multiple	0		0		0		0		10	Teat placement QTL 3443 TPL;Fat thickness QTL 1322 FATTH;Milk yield QTL 2583 MY;Body weight (birth) QTL 1323 BW;Chest depth QTL 3444 CHDPT;Dairy form QTL 1676 DYF;Fat Percentage QTL 2650 FP;Fat yield QTL 2737 FY;Yield grade QTL 1321 PERCHOICE;Protein Percentage QTL 3531 PP	0		0
255	chr2	28025833	28029437	3605	gain	ARS-BFGL-NGS-16854	BovineHD0200008217	3	1	Unique	0		0		0		0		10	Teat placement QTL 3443 TPL;Fat thickness QTL 1322 FATTH;Milk yield QTL 2583 MY;Body weight (birth) QTL 1323 BW;Chest depth QTL 3444 CHDPT;Dairy form QTL 1676 DYF;Fat Percentage QTL 2650 FP;Fat yield QTL 2737 FY;Yield grade QTL 1321 PERCHOICE;Protein Percentage QTL 3531 PP	0		0
256	chr2	28244285	28987421	743137	both	BovineHD0200007951	BovineHD0200008186	226	8	0.0118694	3	NM_001046257 NOSTRIN nitric oxide synthase trafficker;NM_001075826 STK39 serine threonine kinase 39 (STE20/SPS1 homolog, yeast);NM_001193132 LASS6 LAG1 homolog, ceramide synthase 6	13	NM_005109 OXSR1 oxidative-stress responsive 1;NM_013233 STK39 serine threonine kinase 39;NM_147190 LASS5 LAG1 homolog, ceramide synthase 5;NM_203463 LASS6 LAG1 homolog, ceramide synthase 6;AF090940;AK097143;AK098235;AK124194;AK125948;AK127847;AK127911;BC036758;BC109284	3	GLEAN_21594;GLEAN_21593;GLEAN_21598	3	ENSBTAG00000010362 ENSBTAT00000013682;ENSBTAG00000017162 ENSBTAT00000030845 ENSBTAT00000061632;ENSBTAG00000044179 ENSBTAT00000061640	10	Teat placement QTL 3443 TPL;Fat thickness QTL 1322 FATTH;Milk yield QTL 2583 MY;Body weight (birth) QTL 1323 BW;Chest depth QTL 3444 CHDPT;Dairy form QTL 1676 DYF;Fat Percentage QTL 2650 FP;Fat yield QTL 2737 FY;Yield grade QTL 1321 PERCHOICE;Protein Percentage QTL 3531 PP	0		0
257	chr2	29147114	29154673	7560	both	BovineHD0200008244	ARS-BFGL-NGS-110209	6	2	Multiple	0		2	NM_005109 OXSR1 oxidative-stress responsive 1;NM_013233 STK39 serine threonine kinase 39	0		1	ENSBTAG00000017162 ENSBTAT00000030845 ENSBTAT00000061632	10	Teat placement QTL 3443 TPL;Fat thickness QTL 1322 FATTH;Milk yield QTL 2583 MY;Body weight (birth) QTL 1323 BW;Chest depth QTL 3444 CHDPT;Dairy form QTL 1676 DYF;Fat Percentage QTL 2650 FP;Fat yield QTL 2737 FY;Yield grade QTL 1321 PERCHOICE;Protein Percentage QTL 3531 PP	0		0
258	chr2	29334540	29338357	3818	loss	BovineHD0200008312	BovineHD0200008316	4	1	Unique	0		0		0		0		10	Teat placement QTL 3443 TPL;Fat thickness QTL 1322 FATTH;Milk yield QTL 2583 MY;Body weight (birth) QTL 1323 BW;Chest depth QTL 3444 CHDPT;Dairy form QTL 1676 DYF;Fat Percentage QTL 2650 FP;Fat yield QTL 2737 FY;Yield grade QTL 1321 PERCHOICE;Protein Percentage QTL 3531 PP	0		0
259	chr2	29709773	29781757	71985	loss	BovineHD0200008418	BovineHD0200008439	22	4	0.00593472	0		0		0		0		9	Teat placement QTL 3443 TPL;Fat thickness QTL 1322 FATTH;Milk yield QTL 2583 MY;Body weight (birth) QTL 1323 BW;Chest depth QTL 3444 CHDPT;Fat Percentage QTL 2650 FP;Fat yield QTL 2737 FY;Yield grade QTL 1321 PERCHOICE;Protein Percentage QTL 3531 PP	0		0
260	chr2	30369979	30371643	1665	loss	BovineHD0200008615	BovineHD0200008617	3	2	Multiple	0		0		0		0		9	Teat placement QTL 3443 TPL;Fat thickness QTL 1322 FATTH;Milk yield QTL 2583 MY;Body weight (birth) QTL 1323 BW;Chest depth QTL 3444 CHDPT;Fat Percentage QTL 2650 FP;Fat yield QTL 2737 FY;Yield grade QTL 1321 PERCHOICE;Protein Percentage QTL 3531 PP	0		0
261	chr2	31308006	31323046	15041	loss	BovineHD0200008915	BovineHD0200008919	6	1	Unique	1	NM_001193218 SCN1A sodium channel, voltage-gated, type I, alpha subunit	11	NM_000334 SCN4A sodium channel, voltage-gated, type IV, alpha subunit;NM_002977 SCN9A sodium channel, voltage-gated, type IX, alpha subunit;NM_006920 SCN1A sodium channel, voltage-gated, type I, alpha subunit;NM_006922 SCN3A sodium channel, voltage-gated, type III, alpha subunit;NM_014191 SCN8A sodium channel, voltage gated, type VIII, alpha subunit;NM_021007 SCN2A sodium channel, voltage-gated, …	1	GLEAN_24621	1	ENSBTAG00000018520 ENSBTAT00000021951	9	Teat placement QTL 3443 TPL;Fat thickness QTL 1322 FATTH;Milk yield QTL 2583 MY;Body weight (birth) QTL 1323 BW;Chest depth QTL 3444 CHDPT;Fat Percentage QTL 2650 FP;Fat yield QTL 2737 FY;Yield grade QTL 1321 PERCHOICE;Protein Percentage QTL 3531 PP	0		0
262	chr2	31330057	31333007	2951	gain	BovineHD0200008921	BovineHD0200008924	4	2	Multiple	1	NM_001193218 SCN1A sodium channel, voltage-gated, type I, alpha subunit	11	NM_000334 SCN4A sodium channel, voltage-gated, type IV, alpha subunit;NM_002977 SCN9A sodium channel, voltage-gated, type IX, alpha subunit;NM_006920 SCN1A sodium channel, voltage-gated, type I, alpha subunit;NM_006922 SCN3A sodium channel, voltage-gated, type III, alpha subunit;NM_014191 SCN8A sodium channel, voltage gated, type VIII, alpha subunit;NM_021007 SCN2A sodium channel, voltage-gated, …	1	GLEAN_24621	1	ENSBTAG00000018520 ENSBTAT00000021951	9	Teat placement QTL 3443 TPL;Fat thickness QTL 1322 FATTH;Milk yield QTL 2583 MY;Body weight (birth) QTL 1323 BW;Chest depth QTL 3444 CHDPT;Fat Percentage QTL 2650 FP;Fat yield QTL 2737 FY;Yield grade QTL 1321 PERCHOICE;Protein Percentage QTL 3531 PP	0		0
263	chr2	31506826	31508893	2068	gain	ARS-BFGL-BAC-31991	BovineHD0200008998	4	5	0.0074184	0		0		0		0		9	Teat placement QTL 3443 TPL;Fat thickness QTL 1322 FATTH;Milk yield QTL 2583 MY;Body weight (birth) QTL 1323 BW;Chest depth QTL 3444 CHDPT;Fat Percentage QTL 2650 FP;Fat yield QTL 2737 FY;Yield grade QTL 1321 PERCHOICE;Protein Percentage QTL 3531 PP	0		0
264	chr2	32185497	32195072	9576	loss	BovineHD0200009243	BovineHD0200009248	7	1	Unique	0		13	NM_000334 SCN4A sodium channel, voltage-gated, type IV, alpha subunit;NM_000335 SCN5A sodium channel, voltage-gated, type V, alpha subunit;NM_002977 SCN9A sodium channel, voltage-gated, type IX, alpha subunit;NM_006920 SCN1A sodium channel, voltage-gated, type I, alpha subunit;NM_006922 SCN3A sodium channel, voltage-gated, type III, alpha subunit;NM_014191 SCN8A sodium channel, voltage gated, typ…	1	GLEAN_24625	1	ENSBTAG00000019385 ENSBTAT00000025829	9	Teat placement QTL 3443 TPL;Fat thickness QTL 1322 FATTH;Milk yield QTL 2583 MY;Body weight (birth) QTL 1323 BW;Chest depth QTL 3444 CHDPT;Fat Percentage QTL 2650 FP;Fat yield QTL 2737 FY;Yield grade QTL 1321 PERCHOICE;Protein Percentage QTL 3531 PP	8	SCN5A sodium channel, voltage-gated, type V, alpha subunit NM_000335 6331 Brugada syndrome 1, 601144 (3);SCN5A sodium channel, voltage-gated, type V, alpha subunit NM_000335 6331 Cardiomyopathy, dilated, 1E, 601154 (3);SCN5A sodium channel, voltage-gated, type V, alpha subunit NM_000335 6331 Heart block, nonprogressive, 113900 (3);SCN5A sodium channel, voltage-gated, type V, alpha subunit NM_0003…	0
265	chr2	33285461	33318564	33104	loss	BovineHD0200009559	BovineHD0200009572	13	1	Unique	0		0		0		0		10	Teat placement QTL 3443 TPL;Fat thickness QTL 1322 FATTH;Milk yield QTL 2583 MY;Body weight (birth) QTL 1323 BW;Chest depth QTL 3444 CHDPT;Fat Percentage QTL 2650 FP;Fat yield QTL 2737 FY;Yield grade QTL 1321 PERCHOICE;Meat-to-bone ratio QTL 7110 MTBR;Protein Percentage QTL 3531 PP	0		0
266	chr2	36234622	36247713	13092	gain	BovineHD0200010357	BovineHD0200010360	4	1	Unique	0		0		0		0		10	Teat placement QTL 3443 TPL;Fat thickness QTL 1322 FATTH;Milk yield QTL 2583 MY;Body weight (birth) QTL 1323 BW;Fat Percentage QTL 2650 FP;Fat yield QTL 2737 FY;Yield grade QTL 1321 PERCHOICE;Non-return rate QTL 5660 NONR;Longissimus muscle area QTL 4528 LMA;Protein Percentage QTL 3531 PP	0		0
267	chr2	36550587	36590614	40028	loss	BTB-01798423	BovineHD0200010426	10	1	Unique	0		0		0		0		10	Teat placement QTL 3443 TPL;Fat thickness QTL 1322 FATTH;Milk yield QTL 2583 MY;Body weight (birth) QTL 1323 BW;Fat Percentage QTL 2650 FP;Fat yield QTL 2737 FY;Yield grade QTL 1321 PERCHOICE;Non-return rate QTL 5660 NONR;Longissimus muscle area QTL 4528 LMA;Protein Percentage QTL 3531 PP	0		0
268	chr2	40087569	40093361	5793	loss	BovineHD0200011580	BovineHD0200011582	3	14	0.0207715	0		0		0		0		7	Body weight (birth) QTL 1323 BW;Fat yield QTL 2737 FY;Yield grade QTL 1321 PERCHOICE;Non-return rate QTL 5660 NONR;Length of productive life QTL 2696 PL;Protein yield QTL 4494 PY;Protein Percentage QTL 3531 PP	0		0
269	chr2	40809574	40848272	38699	loss	BovineHD0200011495	BovineHD0200011599	7	4	0.00593472	0		2	AF090940;AK130051	0		0		7	Body weight (birth) QTL 1323 BW;Fat yield QTL 2737 FY;Yield grade QTL 1321 PERCHOICE;Non-return rate QTL 5660 NONR;Length of productive life QTL 2696 PL;Protein yield QTL 4494 PY;Protein Percentage QTL 3531 PP	0		0
270	chr2	41367073	41373883	6811	loss	BovineHD0200011711	Hapmap28052-BTA-156755	3	1	Unique	0		0		0		0		7	Body weight (birth) QTL 1323 BW;Fat yield QTL 2737 FY;Yield grade QTL 1321 PERCHOICE;Non-return rate QTL 5660 NONR;Length of productive life QTL 2696 PL;Protein yield QTL 4494 PY;Protein Percentage QTL 3531 PP	0		0
271	chr2	42128393	42195554	67162	both	BovineHD0200011900	BovineHD0200011912	13	2	Multiple	0		0		0		0		7	Body weight (birth) QTL 1323 BW;Fat yield QTL 2737 FY;Yield grade QTL 1321 PERCHOICE;Non-return rate QTL 5660 NONR;Length of productive life QTL 2696 PL;Protein yield QTL 4494 PY;Protein Percentage QTL 3531 PP	0		0
272	chr2	43045735	43047054	1320	loss	BovineHD0200012094	BovineHD0200012096	3	46	0.0682493	0		0		0		0		7	Body weight (birth) QTL 1323 BW;Fat yield QTL 2737 FY;Yield grade QTL 1321 PERCHOICE;Non-return rate QTL 5660 NONR;Length of productive life QTL 2696 PL;Protein yield QTL 4494 PY;Protein Percentage QTL 3531 PP	0		0
273	chr2	43171399	43191297	19899	gain	BovineHD0200012119	BovineHD0200012127	10	1	Unique	1	NM_001076886 GALNT13 UDP-N-acetyl-alpha-D-galactosamine:polypeptide N-acetylgalactosaminyltransferase 13 (GalNAc-T13)	2	NM_020474 GALNT1 UDP-N-acetyl-alpha-D-galactosamine:polypeptide N-acetylgalactosaminyltransferase 1 (GalNAc-T1);NM_052917 GALNT13 UDP-N-acetyl-alpha-D-galactosamine:polypeptide N-acetylgalactosaminyltransferase 13 (GalNAc-T13)	1	GLEAN_21414	1	ENSBTAG00000005562 ENSBTAT00000007312 ENSBTAT00000057469	7	Body weight (birth) QTL 1323 BW;Fat yield QTL 2737 FY;Yield grade QTL 1321 PERCHOICE;Non-return rate QTL 5660 NONR;Length of productive life QTL 2696 PL;Protein yield QTL 4494 PY;Protein Percentage QTL 3531 PP	0		0
274	chr2	44375302	44383093	7792	loss	BovineHD1600001645	BovineHD1600024269	4	1	Unique	0		0		0		0		8	Body weight (birth) QTL 1323 BW;Fat yield QTL 2737 FY;Yield grade QTL 1321 PERCHOICE;Non-return rate QTL 5660 NONR;Length of productive life QTL 2696 PL;Protein yield QTL 4494 PY;Calving ease QTL 1678 CALEASE;Protein Percentage QTL 3531 PP	0		0
275	chr2	45885415	45894050	8636	loss	BovineHD0200040175	BovineHD0200012677	3	2	Multiple	0		0		1	GLEAN_19922	1	ENSBTAG00000026851 ENSBTAT00000038390	8	Body weight (birth) QTL 1323 BW;Fat yield QTL 2737 FY;Yield grade QTL 1321 PERCHOICE;Non-return rate QTL 5660 NONR;Length of productive life QTL 2696 PL;Protein yield QTL 4494 PY;Calving ease QTL 1678 CALEASE;Protein Yield (EBV) QTL 6045 PY	0		0
276	chr2	47733773	47739992	6220	loss	BovineHD0200013206	BovineHD0200013212	7	25	0.037092	0		0		0		0		9	Body weight (birth) QTL 1323 BW;Fat yield QTL 2737 FY;Yield grade QTL 1321 PERCHOICE;Non-return rate QTL 5660 NONR;Length of productive life QTL 2696 PL;Protein yield QTL 4494 PY;Calving ease QTL 1678 CALEASE;Non-return rate QTL 5661 NONR;Milk yield QTL 4708 MY	0		0
277	chr2	48536435	48544837	8403	loss	BovineHD0200013459	BovineHD0200013462	4	63	0.0934718	0		0		0		0		10	Body weight (birth) QTL 1323 BW;Fat yield QTL 2737 FY;Yield grade QTL 1321 PERCHOICE;Non-return rate QTL 5660 NONR;Length of productive life QTL 2696 PL;Protein yield QTL 4494 PY;Calving ease QTL 1678 CALEASE;Non-return rate QTL 5661 NONR;Milk yield QTL 4708 MY;Body weight (slaughter) QTL 1310 SWT	0		0
278	chr2	49224873	49230489	5617	loss	BovineHD0200013665	ARS-BFGL-NGS-32858	4	2	Multiple	0		0		0		0		9	Body weight (birth) QTL 1323 BW;Fat yield QTL 2737 FY;Yield grade QTL 1321 PERCHOICE;Non-return rate QTL 5660 NONR;Length of productive life QTL 2696 PL;Protein yield QTL 4494 PY;Calving ease QTL 1678 CALEASE;Non-return rate QTL 5661 NONR;Body weight (slaughter) QTL 1310 SWT	0		0
279	chr2	50058874	50066805	7932	loss	BovineHD0200040605	BovineHD0200013906	3	1	Unique	0		0		0		0		8	Fat yield QTL 2737 FY;Yield grade QTL 1321 PERCHOICE;Non-return rate QTL 5660 NONR;Protein yield QTL 4494 PY;Non-return rate QTL 5661 NONR;Body weight (slaughter) QTL 1310 SWT;Somatic cell score QTL 3600 SCS;Residual feed intake QTL 5096 RFI	0		0
280	chr2	51442343	51451484	9142	loss	BovineHD0200014245	BovineHD0200014247	3	2	Multiple	0		0		0		0		8	Fat yield QTL 2737 FY;Yield grade QTL 1321 PERCHOICE;Non-return rate QTL 5660 NONR;Protein yield QTL 4494 PY;Non-return rate QTL 5661 NONR;Body weight (slaughter) QTL 1310 SWT;Somatic cell score QTL 3600 SCS;Residual feed intake QTL 5096 RFI	0		0
281	chr2	51607172	51621090	13919	loss	BovineHD0200014283	BovineHD0200014286	4	2	Multiple	0		0		0		0		8	Fat yield QTL 2737 FY;Yield grade QTL 1321 PERCHOICE;Non-return rate QTL 5660 NONR;Protein yield QTL 4494 PY;Non-return rate QTL 5661 NONR;Body weight (slaughter) QTL 1310 SWT;Somatic cell score QTL 3600 SCS;Residual feed intake QTL 5096 RFI	0		0
282	chr2	52325932	52331390	5459	loss	BovineHD0200014473	BovineHD0200014476	4	1	Unique	0		0		0		0		7	Fat yield QTL 2737 FY;Yield grade QTL 1321 PERCHOICE;Non-return rate QTL 5660 NONR;Protein yield QTL 4494 PY;Non-return rate QTL 5661 NONR;Body weight (slaughter) QTL 1310 SWT;Somatic cell score QTL 3600 SCS	0		0
283	chr2	52426201	52453118	26918	loss	BovineHD0200014494	BTB-00098952	6	8	0.0118694	0		0		0		0		7	Fat yield QTL 2737 FY;Yield grade QTL 1321 PERCHOICE;Non-return rate QTL 5660 NONR;Protein yield QTL 4494 PY;Non-return rate QTL 5661 NONR;Body weight (slaughter) QTL 1310 SWT;Somatic cell score QTL 3600 SCS	0		0
284	chr2	52806143	52823646	17504	loss	BovineHD0200014551	BovineHD0200014553	3	24	0.0356083	0		0		0		0		7	Fat yield QTL 2737 FY;Yield grade QTL 1321 PERCHOICE;Non-return rate QTL 5660 NONR;Protein yield QTL 4494 PY;Non-return rate QTL 5661 NONR;Body weight (slaughter) QTL 1310 SWT;Somatic cell score QTL 3600 SCS	0		0
285	chr2	54407718	54540492	132775	gain	BovineHD0200014927	BovineHD0200040619	39	3	0.00445104	1	NM_001076192 ZEB2 zinc finger E-box binding homeobox 2	4	NM_014795 ZEB2 zinc finger E-box binding homeobox 2;AK124806;BC060819;CR749452	1	GLEAN_24137	1	ENSBTAG00000012615 ENSBTAT00000047542 ENSBTAT00000016748 ENSBTAT00000061551	7	Fat yield QTL 2737 FY;Non-return rate QTL 5660 NONR;Protein yield QTL 4494 PY;Non-return rate QTL 5661 NONR;Body weight (slaughter) QTL 1310 SWT;Somatic cell score QTL 3600 SCS;Residual feed intake QTL 4341 RFI	1	ZEB2 zinc finger E-box binding homeobox 2 NM_014795 9839 Mowat-Wilson syndrome, 235730 (3)	0
286	chr2	55281694	55284374	2681	gain	BovineHD0200015167	BovineHD0200015169	3	1	Unique	1	NM_001105003 ARHGAP15 Rho GTPase activating protein 15	0		1	GLEAN_24133	1	ENSBTAG00000032289 ENSBTAT00000045787 ENSBTAT00000061453 ENSBTAT00000045781	6	Fat yield QTL 2737 FY;Non-return rate QTL 5660 NONR;Non-return rate QTL 5661 NONR;Body weight (slaughter) QTL 1310 SWT;Somatic cell score QTL 3600 SCS;Residual feed intake QTL 4341 RFI	0		0
287	chr2	56182432	56190898	8467	loss	BovineHD0200015381	BovineHD0200015384	5	39	0.0578635	0		0		0		0		6	Fat yield QTL 2737 FY;Non-return rate QTL 5660 NONR;Non-return rate QTL 5661 NONR;Body weight (slaughter) QTL 1310 SWT;Somatic cell score QTL 3600 SCS;Residual feed intake QTL 4341 RFI	0		0
288	chr2	57169266	57177332	8067	loss	BovineHD0200015604	BovineHD0200015609	7	1	Unique	0		0		1	GLEAN_20359	1	ENSBTAG00000032264 ENSBTAT00000052348	5	Fat yield QTL 2737 FY;Non-return rate QTL 5660 NONR;Non-return rate QTL 5661 NONR;Body weight (slaughter) QTL 1310 SWT;Somatic cell score QTL 3600 SCS	0		0
289	chr2	57188909	57195150	6242	gain	BovineHD0200015614	BovineHD0200015618	4	1	Unique	0		0		1	GLEAN_20359	1	ENSBTAG00000032264 ENSBTAT00000052348	5	Fat yield QTL 2737 FY;Non-return rate QTL 5660 NONR;Non-return rate QTL 5661 NONR;Body weight (slaughter) QTL 1310 SWT;Somatic cell score QTL 3600 SCS	0		0
290	chr2	57485935	57503794	17860	loss	BovineHD0200015727	BovineHD0200015733	7	8	0.0118694	0		1	AK127847	1	GLEAN_20359	1	ENSBTAG00000032264 ENSBTAT00000052348	5	Fat yield QTL 2737 FY;Non-return rate QTL 5660 NONR;Non-return rate QTL 5661 NONR;Body weight (slaughter) QTL 1310 SWT;Somatic cell score QTL 3600 SCS	0		0
291	chr2	57852118	57861418	9301	loss	BovineHD0200015819	BovineHD0200015829	9	1	Unique	0		0		1	GLEAN_20359	1	ENSBTAG00000032264 ENSBTAT00000052348	5	Fat yield QTL 2737 FY;Non-return rate QTL 5660 NONR;Non-return rate QTL 5661 NONR;Body weight (slaughter) QTL 1310 SWT;Somatic cell score QTL 3600 SCS	0		0
292	chr2	58548042	58552314	4273	loss	Hapmap39803-BTA-106074	BovineHD0200016045	4	1	Unique	0		0		1	GLEAN_13366	0		5	Fat yield QTL 2737 FY;Non-return rate QTL 5660 NONR;Non-return rate QTL 5661 NONR;Body weight (slaughter) QTL 1310 SWT;Somatic cell score QTL 3600 SCS	0		0
293	chr2	59642549	59655023	12475	loss	BovineHD0200016223	BovineHD0200016226	4	2	Multiple	0		0		0		0		5	Fat yield QTL 2737 FY;Non-return rate QTL 5660 NONR;Non-return rate QTL 5661 NONR;Body weight (slaughter) QTL 1310 SWT;Somatic cell score QTL 3600 SCS	0		0
294	chr2	60093718	60106538	12821	gain	BovineHD0200016337	BovineHD0200016345	8	2	Multiple	0		0		0		0		6	Fat yield QTL 2737 FY;Non-return rate QTL 5660 NONR;Non-return rate QTL 5661 NONR;Body weight (slaughter) QTL 1310 SWT;Somatic cell score QTL 3600 SCS;Structural soundness (legs, feet, penis, and prepuce) QTL 3580 SOUND	0		0
295	chr2	60204863	60220728	15866	gain	BovineHD0200016379	BovineHD0200016384	7	6	0.00890208	0		0		0		0		6	Fat yield QTL 2737 FY;Non-return rate QTL 5660 NONR;Non-return rate QTL 5661 NONR;Body weight (slaughter) QTL 1310 SWT;Somatic cell score QTL 3600 SCS;Structural soundness (legs, feet, penis, and prepuce) QTL 3580 SOUND	0		0
296	chr2	62542372	62563000	20629	gain	BovineHD0200017048	BovineHD0200017059	13	1	Unique	0		0		0		0		5	Non-return rate QTL 5660 NONR;Non-return rate QTL 5661 NONR;Somatic cell score QTL 3600 SCS;Structural soundness (legs, feet, penis, and prepuce) QTL 3580 SOUND;Residual feed intake QTL 4340 RFI	0		0
297	chr2	63651643	63689508	37866	gain	BovineHD0200017534	BovineHD0200017555	24	1	Unique	0		0		0		0		5	Non-return rate QTL 5660 NONR;Non-return rate QTL 5661 NONR;Somatic cell score QTL 3600 SCS;Structural soundness (legs, feet, penis, and prepuce) QTL 3580 SOUND;Milk yield QTL 4709 MY	0		0
298	chr2	64003040	64010353	7314	loss	BovineHD0200017628	BovineHD0200017631	5	1	Unique	0		0		0		0		4	Non-return rate QTL 5660 NONR;Non-return rate QTL 5661 NONR;Structural soundness (legs, feet, penis, and prepuce) QTL 3580 SOUND;Milk yield QTL 4709 MY	0		0
299	chr2	64387179	64391972	4794	loss	BovineHD0200017752	BovineHD0200017754	3	1	Unique	1	NM_001035085 DARS aspartyl-tRNA synthetase	1	NM_001349 DARS aspartyl-tRNA synthetase	1	GLEAN_12424	1	ENSBTAG00000009949 ENSBTAT00000013123	4	Non-return rate QTL 5660 NONR;Non-return rate QTL 5661 NONR;Structural soundness (legs, feet, penis, and prepuce) QTL 3580 SOUND;Milk yield QTL 4709 MY	0		0
300	chr2	64411064	64425748	14685	loss	Hapmap39204-BTA-47760	BovineHD0200017771	9	2	Multiple	1	NM_001035085 DARS aspartyl-tRNA synthetase	2	NM_001349 DARS aspartyl-tRNA synthetase;BC000629	1	GLEAN_12424	1	ENSBTAG00000009949 ENSBTAT00000013123	4	Non-return rate QTL 5660 NONR;Non-return rate QTL 5661 NONR;Structural soundness (legs, feet, penis, and prepuce) QTL 3580 SOUND;Milk yield QTL 4709 MY	0		0
301	chr2	64629612	64681843	52232	gain	BovineHD0200017844	BovineHD0200017885	41	1	Unique	1	NR_030928 MIR128-1 microRNA mir-128-1	2	NM_015361 R3HDM1 R3H domain containing 1;D21852	1	GLEAN_12421	1	ENSBTAG00000013302 ENSBTAT00000017695	4	Non-return rate QTL 5660 NONR;Non-return rate QTL 5661 NONR;Structural soundness (legs, feet, penis, and prepuce) QTL 3580 SOUND;Milk yield QTL 4709 MY	0		0
302	chr2	66626985	66891863	264879	both	BovineHD0200018466	BovineHD0200018518	57	27	0.0400593	0		0		0		0		4	Non-return rate QTL 5660 NONR;Non-return rate QTL 5661 NONR;Structural soundness (legs, feet, penis, and prepuce) QTL 3580 SOUND;Milk yield QTL 3528 MY	0		0
303	chr2	67318476	67343965	25490	loss	BovineHD0200018600	BovineHD0200018608	10	1	Unique	0		0		1	GLEAN_09775	0		3	Non-return rate QTL 5660 NONR;Non-return rate QTL 5661 NONR;Milk yield QTL 3528 MY	0		0
304	chr2	67462256	67467680	5425	gain	BovineHD0200018645	BovineHD0200018647	3	1	Unique	0		0		0		0		3	Non-return rate QTL 5660 NONR;Non-return rate QTL 5661 NONR;Milk yield QTL 3528 MY	0		0
305	chr2	68095070	68112475	17406	loss	BovineHD0200018840	ARS-BFGL-NGS-35984	4	1	Unique	0		0		0		0		5	Non-return rate QTL 5660 NONR;Non-return rate QTL 5661 NONR;Milk yield QTL 3528 MY;Interval to first estrus after calving (EBV) QTL 6046 CALEST;Body weight (birth) QTL 2614 BW	0		0
306	chr2	68335852	68345755	9904	gain	BovineHD0200018903	BovineHD0200018908	6	2	Multiple	0		1	AF090940	0		0		5	Non-return rate QTL 5660 NONR;Non-return rate QTL 5661 NONR;Milk yield QTL 3528 MY;Interval to first estrus after calving (EBV) QTL 6046 CALEST;Body weight (birth) QTL 2614 BW	0		0
307	chr2	68625785	68645679	19895	loss	BovineHD0200019023	BovineHD0200019028	7	1	Unique	1	NM_001101242 SLC35F5 solute carrier family 35, member F5	2	NM_025181 SLC35F5 solute carrier family 35, member F5;BC018537	1	GLEAN_25162	1	ENSBTAG00000021103 ENSBTAT00000028113	6	Non-return rate QTL 5660 NONR;Non-return rate QTL 5661 NONR;Milk yield QTL 3528 MY;Interval to first estrus after calving (EBV) QTL 6046 CALEST;Body weight (birth) QTL 2614 BW;PTA type QTL 3361 PTAT	0		0
308	chr2	68700447	68749165	48719	loss	BovineHD0200019037	BovineHD0200019053	8	6	0.00890208	0		0		0		0		6	Non-return rate QTL 5660 NONR;Non-return rate QTL 5661 NONR;Milk yield QTL 3528 MY;Interval to first estrus after calving (EBV) QTL 6046 CALEST;Body weight (birth) QTL 2614 BW;PTA type QTL 3361 PTAT	0		0
309	chr2	68842092	68854398	12307	loss	BovineHD0200019073	BovineHD0200019075	3	1	Unique	1	NM_174226 ACTR3 ARP3 actin-related protein 3 homolog (yeast)	4	NM_005721 ACTR3 ARP3 actin-related protein 3 homolog (yeast);NM_020445 ACTR3B ARP3 actin-related protein 3 homolog B (yeast);AB039791;BC015207	1	GLEAN_25161	1	ENSBTAG00000003401 ENSBTAT00000004410	6	Non-return rate QTL 5660 NONR;Non-return rate QTL 5661 NONR;Milk yield QTL 3528 MY;Interval to first estrus after calving (EBV) QTL 6046 CALEST;Body weight (birth) QTL 2614 BW;PTA type QTL 3361 PTAT	0		0
310	chr2	69376345	69428687	52343	gain	BovineHD0200019210	BovineHD0200019225	15	2	Multiple	0		0		0		0		6	Non-return rate QTL 5660 NONR;Non-return rate QTL 5661 NONR;Milk yield QTL 3528 MY;Interval to first estrus after calving (EBV) QTL 6046 CALEST;Body weight (birth) QTL 2614 BW;PTA type QTL 3361 PTAT	0		0
311	chr2	70015120	70025001	9882	loss	BovineHD0200040644	BovineHD0200019397	3	1	Unique	0		0		0		0		5	Non-return rate QTL 5660 NONR;Non-return rate QTL 5661 NONR;Body weight (birth) QTL 2614 BW;PTA type QTL 3361 PTAT;Protein yield QTL 3529 PY	0		0
312	chr2	70063885	70080886	17002	gain	BTB-01332880	BovineHD0200019416	6	1	Unique	0		0		0		0		5	Non-return rate QTL 5660 NONR;Non-return rate QTL 5661 NONR;Body weight (birth) QTL 2614 BW;PTA type QTL 3361 PTAT;Protein yield QTL 3529 PY	0		0
313	chr2	71163974	71176437	12464	loss	BovineHD0200019680	BovineHD0200019686	7	8	0.0118694	0		0		0		0		5	Non-return rate QTL 5660 NONR;Non-return rate QTL 5661 NONR;Body weight (birth) QTL 2614 BW;Protein yield QTL 3529 PY;Somatic cell score (EBV) QTL 6152 SCS	0		0
314	chr2	71180510	71184164	3655	loss	BovineHD0200019687	BovineHD0200019690	4	4	0.00593472	0		0		0		0		5	Non-return rate QTL 5660 NONR;Non-return rate QTL 5661 NONR;Body weight (birth) QTL 2614 BW;Protein yield QTL 3529 PY;Somatic cell score (EBV) QTL 6152 SCS	0		0
315	chr2	71526947	71591889	64943	gain	BovineHD0200019816	BovineHD0200019835	22	2	Multiple	0		1	AK130778	0		0		4	Non-return rate QTL 5660 NONR;Non-return rate QTL 5661 NONR;Body weight (birth) QTL 2614 BW;Somatic cell score (EBV) QTL 6152 SCS	0		0
316	chr2	71936012	71953542	17531	gain	BovineHD0200019910	BovineHD0200019915	7	3	0.00445104	0		0		0		0		3	Non-return rate QTL 5660 NONR;Non-return rate QTL 5661 NONR;Somatic cell score (EBV) QTL 6152 SCS	0		0
317	chr2	73152544	73160420	7877	gain	BovineHD0200020182	BovineHD0200020184	3	3	0.00445104	0		0		0		0		2	Non-return rate QTL 5660 NONR;Non-return rate QTL 5661 NONR	0		0
318	chr2	74174676	74191060	16385	loss	BovineHD0200020426	BovineHD0200020433	9	1	Unique	0		0		0		0		2	Non-return rate QTL 5660 NONR;Non-return rate QTL 5661 NONR	0		0
319	chr2	74628789	74632499	3711	loss	BovineHD0200020528	BovineHD0200020530	3	2	Multiple	1	NM_001037618 MGC133504 hypothetical protein LOC613457	0		0		1	ENSBTAG00000010599 ENSBTAT00000014020	3	Non-return rate QTL 5660 NONR;Non-return rate QTL 5661 NONR;Productive life (PTA) QTL 3704 PTAPL	0		0
320	chr2	75869068	75876834	7767	loss	BovineHD0200020849	BovineHD0200020851	3	2	Multiple	0		0		0		0		3	Non-return rate QTL 5660 NONR;Non-return rate QTL 5661 NONR;Productive life (PTA) QTL 3704 PTAPL	0		0
321	chr2	77088233	77117610	29378	loss	BovineHD0200021149	BovineHD0200021158	10	3	0.00445104	0		0		0		0		2	Non-return rate QTL 5660 NONR;Non-return rate QTL 5661 NONR	0		0
322	chr2	77260265	77261773	1509	gain	ARS-BFGL-NGS-15669	BovineHD0200021200	3	1	Unique	0		0		0		0		2	Non-return rate QTL 5660 NONR;Non-return rate QTL 5661 NONR	0		0
323	chr2	78427319	78431274	3956	loss	BovineHD0200021564	BovineHD0200021567	3	2	Multiple	0		0		0		0		2	Non-return rate QTL 5660 NONR;Non-return rate QTL 5661 NONR	0		0
324	chr2	78697768	78737078	39311	loss	BovineHD0200021631	BovineHD0200021648	18	12	0.0178042	0		0		0		0		3	Non-return rate QTL 5660 NONR;Non-return rate QTL 5661 NONR;Chest width QTL 4614 CHWDT	0		0
325	chr2	78744468	78748521	4054	loss	BovineHD0200021649	BovineHD0200021653	5	20	0.0296736	0		0		0		0		3	Non-return rate QTL 5660 NONR;Non-return rate QTL 5661 NONR;Chest width QTL 4614 CHWDT	0		0
326	chr2	78895850	78937020	41171	loss	Hapmap50173-BTA-96591	BovineHD0200021667	5	8	0.0118694	0		0		0		0		3	Non-return rate QTL 5660 NONR;Non-return rate QTL 5661 NONR;Chest width QTL 4614 CHWDT	0		0
327	chr2	80565616	80576167	10552	loss	BovineHD0200022203	BovineHD0200022206	4	2	Multiple	0		0		0		1	ENSBTAG00000031898 ENSBTAT00000045240	4	Non-return rate QTL 5661 NONR;Chest width QTL 4614 CHWDT;Body weight (birth) QTL 1390 BW;Fat yield QTL 1515 FY	0		0
328	chr2	80649076	80678029	28954	loss	BovineHD0200022223	BTB-00103137	17	1	Unique	0		0		1	GLEAN_18164	1	ENSBTAG00000031898 ENSBTAT00000045240	4	Non-return rate QTL 5661 NONR;Chest width QTL 4614 CHWDT;Body weight (birth) QTL 1390 BW;Fat yield QTL 1515 FY	0		0
329	chr2	80823082	80843079	19998	gain	BovineHD0200022277	BovineHD0200022287	8	11	0.0163205	0		0		0		0		3	Non-return rate QTL 5661 NONR;Body weight (birth) QTL 1390 BW;Fat yield QTL 1515 FY	0		0
330	chr2	80961060	80967368	6309	loss	BovineHD0200022342	BovineHD0200022340	3	1	Unique	0		0		0		0		3	Non-return rate QTL 5661 NONR;Body weight (birth) QTL 1390 BW;Fat yield QTL 1515 FY	0		0
331	chr2	81003586	81024853	21268	both	BovineHD0200022359	BovineHD0200022368	8	4	0.00593472	0		0		1	GLEAN_08997	0		3	Non-return rate QTL 5661 NONR;Body weight (birth) QTL 1390 BW;Fat yield QTL 1515 FY	0		0
332	chr2	81204198	81293026	88829	loss	BovineHD0200022411	BovineHD0200022426	16	1	Unique	0		2	AK124194;AK125948	0		0		3	Non-return rate QTL 5661 NONR;Body weight (birth) QTL 1390 BW;Fat yield QTL 1515 FY	0		0
333	chr2	81632938	81649825	16888	gain	BovineHD0200022498	BovineHD0200022502	5	7	0.0103858	0		0		0		0		3	Non-return rate QTL 5661 NONR;Body weight (birth) QTL 1390 BW;Fat yield QTL 1515 FY	0		0
334	chr2	81969522	81973158	3637	gain	BovineHD0200022575	BovineHD0200022578	3	14	0.0207715	0		0		0		0		3	Non-return rate QTL 5661 NONR;Body weight (birth) QTL 1390 BW;Fat yield QTL 1515 FY	0		0
335	chr2	82286454	82307632	21179	loss	BovineHD0200022654	BovineHD0200022659	7	1	Unique	0		2	AF090940;AK130051	0		0		3	Non-return rate QTL 5661 NONR;Body weight (birth) QTL 1390 BW;Fat yield QTL 1515 FY	0		0
336	chr2	83043518	83063522	20005	loss	BovineHD0200022887	BovineHD0200022896	9	1	Unique	0		0		0		0		3	Non-return rate QTL 5661 NONR;Body weight (birth) QTL 1390 BW;Fat yield QTL 1515 FY	0		0
337	chr2	83294621	83360628	66008	loss	BovineHD0200022943	BovineHD0200022955	13	1	Unique	1	NM_001077964 GLS glutaminase	4	NM_013267 GLS2 glutaminase 2 (liver, mitochondrial);NM_014905 GLS glutaminase;AF097493;AF158555	1	GLEAN_20790	1	ENSBTAG00000007863 ENSBTAT00000010348	3	Non-return rate QTL 5661 NONR;Body weight (birth) QTL 1390 BW;Fat yield QTL 1515 FY	0		0
338	chr2	84921714	84935714	14001	loss	BovineHD0200023391	BovineHD0200023393	3	1	Unique	0		0		0		0		4	Non-return rate QTL 5661 NONR;Body weight (birth) QTL 1390 BW;Fat yield QTL 1515 FY;Meat-to-bone ratio QTL 7063 MTBR	0		0
339	chr2	85011151	85055373	44223	loss	BovineHD0200023411	BovineHD0200023425	15	5	0.0074184	0		0		0		0		4	Non-return rate QTL 5661 NONR;Body weight (birth) QTL 1390 BW;Fat yield QTL 1515 FY;Meat-to-bone ratio QTL 7063 MTBR	0		0
340	chr2	85358729	85417238	58510	loss	BovineHD0200023481	BovineHD0200023493	12	1	Unique	0		1	AF090940	0		0		4	Non-return rate QTL 5661 NONR;Body weight (birth) QTL 1390 BW;Fat yield QTL 1515 FY;Meat-to-bone ratio QTL 7063 MTBR	0		0
341	chr2	85603819	85767645	163827	both	BovineHD0200040218	BovineHD0200023575	46	5	0.0074184	0		2	AF090940;AK124194	0		0		4	Non-return rate QTL 5661 NONR;Body weight (birth) QTL 1390 BW;Fat yield QTL 1515 FY;Meat-to-bone ratio QTL 7063 MTBR	0		0
342	chr2	86506750	86583414	76665	loss	BovineHD0200023725	BovineHD0200023841	26	21	0.0311573	0		0		0		0		2	Body weight (birth) QTL 1390 BW;Fat yield QTL 1515 FY	0		0
343	chr2	86793394	86804564	11171	gain	BovineHD0200023842	BovineHD0200023845	4	1	Unique	0		0		0		0		2	Body weight (birth) QTL 1390 BW;Fat yield QTL 1515 FY	0		0
344	chr2	86894688	86914487	19800	loss	BovineHD3000043989	BovineHD3000043978	11	1	Unique	0		0		0		0		2	Body weight (birth) QTL 1390 BW;Fat yield QTL 1515 FY	0		0
345	chr2	88926292	88933998	7707	gain	BovineHD0200024331	BovineHD0200024335	5	2	Multiple	0		0		1	GLEAN_07737	0		0		0		0
346	chr2	89034462	89035794	1333	loss	BovineHD0200024379	BovineHD0200024381	3	1	Unique	0		0		0		0		0		0		0
347	chr2	90466305	90504482	38178	gain	BovineHD0200024677	BovineHD0200024684	8	1	Unique	2	NM_001102115 BOLL bol, boule-like (Drosophila);NM_001168704 BOLL bol, boule-like (Drosophila)	9	NM_033030 BOLL bol, boule-like (Drosophila);NM_197970 BOLL bol, boule-like (Drosophila);AK093453;AK097143;AK098235;AK124194;AK127847;AK127911;BC036758	1	GLEAN_21938	1	ENSBTAG00000031614 ENSBTAT00000044801	0		0		0
348	chr2	90902303	90913292	10990	gain	BovineHD0200024790	BovineHD4100001373	3	1	Unique	0		1	AF090940	0		0		0		0		0
349	chr2	90990200	91006840	16641	gain	BovineHD0200024808	BovineHD0200024814	7	1	Unique	0		0		0		0		0		0		0
350	chr2	91745585	91759838	14254	loss	BTA-116567-no-rs	BovineHD0200024966	5	1	Unique	0		0		0		0		0		0		0
351	chr2	93454242	93464576	10335	gain	BovineHD0200025437	BovineHD0200025439	4	1	Unique	1	NM_176668 AOX1 aldehyde oxidase 1	1	NM_001159 AOX1 aldehyde oxidase 1	1	GLEAN_16153	1	ENSBTAG00000009725 ENSBTAT00000012827 ENSBTAT00000038326	0		0		0
352	chr2	95782623	95792459	9837	loss	BovineHD0200026024	BovineHD0200026029	6	3	0.00445104	0		0		1	GLEAN_25503	1	ENSBTAG00000018746 ENSBTAT00000024963	0		0		0
353	chr2	95979543	96003856	24314	loss	BovineHD0200026062	BovineHD0200026066	5	1	Unique	1	NM_001032294 ALS2CR8 amyotrophic lateral sclerosis 2 (juvenile) chromosome region, candidate 8	2	NM_000971 RPL7 ribosomal protein L7;BC033777	2	GLEAN_25504;GLEAN_25505	1	ENSBTAG00000016000 ENSBTAT00000021288	0		0		0
354	chr2	97632872	97639745	6874	loss	BovineHD0200026586	BovineHD0200026588	4	9	0.0133531	0		0		0		0		0		0		0
355	chr2	98590034	98592514	2481	loss	BovineHD0200026907	BovineHD0200026909	3	2	Multiple	0		2	NM_152526 PARD3B par-3 partitioning defective 3 homolog B (C. elegans);AF428250	1	GLEAN_04322	1	ENSBTAG00000010293 ENSBTAT00000056466 ENSBTAT00000013618 ENSBTAT00000061273	0		0		0
356	chr2	100267126	100341172	74047	loss	BovineHD0200027471	BovineHD0200027492	20	3	0.00445104	1	NM_001075372 CPO carboxypeptidase O	35	NM_001024599 HIST2H2BF histone cluster 2, H2bf;NM_003518 HIST1H2BG histone cluster 1, H2bg;NM_003519 HIST1H2BL histone cluster 1, H2bl;NM_003520 HIST1H2BN histone cluster 1, H2bn;NM_003521 HIST1H2BM histone cluster 1, H2bm;NM_003522 HIST1H2BF histone cluster 1, H2bf;NM_003523 HIST1H2BE histone cluster 1, H2be;NM_003524 HIST1H2BH histone cluster 1, H2bh;NM_003525 HIST1H2BI histone cluster 1, H2bi;…	1	GLEAN_24556	1	ENSBTAG00000019190 ENSBTAT00000025539	0		0		0
357	chr2	101484986	101494699	9714	gain	BovineHD0200027818	BovineHD0200027821	4	1	Unique	1	NM_174291 CRYGD crystallin, gamma D	5	NM_001033930 UBA52 ubiquitin A-52 residue ribosomal protein fusion product 1;NM_005210 CRYGB crystallin, gamma B;NM_006891 CRYGD crystallin, gamma D;NM_014617 CRYGA crystallin, gamma A;NM_020989 CRYGC crystallin, gamma C	3	GLEAN_24550;GLEAN_24560;GLEAN_24549	1	ENSBTAG00000014783 ENSBTAT00000029019 ENSBTAT00000019664 ENSBTAT00000020038	0		6	CRYGC crystallin, gamma C NM_020989 1420 Cataract, Coppock-like, 604307 (3);CRYGC crystallin, gamma C NM_020989 1420 Cataract, variable zonular pulverulent (3);CRYGD crystallin, gamma D NM_006891 1421 Cataract, congenital, cerulean type, 3, 608983 (3);CRYGD crystallin, gamma D NM_006891 1421 Cataract, crystalline aculeiform, 115700 (3);CRYGD crystallin, gamma D NM_006891 1421 Cataract, nonnuclear…	0
358	chr2	101972701	101975311	2611	gain	BovineHD0200027988	BovineHD0200027990	3	1	Unique	0		0		0		0		0		0		0
359	chr2	102267916	102297315	29400	loss	BovineHD0200028068	BovineHD0200028072	5	1	Unique	0		0		0		0		0		0		0
360	chr2	102619733	102630042	10310	loss	BovineHD0200028140	BovineHD0200028144	5	15	0.0222552	0		0		0		1	ENSBTAG00000018130 ENSBTAT00000024134 ENSBTAT00000056407	0		0		0
361	chr2	103236733	103266273	29541	gain	BovineHD0200028324	BovineHD0200028334	11	16	0.0237389	0		1	NM_004148 NINJ1 ninjurin 1	1	GLEAN_22316	0		0		0		0
362	chr2	103853427	103875075	21649	gain	BovineHD0200028510	Hapmap26416-BTA-146953	7	4	0.00593472	0		0		0		0		0		0		0
363	chr2	105099932	105128299	28368	both	Hapmap52627-rs29014567	BovineHD0200028780	11	2	Multiple	0		0		1	GLEAN_04116	0		0		0		0
364	chr2	105294971	105303149	8179	loss	BovineHD0200028840	BovineHD0200028843	5	1	Unique	0		0		0		0		0		0		0
365	chr2	105351320	105356901	5582	loss	BovineHD0200028862	BovineHD0200028867	5	2	Multiple	0		0		0		0		0		0		0
366	chr2	106529137	106579759	50623	loss	BovineHD0200029246	BovineHD0200029273	22	7	0.0103858	0		1	NM_001025436 SPAG16 sperm associated antigen 16	1	GLEAN_04117	1	ENSBTAG00000018549 ENSBTAT00000024688	0		0		0
367	chr2	108187398	108197006	9609	gain	BovineHD0200029705	BovineHD0200029707	3	2	Multiple	0		0		0		0		0		0		0
368	chr2	109254056	109260168	6113	gain	BovineHD4100001466	BovineHD0200030471	5	1	Unique	0		0		0		0		0		0		0
369	chr2	109563972	109742167	178196	gain	BovineHD0200030551	BTA-48808-no-rs	15	1	Unique	0		0		0		0		0		0		0
370	chr2	110880256	110926610	46355	gain	BovineHD0200030863	BovineHD0200030871	10	2	Multiple	0		2	NM_020935 USP37 ubiquitin specific peptidase 37;BC050461	1	GLEAN_15441	1	ENSBTAG00000016572 ENSBTAT00000038243	0		0		0
371	chr2	113148912	113213259	64348	loss	BovineHD0200031551	BovineHD0200031553	3	1	Unique	0		0		0		0		0		0		0
372	chr2	113734039	113751044	17006	loss	BovineHD0200031690	BovineHD0200031697	9	1	Unique	0		0		0		0		0		0		0
373	chr2	115191792	115197559	5768	loss	BovineHD0200032082	BovineHD0200032086	4	1	Unique	0		0		0		0		0		0		0
374	chr2	117615396	117616925	1530	loss	BovineHD0200032858	BovineHD0200032859	3	4	0.00593472	1	NM_001191273 DOCK10 dedicator of cytokinesis 10	0		1	GLEAN_13839	1	ENSBTAG00000000581 ENSBTAT00000038166	0		0		0
375	chr2	118648188	118666591	18404	gain	BovineHD0200033179	BovineHD0200033182	4	17	0.0252226	0		0		0		0		0		0		0
376	chr2	119086978	119118697	31720	loss	ARS-BFGL-NGS-71980	BovineHD0200033278	8	6	0.00890208	0		0		0		0		0		0		0
377	chr2	120872069	120881013	8945	loss	BovineHD0200033736	BovineHD0200033739	4	2	Multiple	0		0		0		0		0		0		0
378	chr2	121117977	121205391	87415	loss	ARS-BFGL-BAC-27299	BovineHD0200033825	32	2	Multiple	0		9	NM_024586 OSBPL9 oxysterol binding protein-like 9;NM_148904 OSBPL9 oxysterol binding protein-like 9;NM_148906 OSBPL9 oxysterol binding protein-like 9;NM_148907 OSBPL9 oxysterol binding protein-like 9;NM_148908 OSBPL9 oxysterol binding protein-like 9;NM_148909 OSBPL9 oxysterol binding protein-like 9;AK124194;AK128043;AY178997	2	GLEAN_06718;GLEAN_06719	0		0		0		0
379	chr2	121880283	122052005	171723	gain	BovineHD0200034227	BovineHD0200040456	44	1	Unique	1	NM_001191203 TRIP12 thyroid hormone receptor interactor 12	5	NM_004238 TRIP12 thyroid hormone receptor interactor 12;NM_013230 CD24 CD24 molecule;NM_139072 DNER delta/notch-like EGF repeat containing;AK124509;AK130385	2	GLEAN_14231;GLEAN_22722	3	ENSBTAG00000021653 ENSBTAT00000038151;ENSBTAG00000037459 ENSBTAT00000051874;ENSBTAG00000040591 ENSBTAT00000052100	0		1	CD24 CD24 molecule NM_013230 100133941 {Multiple sclerosis, susceptibility to}, 126200 (3)	0
380	chr2	122470399	122490890	20492	gain	BovineHD0200034376	BovineHD0200034392	7	3	0.00445104	0		3	NM_003113 SP100 SP100 nuclear antigen;AF056322;BC004921	2	GLEAN_22720;GLEAN_22727	1	ENSBTAG00000037989 ENSBTAT00000052197	0		0		0
381	chr2	122503440	122517441	14002	loss	ARS-BFGL-NGS-104506	BovineHD0200034407	7	2	Multiple	1	NM_001130765 LOC100139208 hypothetical protein LOC100139208	3	NM_003113 SP100 SP100 nuclear antigen;AF056322;BC004921	3	GLEAN_22720;GLEAN_22727;GLEAN_22728	1	ENSBTAG00000037702 ENSBTAT00000053413	0		0		0
382	chr2	123029742	123030854	1113	gain	BovineHD0200034602	BovineHD0200034604	3	10	0.0148368	0		0		0		0		0		0		0
383	chr2	123051316	123111420	60105	both	BovineHD0200034623	BovineHD0200034669	44	3	0.00445104	1	NM_001101077 PSMD1 proteasome (prosome, macropain) 26S subunit, non-ATPase, 1	2	NM_000867 HTR2B 5-hydroxytryptamine (serotonin) receptor 2B;NM_002807 PSMD1 proteasome (prosome, macropain) 26S subunit, non-ATPase, 1	2	GLEAN_22734;GLEAN_22718	2	ENSBTAG00000005119 ENSBTAT00000006754;ENSBTAG00000039772 ENSBTAT00000052796	0		0		0
384	chr2	127627036	127634502	7467	loss	BovineHD0200036121	BovineHD0200036124	4	1	Unique	0		0		0		0		0		0		0
385	chr2	127688712	127692966	4255	loss	BovineHD0200036132	BovineHD0200036133	3	1	Unique	0		0		0		0		0		0		0
386	chr2	127726012	127773400	47389	loss	BovineHD0200036137	BovineHD0200036144	8	66	0.0979228	0		0		0		0		0		0		0
387	chr2	127937481	128002641	65161	loss	Hapmap49571-BTA-32781	BovineHD0200036101	9	29	0.0430267	0		4	NM_005847 SLC23A1 solute carrier family 23 (nucleobase transporters), member 1;NM_152685 SLC23A1 solute carrier family 23 (nucleobase transporters), member 1;NM_203327 SLC23A2 solute carrier family 23 (nucleobase transporters), member 2;AF092511	0		1	ENSBTAG00000009413 ENSBTAT00000012390	0		0		0
388	chr2	128161003	128169702	8700	loss	ARS-BFGL-NGS-5804	BovineHD0200036197	3	2	Multiple	0		0		0		0		0		0		0
389	chr2	128354309	128357018	2710	gain	BovineHD0200036241	BovineHD0200036243	3	1	Unique	0		1	NM_178508 C6orf1 chromosome 6 open reading frame 1	0		0		0		0		0
390	chr2	134038600	134045294	6695	loss	BovineHD0200037830	BovineHD0200037833	4	47	0.0697329	0		0		0		0		0		0		0
391	chr2	135243841	135270522	26682	loss	BovineHD0200038190	BTB-00117780	10	2	Multiple	1	NM_001046332 CDC42 cell division cycle 42 (GTP binding protein, 25kDa)	0		0		1	ENSBTAG00000001700 ENSBTAT00000043916 ENSBTAT00000002228	0		0		0
392	chr2	136942320	136970603	28284	gain	BovineHD0200038694	BTB-01734946	9	1	Unique	0		1	BC110866	0		0		0		0		0
393	chr2	137035381	137107739	72359	gain	BovineHD4100001707	BovineHD0200040823	16	15	0.0222552	4	NM_001009572 PLA2G2D1 calcium-dependent phospholipase A2 PLA2G2D1;NM_001012687 PLA2G2D4 calcium-dependent phospholipase A2 PLA2G2D4;NM_001015888 PLA2G2D5 calcium-dependent phospholipase A2 PLA2G2D5;NM_001102522 PLA2G2F phospholipase A2, group IIF	2	NM_012400 PLA2G2D phospholipase A2, group IID;NM_022819 PLA2G2F phospholipase A2, group IIF	3	GLEAN_01834;GLEAN_01838;GLEAN_01839	2	ENSBTAG00000012217 ENSBTAT00000033652;ENSBTAG00000020499 ENSBTAT00000027089 ENSBTAT00000027317 ENSBTAT00000032588	0		0		0
394	chr2	137646839	137805577	158739	gain	BovineHD0200038957	BovineHD0200039009	59	1	Unique	0		6	NM_000871 HTR6 5-hydroxytryptamine (serotonin) receptor 6;NM_001005609 EDA ectodysplasin A;NM_001032363 C1orf151 chromosome 1 open reading frame 151;NM_001399 EDA ectodysplasin A;NM_182744 NBL1 neuroblastoma, suppression of tumorigenicity 1;BC012037	3	GLEAN_01831;GLEAN_01830;GLEAN_01829	3	ENSBTAG00000005140 ENSBTAT00000006779;ENSBTAG00000007996 ENSBTAT00000010513;ENSBTAG00000044136 ENSBTAT00000061081	0		0		0
395	chr2	138004255	138023903	19649	gain	BovineHD0200039077	BovineHD0200039082	8	1	Unique	1	NM_001101949 AKR7A2 aldo-keto reductase family 7, member A2 (aflatoxin aldehyde reductase)	5	NM_003689 AKR7A2 aldo-keto reductase family 7, member A2 (aflatoxin aldehyde reductase);NM_012067 AKR7A3 aldo-keto reductase family 7, member A3 (aflatoxin aldehyde reductase);NM_201252 AKR7L aldo-keto reductase family 7-like;AJ277796;BC012171	2	GLEAN_01827;GLEAN_01850	1	ENSBTAG00000026758 ENSBTAT00000038217	0		0		0
396	chr2	139083111	139091707	8597	loss	BovineHD0200039483	BovineHD0200039487	5	1	Unique	0		0		1	GLEAN_01822	0		0		0		0
397	chr2	139133716	139486670	352955	gain	ARS-BFGL-NGS-115989	BovineHD4100001748	146	17	0.0252226	0		2	NM_002946 RPA2 replication protein A2, 32kDa;CR612693	0		1	ENSBTAG00000030320 ENSBTAT00000034379	0		0		0
398	chr2	139504752	139554861	50110	gain	BovineHD0200039641	BovineHD0200039654	15	1	Unique	0		1	NM_030812 ACTL8 actin-like 8	1	GLEAN_01821	1	ENSBTAG00000006438 ENSBTAT00000008439	0		0		0
399	chr2	139566718	139670209	103492	gain	BovineHD0200039657	BovineHD0200039689	33	10	0.0148368	1	NM_001046297 ARHGEF10L Rho guanine nucleotide exchange factor (GEF) 10-like	4	NM_001011722 ARHGEF10L Rho guanine nucleotide exchange factor (GEF) 10-like;NM_018125 ARHGEF10L Rho guanine nucleotide exchange factor (GEF) 10-like;AK001383;DQ139833	1	GLEAN_01820	1	ENSBTAG00000000684 ENSBTAT00000000909 ENSBTAT00000038675	0		0		0
400	chr2	140331354	140336765	5412	loss	ARS-BFGL-NGS-14555	BovineHD4100001765	4	1	Unique	1	NM_001015562 NECAP2 NECAP endocytosis associated 2	1	NM_018090 NECAP2 NECAP endocytosis associated 2	1	GLEAN_01814	1	ENSBTAG00000013282 ENSBTAT00000017665 ENSBTAT00000017663	0		0		0
401	chr3	15095	646122	631028	both	BovineHD1300018496	BovineHD0300000016	36	65	0.0964392	0		11	NM_005558 LAD1 ladinin 1;NM_014915 ANKRD26 ankyrin repeat domain 26;NM_032310 C9orf89 chromosome 9 open reading frame 89;NM_207459 TEX19 testis expressed 19;AF090940;AK097143;AK098235;AK127847;AK127911;BC036758;BX647307	9	GLEAN_17142;GLEAN_17141;GLEAN_17140;GLEAN_04228;GLEAN_17139;GLEAN_17138;GLEAN_17143;GLEAN_17144;GLEAN_17137	8	ENSBTAG00000003249 ENSBTAT00000008123 ENSBTAT00000053312 ENSBTAT00000055402;ENSBTAG00000005930 ENSBTAT00000007786;ENSBTAG00000008620 ENSBTAT00000011370;ENSBTAG00000024590 ENSBTAT00000029934 ENSBTAT00000034257 ENSBTAT00000049130;ENSBTAG00000024663 ENSBTAT00000034341;ENSBTAG00000039432 ENSBTAT00000049851;ENSBTAG00000039537 ENSBTAT00000053183;ENSBTAG00000040448 ENSBTAT00000053018 ENSBTAT00000054103 …	11	Longissimus muscle width QTL 6277 LMWID;Residual feed intake QTL 5320 RFI;Milk yield QTL 4711 MY;Non-return rate QTL 5663 NONR;Somatic Cell Count QTL 2490 SCC;abomasum displacement QTL 5113 AD;Silverside weight QTL 6276 SLVWT;Residual feed intake QTL 5327 RFI;Protein Percentage QTL 3435 PP;Marbling score QTL 1324 MARBL;Feed intake QTL 4406 FEEDIN	0		0
402	chr3	1239977	1332184	92208	both	BovineHD0300000152	BovineHD0300000172	21	31	0.0459941	2	NM_001191229 DCAF6 DDB1 and CUL4 associated factor 6;NM_001193121 BRP44 brain protein 44	4	NM_001017977 DCAF6 DDB1 and CUL4 associated factor 6;NM_015415 BRP44 brain protein 44;NM_018442 DCAF6 DDB1 and CUL4 associated factor 6;AK093970	2	GLEAN_06033;GLEAN_06032	2	ENSBTAG00000020968 ENSBTAT00000027927;ENSBTAG00000020969 ENSBTAT00000027930 ENSBTAT00000027928	9	Milk yield QTL 4711 MY;Non-return rate QTL 5663 NONR;Somatic Cell Count QTL 2490 SCC;abomasum displacement QTL 5113 AD;Silverside weight QTL 6276 SLVWT;Residual feed intake QTL 5327 RFI;Protein Percentage QTL 3435 PP;Marbling score QTL 1324 MARBL;Feed intake QTL 4406 FEEDIN	0		0
403	chr3	2345916	2367106	21191	loss	BovineHD0300000489	BovineHD0300000498	9	5	0.0074184	0		0		0		0		7	Milk yield QTL 4711 MY;Non-return rate QTL 5663 NONR;Somatic Cell Count QTL 2490 SCC;Silverside weight QTL 6276 SLVWT;Residual feed intake QTL 5327 RFI;Protein Percentage QTL 3435 PP;Marbling score QTL 1324 MARBL	0		0
404	chr3	2996699	3028236	31538	loss	Hapmap44439-BTA-108216	BovineHD0300000660	5	1	Unique	0		0		0		0		7	Milk yield QTL 4711 MY;Non-return rate QTL 5663 NONR;Somatic Cell Count QTL 2490 SCC;Silverside weight QTL 6276 SLVWT;Residual feed intake QTL 5327 RFI;Protein Percentage QTL 3435 PP;Marbling score QTL 1324 MARBL	0		0
405	chr3	3897427	3904760	7334	loss	Hapmap32813-BTA-140901	BovineHD0300000950	3	1	Unique	0		0		0		0		7	Milk yield QTL 4711 MY;Non-return rate QTL 5663 NONR;Somatic Cell Count QTL 2490 SCC;Silverside weight QTL 6276 SLVWT;Residual feed intake QTL 5327 RFI;Protein Percentage QTL 3435 PP;Marbling score QTL 1324 MARBL	0		0
406	chr3	4516395	4521859	5465	loss	BovineHD0300001192	BovineHD0300001197	6	1	Unique	1	NM_001191325 LMX1A LIM homeobox transcription factor 1, alpha	2	NM_177398 LMX1A LIM homeobox transcription factor 1, alpha;BC112120	1	GLEAN_15611	1	ENSBTAG00000012025 ENSBTAT00000015947	8	Milk yield QTL 4711 MY;Non-return rate QTL 5663 NONR;Somatic Cell Count QTL 2490 SCC;Silverside weight QTL 6276 SLVWT;Residual feed intake QTL 5327 RFI;Protein Percentage QTL 3435 PP;Marbling score QTL 1324 MARBL;Milk yield QTL 4712 MY	0		0
407	chr3	5392757	5402374	9618	loss	BovineHD0300001453	BovineHD0300001459	7	2	Multiple	0		0		0		0		9	Milk yield QTL 4711 MY;Non-return rate QTL 5663 NONR;Somatic Cell Count QTL 2490 SCC;Silverside weight QTL 6276 SLVWT;Residual feed intake QTL 5327 RFI;Protein Percentage QTL 3435 PP;Marbling score QTL 1324 MARBL;Milk yield QTL 4712 MY;Fat Percentage QTL 2594 FP	0		0
408	chr3	6246151	6255336	9186	gain	BovineHD0300001698	BovineHD0300001699	3	1	Unique	0		1	BC036758	0		0		7	Non-return rate QTL 5663 NONR;Somatic Cell Count QTL 2490 SCC;Residual feed intake QTL 5327 RFI;Protein Percentage QTL 3435 PP;Marbling score QTL 1324 MARBL;Milk yield QTL 4712 MY;Fat Percentage QTL 2594 FP	0		0
409	chr3	7165530	7179666	14137	loss	BovineHD0300002053	BovineHD0300002062	9	5	0.0074184	0		0		0		0		5	Non-return rate QTL 5663 NONR;Somatic Cell Count QTL 2490 SCC;Protein Percentage QTL 3435 PP;Marbling score QTL 1324 MARBL;Fat Percentage QTL 2594 FP	0		0
410	chr3	8035209	8036424	1216	gain	BovineHD0300002393	BovineHD0300002394	3	1	Unique	1	NM_001146219 NOS1AP nitric oxide synthase 1 (neuronal) adaptor protein	0		1	GLEAN_02821	1	ENSBTAG00000010158 ENSBTAT00000048340	5	Non-return rate QTL 5663 NONR;Somatic Cell Count QTL 2490 SCC;Protein Percentage QTL 3435 PP;Marbling score QTL 1324 MARBL;Fat Percentage QTL 2594 FP	0		0
411	chr3	8330932	8355408	24477	gain	BovineHD0300002487	BovineHD0300002496	9	3	0.00445104	0		1	NM_007348 ATF6 activating transcription factor 6	1	GLEAN_13867	1	ENSBTAG00000005227 ENSBTAT00000006888 ENSBTAT00000061155	6	Non-return rate QTL 5663 NONR;Somatic Cell Count QTL 2490 SCC;Protein Percentage QTL 3435 PP;Marbling score QTL 1324 MARBL;Fat Percentage QTL 2594 FP;Protein Yield (EBV) QTL 6048 PY	0		0
412	chr3	8678702	8686974	8273	loss	BTA-66943-no-rs	BovineHD0300002603	5	27	0.0400593	0		3	NM_001002274 FCGR2B Fc fragment of IgG, low affinity IIb, receptor (CD32);NM_001002275 FCGR2B Fc fragment of IgG, low affinity IIb, receptor (CD32);NM_004001 FCGR2B Fc fragment of IgG, low affinity IIb, receptor (CD32)	1	GLEAN_13862	0		6	Non-return rate QTL 5663 NONR;Somatic Cell Count QTL 2490 SCC;Protein Percentage QTL 3435 PP;Marbling score QTL 1324 MARBL;Fat Percentage QTL 2594 FP;Protein Yield (EBV) QTL 6048 PY	0		0
413	chr3	8725339	8764024	38686	gain	BovineHD0300002620	BovineHD0300002640	18	1	Unique	2	NM_001077402 FCGR3A Fc fragment of IgG, low affinity IIIa, receptor (CD16a);NM_001109806 FCGR2C Fc fragment of IgG, low affinity IIc, receptor for (CD32)	13	NM_001002273 FCGR2B Fc fragment of IgG, low affinity IIb, receptor (CD32);NM_001002274 FCGR2B Fc fragment of IgG, low affinity IIb, receptor (CD32);NM_001002275 FCGR2B Fc fragment of IgG, low affinity IIb, receptor (CD32);NM_002155 HSPA6 heat shock 70kDa protein 6 (HSP70B');NM_004001 FCGR2B Fc fragment of IgG, low affinity IIb, receptor (CD32);NM_005345 HSPA1A heat shock 70kDa protein 1A;NM_00534…	2	GLEAN_13861;GLEAN_13860	3	ENSBTAG00000002096 ENSBTAT00000033730;ENSBTAG00000038124 ENSBTAT00000048465;ENSBTAG00000039035 ENSBTAT00000057500	6	Non-return rate QTL 5663 NONR;Somatic Cell Count QTL 2490 SCC;Protein Percentage QTL 3435 PP;Marbling score QTL 1324 MARBL;Fat Percentage QTL 2594 FP;Protein Yield (EBV) QTL 6048 PY	2	FCGR2B Fc fragment of IgG, low affinity IIb, receptor (CD32) NM_001002273 2213 {Malaria, resistance to}, 611162 (3);FCGR2B Fc fragment of IgG, low affinity IIb, receptor (CD32) NM_001002273 2213 {Systemic lupus erythematosus, susceptibility to}, 152700 (3)	0
414	chr3	9518875	9557579	38705	both	BovineHD0300002833	BovineHD0300002861	7	60	0.0890208	0		0		1	GLEAN_22585	1	ENSBTAG00000027775 ENSBTAT00000040050	9	Non-return rate QTL 5663 NONR;Somatic Cell Count QTL 2490 SCC;Protein Percentage QTL 3435 PP;Marbling score QTL 1324 MARBL;Fat Percentage QTL 2594 FP;Protein Yield (EBV) QTL 6048 PY;Interval to first estrus after calving (EBV) QTL 6051 CALEST;Residual feed intake QTL 5332 RFI;Milk yield QTL 2435 MY	0		0
415	chr3	10976968	10988398	11431	loss	BovineHD0300003328	BovineHD0300003332	4	2	Multiple	0		0		0		0		9	Non-return rate QTL 5663 NONR;Somatic Cell Count QTL 2490 SCC;Protein Percentage QTL 3435 PP;Marbling score QTL 1324 MARBL;Fat Percentage QTL 2594 FP;Residual feed intake QTL 5332 RFI;Milk yield QTL 2435 MY;Teat placement QTL 1679 TPL;Fat yield QTL 2655 FY	0		0
416	chr3	11880134	11887042	6909	loss	BovineHD0300003617	BovineHD0300003620	4	3	0.00445104	0		1	AF090940	1	GLEAN_00321	1	ENSBTAG00000034601 ENSBTAT00000056148 ENSBTAT00000027797 ENSBTAT00000053452	7	Non-return rate QTL 5663 NONR;Somatic Cell Count QTL 2490 SCC;Protein Percentage QTL 3435 PP;Marbling score QTL 1324 MARBL;Fat Percentage QTL 2594 FP;Teat placement QTL 1679 TPL;Fat yield QTL 2655 FY	0		0
417	chr3	11920903	11953138	32236	loss	BovineHD0300003634	BovineHD0300003644	11	34	0.0504451	0		8	AF090940;AK097143;AK098235;AK124194;AK125948;AK127847;AK127911;BC036758	0		0		7	Non-return rate QTL 5663 NONR;Somatic Cell Count QTL 2490 SCC;Protein Percentage QTL 3435 PP;Marbling score QTL 1324 MARBL;Fat Percentage QTL 2594 FP;Teat placement QTL 1679 TPL;Fat yield QTL 2655 FY	0		0
418	chr3	12469193	12473112	3920	loss	BovineHD0300003838	BovineHD0300003840	3	4	0.00593472	0		0		0		0		8	Non-return rate QTL 5663 NONR;Somatic Cell Count QTL 2490 SCC;Protein Percentage QTL 3435 PP;Marbling score QTL 1324 MARBL;Fat Percentage QTL 2594 FP;Teat placement QTL 1679 TPL;Residual feed intake QTL 5321 RFI;Fat yield QTL 2655 FY	0		0
419	chr3	12645556	12648657	3102	gain	BovineHD0300003858	BovineHD0300003860	3	2	Multiple	0		1	AF090940	0		0		8	Non-return rate QTL 5663 NONR;Somatic Cell Count QTL 2490 SCC;Protein Percentage QTL 3435 PP;Marbling score QTL 1324 MARBL;Fat Percentage QTL 2594 FP;Teat placement QTL 1679 TPL;Residual feed intake QTL 5321 RFI;Fat yield QTL 2655 FY	0		0
420	chr3	12850723	12857797	7075	loss	BovineHD0300035941	BovineHD0300003913	4	4	0.00593472	0		1	AF090940	1	GLEAN_08266	0		9	Non-return rate QTL 5663 NONR;Somatic Cell Count QTL 2490 SCC;Protein Percentage QTL 3435 PP;Marbling score QTL 1324 MARBL;Fat Percentage QTL 2594 FP;Teat placement QTL 1679 TPL;Residual feed intake QTL 5321 RFI;Body weight (birth) QTL 1326 BW;Fat yield QTL 2655 FY	0		0
421	chr3	12933459	12945556	12098	loss	BovineHD0300003932	BovineHD0300003934	3	38	0.0563798	0		2	AF090940;AK097143	0		0		9	Non-return rate QTL 5663 NONR;Somatic Cell Count QTL 2490 SCC;Protein Percentage QTL 3435 PP;Marbling score QTL 1324 MARBL;Fat Percentage QTL 2594 FP;Teat placement QTL 1679 TPL;Residual feed intake QTL 5321 RFI;Body weight (birth) QTL 1326 BW;Fat yield QTL 2655 FY	0		0
422	chr3	13901482	13908533	7052	gain	BovineHD0300004143	BovineHD0300004147	5	2	Multiple	0		0		1	GLEAN_18460	1	ENSBTAG00000039702 ENSBTAT00000001279	11	Non-return rate QTL 5663 NONR;Somatic Cell Count QTL 2490 SCC;Protein Percentage QTL 3435 PP;Marbling score QTL 1324 MARBL;Fat Percentage QTL 2594 FP;Teat placement QTL 1679 TPL;Residual feed intake QTL 5321 RFI;Body weight (birth) QTL 1326 BW;Non-return rate QTL 5789 NONR;Residual feed intake QTL 5323 RFI;Fat yield QTL 2655 FY	0		0
423	chr3	14508572	14514775	6204	gain	BovineHD0300004305	BovineHD0300004308	4	6	0.00890208	0		1	AF090940	0		0		10	Non-return rate QTL 5663 NONR;Somatic Cell Count QTL 2490 SCC;Protein Percentage QTL 3435 PP;Marbling score QTL 1324 MARBL;Fat Percentage QTL 2594 FP;Teat placement QTL 1679 TPL;Body weight (birth) QTL 1326 BW;Non-return rate QTL 5789 NONR;Residual feed intake QTL 5323 RFI;Fat thickness QTL 1325 FATTH	0		0
424	chr3	14557081	14574393	17313	gain	BovineHD0300004330	BovineHD0300004336	5	15	0.0222552	0		1	AF090940	0		0		10	Non-return rate QTL 5663 NONR;Somatic Cell Count QTL 2490 SCC;Protein Percentage QTL 3435 PP;Marbling score QTL 1324 MARBL;Fat Percentage QTL 2594 FP;Teat placement QTL 1679 TPL;Body weight (birth) QTL 1326 BW;Non-return rate QTL 5789 NONR;Residual feed intake QTL 5323 RFI;Fat thickness QTL 1325 FATTH	0		0
425	chr3	14829646	14832448	2803	gain	BovineHD0300004379	BovineHD0300004381	3	1	Unique	0		0		1	GLEAN_01754	0		12	Non-return rate QTL 5663 NONR;Somatic Cell Count QTL 2490 SCC;Protein Percentage QTL 3435 PP;Marbling score QTL 1324 MARBL;Fat Percentage QTL 2594 FP;Teat placement QTL 1679 TPL;Body weight (birth) QTL 1326 BW;Non-return rate QTL 5789 NONR;Residual feed intake QTL 5323 RFI;Fat thickness QTL 1325 FATTH;Interval to first estrus after calving (EBV) QTL 6052 CALEST;Daughter deviation % protein QTL 37…	0		0
426	chr3	16440301	16619310	179010	loss	BovineHD0300004934	BovineHD0300004996	58	2	Multiple	1	NM_001192743 ASH1L ash1 (absent, small, or homeotic)-like (Drosophila)	1	NM_018489 ASH1L ash1 (absent, small, or homeotic)-like (Drosophila)	1	GLEAN_00549	1	ENSBTAG00000003954 ENSBTAT00000005172	9	Non-return rate QTL 5663 NONR;Somatic Cell Count QTL 2490 SCC;Protein Percentage QTL 3435 PP;Marbling score QTL 1324 MARBL;Fat Percentage QTL 2594 FP;Body weight (birth) QTL 1326 BW;Fat thickness QTL 1325 FATTH;Interval to first estrus after calving (EBV) QTL 6052 CALEST;Daughter deviation % protein QTL 3721 DD%P	0		0
427	chr3	19026896	19078903	52008	loss	BovineHD0300005660	BTA-121572-no-rs	12	3	0.00445104	0		3	NM_001017418 SPRR2B small proline-rich protein 2B;NM_001024209 SPRR2E small proline-rich protein 2E;AK130051	0		0		6	Non-return rate QTL 5663 NONR;Somatic Cell Count QTL 2490 SCC;Marbling score QTL 1324 MARBL;Body weight (birth) QTL 1326 BW;Fat thickness QTL 1325 FATTH;Fat Percentage QTL 2549 FP	0		0
428	chr3	19862815	19874370	11556	loss	BTA-113282-no-rs	BovineHD0300005949	3	2	Multiple	0		3	NM_001009931 HRNR hornerin;NM_001014342 FLG2 filaggrin family member 2;NM_002016 FLG filaggrin	1	GLEAN_11487	1	ENSBTAG00000011756 ENSBTAT00000015611	6	Non-return rate QTL 5663 NONR;Somatic Cell Count QTL 2490 SCC;Marbling score QTL 1324 MARBL;Body weight (birth) QTL 1326 BW;Fat thickness QTL 1325 FATTH;Fat Percentage QTL 2549 FP	2	FLG filaggrin NM_002016 2312 Ichthyosis vulgaris, 146700 (3);FLG filaggrin NM_002016 2312 {Dermatitis, atopic, susceptibility to, 2}, 605803 (3)	0
429	chr3	20639110	20656731	17622	loss	BovineHD0300006134	BovineHD0300006138	5	2	Multiple	1	NM_001098956 SNX27 sorting nexin family member 27	3	NM_030918 SNX27 sorting nexin family member 27;AK130778;AY044866	1	GLEAN_23543	1	ENSBTAG00000001942 ENSBTAT00000033845	8	Non-return rate QTL 5663 NONR;Somatic Cell Count QTL 2490 SCC;Marbling score QTL 1324 MARBL;Body weight (birth) QTL 1326 BW;Fat thickness QTL 1325 FATTH;Fat Percentage QTL 2549 FP;Milk Yield (EBV) QTL 6047 MY;Milk yield QTL 2584 MY	0		0
430	chr3	22517458	22665169	147712	gain	BovineHD0300006618	BovineHD0300035995	25	78	0.115727	1	NM_001077037 MGC134040 hypothetical protein MGC134040	0		1	GLEAN_23506	1	ENSBTAG00000022741 ENSBTAT00000030870	9	Non-return rate QTL 5663 NONR;Somatic Cell Count QTL 2490 SCC;Marbling score QTL 1324 MARBL;Body weight (birth) QTL 1326 BW;Fat thickness QTL 1325 FATTH;Fat Percentage QTL 2549 FP;Milk yield QTL 2584 MY;Somatic cell score (EBV) QTL 6050 SCS;Protein Yield (EBV) QTL 6049 PY	0		0
431	chr3	22864979	22902304	37326	both	BovineHD0300006657	BovineHD0300006656	6	3	0.00445104	0		0		0		0		10	Non-return rate QTL 5663 NONR;Somatic Cell Count QTL 2490 SCC;Marbling score QTL 1324 MARBL;Body weight (birth) QTL 1326 BW;Fat thickness QTL 1325 FATTH;Fat Percentage QTL 2549 FP;Milk yield QTL 2584 MY;Somatic cell score (EBV) QTL 6050 SCS;Protein Yield (EBV) QTL 6049 PY;Fat Percentage QTL 2440 FP	0		0
432	chr3	22984160	23004225	20066	loss	BovineHD0300006672	BovineHD0300006664	8	1	Unique	0		3	NM_000984 RPL23A ribosomal protein L23a;NM_203477;BC096706	1	GLEAN_04111	0		10	Non-return rate QTL 5663 NONR;Somatic Cell Count QTL 2490 SCC;Body weight (birth) QTL 1326 BW;Fat thickness QTL 1325 FATTH;Fat Percentage QTL 2549 FP;Milk yield QTL 2584 MY;Somatic cell score (EBV) QTL 6050 SCS;Protein Yield (EBV) QTL 6049 PY;Fat Percentage QTL 2440 FP;Marbling score QTL 2541 MARBL	0		0
433	chr3	24217583	24229537	11955	loss	BovineHD0300007028	BovineHD0300007031	4	11	0.0163205	0		0		0		0		8	Somatic Cell Count QTL 2490 SCC;Body weight (birth) QTL 1326 BW;Fat Percentage QTL 2549 FP;Milk yield QTL 2584 MY;Fat Percentage QTL 2440 FP;Marbling score QTL 2541 MARBL;Milk yield QTL 2653 MY;Protein yield QTL 2657 PY	0		0
434	chr3	24265505	24266530	1026	loss	BovineHD0300007049	BovineHD0300007051	3	4	0.00593472	1	NM_001037820 CHD1L chromodomain helicase DNA binding protein 1-like	2	NM_004284 CHD1L chromodomain helicase DNA binding protein 1-like;BC077717	1	GLEAN_11903	1	ENSBTAG00000020831 ENSBTAT00000027762	8	Somatic Cell Count QTL 2490 SCC;Body weight (birth) QTL 1326 BW;Fat Percentage QTL 2549 FP;Milk yield QTL 2584 MY;Fat Percentage QTL 2440 FP;Marbling score QTL 2541 MARBL;Milk yield QTL 2653 MY;Protein yield QTL 2657 PY	0		0
435	chr3	24539995	24568220	28226	gain	BovineHD0300007130	BovineHD0300007144	9	141	0.209199	0		0		0		0		8	Somatic Cell Count QTL 2490 SCC;Body weight (birth) QTL 1326 BW;Fat Percentage QTL 2549 FP;Milk yield QTL 2584 MY;Fat Percentage QTL 2440 FP;Marbling score QTL 2541 MARBL;Milk yield QTL 2653 MY;Protein yield QTL 2657 PY	0		0
436	chr3	24612723	24667554	54832	gain	BovineHD0300007157	BovineHD0300007164	8	30	0.0445104	0		5	NM_152488;AY894572;BC043522;BC050328;BC086308	2	GLEAN_11901;GLEAN_11908	1	ENSBTAG00000017316 ENSBTAT00000023034	8	Somatic Cell Count QTL 2490 SCC;Body weight (birth) QTL 1326 BW;Fat Percentage QTL 2549 FP;Milk yield QTL 2584 MY;Fat Percentage QTL 2440 FP;Marbling score QTL 2541 MARBL;Milk yield QTL 2653 MY;Protein yield QTL 2657 PY	0		0
437	chr3	25613442	25623376	9935	loss	BovineHD0300007440	BovineHD0300007443	5	4	0.00593472	0		0		0		0		7	Somatic Cell Count QTL 2490 SCC;Body weight (birth) QTL 1326 BW;Fat Percentage QTL 2549 FP;Milk yield QTL 2584 MY;Marbling score QTL 2541 MARBL;Milk yield QTL 2653 MY;Protein yield QTL 2657 PY	0		0
438	chr3	28451851	28459024	7174	gain	BovineHD0300008282	BovineHD4100001951	7	1	Unique	1	NM_001014952 TRIM45 tripartite motif containing 45	2	NM_025188 TRIM45 tripartite motif containing 45;BC034943	1	GLEAN_21163	1	ENSBTAG00000001748 ENSBTAT00000002293	8	Somatic Cell Count QTL 2490 SCC;Body weight (birth) QTL 1326 BW;Fat Percentage QTL 2549 FP;Milk yield QTL 2584 MY;Marbling score QTL 2541 MARBL;Milk yield QTL 2653 MY;Protein yield QTL 2657 PY;Milk Yield (EBV) QTL 6154 MY	0		0
439	chr3	32008848	32021690	12843	loss	BovineHD0300009383	BovineHD0300009386	4	1	Unique	1	NM_001192503 PTPN22 protein tyrosine phosphatase, non-receptor type 22 (lymphoid)	3	NM_015967 PTPN22 protein tyrosine phosphatase, non-receptor type 22 (lymphoid);BC017785;BC071670	1	GLEAN_13121	1	ENSBTAG00000019617 ENSBTAT00000026136	10	Somatic Cell Count QTL 2490 SCC;Fat Percentage QTL 2549 FP;Milk yield QTL 2584 MY;Marbling score QTL 2541 MARBL;Milk yield QTL 2653 MY;Protein yield QTL 2657 PY;Fat Percentage QTL 2442 FP;Residual feed intake QTL 5326 RFI;Protein Percentage QTL 4767 PP;Marbling score QTL 1351 MARBL	3	PTPN22 protein tyrosine phosphatase, non-receptor type 22 (lymphoid) NM_015967 26191 {Diabetes, type 1, susceptibility to}, 222100 (3);PTPN22 protein tyrosine phosphatase, non-receptor type 22 (lymphoid) NM_015967 26191 {Rheumatoid arthritis, susceptibility to}, 180300 (3);PTPN22 protein tyrosine phosphatase, non-receptor type 22 (lymphoid) NM_015967 26191 {Systemic lupus erythematosus susceptibi…	0
440	chr3	32684341	32702813	18473	loss	BovineHD0300009569	BovineHD0300009573	7	1	Unique	1	NM_001192860 LRIG2 leucine-rich repeats and immunoglobulin-like domains 2	1	NM_014813 LRIG2 leucine-rich repeats and immunoglobulin-like domains 2	1	GLEAN_13109	1	ENSBTAG00000008525 ENSBTAT00000011238	9	Fat Percentage QTL 2549 FP;Milk yield QTL 2584 MY;Marbling score QTL 2541 MARBL;Milk yield QTL 2653 MY;Protein yield QTL 2657 PY;Residual feed intake QTL 5326 RFI;Protein Percentage QTL 4767 PP;Marbling score QTL 1351 MARBL;Feed conversion ratio QTL 4343 FCR	0		0
441	chr3	33044507	33069871	25365	loss	BovineHD0300009665	BovineHD0300009670	7	1	Unique	0		2	NM_003051 SLC16A1 solute carrier family 16, member 1 (monocarboxylic acid transporter 1);BC045664	1	GLEAN_13126	1	ENSBTAG00000000403 ENSBTAT00000000516	8	Milk yield QTL 2584 MY;Marbling score QTL 2541 MARBL;Milk yield QTL 2653 MY;Protein yield QTL 2657 PY;Residual feed intake QTL 5326 RFI;Protein Percentage QTL 4767 PP;Marbling score QTL 1351 MARBL;Feed conversion ratio QTL 4343 FCR	2	SLC16A1 solute carrier family 16, member 1 (monocarboxylic acid transporter 1) NM_003051 6566 Erythrocyte lactate transporter defect, 245340 (3);SLC16A1 solute carrier family 16, member 1 (monocarboxylic acid transporter 1) NM_003051 6566 Hyperinsulinemic hypoglycemia, familial, 7, 610021 (3)	0
442	chr3	34492649	34501275	8627	loss	BovineHD0300010051	BovineHD0300010059	10	2	Multiple	0		1	NM_002557 OVGP1 oviductal glycoprotein 1, 120kDa	0		1	ENSBTAG00000034841 ENSBTAT00000049303	5	Milk yield QTL 2584 MY;Marbling score QTL 2541 MARBL;Milk yield QTL 2653 MY;Protein yield QTL 2657 PY;Marbling score QTL 1351 MARBL	0		0
443	chr3	37751069	37754591	3523	loss	BovineHD0300010902	BovineHD0300010903	3	1	Unique	1	NM_001099066 SLC25A24 solute carrier family 25 (mitochondrial carrier; phosphate carrier), member 24	2	NM_013386 SLC25A24 solute carrier family 25 (mitochondrial carrier; phosphate carrier), member 24;NM_213651 SLC25A24 solute carrier family 25 (mitochondrial carrier; phosphate carrier), member 24	1	GLEAN_14936	1	ENSBTAG00000003752 ENSBTAT00000004886 ENSBTAT00000004885	7	Milk yield QTL 2584 MY;Marbling score QTL 2541 MARBL;Rib thickness QTL 4522 RIBTH;Retail product yield QTL 1350 YIELD;Kidney, pelvic, and heart fat percentage QTL 1352 KPHCWT;Fat Percentage QTL 2652 FP;Retail product yield QTL 2542 YIELD	0		0
444	chr3	37871167	37876024	4858	loss	BovineHD0300010942	BovineHD0300010946	5	1	Unique	0		0		0		0		6	Milk yield QTL 2584 MY;Marbling score QTL 2541 MARBL;Retail product yield QTL 1350 YIELD;Kidney, pelvic, and heart fat percentage QTL 1352 KPHCWT;Fat Percentage QTL 2652 FP;Retail product yield QTL 2542 YIELD	0		0
445	chr3	38196900	38199307	2408	gain	BovineHD0300011023	BovineHD0300011025	3	1	Unique	0		0		0		0		6	Milk yield QTL 2584 MY;Marbling score QTL 2541 MARBL;Retail product yield QTL 1350 YIELD;Kidney, pelvic, and heart fat percentage QTL 1352 KPHCWT;Fat Percentage QTL 2652 FP;Retail product yield QTL 2542 YIELD	0		0
446	chr3	38500811	38509653	8843	loss	BovineHD0300011149	BovineHD0300011155	9	1	Unique	0		2	NM_006113 VAV3 vav 3 guanine nucleotide exchange factor;AF090940	1	GLEAN_05919	1	ENSBTAG00000031575 ENSBTAT00000020771 ENSBTAT00000051896	6	Milk yield QTL 2584 MY;Marbling score QTL 2541 MARBL;Retail product yield QTL 1350 YIELD;Kidney, pelvic, and heart fat percentage QTL 1352 KPHCWT;Fat Percentage QTL 2652 FP;Retail product yield QTL 2542 YIELD	0		0
447	chr3	40305116	40309982	4867	loss	BovineHD0300011626	BovineHD0300011628	3	2	Multiple	0		0		0		0		7	Milk yield QTL 2584 MY;Marbling score QTL 2541 MARBL;Retail product yield QTL 1350 YIELD;Kidney, pelvic, and heart fat percentage QTL 1352 KPHCWT;Fat Percentage QTL 2652 FP;Retail product yield QTL 2542 YIELD;Milk yield QTL 4713 MY	0		0
448	chr3	40611881	40613890	2010	loss	BovineHD0300011700	BovineHD0300011702	3	2	Multiple	0		0		0		0		6	Marbling score QTL 2541 MARBL;Retail product yield QTL 1350 YIELD;Kidney, pelvic, and heart fat percentage QTL 1352 KPHCWT;Fat Percentage QTL 2652 FP;Retail product yield QTL 2542 YIELD;Milk yield QTL 4713 MY	0		0
449	chr3	40854281	40891001	36721	loss	BovineHD0300011746	BovineHD0300011766	8	2	Multiple	0		2	AK124194;AK130051	0		0		6	Marbling score QTL 2541 MARBL;Retail product yield QTL 1350 YIELD;Kidney, pelvic, and heart fat percentage QTL 1352 KPHCWT;Fat Percentage QTL 2652 FP;Retail product yield QTL 2542 YIELD;Milk yield QTL 4713 MY	0		0
450	chr3	41222899	41225856	2958	loss	BovineHD0300011840	BovineHD0300011843	3	1	Unique	0		0		0		0		5	Marbling score QTL 2541 MARBL;Retail product yield QTL 1350 YIELD;Kidney, pelvic, and heart fat percentage QTL 1352 KPHCWT;Retail product yield QTL 2542 YIELD;Milk yield QTL 4713 MY	0		0
451	chr3	41609849	41626025	16177	loss	BovineHD0300011948	BovineHD0300011953	5	1	Unique	0		0		0		0		4	Marbling score QTL 2541 MARBL;Retail product yield QTL 1350 YIELD;Kidney, pelvic, and heart fat percentage QTL 1352 KPHCWT;Retail product yield QTL 2542 YIELD	0		0
452	chr3	41914518	41933825	19308	gain	BovineHD0300012000	BovineHD0300012005	6	2	Multiple	0		0		0		0		4	Marbling score QTL 2541 MARBL;Retail product yield QTL 1350 YIELD;Kidney, pelvic, and heart fat percentage QTL 1352 KPHCWT;Retail product yield QTL 2542 YIELD	0		0
453	chr3	42007752	42025293	17542	loss	BovineHD0300012027	ARS-BFGL-NGS-103488	5	4	0.00593472	0		0		0		0		4	Marbling score QTL 2541 MARBL;Retail product yield QTL 1350 YIELD;Kidney, pelvic, and heart fat percentage QTL 1352 KPHCWT;Retail product yield QTL 2542 YIELD	0		0
454	chr3	42440032	42444494	4463	gain	BovineHD0300012142	BovineHD0300012143	3	1	Unique	0		1	AF090940	0		0		4	Marbling score QTL 2541 MARBL;Retail product yield QTL 1350 YIELD;Kidney, pelvic, and heart fat percentage QTL 1352 KPHCWT;Retail product yield QTL 2542 YIELD	0		0
455	chr3	42901064	42906769	5706	loss	BovineHD0300012241	BovineHD0300012243	3	1	Unique	0		1	AF090940	1	GLEAN_02191	0		4	Marbling score QTL 2541 MARBL;Retail product yield QTL 1350 YIELD;Kidney, pelvic, and heart fat percentage QTL 1352 KPHCWT;Retail product yield QTL 2542 YIELD	0		0
456	chr3	43150165	43151345	1181	loss	BovineHD0300012302	BovineHD0300012304	3	3	0.00445104	0		0		1	GLEAN_02190	0		4	Marbling score QTL 2541 MARBL;Retail product yield QTL 1350 YIELD;Kidney, pelvic, and heart fat percentage QTL 1352 KPHCWT;Retail product yield QTL 2542 YIELD	0		0
457	chr3	43282217	43306033	23817	loss	BovineHD0300012336	BovineHD0300012349	13	1	Unique	1	NM_001166509 COL11A1 collagen, type XI, alpha 1	3	NM_000093 COL5A1 collagen, type V, alpha 1;NM_001854 COL11A1 collagen, type XI, alpha 1;NM_080680 COL11A2 collagen, type XI, alpha 2	1	GLEAN_02192	1	ENSBTAG00000021217 ENSBTAT00000028276 ENSBTAT00000028274 ENSBTAT00000034458	4	Marbling score QTL 2541 MARBL;Retail product yield QTL 1350 YIELD;Kidney, pelvic, and heart fat percentage QTL 1352 KPHCWT;Retail product yield QTL 2542 YIELD	10	COL5A1 collagen, type V, alpha 1 NM_000093 1289 Ehlers-Danlos syndrome, type I, 130000 (3);COL5A1 collagen, type V, alpha 1 NM_000093 1289 Ehlers-Danlos syndrome, type II, 130010 (3);COL11A1 collagen, type XI, alpha 1 NM_001854 1301 Marshall syndrome, 154780 (3);COL11A1 collagen, type XI, alpha 1 NM_001854 1301 Stickler syndrome, type II, 604841 (3);COL11A1 collagen, type XI, alpha 1 NM_001854 13…	0
458	chr3	43535315	43553391	18077	gain	BovineHD0300012414	BovineHD0300012418	4	1	Unique	0		0		0		0		4	Marbling score QTL 2541 MARBL;Retail product yield QTL 1350 YIELD;Kidney, pelvic, and heart fat percentage QTL 1352 KPHCWT;Retail product yield QTL 2542 YIELD	0		0
459	chr3	43562020	43567136	5117	gain	BovineHD0300012421	BovineHD0300012424	4	1	Unique	0		0		0		0		4	Marbling score QTL 2541 MARBL;Retail product yield QTL 1350 YIELD;Kidney, pelvic, and heart fat percentage QTL 1352 KPHCWT;Retail product yield QTL 2542 YIELD	0		0
460	chr3	43629722	43640317	10596	loss	BovineHD0300012437	BovineHD0300012439	3	1	Unique	0		0		0		0		4	Marbling score QTL 2541 MARBL;Retail product yield QTL 1350 YIELD;Kidney, pelvic, and heart fat percentage QTL 1352 KPHCWT;Retail product yield QTL 2542 YIELD	0		0
461	chr3	43705856	43745872	40017	loss	BovineHD0300012467	BovineHD0300036075	12	2	Multiple	0		0		0		0		4	Marbling score QTL 2541 MARBL;Retail product yield QTL 1350 YIELD;Kidney, pelvic, and heart fat percentage QTL 1352 KPHCWT;Retail product yield QTL 2542 YIELD	0		0
462	chr3	43976807	43991788	14982	gain	BovineHD0300012542	BovineHD0300012551	10	2	Multiple	0		1	AK097143	0		0		4	Marbling score QTL 2541 MARBL;Retail product yield QTL 1350 YIELD;Kidney, pelvic, and heart fat percentage QTL 1352 KPHCWT;Retail product yield QTL 2542 YIELD	0		0
463	chr3	44160281	44190403	30123	loss	BovineHD0300012598	Hapmap33718-BTA-152247	13	1	Unique	1	NM_001098094 OLFM3 olfactomedin 3	0		0		1	ENSBTAG00000000845 ENSBTAT00000054068 ENSBTAT00000001125	4	Marbling score QTL 2541 MARBL;Retail product yield QTL 1350 YIELD;Kidney, pelvic, and heart fat percentage QTL 1352 KPHCWT;Retail product yield QTL 2542 YIELD	0		0
464	chr3	44624405	44646849	22445	loss	BovineHD0300012778	BovineHD0300012782	5	7	0.0103858	0		0		0		0		4	Marbling score QTL 2541 MARBL;Retail product yield QTL 1350 YIELD;Kidney, pelvic, and heart fat percentage QTL 1352 KPHCWT;Retail product yield QTL 2542 YIELD	0		0
465	chr3	45351485	45569686	218202	gain	BovineHD0300036078	BovineHD0300013016	66	5	0.0074184	4	NM_001076224 EXTL2 exostoses (multiple)-like 2;NM_001083760 SLC30A7 solute carrier family 30 (zinc transporter), member 7;NM_001101158 VCAM1 vascular cell adhesion molecule 1;NM_174484 VCAM1 vascular cell adhesion molecule 1	8	NM_001024921 RPL9 ribosomal protein L9;NM_001078 VCAM1 vascular cell adhesion molecule 1;NM_001439 EXTL2 exostoses (multiple)-like 2;NM_080682 VCAM1 vascular cell adhesion molecule 1;NM_133496 SLC30A7 solute carrier family 30 (zinc transporter), member 7;AK096914;AK124194;AK130277	5	GLEAN_17606;GLEAN_17594;GLEAN_17605;GLEAN_17604;GLEAN_17603	4	ENSBTAG00000007773 ENSBTAT00000044539 ENSBTAT00000010220;ENSBTAG00000019026 ENSBTAT00000025321;ENSBTAG00000019027 ENSBTAT00000025323;ENSBTAG00000037539 ENSBTAT00000044541	4	Marbling score QTL 2541 MARBL;Retail product yield QTL 1350 YIELD;Kidney, pelvic, and heart fat percentage QTL 1352 KPHCWT;Retail product yield QTL 2542 YIELD	0		0
466	chr3	46262901	46266779	3879	gain	BovineHD0300013209	BovineHD3000008725	3	1	Unique	0		0		0		0		4	Marbling score QTL 2541 MARBL;Retail product yield QTL 1350 YIELD;Kidney, pelvic, and heart fat percentage QTL 1352 KPHCWT;Retail product yield QTL 2542 YIELD	0		0
467	chr3	48422428	48434691	12264	loss	BovineHD0300013885	BovineHD0300013887	3	1	Unique	1	NM_174041 DPYD dihydropyrimidine dehydrogenase	2	BC108742;U20938	0		1	ENSBTAG00000031358 ENSBTAT00000007139 ENSBTAT00000044428	9	Marbling score QTL 2541 MARBL;Retail product yield QTL 1350 YIELD;Kidney, pelvic, and heart fat percentage QTL 1352 KPHCWT;Retail product yield QTL 2542 YIELD;Residual feed intake QTL 5319 RFI;Protein Percentage QTL 4769 PP;Residual feed intake QTL 5317 RFI;Residual feed intake QTL 5267 RFI;Residual feed intake QTL 5268 RFI	0		0
468	chr3	48642115	48668787	26673	loss	BovineHD0300013950	UA-IFASA-8370	13	4	0.00593472	1	NM_174041 DPYD dihydropyrimidine dehydrogenase	1	U20938	1	GLEAN_02472	1	ENSBTAG00000031358 ENSBTAT00000007139 ENSBTAT00000044428	9	Marbling score QTL 2541 MARBL;Retail product yield QTL 1350 YIELD;Kidney, pelvic, and heart fat percentage QTL 1352 KPHCWT;Retail product yield QTL 2542 YIELD;Residual feed intake QTL 5319 RFI;Protein Percentage QTL 4769 PP;Residual feed intake QTL 5317 RFI;Residual feed intake QTL 5267 RFI;Residual feed intake QTL 5268 RFI	0		0
469	chr3	48757421	48766535	9115	both	BovineHD0300013993	BovineHD0300014001	9	4	0.00593472	1	NM_174041 DPYD dihydropyrimidine dehydrogenase	1	U20938	0		1	ENSBTAG00000031358 ENSBTAT00000007139 ENSBTAT00000044428	9	Marbling score QTL 2541 MARBL;Retail product yield QTL 1350 YIELD;Kidney, pelvic, and heart fat percentage QTL 1352 KPHCWT;Retail product yield QTL 2542 YIELD;Residual feed intake QTL 5319 RFI;Protein Percentage QTL 4769 PP;Residual feed intake QTL 5317 RFI;Residual feed intake QTL 5267 RFI;Residual feed intake QTL 5268 RFI	0		0
470	chr3	48948423	48959807	11385	loss	BovineHD0300014032	BovineHD0300014034	3	2	Multiple	1	NM_174041 DPYD dihydropyrimidine dehydrogenase	1	U20938	1	GLEAN_23176	1	ENSBTAG00000031358 ENSBTAT00000007139 ENSBTAT00000044428	6	Marbling score QTL 2541 MARBL;Kidney, pelvic, and heart fat percentage QTL 1352 KPHCWT;Protein Percentage QTL 4769 PP;Residual feed intake QTL 5317 RFI;Residual feed intake QTL 5267 RFI;Residual feed intake QTL 5268 RFI	0		0
471	chr3	49058994	49068627	9634	loss	BovineHD0300014056	BovineHD0300014058	3	1	Unique	1	NM_174041 DPYD dihydropyrimidine dehydrogenase	1	U20938	1	GLEAN_23177	1	ENSBTAG00000031358 ENSBTAT00000007139 ENSBTAT00000044428	6	Marbling score QTL 2541 MARBL;Kidney, pelvic, and heart fat percentage QTL 1352 KPHCWT;Protein Percentage QTL 4769 PP;Residual feed intake QTL 5317 RFI;Residual feed intake QTL 5267 RFI;Residual feed intake QTL 5268 RFI	0		0
472	chr3	49199838	49203483	3646	loss	BovineHD0300014106	BovineHD0300014109	4	2	Multiple	1	NM_174041 DPYD dihydropyrimidine dehydrogenase	1	U20938	1	GLEAN_23177	1	ENSBTAG00000031358 ENSBTAT00000007139 ENSBTAT00000044428	6	Marbling score QTL 2541 MARBL;Kidney, pelvic, and heart fat percentage QTL 1352 KPHCWT;Protein Percentage QTL 4769 PP;Residual feed intake QTL 5317 RFI;Residual feed intake QTL 5267 RFI;Residual feed intake QTL 5268 RFI	0		0
473	chr3	49726923	49736042	9120	loss	BovineHD0300014268	BovineHD0300014271	4	12	0.0178042	0		0		0		0		4	Marbling score QTL 2541 MARBL;Kidney, pelvic, and heart fat percentage QTL 1352 KPHCWT;Residual feed intake QTL 5267 RFI;Residual feed intake QTL 5268 RFI	0		0
474	chr3	50990748	51013688	22941	loss	ARS-BFGL-NGS-115493	BovineHD0300014580	8	4	0.00593472	0		0		0		0		4	Marbling score QTL 2541 MARBL;Residual feed intake QTL 5267 RFI;Residual feed intake QTL 5268 RFI;Residual feed intake QTL 5318 RFI	0		0
475	chr3	52394846	52416277	21432	loss	BovineHD0300014938	BovineHD0300014940	3	41	0.0608309	0		5	AK097143;AK098235;AK124194;AK127847;AK127911	0		0		4	Marbling score QTL 2541 MARBL;Residual feed intake QTL 5267 RFI;Residual feed intake QTL 5268 RFI;Residual feed intake QTL 5335 RFI	0		0
476	chr3	52650789	52657402	6614	loss	BovineHD0300015025	BovineHD0300015027	3	1	Unique	0		0		0		0		4	Marbling score QTL 2541 MARBL;Residual feed intake QTL 5267 RFI;Residual feed intake QTL 5268 RFI;Residual feed intake QTL 5335 RFI	0		0
477	chr3	52686991	52699110	12120	loss	BovineHD0300015029	BovineHD0300015036	8	1	Unique	0		0		0		0		4	Marbling score QTL 2541 MARBL;Residual feed intake QTL 5267 RFI;Residual feed intake QTL 5268 RFI;Residual feed intake QTL 5335 RFI	0		0
478	chr3	52885252	52910650	25399	loss	Hapmap54122-rs29015114	BovineHD0300015158	7	1	Unique	1	NM_001038143 GCLM glutamate-cysteine ligase, modifier subunit	1	NM_002061 GCLM glutamate-cysteine ligase, modifier subunit	1	GLEAN_11226	1	ENSBTAG00000007842 ENSBTAT00000026855 ENSBTAT00000010317	4	Marbling score QTL 2541 MARBL;Residual feed intake QTL 5267 RFI;Residual feed intake QTL 5268 RFI;Residual feed intake QTL 5335 RFI	1	GCLM glutamate-cysteine ligase, modifier subunit NM_002061 2730 {Myocardial infarction, susceptibility to} (3)	0
479	chr3	53371523	53392729	21207	loss	BovineHD0300015289	BovineHD0300015293	6	40	0.0593472	0		0		0		0		4	Marbling score QTL 2541 MARBL;Residual feed intake QTL 5267 RFI;Residual feed intake QTL 5268 RFI;Residual feed intake QTL 5335 RFI	0		0
480	chr3	54505946	54524572	18627	loss	BovineHD0300015501	BovineHD0300015509	9	1	Unique	1	NM_001103266 RPAP2 RNA polymerase II associated protein 2	3	NM_024813 RPAP2 RNA polymerase II associated protein 2;AF090940;BC031070	1	GLEAN_00673	1	ENSBTAG00000018739 ENSBTAT00000044283	3	Marbling score QTL 2541 MARBL;Residual feed intake QTL 5267 RFI;Residual feed intake QTL 5268 RFI	0		0
481	chr3	55453274	55496875	43602	gain	BovineHD0300015755	BovineHD0300015762	9	2	Multiple	0		2	NM_198550;BX649037	2	GLEAN_00679;GLEAN_00680	2	ENSBTAG00000020856 ENSBTAT00000027789;ENSBTAG00000024261 ENSBTAT00000033508 ENSBTAT00000054431	5	Marbling score QTL 2541 MARBL;Residual feed intake QTL 5267 RFI;Residual feed intake QTL 5268 RFI;Protein Percentage QTL 2444 PP;Feed conversion ratio QTL 4407 FCR	0		0
482	chr3	57496052	57501014	4963	gain	BovineHD0300016420	BovineHD0300016426	7	15	0.0222552	1	NM_001075746 GBP5 guanylate binding protein 5	1	BC063819	0		1	ENSBTAG00000015060 ENSBTAT00000020043	6	Marbling score QTL 2541 MARBL;Residual feed intake QTL 5267 RFI;Residual feed intake QTL 5268 RFI;Residual feed intake QTL 5324 RFI;Clinical mastitis QTL 2489 CM;Residual feed intake QTL 5336 RFI	0		0
483	chr3	57572808	57584388	11581	loss	BovineHD0300016461	BovineHD0300016467	5	1	Unique	0		6	NM_002053 GBP1 guanylate binding protein 1, interferon-inducible, 67kDa;NM_004120 GBP2 guanylate binding protein 2, interferon-inducible;NM_018284 GBP3 guanylate binding protein 3;NM_052942 GBP5 guanylate binding protein 5;BC063819;CR936755	1	GLEAN_08558	0		6	Marbling score QTL 2541 MARBL;Residual feed intake QTL 5267 RFI;Residual feed intake QTL 5268 RFI;Residual feed intake QTL 5324 RFI;Clinical mastitis QTL 2489 CM;Residual feed intake QTL 5336 RFI	0		0
484	chr3	57595768	58265357	669590	both	BovineHD0300016472	BovineHD0300036144	65	204	0.302671	2	NM_001075995 GBP6 guanylate binding protein family, member 6;NM_001102261 GBP4 guanylate binding protein 4	16	NM_002053 GBP1 guanylate binding protein 1, interferon-inducible, 67kDa;NM_004120 GBP2 guanylate binding protein 2, interferon-inducible;NM_018284 GBP3 guanylate binding protein 3;NM_052941 GBP4 guanylate binding protein 4;NM_052942 GBP5 guanylate binding protein 5;NM_207398 GBP7 guanylate binding protein 7;AF090940;AK097143;AK098235;AK124194;AK124631;AK127847;AK130051;BC036758;BC063819;CR936755	14	GLEAN_08558;GLEAN_08559;GLEAN_08560;GLEAN_00111;GLEAN_08561;GLEAN_08547;GLEAN_08546;GLEAN_08562;GLEAN_00112;GLEAN_00113;GLEAN_00110;GLEAN_00114;GLEAN_00115;GLEAN_00116	10	ENSBTAG00000002416 ENSBTAT00000019081;ENSBTAG00000014529 ENSBTAT00000006940;ENSBTAG00000024272 ENSBTAT00000033527;ENSBTAG00000031186 ENSBTAT00000050704 ENSBTAT00000052034 ENSBTAT00000024148;ENSBTAG00000036210 ENSBTAT00000052960;ENSBTAG00000037634 ENSBTAT00000056121;ENSBTAG00000038500 ENSBTAT00000052710;ENSBTAG00000038625 ENSBTAT00000054825;ENSBTAG00000038938 ENSBTAT00000056911;ENSBTAG00000039953 …	6	Marbling score QTL 2541 MARBL;Residual feed intake QTL 5267 RFI;Residual feed intake QTL 5268 RFI;Residual feed intake QTL 5324 RFI;Clinical mastitis QTL 2489 CM;Residual feed intake QTL 5336 RFI	0		0
485	chr3	58759097	58769329	10233	loss	BovineHD0300016749	BovineHD0300016752	4	3	0.00445104	0		4	AF090940;AK124194;AK125948;BC037295	0		0		2	Residual feed intake QTL 5268 RFI;Clinical mastitis QTL 2489 CM	0		0
486	chr3	59672339	59681239	8901	loss	BovineHD0300016966	BovineHD0300016968	3	4	0.00593472	0		0		0		0		1	Clinical mastitis QTL 2489 CM	0		0
487	chr3	60731366	60735268	3903	gain	BovineHD0300017289	BovineHD0300017291	3	1	Unique	0		0		0		1	ENSBTAG00000031171 ENSBTAT00000044128	1	Clinical mastitis QTL 2489 CM	0		0
488	chr3	61188823	61221415	32593	both	BovineHD0300017412	ARS-BFGL-NGS-32229	9	5	0.0074184	1	NM_001075993 ODF2L outer dense fiber of sperm tails 2-like	5	NM_001007022 ODF2L outer dense fiber of sperm tails 2-like;NM_020729 ODF2L outer dense fiber of sperm tails 2-like;AB033055;BC047368;BC091490	1	GLEAN_26310	1	ENSBTAG00000012907 ENSBTAT00000017157	1	Clinical mastitis QTL 2489 CM	0		0
489	chr3	62676155	62696782	20628	loss	BovineHD0300017827	BovineHD0300017835	8	1	Unique	1	NM_001192367 MCOLN3 mucolipin 3	1	NM_018298 MCOLN3 mucolipin 3	1	GLEAN_04142	1	ENSBTAG00000016982 ENSBTAT00000022589	1	Clinical mastitis QTL 2489 CM	0		0
490	chr3	63265679	63296489	30811	loss	BovineHD0300017937	BovineHD0300017941	6	1	Unique	0		5	NM_004388 CTBS chitobiase, di-N-acetyl-;AF090940;AK124194;AK127847;CR602282	2	GLEAN_15922;GLEAN_15923	1	ENSBTAG00000005782 ENSBTAT00000007603	1	Clinical mastitis QTL 2489 CM	0		0
491	chr3	64159859	64171564	11706	gain	BovineHD0700007287	BovineHD0300018096	9	18	0.0267062	0		0		0		0		1	Clinical mastitis QTL 2489 CM	0		0
492	chr3	65186290	65211666	25377	loss	BovineHD0300018394	BovineHD0300018401	9	2	Multiple	0		0		1	GLEAN_25294	0		1	Clinical mastitis QTL 2489 CM	0		0
493	chr3	66120728	66136845	16118	loss	BovineHD0300018630	BovineHD0300018637	5	1	Unique	0		0		0		0		1	Clinical mastitis QTL 2489 CM	0		0
494	chr3	66690534	66748560	58027	gain	BovineHD0300018775	BovineHD0300018800	27	1	Unique	1	NM_181013 LPHN2 latrophilin 2	6	NM_001008701 LPHN1 latrophilin 1;NM_012302 LPHN2 latrophilin 2;NM_014921 LPHN1 latrophilin 1;NM_015236 LPHN3 latrophilin 3;AF104266;AF104938	1	GLEAN_22484	1	ENSBTAG00000012305 ENSBTAT00000016324 ENSBTAT00000016328 ENSBTAT00000016334	2	Clinical mastitis QTL 2489 CM;Still birth QTL 4654 SB	0		0
495	chr3	67894180	67897295	3116	gain	BovineHD0300019047	BovineHD0300019049	3	2	Multiple	0		0		0		0		2	Clinical mastitis QTL 2489 CM;Still birth QTL 4654 SB	0		0
496	chr3	68200974	68205896	4923	loss	BovineHD0300019130	BovineHD0300019132	3	1	Unique	0		0		0		0		4	Clinical mastitis QTL 2489 CM;Still birth QTL 4654 SB;Milk yield QTL 2473 MY;Residual feed intake QTL 5322 RFI	0		0
497	chr3	68213833	68218044	4212	loss	BovineHD0300019133	BovineHD0300019134	3	6	0.00890208	0		0		0		0		4	Clinical mastitis QTL 2489 CM;Still birth QTL 4654 SB;Milk yield QTL 2473 MY;Residual feed intake QTL 5322 RFI	0		0
498	chr3	68888363	68897721	9359	gain	BovineHD0300019263	Hapmap52640-rs29027369	4	1	Unique	0		1	AF090940	0		0		4	Clinical mastitis QTL 2489 CM;Still birth QTL 4654 SB;Milk yield QTL 2473 MY;Residual feed intake QTL 5322 RFI	0		0
499	chr3	70001609	70008194	6586	loss	BovineHD0300019507	Hapmap46205-BTA-18349	3	1	Unique	0		0		0		0		5	Clinical mastitis QTL 2489 CM;Still birth QTL 4654 SB;Residual feed intake QTL 5322 RFI;Structural soundness (legs, feet, penis, and prepuce) QTL 3581 SOUND;Protein Yield (EBV) QTL 6156 PY	0		0
500	chr3	70618724	70623937	5214	loss	BovineHD0300019686	BovineHD0300019685	3	3	0.00445104	1	NM_181025 PTGFR prostaglandin F receptor (FP)	2	NM_000959 PTGFR prostaglandin F receptor (FP);AY485530	1	GLEAN_11421	1	ENSBTAG00000015902 ENSBTAT00000043773 ENSBTAT00000043774 ENSBTAT00000043776	4	Clinical mastitis QTL 2489 CM;Still birth QTL 4654 SB;Structural soundness (legs, feet, penis, and prepuce) QTL 3581 SOUND;Protein Yield (EBV) QTL 6156 PY	0		0
501	chr3	70636949	70642477	5529	loss	BovineHD0300019683	INRA-439	4	1	Unique	1	NM_181025 PTGFR prostaglandin F receptor (FP)	2	NM_000959 PTGFR prostaglandin F receptor (FP);AY485530	1	GLEAN_11421	1	ENSBTAG00000015902 ENSBTAT00000043773 ENSBTAT00000043774 ENSBTAT00000043776	4	Clinical mastitis QTL 2489 CM;Still birth QTL 4654 SB;Structural soundness (legs, feet, penis, and prepuce) QTL 3581 SOUND;Protein Yield (EBV) QTL 6156 PY	0		0
502	chr3	72524361	72533713	9353	loss	BovineHD0300020120	BovineHD0300020127	8	1	Unique	0		0		0		0		4	Clinical mastitis QTL 2489 CM;Still birth QTL 4654 SB;Structural soundness (legs, feet, penis, and prepuce) QTL 3581 SOUND;Residual feed intake QTL 5331 RFI	0		0
503	chr3	72599359	72625166	25808	loss	BovineHD0300020135	BovineHD0300020128	9	1	Unique	0		1	AK124194	0		0		4	Clinical mastitis QTL 2489 CM;Still birth QTL 4654 SB;Structural soundness (legs, feet, penis, and prepuce) QTL 3581 SOUND;Residual feed intake QTL 5331 RFI	0		0
504	chr3	73196609	73209966	13358	loss	BovineHD0300020279	BovineHD0300020282	5	10	0.0148368	0		2	NM_152996 ST6GALNAC3 ST6 (alpha-N-acetyl-neuraminyl-2,3-beta-galactosyl-1,3)-N-acetylgalactosaminide alpha-2,6-sialyltransferase 3;AK125948	0		0		3	Clinical mastitis QTL 2489 CM;Still birth QTL 4654 SB;Structural soundness (legs, feet, penis, and prepuce) QTL 3581 SOUND	0		0
505	chr3	73670901	73674460	3560	loss	BovineHD0300020422	BovineHD0300020425	4	4	0.00593472	0		0		0		0		3	Clinical mastitis QTL 2489 CM;Still birth QTL 4654 SB;Structural soundness (legs, feet, penis, and prepuce) QTL 3581 SOUND	0		0
506	chr3	74357069	74360295	3227	gain	BovineHD0300020580	BovineHD0300020582	3	2	Multiple	0		3	NM_152697 SLC44A5 solute carrier family 44, member 5;AK093170;BC034580	1	GLEAN_00104	1	ENSBTAG00000001326 ENSBTAT00000033467	3	Clinical mastitis QTL 2489 CM;Still birth QTL 4654 SB;Structural soundness (legs, feet, penis, and prepuce) QTL 3581 SOUND	0		0
507	chr3	75973893	75994338	20446	loss	BovineHD0300020981	BovineHD0300020984	4	3	0.00445104	0		0		0		0		4	Clinical mastitis QTL 2489 CM;Still birth QTL 4654 SB;Structural soundness (legs, feet, penis, and prepuce) QTL 3581 SOUND;Protein Percentage QTL 4770 PP	0		0
508	chr3	76550511	76573707	23197	loss	BovineHD0300021092	BovineHD0300021096	4	1	Unique	0		0		0		0		4	Clinical mastitis QTL 2489 CM;Still birth QTL 4654 SB;Structural soundness (legs, feet, penis, and prepuce) QTL 3581 SOUND;Protein Percentage QTL 4770 PP	0		0
509	chr3	76938118	77056683	118566	loss	BovineHD0300021157	BovineHD0300021183	27	3	0.00445104	0		2	AF090940;BC036758	0		0		3	Clinical mastitis QTL 2489 CM;Still birth QTL 4654 SB;Protein Percentage QTL 4770 PP	0		0
510	chr3	77082376	77102688	20313	loss	BovineHD0300021187	BovineHD0300021189	3	3	0.00445104	0		0		0		0		3	Clinical mastitis QTL 2489 CM;Still birth QTL 4654 SB;Protein Percentage QTL 4770 PP	0		0
511	chr3	78421004	78435368	14365	gain	BovineHD0300021327	BovineHD0300035598	4	1	Unique	0		0		1	GLEAN_10773	1	ENSBTAG00000026484 ENSBTAT00000037650	2	Clinical mastitis QTL 2489 CM;Still birth QTL 4654 SB	0		0
512	chr3	78596649	78655501	58853	loss	BovineHD0300021361	BovineHD0300021375	16	1	Unique	0		0		1	GLEAN_10773	0		3	Clinical mastitis QTL 2489 CM;Still birth QTL 4654 SB;Feed intake QTL 4342 FEEDIN	0		0
513	chr3	80404468	80423345	18878	gain	BovineHD0300021817	BTA-68347-no-rs	6	3	0.00445104	0		2	NM_030816 ANKRD13C ankyrin repeat domain 13C;AL136717	1	GLEAN_11822	1	ENSBTAG00000015482 ENSBTAT00000020574	2	Feed intake QTL 4342 FEEDIN;Body weight (birth) QTL 1300 BW	0		0
514	chr3	80455443	80463765	8323	gain	BovineHD0300021829	BovineHD0300021832	4	1	Unique	0		2	NM_030816 ANKRD13C ankyrin repeat domain 13C;AL136717	1	GLEAN_11822	1	ENSBTAG00000015482 ENSBTAT00000020574	2	Feed intake QTL 4342 FEEDIN;Body weight (birth) QTL 1300 BW	0		0
515	chr3	81382865	81390914	8050	gain	BovineHD0300022050	BovineHD4100002221	5	1	Unique	0		0		0		0		2	Body weight (birth) QTL 1300 BW;Somatic cell score QTL 2764 SCS	0		0
516	chr3	82821854	82828776	6923	loss	BovineHD0300022387	BovineHD0300022389	3	1	Unique	0		0		0		0		2	Body weight (birth) QTL 1300 BW;Milk yield QTL 4714 MY	0		0
517	chr3	84173774	84209529	35756	loss	BovineHD0300022717	BovineHD0300022730	13	1	Unique	0		3	NM_024763 WDR78 WD repeat domain 78;NM_207014 WDR78 WD repeat domain 78;BC032406	1	GLEAN_23718	1	ENSBTAG00000005442 ENSBTAT00000007160	0		0		0
518	chr3	84962303	84978772	16470	loss	BovineHD0300022947	Hapmap41709-BTA-99825	4	1	Unique	2	NM_001077100 MGC137454 hypothetical protein MGC137454;NM_001102546 PDE4B phosphodiesterase 4B, cAMP-specific	0		1	GLEAN_23720	2	ENSBTAG00000008636 ENSBTAT00000054382 ENSBTAT00000043622 ENSBTAT00000011390;ENSBTAG00000030852 ENSBTAT00000043626 ENSBTAT00000055160	0		0		0
519	chr3	85457339	85464775	7437	gain	BovineHD0300023049	BovineHD0300023053	5	1	Unique	0		0		0		0		0		0		0
520	chr3	85794694	85801816	7123	loss	ARS-BFGL-NGS-118303	BovineHD0300023101	4	1	Unique	1	NM_174836 DNAJC6 DnaJ (Hsp40) homolog, subfamily C, member 6	2	NM_014787 DNAJC6 DnaJ (Hsp40) homolog, subfamily C, member 6;BC109280	1	GLEAN_22423	1	ENSBTAG00000016410 ENSBTAT00000021828	0		0		0
521	chr3	86591931	86599341	7411	loss	BovineHD0300023257	BovineHD4100002247	6	1	Unique	0		2	NM_018211 RAVER2 ribonucleoprotein, PTB-binding 2;AK001632	1	GLEAN_14063	1	ENSBTAG00000030686 ENSBTAT00000043383 ENSBTAT00000055404	0		0		0
522	chr3	87019804	87030328	10525	loss	BovineHD0300023384	BovineHD0300023387	5	1	Unique	0		0		0		0		0		0		0
523	chr3	88581091	88584147	3057	gain	BovineHD0300023774	BovineHD0300023776	3	2	Multiple	0		0		0		0		0		0		0
524	chr3	89776467	89782541	6075	loss	BovineHD0300024010	BovineHD0300024008	3	1	Unique	0		0		0		0		0		0		0
525	chr3	90496719	90512321	15603	loss	ARS-BFGL-NGS-99481	BovineHD0300024193	10	2	Multiple	0		0		0		0		0		0		0
526	chr3	92114131	92116682	2552	loss	BovineHD0300024624	ARS-BFGL-NGS-67595	3	1	Unique	0		0		1	GLEAN_16062	1	ENSBTAG00000009481 ENSBTAT00000012479	0		0		0
527	chr3	92532745	92588975	56231	loss	BovineHD0300024811	BovineHD0300024839	30	2	Multiple	1	NM_001192794 FGGY FGGY carbohydrate kinase domain containing	7	NM_005896 IDH1 isocitrate dehydrogenase 1 (NADP+), soluble;NM_018291 FGGY FGGY carbohydrate kinase domain containing;AK054842;BC014947;BX537411;BX647626;CR623798	2	GLEAN_18325;GLEAN_18321	1	ENSBTAG00000030669 ENSBTAT00000052251 ENSBTAT00000060971 ENSBTAT00000043353	0		0		0
528	chr3	96956737	96965196	8460	loss	BovineHD0300026182	BovineHD0300026190	9	9	0.0133531	0		0		0		0		0		0		0
529	chr3	97250434	97263312	12879	loss	BovineHD0300026272	BovineHD0300026276	6	1	Unique	0		0		0		0		0		0		0
530	chr3	97339685	97358124	18440	loss	BovineHD0300026296	BovineHD0300026300	5	1	Unique	0		0		0		0		0		0		0
531	chr3	97624725	97633767	9043	gain	BovineHD0300026386	Hapmap52783-rs29016053	4	6	0.00890208	0		0		0		0		0		0		0
532	chr3	100053742	100135492	81751	gain	BovineHD0300027069	BovineHD0300027088	17	18	0.0267062	1	NM_001033990 SCP2 sterol carrier protein 2	4	NM_001007098 SCP2 sterol carrier protein 2;NM_002979 SCP2 sterol carrier protein 2;AB208789;BC044574	2	GLEAN_15764;GLEAN_15766	1	ENSBTAG00000003746 ENSBTAT00000004879	0		1	SCP2 sterol carrier protein 2 NM_001007098 6342 Leukoencephalopathy with dystonia and motor neuropathy (3)	0
533	chr3	102059894	102109427	49534	loss	BTB-02031560	BovineHD0300027532	7	2	Multiple	0		0		0		0		0		0		0
534	chr3	102254299	102279128	24830	loss	BovineHD0300027558	BTB-00147175	5	1	Unique	1	NM_001046318 FAF1 Fas (TNFRSF6) associated factor 1	2	NM_007051 FAF1 Fas (TNFRSF6) associated factor 1;AJ271408	1	GLEAN_16401	1	ENSBTAG00000014482 ENSBTAT00000019259	0		0		0
535	chr3	102456862	102465180	8319	loss	BovineHD0300027596	BTB-00147091	3	2	Multiple	1	NM_001046318 FAF1 Fas (TNFRSF6) associated factor 1	3	NM_007051 FAF1 Fas (TNFRSF6) associated factor 1;AJ271408;AK094843	1	GLEAN_16401	1	ENSBTAG00000014482 ENSBTAT00000019259	0		0		0
536	chr3	103019169	103035309	16141	loss	BovineHD0300027781	BovineHD0300036325	3	1	Unique	0		0		0		0		0		0		0
537	chr3	103229283	103236733	7451	loss	BovineHD0300027806	BovineHD0300027808	4	4	0.00593472	0		0		0		0		0		0		0
538	chr3	103360129	103386125	25997	loss	BovineHD0300027822	BovineHD0300027828	7	63	0.0934718	0		0		0		0		0		0		0
539	chr3	103464890	103499468	34579	gain	BovineHD0300027851	ARS-BFGL-NGS-41218	11	1	Unique	0		5	AK098235;AK124194;AK125948;AK127847;BC036758	0		0		0		0		0
540	chr3	103630760	103684368	53609	loss	BovineHD0300027904	BovineHD0300027915	12	1	Unique	0		0		0		0		0		0		0
541	chr3	104014217	104015659	1443	loss	Hapmap38905-BTA-68975	BovineHD0300028012	3	1	Unique	0		0		0		0		0		0		0
542	chr3	104792805	104851568	58764	loss	BovineHD0300028298	BovineHD0300028322	25	1	Unique	1	NM_001046371 SPATA6 spermatogenesis associated 6	4	NM_019073 SPATA6 spermatogenesis associated 6;AF090940;AK130051;BC020660	1	GLEAN_12837	1	ENSBTAG00000003128 ENSBTAT00000004068 ENSBTAT00000056338	0		0		0
543	chr3	106114113	106189577	75465	gain	BovineHD0300028672	Hapmap38301-BTA-29427	10	45	0.0667656	1	NM_001077908 CYP4A11 cytochrome P450, family 4, subfamily A, polypeptide 11	4	NM_000778 CYP4A11 cytochrome P450, family 4, subfamily A, polypeptide 11;NM_001010969 CYP4A22 cytochrome P450, family 4, subfamily A, polypeptide 22;BC022851;BC041158	2	GLEAN_23611;GLEAN_23612	2	ENSBTAG00000000229 ENSBTAT00000021785;ENSBTAG00000037890 ENSBTAT00000054908	0		0		0
544	chr3	106279270	106286049	6780	gain	BovineHD0300028706	BovineHD0300028708	3	1	Unique	0		0		0		0		0		0		0
545	chr3	107749506	107818516	69011	loss	BovineHD0300029034	BovineHD0300029051	18	2	Multiple	0		3	NM_001019 RPS15A ribosomal protein S15a;AB040944;AK124194	1	GLEAN_21149	1	ENSBTAG00000012648 ENSBTAT00000033299	0		0		0
546	chr3	108443330	108467984	24655	loss	BovineHD0300029243	BovineHD0300029252	9	1	Unique	0		1	AK098235	0		0		0		0		0
547	chr3	109672821	109676542	3722	gain	ARS-BFGL-NGS-114804	BovineHD4100002419	3	1	Unique	1	NM_001046023 TMEM125 transmembrane protein 125	1	NM_144626 TMEM125 transmembrane protein 125	1	GLEAN_07343	1	ENSBTAG00000021082 ENSBTAT00000028077	0		0		0
548	chr3	110019759	110035545	15787	loss	BovineHD0300029712	ARS-BFGL-NGS-70773	5	1	Unique	0		0		1	GLEAN_07335	1	ENSBTAG00000007627 ENSBTAT00000053582 ENSBTAT00000056655 ENSBTAT00000023048	0		0		0
549	chr3	110091164	110101047	9884	loss	BovineHD0300029729	BovineHD0300029731	3	2	Multiple	0		0		0		0		0		0		0
550	chr3	110317215	110382222	65008	gain	BovineHD0300029791	BovineHD0300029801	13	2	Multiple	1	NM_001040575 CCDC23 coiled-coil domain containing 23	4	NM_001017922 ERMAP erythroblast membrane-associated protein (Scianna blood group);NM_002574 PRDX1 peroxiredoxin 1;NM_199342 CCDC23 coiled-coil domain containing 23;BC099707	2	GLEAN_17875;GLEAN_17850	2	ENSBTAG00000017388 ENSBTAT00000042962 ENSBTAT00000023121;ENSBTAG00000044196 ENSBTAT00000061399	0		2	ERMAP erythroblast membrane-associated protein (Scianna blood group) NM_001017922 114625 [Blood group, Radin], 111620 (3);ERMAP erythroblast membrane-associated protein (Scianna blood group) NM_001017922 114625 [Blood group, Scianna system], 111750 (3)	0
551	chr3	111167971	111170341	2371	loss	BovineHD0300030015	BovineHD0300030018	4	1	Unique	0		0		0		0		0		0		0
552	chr3	111953078	111964147	11070	loss	ARS-BFGL-NGS-116561	BovineHD0300030265	3	1	Unique	0		0		1	GLEAN_17860	0		0		0		0
553	chr3	112010524	112035400	24877	loss	BovineHD0300030281	BovineHD0300030288	7	1	Unique	0		2	AF149046;AK023124	1	GLEAN_17860	0		0		0		0
554	chr3	112081992	112111298	29307	both	BovineHD0300030305	BovineHD0300030312	8	156	0.231454	1	NM_001192986 SCMH1 sex comb on midleg homolog 1 (Drosophila)	7	NM_001031694 SCMH1 sex comb on midleg homolog 1 (Drosophila);NM_012236 SCMH1 sex comb on midleg homolog 1 (Drosophila);AF149046;AK023124;AK124194;AK127847;BC009752	1	GLEAN_17861	1	ENSBTAG00000001629 ENSBTAT00000002134	0		0		0
555	chr3	120746359	120773910	27552	loss	BovineHD0300032904	BovineHD0300032915	12	1	Unique	3	NM_001075916 LOC528549 similar to DnaJ (Hsp40) homolog, subfamily B, member 3;NM_001105636 UGT1A1 UDP glucuronosyltransferase 1 family, polypeptide A1;NM_174762 UGT1A6 UDP glucuronosyltransferase 1 family, polypeptide A6	12	NM_000463 UGT1A1 UDP glucuronosyltransferase 1 family, polypeptide A1;NM_001001394 DNAJB3 DnaJ (Hsp40) homolog, subfamily B, member 3;NM_001072 UGT1A6 UDP glucuronosyltransferase 1 family, polypeptide A6;NM_005494 DNAJB6 DnaJ (Hsp40) homolog, subfamily B, member 6;NM_007120 UGT1A4 UDP glucuronosyltransferase 1 family, polypeptide A4;NM_019075 UGT1A10 UDP glucuronosyltransferase 1 family, polypept…	3	GLEAN_15897;GLEAN_15905;GLEAN_15898	2	ENSBTAG00000018756 ENSBTAT00000024975;ENSBTAG00000026181 ENSBTAT00000006163 ENSBTAT00000037089	0		4	UGT1A1 UDP glucuronosyltransferase 1 family, polypeptide A1 NM_000463 54658 Crigler-Najjar syndrome, type I, 218800 (3);UGT1A1 UDP glucuronosyltransferase 1 family, polypeptide A1 NM_000463 54658 Crigler-Najjar syndrome, type II, 606785 (3);UGT1A1 UDP glucuronosyltransferase 1 family, polypeptide A1 NM_000463 54658 Hyperbilirubinemia, familial transcient neonatal, 237900 (3);UGT1A1 UDP glucuronos…	0
556	chr3	124195026	124238606	43581	loss	BovineHD0300034111	BovineHD0300034127	18	1	Unique	0		0		0		0		0		0		0
557	chr3	126113194	126150899	37706	both	BovineHD0300035273	BovineHD0300035280	8	2	Multiple	1	NM_001102355 AGXT alanine-glyoxylate aminotransferase	9	NM_000030 AGXT alanine-glyoxylate aminotransferase;NM_015392 NPDC1 neural proliferation, differentiation and control, 1;NM_024861 C2orf54 chromosome 2 open reading frame 54;NM_198521 C12orf42 chromosome 12 open reading frame 42;NM_199353 PRB1 proline-rich protein BstNI subfamily 1;NM_199354 PRB1 proline-rich protein BstNI subfamily 1;AF191687;AK124895;BC044617	3	GLEAN_11839;GLEAN_11848;GLEAN_11840	3	ENSBTAG00000005168 ENSBTAT00000042973 ENSBTAT00000006833;ENSBTAG00000005797 ENSBTAT00000007622;ENSBTAG00000012374 ENSBTAT00000016419	0		1	AGXT alanine-glyoxylate aminotransferase NM_000030 189 Hyperoxaluria, primary, type 1, 259900 (3)	0
558	chr3	126273097	126335945	62849	loss	ARS-BFGL-NGS-1034	ARS-BFGL-NGS-115266	22	1	Unique	1	NM_001034238 PPP1R7 protein phosphatase 1, regulatory (inhibitor) subunit 7	9	NM_002712 PPP1R7 protein phosphatase 1, regulatory (inhibitor) subunit 7;NM_015148 PASK PAS domain containing serine/threonine kinase;NM_182501 MTERFD2 MTERF domain containing 2;AB016898;AF439717;AK074062;BC013001;BC051689;D50925	4	GLEAN_11842;GLEAN_11847;GLEAN_11846;GLEAN_11843	4	ENSBTAG00000000784 ENSBTAT00000001040;ENSBTAG00000000785 ENSBTAT00000001044;ENSBTAG00000000789 ENSBTAT00000001045;ENSBTAG00000014132 ENSBTAT00000018790	0		0		0
559	chr3	126437769	126475688	37920	loss	BovineHD0300035349	BovineHD0300035361	14	1	Unique	1	NM_001046092 SEPT2 septin 2	9	NM_001000 RPL39 ribosomal protein L39;NM_001008491 SEPT2 septin 2;NM_005336 HDLBP high density lipoprotein binding protein;NM_052969 RPL39L ribosomal protein L39-like;AJ276555;AK127833;AK131375;BC001179;BC033559	2	GLEAN_16173;GLEAN_16174	2	ENSBTAG00000002608 ENSBTAT00000003376 ENSBTAT00000046362;ENSBTAG00000004315 ENSBTAT00000005656	0		0		0
560	chr3	126971410	127053636	82227	gain	BovineHD0300035713	BovineHD0100021144	6	4	0.00593472	0		1	NM_016312 WBP11 WW domain binding protein 11	4	GLEAN_07455;GLEAN_07466;GLEAN_07467;GLEAN_07468	1	ENSBTAG00000030892 ENSBTAT00000043704	0		0		0
561	chr3	127122538	127194752	72215	both	BovineHD2200017860	BovineHD2200017846	16	12	0.0178042	1	NM_001076866 CCDC37 coiled-coil domain containing 37	2	NM_182628 CCDC37 coiled-coil domain containing 37;BC101366	1	GLEAN_07454	1	ENSBTAG00000019402 ENSBTAT00000025850	0		0		0
562	chr3	127509037	127582939	73903	loss	BovineHD2200018013	BovineHD2200017744	25	2	Multiple	1	NM_001076402 CHCHD6 coiled-coil-helix-coiled-coil-helix domain containing 6	4	NM_017514 PLXNA3 plexin A3;NM_017802 HEATR2 HEAT repeat containing 2;NM_032343 CHCHD6 coiled-coil-helix-coiled-coil-helix domain containing 6;AK126844	2	GLEAN_07472;GLEAN_07473	2	ENSBTAG00000009159 ENSBTAT00000030589;ENSBTAG00000030855 ENSBTAT00000043631	0		0		0
563	chr3	127709855	127729646	19792	gain	BovineHD2200017708	BovineHD2200017705	5	1	Unique	0		1	NM_017802 HEATR2 HEAT repeat containing 2	0		0		0		0		0
564	chr4	5164	313368	308205	both	BovineHD0400000020	BovineHD0400000083	62	5	0.0074184	1	NM_001083528 VSTM2A V-set and transmembrane domain containing 2A	4	NM_182546 VSTM2A V-set and transmembrane domain containing 2A;AF090940;AK097143;AK130051	1	GLEAN_07401	1	ENSBTAG00000003625 ENSBTAT00000004727	2	Milk Yield (EBV) QTL 6055 MY;Somatic cell count QTL 1499 SCC	0		0
565	chr4	463090	490934	27845	loss	BovineHD0400000097	BovineHD0400000100	4	2	Multiple	0		3	AK098235;AK127847;BC036758	0		0		3	Milk Yield (EBV) QTL 6055 MY;Somatic cell count QTL 1499 SCC;Body depth QTL 1557 BD	0		0
566	chr4	781274	790686	9413	loss	BovineHD0400000164	BovineHD0400000166	3	1	Unique	0		0		0		0		3	Milk Yield (EBV) QTL 6055 MY;Somatic cell count QTL 1499 SCC;Body depth QTL 1557 BD	0		0
567	chr4	800013	807640	7628	gain	BovineHD0400000167	BovineHD0400000171	5	2	Multiple	0		0		0		0		3	Milk Yield (EBV) QTL 6055 MY;Somatic cell count QTL 1499 SCC;Body depth QTL 1557 BD	0		0
568	chr4	813026	842684	29659	both	BovineHD0400000173	BovineHD0400000184	11	30	0.0445104	0		0		0		0		3	Milk Yield (EBV) QTL 6055 MY;Somatic cell count QTL 1499 SCC;Body depth QTL 1557 BD	0		0
569	chr4	931480	946467	14988	gain	BovineHD0400000272	BovineHD0400000268	5	1	Unique	0		2	AF090940;AK124194	0		0		3	Milk Yield (EBV) QTL 6055 MY;Somatic cell count QTL 1499 SCC;Body depth QTL 1557 BD	0		0
570	chr4	980293	986600	6308	gain	BovineHD0400000229	BovineHD0400000234	5	2	Multiple	0		1	AF090940	0		0		3	Milk Yield (EBV) QTL 6055 MY;Somatic cell count QTL 1499 SCC;Body depth QTL 1557 BD	0		0
571	chr4	1137083	1200084	63002	loss	BovineHD0400000342	BovineHD0400000294	9	2	Multiple	0		0		0		0		3	Milk Yield (EBV) QTL 6055 MY;Somatic cell count QTL 1499 SCC;Body depth QTL 1557 BD	0		0
572	chr4	1228662	1239383	10722	loss	BovineHD0400000297	BovineHD0400000299	3	1	Unique	0		0		0		0		3	Milk Yield (EBV) QTL 6055 MY;Somatic cell count QTL 1499 SCC;Body depth QTL 1557 BD	0		0
573	chr4	1328800	1338507	9708	loss	BovineHD0400000331	BovineHD0400000335	5	2	Multiple	0		0		0		0		2	Somatic cell count QTL 1499 SCC;Body depth QTL 1557 BD	0		0
574	chr4	1408697	1420953	12257	loss	BovineHD0400000355	Hapmap27209-BTA-157880	4	1	Unique	0		0		0		0		2	Somatic cell count QTL 1499 SCC;Body depth QTL 1557 BD	0		0
575	chr4	1520730	1699800	179071	loss	BovineHD0400000384	BovineHD0400000435	16	3	0.00445104	0		2	AK098235;AK124194	0		0		2	Somatic cell count QTL 1499 SCC;Body depth QTL 1557 BD	0		0
576	chr4	1856230	1870318	14089	loss	BovineHD0400000466	BovineHD0400000468	3	2	Multiple	0		1	AF090940	0		0		1	Body depth QTL 1557 BD	0		0
577	chr4	1895803	1908556	12754	loss	Hapmap49842-BTA-105986	BovineHD0400000474	4	2	Multiple	0		2	AF090940;AK130051	0		0		1	Body depth QTL 1557 BD	0		0
578	chr4	2497211	2664374	167164	loss	BovineHD0400000619	BovineHD0400000649	32	3	0.00445104	0		1	AK127847	0		0		1	Body depth QTL 1557 BD	0		0
579	chr4	2784649	2789367	4719	loss	BovineHD0400000673	BovineHD0400000675	4	16	0.0237389	0		0		0		0		1	Body depth QTL 1557 BD	0		0
580	chr4	3307198	3371912	64715	loss	BovineHD0400000817	BovineHD0400000836	20	3	0.00445104	0		0		0		0		2	Body depth QTL 1557 BD;Milk yield QTL 4715 MY	0		0
581	chr4	3387807	3396213	8407	loss	BovineHD0400000840	BovineHD0400000842	3	1	Unique	0		0		0		0		2	Body depth QTL 1557 BD;Milk yield QTL 4715 MY	0		0
582	chr4	3812069	3836239	24171	loss	BovineHD0400000955	BovineHD0400000965	10	1	Unique	0		6	AF090940;AK097143;AK098235;AK124194;AK127847;BC036758	0		0		3	Body depth QTL 1557 BD;Milk yield QTL 4715 MY;Average Daily Gain QTL 2544 ADG	0		0
583	chr4	3921872	3924704	2833	loss	BovineHD0400000992	BovineHD0400000994	4	8	0.0118694	0		0		0		0		3	Body depth QTL 1557 BD;Milk yield QTL 4715 MY;Average Daily Gain QTL 2544 ADG	0		0
584	chr4	4555846	4579495	23650	loss	BovineHD0400001192	BovineHD0400001196	6	1	Unique	0		0		0		0		5	Body depth QTL 1557 BD;Milk yield QTL 4715 MY;Average Daily Gain QTL 2544 ADG;Milk Yield (EBV) QTL 6056 MY;Meat-to-bone ratio QTL 7064 MTBR	0		0
585	chr4	5136186	5142024	5839	loss	BovineHD0400001415	BovineHD0400001417	3	1	Unique	0		0		0		0		5	Body depth QTL 1557 BD;Average Daily Gain QTL 2544 ADG;Milk Yield (EBV) QTL 6056 MY;Meat-to-bone ratio QTL 7064 MTBR;Tenderness score QTL 2545 TEND	0		0
586	chr4	6014712	6019168	4457	loss	BovineHD0400001668	BovineHD0400001670	3	1	Unique	0		0		0		0		4	Body depth QTL 1557 BD;Average Daily Gain QTL 2544 ADG;Meat-to-bone ratio QTL 7064 MTBR;Protein Yield (EBV) QTL 6059 PY	0		0
587	chr4	6259590	6279859	20270	gain	BovineHD0400001788	BovineHD0400001782	7	1	Unique	0		0		0		0		4	Body depth QTL 1557 BD;Average Daily Gain QTL 2544 ADG;Meat-to-bone ratio QTL 7064 MTBR;Protein Yield (EBV) QTL 6059 PY	0		0
588	chr4	6359276	6513412	154137	gain	BovineHD0400001789	BovineHD0400001871	82	1	Unique	0		1	AF090940	0		0		4	Body depth QTL 1557 BD;Average Daily Gain QTL 2544 ADG;Meat-to-bone ratio QTL 7064 MTBR;Protein Yield (EBV) QTL 6059 PY	0		0
589	chr4	6581989	6620991	39003	gain	BovineHD0400001872	BovineHD0400001880	8	1	Unique	0		0		0		0		5	Body depth QTL 1557 BD;Average Daily Gain QTL 2544 ADG;Meat-to-bone ratio QTL 7064 MTBR;Protein Yield (EBV) QTL 6059 PY;Length of productive life QTL 2445 PL	0		0
590	chr4	6751658	6755592	3935	gain	BovineHD0400001948	BovineHD0400001949	3	2	Multiple	0		1	AF090940	0		0		5	Body depth QTL 1557 BD;Average Daily Gain QTL 2544 ADG;Meat-to-bone ratio QTL 7064 MTBR;Protein Yield (EBV) QTL 6059 PY;Length of productive life QTL 2445 PL	0		0
591	chr4	6917241	6925523	8283	loss	BovineHD0400001984	BTA-72294-no-rs	3	2	Multiple	0		1	AF090940	0		0		6	Body depth QTL 1557 BD;Average Daily Gain QTL 2544 ADG;Meat-to-bone ratio QTL 7064 MTBR;Protein Yield (EBV) QTL 6059 PY;Length of productive life QTL 2445 PL;Carcass weight QTL 2543 CWT	0		0
592	chr4	7485404	7491127	5724	gain	ARS-BFGL-NGS-93391	BovineHD0400002669	3	1	Unique	0		0		0		0		5	Body depth QTL 1557 BD;Average Daily Gain QTL 2544 ADG;Meat-to-bone ratio QTL 7064 MTBR;Length of productive life QTL 2445 PL;Carcass weight QTL 2543 CWT	0		0
593	chr4	8595794	8628039	32246	both	BovineHD0400002396	BTB-01952103	7	4	0.00593472	0		8	AF090940;AK097143;AK098235;AK124194;AK125948;AK127847;AK127911;BC036758	0		0		4	Average Daily Gain QTL 2544 ADG;Meat-to-bone ratio QTL 7064 MTBR;Carcass weight QTL 2543 CWT;Somatic cell score QTL 2730 SCS	0		0
594	chr4	9392003	9409460	17458	loss	BovineHD0400002772	BovineHD0400002775	4	14	0.0207715	0		0		0		0		9	Average Daily Gain QTL 2544 ADG;Meat-to-bone ratio QTL 7064 MTBR;Carcass weight QTL 2543 CWT;Somatic cell score QTL 2730 SCS;Still birth QTL 5036 SB;Somatic cell score (EBV) QTL 6157 SCS;Residual feed intake QTL 5269 RFI;Residual feed intake QTL 5270 RFI;Stature QTL 1558 STA	0		0
595	chr4	9476046	9483579	7534	gain	BovineHD0400002821	BovineHD0400002816	6	1	Unique	0		0		1	GLEAN_25437	0		10	Average Daily Gain QTL 2544 ADG;Meat-to-bone ratio QTL 7064 MTBR;Carcass weight QTL 2543 CWT;Somatic cell score QTL 2730 SCS;Still birth QTL 5036 SB;Somatic cell score (EBV) QTL 6157 SCS;Residual feed intake QTL 5269 RFI;Residual feed intake QTL 5270 RFI;Stature QTL 1558 STA;Feed conversion ratio QTL 5271 FCR	0		0
596	chr4	10591670	10670476	78807	gain	BovineHD2100008646	BovineHD0400003122	23	3	0.00445104	0		0		0		0		10	Average Daily Gain QTL 2544 ADG;Meat-to-bone ratio QTL 7064 MTBR;Carcass weight QTL 2543 CWT;Somatic cell score QTL 2730 SCS;Still birth QTL 5036 SB;Somatic cell score (EBV) QTL 6157 SCS;Residual feed intake QTL 5269 RFI;Residual feed intake QTL 5270 RFI;Stature QTL 1558 STA;Feed conversion ratio QTL 5271 FCR	0		0
597	chr4	13966150	13996087	29938	loss	BovineHD0400004073	BovineHD0400004084	12	1	Unique	0		0		0		0		6	Average Daily Gain QTL 2544 ADG;Meat-to-bone ratio QTL 7064 MTBR;Carcass weight QTL 2543 CWT;Somatic cell score QTL 2730 SCS;Residual feed intake QTL 5270 RFI;Stature QTL 1558 STA	0		0
598	chr4	14742610	14832176	89567	loss	BovineHD0400004261	BovineHD0400004295	34	5	0.0074184	1	NM_001080352 ACN9 ACN9 homolog (S. cerevisiae)	1	NM_020186 ACN9 ACN9 homolog (S. cerevisiae)	1	GLEAN_11944	1	ENSBTAG00000015925 ENSBTAT00000021172	6	Average Daily Gain QTL 2544 ADG;Meat-to-bone ratio QTL 7064 MTBR;Carcass weight QTL 2543 CWT;Somatic cell score QTL 2730 SCS;Residual feed intake QTL 5270 RFI;Stature QTL 1558 STA	0		0
599	chr4	15153610	15168995	15386	loss	BovineHD0400004374	BovineHD0400004377	3	1	Unique	0		0		0		0		5	Average Daily Gain QTL 2544 ADG;Meat-to-bone ratio QTL 7064 MTBR;Somatic cell score QTL 2730 SCS;Residual feed intake QTL 5270 RFI;Stature QTL 1558 STA	0		0
600	chr4	16293466	16302464	8999	both	BovineHD0400004978	BovineHD0400004980	4	24	0.0356083	0		0		0		0		7	Average Daily Gain QTL 2544 ADG;Meat-to-bone ratio QTL 7064 MTBR;Somatic cell score QTL 2730 SCS;Residual feed intake QTL 5270 RFI;Stature QTL 1558 STA;Longissimus muscle area QTL 4548 LMA;Interval from first to last insemination QTL 5002 INSINT	0		0
601	chr4	17085436	17116700	31265	loss	BovineHD0400005300	BovineHD0400005309	12	1	Unique	1	NM_001034762 NXPH1 neurexophilin 1	7	NM_001011724 HNRNPA1L2 heterogeneous nuclear ribonucleoprotein A1-like 2;NM_031243 HNRNPA2B1 heterogeneous nuclear ribonucleoprotein A2/B1;BC103707;BC112027;CR624350;CR626448;S63912	1	GLEAN_21974	1	ENSBTAG00000006924 ENSBTAT00000009085	8	Average Daily Gain QTL 2544 ADG;Meat-to-bone ratio QTL 7064 MTBR;Somatic cell score QTL 2730 SCS;Residual feed intake QTL 5270 RFI;Stature QTL 1558 STA;Longissimus muscle area QTL 4548 LMA;Interval from first to last insemination QTL 5002 INSINT;Longissimus muscle area QTL 1728 LMA	0		0
602	chr4	17978899	17985746	6848	gain	BovineHD0400004782	BovineHD0400004785	5	2	Multiple	0		0		0		0		7	Average Daily Gain QTL 2544 ADG;Meat-to-bone ratio QTL 7064 MTBR;Somatic cell score QTL 2730 SCS;Residual feed intake QTL 5270 RFI;Stature QTL 1558 STA;Interval from first to last insemination QTL 5002 INSINT;Longissimus muscle area QTL 1728 LMA	0		0
603	chr4	19113196	19169436	56241	loss	BovineHD0400005592	BovineHD0400005618	22	3	0.00445104	0		0		0		0		7	Average Daily Gain QTL 2544 ADG;Meat-to-bone ratio QTL 7064 MTBR;Somatic cell score QTL 2730 SCS;Residual feed intake QTL 5270 RFI;Stature QTL 1558 STA;Longissimus muscle area QTL 1728 LMA;Somatic cell count QTL 1501 SCC	0		0
604	chr4	19433569	19451630	18062	loss	BovineHD0400005690	BTB-00167173	4	1	Unique	0		1	BC032347	1	GLEAN_11118	1	ENSBTAG00000038527 ENSBTAT00000052944	7	Average Daily Gain QTL 2544 ADG;Meat-to-bone ratio QTL 7064 MTBR;Somatic cell score QTL 2730 SCS;Residual feed intake QTL 5270 RFI;Stature QTL 1558 STA;Longissimus muscle area QTL 1728 LMA;Somatic cell count QTL 1501 SCC	0		0
605	chr4	21192524	21226354	33831	both	BovineHD0400006010	BovineHD0400006023	16	3	0.00445104	0		1	AK027618	0		0		5	Average Daily Gain QTL 2544 ADG;Meat-to-bone ratio QTL 7064 MTBR;Somatic cell score QTL 2730 SCS;Stature QTL 1558 STA;Longissimus muscle area QTL 1728 LMA	0		0
606	chr4	22015577	22136593	121017	both	ARS-BFGL-NGS-117041	BTB-00168819	19	21	0.0311573	0		0		0		0		5	Average Daily Gain QTL 2544 ADG;Meat-to-bone ratio QTL 7064 MTBR;Somatic cell score QTL 2730 SCS;Stature QTL 1558 STA;Longissimus muscle area QTL 1728 LMA	0		0
607	chr4	22634188	22660107	25920	gain	BovineHD0400006419	BTB-01054433	7	1	Unique	0		0		0		0		6	Average Daily Gain QTL 2544 ADG;Meat-to-bone ratio QTL 7064 MTBR;Somatic cell score QTL 2730 SCS;Stature QTL 1558 STA;Longissimus muscle area QTL 1728 LMA;Strength QTL 3706 STR	0		0
608	chr4	23487902	23499158	11257	loss	ARS-BFGL-NGS-16360	BovineHD0400006625	4	2	Multiple	1	NM_001192898 DGKB diacylglycerol kinase, beta 90kDa	0		1	GLEAN_06769	1	ENSBTAG00000021905 ENSBTAT00000061250 ENSBTAT00000029206	5	Meat-to-bone ratio QTL 7064 MTBR;Somatic cell score QTL 2730 SCS;Stature QTL 1558 STA;Longissimus muscle area QTL 1728 LMA;Strength QTL 3706 STR	0		0
609	chr4	25994148	26001411	7264	loss	BovineHD0400007277	BovineHD0400007279	3	5	0.0074184	0		0		1	GLEAN_12320	0		3	Meat-to-bone ratio QTL 7064 MTBR;Somatic cell score QTL 2730 SCS;Longissimus muscle area QTL 1728 LMA	0		0
610	chr4	26102303	26111805	9503	loss	Hapmap45129-BTA-72713	BovineHD0400007296	3	2	Multiple	0		0		0		0		3	Meat-to-bone ratio QTL 7064 MTBR;Somatic cell score QTL 2730 SCS;Longissimus muscle area QTL 1728 LMA	0		0
611	chr4	26350127	26565889	215763	gain	BovineHD0400007356	BovineHD0400007426	66	1	Unique	3	NM_001035362 TSPAN13 tetraspanin 13;NM_001040500 AGR2 anterior gradient homolog 2 (Xenopus laevis);NM_001191502 AGR3 similar to RIKEN cDNA E030025L21	3	NM_006408 AGR2 anterior gradient homolog 2 (Xenopus laevis);NM_014399 TSPAN13 tetraspanin 13;NM_176813 AGR3 anterior gradient homolog 3 (Xenopus laevis)	3	GLEAN_12315;GLEAN_12317;GLEAN_12316	2	ENSBTAG00000012805 ENSBTAT00000017010;ENSBTAG00000024406 ENSBTAT00000033841	3	Meat-to-bone ratio QTL 7064 MTBR;Somatic cell score QTL 2730 SCS;Longissimus muscle area QTL 1728 LMA	0		0
612	chr4	27277985	27291041	13057	both	Hapmap27768-BTA-154651	BovineHD0400007596	4	33	0.0489614	0		0		0		0		5	Meat-to-bone ratio QTL 7064 MTBR;Somatic cell score QTL 2730 SCS;Longissimus muscle area QTL 1728 LMA;Somatic cell count QTL 1500 SCC;Protein Percentage QTL 2517 PP	0		0
613	chr4	28949713	28963105	13393	loss	BovineHD0400008045	BovineHD0400008048	5	2	Multiple	0		0		0		0		5	Longissimus muscle area QTL 1728 LMA;Protein Percentage QTL 2517 PP;Social separation--Vocalization QTL 7129 SSVO;Calving ease QTL 4655 CALEASE;Marbling score QTL 1729 MARBL	0		0
614	chr4	29479344	29485713	6370	both	BovineHD0400008135	BovineHD0400008137	3	83	0.123145	0		0		0		0		4	Longissimus muscle area QTL 1728 LMA;Social separation--Vocalization QTL 7129 SSVO;Calving ease QTL 4655 CALEASE;Marbling score QTL 1729 MARBL	0		0
615	chr4	29666013	29679823	13811	gain	BovineHD0400008177	BovineHD0400008181	6	12	0.0178042	0		0		0		0		4	Longissimus muscle area QTL 1728 LMA;Social separation--Vocalization QTL 7129 SSVO;Calving ease QTL 4655 CALEASE;Marbling score QTL 1729 MARBL	0		0
616	chr4	29927829	29957324	29496	loss	BovineHD0400008238	BovineHD0400008243	7	2	Multiple	0		0		0		0		4	Longissimus muscle area QTL 1728 LMA;Social separation--Vocalization QTL 7129 SSVO;Calving ease QTL 4655 CALEASE;Marbling score QTL 1729 MARBL	0		0
617	chr4	29994641	30001579	6939	loss	BovineHD0400008250	BovineHD0400008254	5	6	0.00890208	0		0		0		0		4	Longissimus muscle area QTL 1728 LMA;Social separation--Vocalization QTL 7129 SSVO;Calving ease QTL 4655 CALEASE;Marbling score QTL 1729 MARBL	0		0
618	chr4	31301194	31311689	10496	loss	BovineHD0400008551	BovineHD0400008554	4	1	Unique	0		0		0		0		6	Longissimus muscle area QTL 1728 LMA;Social separation--Vocalization QTL 7129 SSVO;Calving ease QTL 4655 CALEASE;Marbling score QTL 1729 MARBL;Marbling score QTL 4537 MARBL;Somatic cell count QTL 1502 SCC	0		0
619	chr4	31679020	31685963	6944	loss	BovineHD0400008631	BovineHD0400008633	3	3	0.00445104	1	NM_001191292 DNAH11 dynein, axonemal, heavy chain 11	0		1	GLEAN_18299	0		6	Longissimus muscle area QTL 1728 LMA;Social separation--Vocalization QTL 7129 SSVO;Calving ease QTL 4655 CALEASE;Marbling score QTL 1729 MARBL;Marbling score QTL 4537 MARBL;Somatic cell count QTL 1502 SCC	0		0
620	chr4	31890454	31899580	9127	loss	BovineHD0400008694	BovineHD0400008697	3	2	Multiple	1	NM_001191292 DNAH11 dynein, axonemal, heavy chain 11	2	NM_003727;AL832652	1	GLEAN_18300	1	ENSBTAG00000013078 ENSBTAT00000061103 ENSBTAT00000001219	7	Longissimus muscle area QTL 1728 LMA;Social separation--Vocalization QTL 7129 SSVO;Calving ease QTL 4655 CALEASE;Marbling score QTL 1729 MARBL;Marbling score QTL 4537 MARBL;Somatic cell count QTL 1502 SCC;Milk Yield (EBV) QTL 6057 MY	0		0
621	chr4	32900974	32921996	21023	both	BovineHD0400009017	UA-IFASA-7669	5	4	0.00593472	0		2	NM_032581 FAM126A family with sequence similarity 126, member A;AK056319	1	GLEAN_19632	1	ENSBTAG00000004575 ENSBTAT00000006008	7	Longissimus muscle area QTL 1728 LMA;Social separation--Vocalization QTL 7129 SSVO;Calving ease QTL 4655 CALEASE;Marbling score QTL 1729 MARBL;Marbling score QTL 4537 MARBL;Somatic cell count QTL 1502 SCC;Milk Yield (EBV) QTL 6057 MY	1	FAM126A family with sequence similarity 126, member A NM_032581 84668 Leukodystrophy, hypolyelinating, 5, 610532 (3)	0
622	chr4	34496369	34505349	8981	loss	BovineHD0400009509	BovineHD0400009514	6	29	0.0430267	1	NM_001046238 KIAA1324L UPF0577 protein KIAA1324-like	0		0		1	ENSBTAG00000004023 ENSBTAT00000005255	5	Longissimus muscle area QTL 1728 LMA;Social separation--Vocalization QTL 7129 SSVO;Calving ease QTL 4655 CALEASE;Marbling score QTL 1729 MARBL;Longissimus muscle area QTL 4538 LMA	0		0
623	chr4	37268931	37297420	28490	gain	BovineHD0400035972	BovineHD0400035636	7	1	Unique	0		0		0		0		4	Longissimus muscle area QTL 1728 LMA;Social separation--Vocalization QTL 7129 SSVO;Marbling score QTL 1729 MARBL;Marbling score QTL 4547 MARBL	0		0
624	chr4	37478535	37486019	7485	loss	ARS-BFGL-NGS-45761	BovineHD0400010196	4	2	Multiple	0		0		0		0		4	Longissimus muscle area QTL 1728 LMA;Social separation--Vocalization QTL 7129 SSVO;Marbling score QTL 1729 MARBL;Marbling score QTL 4547 MARBL	0		0
625	chr4	37655350	37675963	20614	both	BovineHD0400010245	BovineHD0400010253	9	8	0.0118694	0		0		1	GLEAN_05072	0		4	Longissimus muscle area QTL 1728 LMA;Social separation--Vocalization QTL 7129 SSVO;Marbling score QTL 1729 MARBL;Marbling score QTL 4547 MARBL	0		0
626	chr4	38171331	38177897	6567	loss	BovineHD0400010372	BovineHD0400010374	3	3	0.00445104	0		0		0		0		2	Social separation--Vocalization QTL 7129 SSVO;Marbling score QTL 4547 MARBL	0		0
627	chr4	39872240	39881667	9428	gain	BovineHD0400010848	BovineHD0400010850	4	1	Unique	0		1	NM_000722 CACNA2D1 calcium channel, voltage-dependent, alpha 2/delta subunit 1	1	GLEAN_16333	1	ENSBTAG00000020569 ENSBTAT00000061175 ENSBTAT00000027409 ENSBTAT00000055643	2	Social separation--Vocalization QTL 7129 SSVO;Teat length QTL 3705 TLGTH	0		0
628	chr4	39999198	40048276	49079	gain	BovineHD0400010872	BovineHD0400010883	14	2	Multiple	0		1	NM_000722 CACNA2D1 calcium channel, voltage-dependent, alpha 2/delta subunit 1	1	GLEAN_16333	1	ENSBTAG00000020569 ENSBTAT00000061175 ENSBTAT00000027409 ENSBTAT00000055643	2	Social separation--Vocalization QTL 7129 SSVO;Teat length QTL 3705 TLGTH	0		0
629	chr4	40102804	40109653	6850	loss	BTB-00484017	BovineHD0400010892	3	3	0.00445104	0		0		0		0		2	Social separation--Vocalization QTL 7129 SSVO;Teat length QTL 3705 TLGTH	0		0
630	chr4	41031641	41064857	33217	gain	BovineHD0400011064	BovineHD0400011069	7	2	Multiple	0		0		0		0		1	Social separation--Vocalization QTL 7129 SSVO	0		0
631	chr4	42260434	42393368	132935	loss	BovineHD0400011363	BovineHD0400011405	41	1	Unique	1	NM_174324 GNAI1 guanine nucleotide binding protein (G protein), alpha inhibiting activity polypeptide 1	8	NM_002069 GNAI1 guanine nucleotide binding protein (G protein), alpha inhibiting activity polypeptide 1;NM_002070 GNAI2 guanine nucleotide binding protein (G protein), alpha inhibiting activity polypeptide 2;NM_005272 GNAT2 guanine nucleotide binding protein (G protein), alpha transducing activity polypeptide 2;NM_006496 GNAI3 guanine nucleotide binding protein (G protein), alpha inhibiting activ…	1	GLEAN_01019	1	ENSBTAG00000002714 ENSBTAT00000003515 ENSBTAT00000047374	3	Social separation--Vocalization QTL 7129 SSVO;Clinical mastitis QTL 2767 CM;Clinical mastitis QTL 2491 CM	4	GNAI2 guanine nucleotide binding protein (G protein), alpha inhibiting activity polypeptide 2 NM_002070 2771 Pituitary ACTH-secreting adenoma (3);GNAI2 guanine nucleotide binding protein (G protein), alpha inhibiting activity polypeptide 2 NM_002070 2771 Ventricular tachycardia, idiopathic, 192605 (3);GNAT1 guanine nucleotide binding protein (G protein), alpha transducing activity polypeptide 1 N…	0
632	chr4	43303211	43363838	60628	loss	BovineHD0400011677	BovineHD0400011472	10	3	0.00445104	0		2	AF090940;AK124194	0		0		4	Social separation--Vocalization QTL 7129 SSVO;Clinical mastitis QTL 2767 CM;Clinical mastitis QTL 2491 CM;Marbling score QTL 4513 MARBL	0		0
633	chr4	43525974	43530122	4149	gain	BovineHD0400011516	BovineHD0400011518	3	2	Multiple	0		0		0		0		4	Social separation--Vocalization QTL 7129 SSVO;Clinical mastitis QTL 2767 CM;Clinical mastitis QTL 2491 CM;Marbling score QTL 4513 MARBL	0		0
634	chr4	43695099	43707978	12880	gain	BTB-00179305	BovineHD0400011552	5	4	0.00593472	0		0		0		0		4	Social separation--Vocalization QTL 7129 SSVO;Clinical mastitis QTL 2767 CM;Clinical mastitis QTL 2491 CM;Marbling score QTL 4513 MARBL	0		0
635	chr4	44119643	44141378	21736	loss	BovineHD0400011735	BovineHD0400011741	6	3	0.00445104	0		4	NM_012301 MAGI2 membrane associated guanylate kinase, WW and PDZ domain containing 2;AB014605;AF090940;AK130051	1	GLEAN_15883	1	ENSBTAG00000044052 ENSBTAT00000061153	5	Social separation--Vocalization QTL 7129 SSVO;Clinical mastitis QTL 2767 CM;Clinical mastitis QTL 2491 CM;Marbling score QTL 4513 MARBL;Udder depth QTL 4972 UDPTH	0		0
636	chr4	44849149	44855712	6564	loss	BovineHD0400011930	BovineHD0400011933	4	45	0.0667656	0		2	NM_012301 MAGI2 membrane associated guanylate kinase, WW and PDZ domain containing 2;AB014605	1	GLEAN_21106	1	ENSBTAG00000044052 ENSBTAT00000061153	5	Social separation--Vocalization QTL 7129 SSVO;Clinical mastitis QTL 2767 CM;Clinical mastitis QTL 2491 CM;Marbling score QTL 4513 MARBL;Udder depth QTL 4972 UDPTH	0		0
637	chr4	45758435	45772773	14339	loss	BovineHD0400012141	BovineHD0400012143	4	1	Unique	0		2	NM_145032 FBXL13 F-box and leucine-rich repeat protein 13;BC031285	1	GLEAN_21097	0		4	Social separation--Vocalization QTL 7129 SSVO;Clinical mastitis QTL 2767 CM;Clinical mastitis QTL 2491 CM;Udder depth QTL 4972 UDPTH	0		0
638	chr4	46072692	46085155	12464	gain	BTB-01721944	BovineHD0400012258	5	2	Multiple	1	NM_001015680 NAPEPLD N-acyl phosphatidylethanolamine phospholipase D	0		1	GLEAN_21113	1	ENSBTAG00000014171 ENSBTAT00000018833	4	Social separation--Vocalization QTL 7129 SSVO;Clinical mastitis QTL 2767 CM;Clinical mastitis QTL 2491 CM;Udder depth QTL 4972 UDPTH	0		0
639	chr4	49168923	49183731	14809	gain	BovineHD0400013044	BovineHD0400013051	7	17	0.0252226	0		0		0		0		6	Social separation--Vocalization QTL 7129 SSVO;Clinical mastitis QTL 2491 CM;Udder depth QTL 4972 UDPTH;Protein Yield (EBV) QTL 6060 PY;Fat content QTL 5055 FC;Fat yield QTL 5056 FY	0		0
640	chr4	49254465	49271828	17364	loss	BovineHD0400036014	BovineHD0400013072	6	1	Unique	0		1	NM_005746 NAMPT nicotinamide phosphoribosyltransferase	1	GLEAN_03631	1	ENSBTAG00000015509 ENSBTAT00000020608	7	Social separation--Vocalization QTL 7129 SSVO;Clinical mastitis QTL 2491 CM;Udder depth QTL 4972 UDPTH;Protein Yield (EBV) QTL 6060 PY;Fat content QTL 5055 FC;Fat yield QTL 5056 FY;Milk yield QTL 4716 MY	0		0
641	chr4	49738429	49757567	19139	loss	BovineHD0400013240	BovineHD0400013247	8	1	Unique	0		0		0		0		6	Clinical mastitis QTL 2491 CM;Udder depth QTL 4972 UDPTH;Protein Yield (EBV) QTL 6060 PY;Fat content QTL 5055 FC;Fat yield QTL 5056 FY;Milk yield QTL 4716 MY	0		0
642	chr4	50467538	50481268	13731	gain	BovineHD0400013386	BovineHD0400013387	3	1	Unique	0		3	NM_006348 COG5 component of oligomeric golgi complex 5;NM_181733 COG5 component of oligomeric golgi complex 5;BC068540	1	GLEAN_12807	1	ENSBTAG00000005526 ENSBTAT00000007268	3	Clinical mastitis QTL 2491 CM;Udder depth QTL 4972 UDPTH;Milk yield QTL 4716 MY	0		0
643	chr4	50592886	50595063	2178	loss	BovineHD0400013406	BovineHD0400013408	3	1	Unique	0		3	NM_006348 COG5 component of oligomeric golgi complex 5;NM_181733 COG5 component of oligomeric golgi complex 5;BC068540	1	GLEAN_12807	1	ENSBTAG00000005526 ENSBTAT00000007268	3	Clinical mastitis QTL 2491 CM;Udder depth QTL 4972 UDPTH;Milk yield QTL 4716 MY	0		0
644	chr4	52109380	52183282	73903	both	BovineHD0400013898	BovineHD0400014039	12	29	0.0430267	0		6	AF090940;AK097143;AK098235;AK124194;AK127847;BC036758	4	GLEAN_13044;GLEAN_13043;GLEAN_26174;GLEAN_26173	1	ENSBTAG00000036154 ENSBTAT00000036195 ENSBTAT00000050438	3	Clinical mastitis QTL 2491 CM;Udder depth QTL 4972 UDPTH;Post-weaning average daily gain QTL 4485 POADG	0		0
645	chr4	55343913	55350273	6361	gain	BovineHD0400014727	BovineHD0400014729	3	2	Multiple	0		0		0		0		1	Post-weaning average daily gain QTL 4485 POADG	0		0
646	chr4	56251440	56265064	13625	loss	Hapmap32662-BTA-30330	BovineHD0400014956	3	2	Multiple	0		0		1	GLEAN_05198	0		1	Post-weaning average daily gain QTL 4485 POADG	0		0
647	chr4	56529291	56543040	13750	loss	BovineHD0400014985	BTB-01418150	4	1	Unique	0		0		0		0		1	Post-weaning average daily gain QTL 4485 POADG	0		0
648	chr4	57451416	57499433	48018	loss	BovineHD0400015117	BTB-00555748	12	2	Multiple	0		0		0		0		1	Post-weaning average daily gain QTL 4485 POADG	0		0
649	chr4	57946238	57952241	6004	loss	BovineHD0400015407	BovineHD0400015410	4	8	0.0118694	0		0		0		0		1	Post-weaning average daily gain QTL 4485 POADG	0		0
650	chr4	58099344	58117425	18082	loss	BovineHD0400015453	BovineHD0400035452	4	10	0.0148368	0		0		0		0		1	Post-weaning average daily gain QTL 4485 POADG	0		0
651	chr4	60151724	60164673	12950	loss	Hapmap55561-rs29010357	BovineHD0400015881	4	3	0.00445104	0		0		0		0		1	Gestation length QTL 4621 CLENGTH	0		0
652	chr4	60740831	60776940	36110	loss	UA-IFASA-1608	BovineHD0400016038	6	3	0.00445104	0		0		0		0		1	Gestation length QTL 4621 CLENGTH	0		0
653	chr4	61098844	61190154	91311	loss	BovineHD0400016072	BovineHD0400016088	17	6	0.00890208	0		1	AK127911	0		0		1	Gestation length QTL 4621 CLENGTH	0		0
654	chr4	61207182	61242947	35766	gain	BovineHD0400016093	BovineHD0400016100	9	2	Multiple	0		0		0		0		1	Gestation length QTL 4621 CLENGTH	0		0
655	chr4	61743002	61776820	33819	loss	BovineHD0400016231	BovineHD0400016237	8	1	Unique	0		3	AK097143;AK098235;AK127847	1	GLEAN_09264	0		1	Gestation length QTL 4621 CLENGTH	0		0
656	chr4	61908479	61936052	27574	loss	ARS-BFGL-NGS-5482	BovineHD0400016289	9	1	Unique	0		0		1	GLEAN_09266	0		1	Gestation length QTL 4621 CLENGTH	0		0
657	chr4	64376091	64389636	13546	loss	BovineHD0400017052	BovineHD0400017055	4	1	Unique	0		3	NM_173812 DPY19L2 dpy-19-like 2 (C. elegans);NM_182634;DQ287932	1	GLEAN_11881	1	ENSBTAG00000032650 ENSBTAT00000046335	3	Gestation length QTL 4621 CLENGTH;Protein Yield (EBV) QTL 6061 PY;Somatic Cell Count QTL 2492 SCC	0		0
658	chr4	65986277	66024632	38356	loss	BovineHD0400017495	BovineHD0400017502	9	1	Unique	1	NM_001192853 BBS9 Bardet-Biedl syndrome 9	2	NM_198428 BBS9 Bardet-Biedl syndrome 9;BC103831	1	GLEAN_23705	1	ENSBTAG00000006528 ENSBTAT00000008587	1	Gestation length QTL 4621 CLENGTH	0		0
659	chr4	66643329	66690650	47322	gain	BovineHD0400017691	BovineHD0400017701	12	4	0.00593472	0		1	NM_001679 ATP1B3 ATPase, Na+/K+ transporting, beta 3 polypeptide	0		0		1	Gestation length QTL 4621 CLENGTH	0		0
660	chr4	67047718	67056698	8981	loss	BovineHD0400017798	Hapmap36353-SCAFFOLD29708_3468	6	53	0.078635	0		0		0		0		1	Gestation length QTL 4621 CLENGTH	0		0
661	chr4	67558320	67562263	3944	loss	BovineHD0400017952	BovineHD0400017956	4	2	Multiple	0		0		0		0		1	Gestation length QTL 4621 CLENGTH	0		0
662	chr4	68233196	68243461	10266	gain	BovineHD0400018098	BovineHD0400018106	9	12	0.0178042	0		0		0		0		1	Gestation length QTL 4621 CLENGTH	0		0
663	chr4	68283037	68302482	19446	loss	BovineHD4100002960	BovineHD0400018156	16	1	Unique	1	NM_001192545 CRHR2 corticotropin releasing hormone receptor 2	3	NM_001883 CRHR2 corticotropin releasing hormone receptor 2;NM_004382 CRHR1 corticotropin releasing hormone receptor 1;AF019381	1	GLEAN_03117	1	ENSBTAG00000014381 ENSBTAT00000046187	1	Gestation length QTL 4621 CLENGTH	0		0
664	chr4	68635297	68717383	82087	loss	BovineHD0400018218	BovineHD0400018235	20	8	0.0118694	1	NM_001105443 ZNRF2 zinc and ring finger 2	1	NM_147128 ZNRF2 zinc and ring finger 2	1	GLEAN_18069	1	ENSBTAG00000000260 ENSBTAT00000000325	1	Gestation length QTL 4621 CLENGTH	0		0
665	chr4	68797841	69153596	355756	gain	BovineHD0400018254	BovineHD0400018350	99	2	Multiple	4	NM_001076391 FKBP14 FK506 binding protein 14, 22 kDa;NM_001101246 LOC615685 UPF0452 protein C7orf41 homolog;NM_001110803 SCRN1 secernin 1;NM_001197032 PLEKHA8 pleckstrin homology domain containing, family A (phosphoinositide binding specific) member 8	9	NM_014766 SCRN1 secernin 1;NM_015899 PLEKHA8P1 pleckstrin homology domain containing, family A member 8 pseudogene 1;NM_017946 FKBP14 FK506 binding protein 14, 22 kDa;NM_032639 PLEKHA8 pleckstrin homology domain containing, family A (phosphoinositide binding specific) member 8;NM_152793 C7orf41 chromosome 7 open reading frame 41;AK096533;AL834391;BC053990;BC062423	5	GLEAN_18068;GLEAN_18067;GLEAN_18072;GLEAN_18073;GLEAN_18066	5	ENSBTAG00000000521 ENSBTAT00000000679;ENSBTAG00000007870 ENSBTAT00000033684 ENSBTAT00000010354;ENSBTAG00000016220 ENSBTAT00000021581;ENSBTAG00000016223 ENSBTAT00000021588;ENSBTAG00000039231 ENSBTAT00000054029	1	Gestation length QTL 4621 CLENGTH	0		0
666	chr4	69745124	69750170	5047	loss	BovineHD0400018549	BovineHD0400018552	3	1	Unique	0		0		0		0		1	Gestation length QTL 4621 CLENGTH	0		0
667	chr4	71233629	71255252	21624	loss	BovineHD0400018956	BovineHD0400018962	5	6	0.00890208	1	NM_001046106 HIBADH 3-hydroxyisobutyrate dehydrogenase	1	NM_152740 HIBADH 3-hydroxyisobutyrate dehydrogenase	1	GLEAN_24473	1	ENSBTAG00000001036 ENSBTAT00000001374	1	Gestation length QTL 4621 CLENGTH	0		0
668	chr4	71525197	71680755	155559	loss	BovineHD0400019035	BovineHD0400019071	38	1	Unique	8	NM_001075854 HOXA2 homeobox A2;NM_001076134 HOXA4 homeobox A4;NM_001076825 HOXA3 homeobox A3;NM_001077098 HOXA5 homeobox A5;NM_001105017 HOXA10 homeobox A10;NM_001105617 HOXA9 homeobox A9;NM_001192381 EVX1 even-skipped homeobox 1;NR_030829 MIR196B microRNA mir-196b	20	NM_000522 HOXA13 homeobox A13;NM_001989 EVX1 even-skipped homeobox 1;NM_002141 HOXA4 homeobox A4;NM_002147 HOXB5 homeobox B5;NM_004502 HOXB7 homeobox B7;NM_005522 HOXA1 homeobox A1;NM_005523 HOXA11 homeobox A11;NM_006735 HOXA2 homeobox A2;NM_006896 HOXA7 homeobox A7;NM_014621 HOXD4 homeobox D4;NM_018951 HOXA10 homeobox A10;NM_019102 HOXA5 homeobox A5;NM_024014 HOXA6 homeobox A6;NM_152739 HOXA9 ho…	12	GLEAN_24465;GLEAN_24476;GLEAN_24477;GLEAN_24478;GLEAN_24479;GLEAN_24480;GLEAN_24481;GLEAN_24482;GLEAN_24483;GLEAN_24484;GLEAN_24485;GLEAN_24486	12	ENSBTAG00000001063 ENSBTAT00000001409;ENSBTAG00000001455 ENSBTAT00000001908;ENSBTAG00000008138 ENSBTAT00000010699;ENSBTAG00000008139 ENSBTAT00000010700;ENSBTAG00000011476 ENSBTAT00000055090;ENSBTAG00000012211 ENSBTAT00000016196;ENSBTAG00000013263 ENSBTAT00000001367;ENSBTAG00000014735 ENSBTAT00000046051;ENSBTAG00000014738 ENSBTAT00000051998 ENSBTAT00000019611 ENSBTAT00000047407;ENSBTAG00000020919 …	1	Gestation length QTL 4621 CLENGTH	6	HOXA1 homeobox A1 NM_005522 3198 Athabaskan brainstem dysgenesis syndrome, 601536 (3);HOXA1 homeobox A1 NM_005522 3198 Bosley-Salih-Alorainy syndrome, 601536 (3);HOXA2 homeobox A2 NM_006735 3199 Microtia, hearing impairment, and cleft palate, 612290 (3);HOXA11 homeobox A11 NM_005523 3207 Radioulnar synostosis with amegakaryocytic thrombocytopenia, 605432 (3);HOXA13 homeobox A13 NM_000522 3209 Gut…	0
669	chr4	71950801	71972395	21595	loss	BovineHD0400019125	BovineHD0400019127	4	1	Unique	1	NM_001038214 SKAP2 src kinase associated phosphoprotein 2	1	NM_003930 SKAP2 src kinase associated phosphoprotein 2	1	GLEAN_24487	1	ENSBTAG00000005650 ENSBTAT00000046037	1	Gestation length QTL 4621 CLENGTH	0		0
670	chr4	75319439	75342893	23455	gain	BovineHD0400020303	BovineHD0400020318	16	1	Unique	1	NM_001191503 ZNF804B zinc finger protein 804B	0		0		0		0		0		0
671	chr4	75364129	75380239	16111	loss	BTB-00196579	BovineHD0400020328	6	29	0.0430267	1	NM_001191503 ZNF804B zinc finger protein 804B	1	NM_152706 C7orf62 chromosome 7 open reading frame 62	1	GLEAN_10538	1	ENSBTAG00000032393 ENSBTAT00000045958	0		0		0
672	chr4	75460473	75467178	6706	loss	BovineHD0400020343	BovineHD0400020345	3	1	Unique	1	NM_001191503 ZNF804B zinc finger protein 804B	0		0		0		0		0		0
673	chr4	75522294	75532185	9892	loss	BovineHD0400020366	BovineHD0400020372	8	4	0.00593472	1	NM_001191503 ZNF804B zinc finger protein 804B	0		0		0		0		0		0
674	chr4	75670841	75779548	108708	loss	BovineHD0400020423	BovineHD0400020450	31	7	0.0103858	1	NM_001191503 ZNF804B zinc finger protein 804B	1	AF090940	0		0		0		0		0
675	chr4	76014871	76029612	14742	loss	BovineHD0400020480	BovineHD0400020482	4	2	Multiple	0		1	AF090940	0		0		0		0		0
676	chr4	76320041	76326025	5985	loss	BovineHD0400020544	BovineHD0400020547	5	3	0.00445104	0		0		0		0		0		0		0
677	chr4	76449001	76488581	39581	loss	BovineHD0400020584	BovineHD0400020602	19	1	Unique	0		1	AF090940	0		0		0		0		0
678	chr4	77025269	77056779	31511	both	BovineHD0400020739	BovineHD0400020750	13	2	Multiple	0		2	NM_024788;AK024715	2	GLEAN_07630;GLEAN_07633	1	ENSBTAG00000003508 ENSBTAT00000004561	0		0		0
679	chr4	80967066	80981476	14411	loss	BovineHD0400021877	BovineHD0400021880	4	1	Unique	0		0		0		0		0		0		0
680	chr4	81270459	81293297	22839	loss	BovineHD0400021937	BovineHD0400021947	12	3	0.00445104	0		0		0		0		0		0		0
681	chr4	83445171	83472877	27707	loss	BTA-71558-no-rs	BovineHD0400022453	6	2	Multiple	1	NM_001105036 LOC100125578 hypothetical protein LOC100125578	1	AF090940	0		1	ENSBTAG00000032121 ENSBTAT00000045567	0		0		0
682	chr4	83611097	83630149	19053	loss	Hapmap40292-BTA-71565	BovineHD0400022479	4	1	Unique	1	NM_001105036 LOC100125578 hypothetical protein LOC100125578	4	NM_024728 C7orf10 chromosome 7 open reading frame 10;BC098117;BC098310;BC098318	1	GLEAN_15251	1	ENSBTAG00000032121 ENSBTAT00000045567	0		0		0
683	chr4	85734516	85737077	2562	loss	BovineHD0400023026	BovineHD0400023029	4	1	Unique	0		0		1	GLEAN_04515	1	ENSBTAG00000000144 ENSBTAT00000052995 ENSBTAT00000052624 ENSBTAT00000000165	0		0		0
684	chr4	85837039	85906124	69086	both	BovineHD0400023091	BovineHD0400023125	27	202	0.299703	0		10	NM_001013738;AK097143;AK098235;AK124194;AK125948;AK126238;AK127847;AK127911;BC027954;BC036758	3	GLEAN_04520;GLEAN_04521;GLEAN_04522	2	ENSBTAG00000002859 ENSBTAT00000056695 ENSBTAT00000003707 ENSBTAT00000043837;ENSBTAG00000010300 ENSBTAT00000013603	0		0		0
685	chr4	85976886	85980814	3929	gain	BovineHD0400023152	BovineHD0400023154	3	1	Unique	0		0		1	GLEAN_04524	0		0		0		0
686	chr4	86027640	86034028	6389	loss	BovineHD0400023172	BovineHD0400023176	5	2	Multiple	0		0		0		0		0		0		0
687	chr4	86271052	86289753	18702	loss	BovineHD0400023227	BovineHD0400023229	4	1	Unique	0		1	AF090940	0		0		0		0		0
688	chr4	86379743	86386004	6262	loss	BovineHD0400023247	BovineHD0400023250	4	17	0.0252226	0		0		0		0		0		0		0
689	chr4	86514816	86542589	27774	gain	BovineHD4100003067	BovineHD0400023306	4	2	Multiple	0		0		0		0		0		0		0
690	chr4	86743163	86761099	17937	loss	BovineHD0400023332	BovineHD0400023335	5	1	Unique	0		0		0		0		0		0		0
691	chr4	86883877	86924407	40531	loss	BovineHD0400023307	BovineHD0400023314	9	1	Unique	0		1	AF090940	0		0		0		0		0
692	chr4	86975274	87359104	383831	both	BovineHD0400023440	BovineHD0400023544	106	13	0.0192878	0		5	AF090940;AK097143;AK098235;AK127847;BC036758	0		0		0		0		0
693	chr4	87887100	88227761	340662	gain	BovineHD0400023670	BovineHD0400023777	107	17	0.0252226	1	NM_001191184 KCND2 potassium voltage-gated channel, Shal-related subfamily, member 2	1	AK127911	0		0		0		0		0
694	chr4	89106551	89108364	1814	loss	BovineHD0400024067	BovineHD0400024069	3	1	Unique	0		0		0		0		0		0		0
695	chr4	89280429	89285505	5077	loss	BTB-00733266	BovineHD0400024117	4	1	Unique	0		0		0		0		0		0		0
696	chr4	89329804	89336579	6776	gain	BovineHD0400024129	BovineHD0400024130	3	1	Unique	0		1	AF090940	0		0		0		0		0
697	chr4	90414638	90432264	17627	loss	BovineHD0400024443	BovineHD0400024450	7	1	Unique	0		0		0		0		0		0		0
698	chr4	90936679	90948206	11528	loss	BovineHD0400024560	BovineHD0400024563	4	3	0.00445104	1	NM_174687 ASB15 ankyrin repeat and SOCS box containing 15	0		0		1	ENSBTAG00000002151 ENSBTAT00000002787	0		0		0
699	chr4	91026713	91062729	36017	loss	Hapmap55855-rs29017652	BovineHD0400024594	11	2	Multiple	1	NM_174219 WASL Wiskott-Aldrich syndrome-like	3	NM_000377 WAS Wiskott-Aldrich syndrome (eczema-thrombocytopenia);NM_003941 WASL Wiskott-Aldrich syndrome-like;CR749438	1	GLEAN_12997	1	ENSBTAG00000004643 ENSBTAT00000006094	0		4	WAS Wiskott-Aldrich syndrome (eczema-thrombocytopenia) NM_000377 7454 Neutropenia, severe congenital, X-linked, 300299 (3);WAS Wiskott-Aldrich syndrome (eczema-thrombocytopenia) NM_000377 7454 Thrombocytopenia, X-linked, 313900 (3);WAS Wiskott-Aldrich syndrome (eczema-thrombocytopenia) NM_000377 7454 Thrombocytopenia, X-linked, intermittent, 313900 (3);WAS Wiskott-Aldrich syndrome (eczema-thrombo…	0
700	chr4	91532527	91537097	4571	gain	BovineHD0400024717	BovineHD0400024719	3	2	Multiple	0		0		0		0		0		0		0
701	chr4	92522026	92617121	95096	gain	BovineHD0400024978	Hapmap50910-BTA-18270	25	1	Unique	0		5	AK097143;AK098235;AK124194;AK127847;AK127911	0		0		0		0		0
702	chr4	92726396	92729077	2682	gain	BovineHD0400025031	BovineHD4100003111	3	3	0.00445104	0		0		0		0		0		0		0
703	chr4	92780038	92786063	6026	loss	BovineHD0400025047	BovineHD0400025052	7	8	0.0118694	0		0		0		0		0		0		0
704	chr4	92848374	92867846	19473	gain	BovineHD0400025073	BovineHD0400025078	7	2	Multiple	0		0		0		0		0		0		0
705	chr4	93040876	93053319	12444	loss	BovineHD0400025142	BovineHD0400025146	6	46	0.0682493	0		2	AF090940;AK097143	0		0		0		0		0
706	chr4	93243625	93270786	27162	loss	BovineHD0400025179	BovineHD0400025187	14	3	0.00445104	0		1	AF090940	0		0		0		0		0
707	chr4	93443485	93448198	4714	loss	BovineHD0400025236	BovineHD0400025239	4	14	0.0207715	0		1	AF090940	0		0		0		0		0
708	chr4	93550248	93553604	3357	loss	BovineHD0400025277	BovineHD0400025279	3	3	0.00445104	0		0		0		0		0		0		0
709	chr4	94428857	94435064	6208	gain	BovineHD0400025578	BovineHD0400025581	5	5	0.0074184	0		0		1	GLEAN_16793	0		0		0		0
710	chr4	94848901	94879554	30654	gain	BovineHD0400025775	BovineHD0400025768	8	16	0.0237389	0		0		1	GLEAN_16785	1	ENSBTAG00000020004 ENSBTAT00000026641	0		0		0
711	chr4	94928560	94937715	9156	both	BovineHD0400025786	BTB-00202224	4	10	0.0148368	0		0		0		0		0		0		0
712	chr4	98228084	98235650	7567	loss	BovineHD0400026682	BovineHD0400026684	3	16	0.0237389	1	NM_001097999 MKLN1 muskelin 1, intracellular mediator containing kelch motifs	2	NM_013255 MKLN1 muskelin 1, intracellular mediator containing kelch motifs;AK002024	1	GLEAN_07607	1	ENSBTAG00000010437 ENSBTAT00000013788 ENSBTAT00000054577	0		0		0
713	chr4	100595809	100698114	102306	loss	BovineHD0400027414	BovineHD0400027438	28	1	Unique	1	NM_001102207 EXOC4 exocyst complex component 4	2	NM_001037126 EXOC4 exocyst complex component 4;BC026174	1	GLEAN_14711	1	ENSBTAG00000014112 ENSBTAT00000018759	0		0		0
714	chr4	101653547	101661920	8374	loss	BovineHD0400036205	BovineHD0400027707	3	2	Multiple	0		0		0		0		0		0		0
715	chr4	102584206	102605474	21269	gain	BovineHD0400027929	BovineHD0400027967	7	4	0.00593472	1	NM_001075657 LOC514257 hypothetical LOC514257	0		1	GLEAN_17069	1	ENSBTAG00000031548 ENSBTAT00000044723 ENSBTAT00000054744	0		0		0
716	chr4	102630889	102730830	99942	gain	BovineHD0400035795	BovineHD0400027987	7	41	0.0608309	1	NM_001075657 LOC514257 hypothetical LOC514257	4	AF090940;AK098235;AK127847;BC036758	3	GLEAN_17069;GLEAN_26047;GLEAN_08681	1	ENSBTAG00000031548 ENSBTAT00000044723 ENSBTAT00000054744	0		0		0
717	chr4	102935947	102954781	18835	gain	BovineHD0400028028	BovineHD0400028033	6	3	0.00445104	0		0		0		0		0		0		0
718	chr4	103263647	103281715	18069	loss	BovineHD0400028129	BovineHD0400028131	5	1	Unique	0		0		0		0		0		0		0
719	chr4	103343623	103350820	7198	loss	BovineHD0400028150	BovineHD0400028156	6	17	0.0252226	1	NM_203362 MTPN myotrophin	1	NM_145808 MTPN myotrophin	1	GLEAN_08676	1	ENSBTAG00000007806 ENSBTAT00000010269	0		0		0
720	chr4	103767473	103769136	1664	gain	BovineHD0400028313	BovineHD0400028315	3	4	0.00593472	0		0		0		0		0		0		0
721	chr4	105941317	105957971	16655	loss	BovineHD0400029002	BovineHD0400029008	8	7	0.0103858	1	NM_001192500 SVOPL SVOP-like	1	NM_174959 SVOPL SVOP-like	1	GLEAN_11165	1	ENSBTAG00000031265 ENSBTAT00000044282	0		0		0
722	chr4	108789990	109013705	223716	both	BovineHD0400029921	BovineHD0400030012	82	206	0.305638	0		11	NM_001001656 OR9A4 olfactory receptor, family 9, subfamily A, member 4;NM_001001658 OR9A2 olfactory receptor, family 9, subfamily A, member 2;NM_013252 CLEC5A C-type lectin domain family 5, member A;NM_176817 TAS2R38 taste receptor, type 2, member 38;AF139768;AK097143;AK098235;AK127847;AK127911;AK131337;BC036758	8	GLEAN_09244;GLEAN_09245;GLEAN_09246;GLEAN_09247;GLEAN_09248;GLEAN_09236;GLEAN_09235;GLEAN_09249	5	ENSBTAG00000003664 ENSBTAT00000004771;ENSBTAG00000015137 ENSBTAT00000020136;ENSBTAG00000020453 ENSBTAT00000027255;ENSBTAG00000024065 ENSBTAT00000033179;ENSBTAG00000027341 ENSBTAT00000039211	0		1	TAS2R38 taste receptor, type 2, member 38 NM_176817 5726 [Phenylthiocarbamide tasting], 171200 (3)	0
723	chr4	109297959	109519558	221600	both	BovineHD0400030135	BovineHD0400030195	17	31	0.0459941	0		12	NM_001037494 DYNLL1 dynein, light chain, LC8-type 1;NM_002769 PRSS1 protease, serine, 1 (trypsin 1);NM_002770 PRSS2 protease, serine, 2 (trypsin 2);NM_002771 PRSS3 protease, serine, 3;NM_080677 DYNLL2 dynein, light chain, LC8-type 2;AK097143;AK098235;AK127847;AK127911;AY052783;BC036758;BC103998	40	GLEAN_24037;GLEAN_24046;GLEAN_24047;GLEAN_24048;GLEAN_24050;GLEAN_24035;GLEAN_24051;GLEAN_24056;GLEAN_24057;GLEAN_24058;GLEAN_24059;GLEAN_24060;GLEAN_24061;GLEAN_24066;GLEAN_24067;GLEAN_24068;GLEAN_24069;GLEAN_24070;GLEAN_12968;GLEAN_24071;GLEAN_24072;GLEAN_24073;GLEAN_24074;GLEAN_24075;GLEAN_24081;GLEAN_24083;GLEAN_24084;GLEAN_24079;GLEAN_24080;GLEAN_24076;GLEAN_24082;GLEAN_24077;GLEAN_24078;GLE…	37	ENSBTAG00000024245 ENSBTAT00000033479;ENSBTAG00000031218 ENSBTAT00000030922;ENSBTAG00000031219 ENSBTAT00000044212;ENSBTAG00000031220 ENSBTAT00000044214;ENSBTAG00000031221 ENSBTAT00000044215;ENSBTAG00000031222 ENSBTAT00000017684;ENSBTAG00000031223 ENSBTAT00000053844;ENSBTAG00000031224 ENSBTAT00000025276;ENSBTAG00000031225 ENSBTAT00000023762;ENSBTAG00000031227 ENSBTAT00000017687 ENSBTAT00000044216;…	0		3	PRSS1 protease, serine, 1 (trypsin 1) NM_002769 5644 Pancreatitis, hereditary, 167800 (3);PRSS1 protease, serine, 1 (trypsin 1) NM_002769 5644 Trypsinogen deficiency (1);PRSS2 protease, serine, 2 (trypsin 2) NM_002770 5645 {Pancreatitis, chronic, protection against} (3)	0
724	chr4	109612174	109778961	166788	both	BovineHD0400030321	BovineHD0400030293	6	26	0.0385757	0		0		14	GLEAN_24101;GLEAN_24102;GLEAN_24103;GLEAN_24104;GLEAN_24105;GLEAN_24106;GLEAN_24107;GLEAN_24108;GLEAN_24109;GLEAN_24110;GLEAN_24111;GLEAN_24112;GLEAN_06737;GLEAN_06738	1	ENSBTAG00000031216 ENSBTAT00000038869	0		0		0
725	chr4	109996750	110007225	10476	loss	BovineHD0400030365	BovineHD0400030371	5	1	Unique	2	NM_001080904 LOC509513 hypothetical LOC509513;NM_001190427 LOC100336285 hypothetical protein LOC100336285	1	BC028083	0		1	ENSBTAG00000027204 ENSBTAT00000053883 ENSBTAT00000053833 ENSBTAT00000039006	0		0		0
726	chr4	110053264	110058469	5206	gain	BovineHD0400030393	BovineHD0400030397	3	1	Unique	1	NM_001190427 LOC100336285 hypothetical protein LOC100336285	0		1	GLEAN_06754	1	ENSBTAG00000027204 ENSBTAT00000053883 ENSBTAT00000053833 ENSBTAT00000039006	0		0		0
727	chr4	110353537	110404309	50773	gain	BovineHD0400036255	ARS-BFGL-NGS-100841	11	28	0.041543	0		4	NM_001001656 OR9A4 olfactory receptor, family 9, subfamily A, member 4;NM_001001658 OR9A2 olfactory receptor, family 9, subfamily A, member 2;AK124194;BC069382	3	GLEAN_21914;GLEAN_21910;GLEAN_21915	3	ENSBTAG00000013130 ENSBTAT00000017451 ENSBTAT00000053998 ENSBTAT00000054297;ENSBTAG00000024231 ENSBTAT00000053265 ENSBTAT00000056269;ENSBTAG00000037918 ENSBTAT00000033455 ENSBTAT00000056186 ENSBTAT00000052500	0		0		0
728	chr4	111402982	111443000	40019	loss	BovineHD0400030819	BovineHD0400030832	15	2	Multiple	0		3	NM_030908 OR2A4 olfactory receptor, family 2, subfamily A, member 4;AF327904;BC016940	3	GLEAN_17349;GLEAN_17350;GLEAN_17343	1	ENSBTAG00000038201 ENSBTAT00000052862 ENSBTAT00000054553 ENSBTAT00000055484	0		0		0
729	chr4	111450908	111470961	20054	gain	BovineHD0400030837	BovineHD0400030842	7	9	0.0133531	0		3	NM_030908 OR2A4 olfactory receptor, family 2, subfamily A, member 4;AF327904;BC016940	1	GLEAN_17351	1	ENSBTAG00000013673 ENSBTAT00000010658	0		0		0
730	chr4	111482458	111518394	35937	both	BovineHD0400030846	BovineHD0400030856	12	87	0.12908	0		4	NM_001237 CCNA2 cyclin A2;AK098235;AK127847;BC016940	3	GLEAN_17353;GLEAN_17354;GLEAN_17355	1	ENSBTAG00000039005 ENSBTAT00000055866 ENSBTAT00000053915 ENSBTAT00000057039	0		0		0
731	chr4	111572595	111619769	47175	both	BovineHD0400030870	BovineHD0400030878	8	52	0.0771513	0		1	BC016940	0		0		0		0		0
732	chr4	111631894	111644907	13014	gain	BovineHD0400030882	BovineHD0400030885	3	2	Multiple	0		0		1	GLEAN_17359	1	ENSBTAG00000031124 ENSBTAT00000053154 ENSBTAT00000044052	0		0		0
733	chr4	111686308	111703383	17076	gain	BovineHD0400030902	BovineHD0400030907	5	3	0.00445104	0		1	BC016940	1	GLEAN_17362	0		0		0		0
734	chr4	112156144	112162523	6380	loss	BovineHD0400031076	BovineHD0400031078	3	1	Unique	1	NM_001080370 TPK1 thiamin pyrophosphokinase 1	1	NM_022445 TPK1 thiamin pyrophosphokinase 1	1	GLEAN_17341	1	ENSBTAG00000017676 ENSBTAT00000023510 ENSBTAT00000044036	0		0		0
735	chr4	112338675	112371325	32651	loss	BovineHD0400031197	BovineHD0400031206	12	1	Unique	0		0		0		0		0		0		0
736	chr4	112398637	112411276	12640	loss	BovineHD0400031215	BovineHD0400031207	8	3	0.00445104	0		0		0		0		0		0		0
737	chr4	112522169	112550604	28436	loss	BovineHD0400031250	BovineHD0400031266	16	4	0.00593472	0		0		0		0		0		0		0
738	chr4	113171017	113176599	5583	loss	BovineHD0400031414	BovineHD0400031417	3	1	Unique	0		0		0		0		0		0		0
739	chr4	113879896	113893271	13376	gain	BovineHD0400031615	BovineHD0400031621	5	1	Unique	0		0		0		0		0		0		0
740	chr4	115578881	115586845	7965	gain	Hapmap50184-BTA-101607	BovineHD0400032222	4	2	Multiple	0		0		1	GLEAN_22381	1	ENSBTAG00000027832 ENSBTAT00000061048 ENSBTAT00000040135	0		0		0
741	chr4	115905670	115911522	5853	gain	BovineHD0400032363	BovineHD0400032365	3	20	0.0296736	0		0		1	GLEAN_22381	1	ENSBTAG00000027832 ENSBTAT00000061048 ENSBTAT00000040135	0		0		0
742	chr4	117141468	117241439	99972	both	BovineHD0400032774	BovineHD0400032814	21	96	0.142433	1	NM_001034771 GIMAP7 GTPase, IMAP family member 7	6	NM_153236 GIMAP7 GTPase, IMAP family member 7;NM_175571 GIMAP8 GTPase, IMAP family member 8;AK097143;AK098235;AK127847;BC036758	2	GLEAN_14931;GLEAN_14932	2	ENSBTAG00000009850 ENSBTAT00000039003;ENSBTAG00000014402 ENSBTAT00000019150	0		0		0
743	chr4	117566687	117579657	12971	gain	BovineHD0400032935	BovineHD0400032943	3	2	Multiple	1	NM_001105034 GIMAP7 GTPase, IMAP family member 7	1	NM_153236 GIMAP7 GTPase, IMAP family member 7	1	GLEAN_10874	1	ENSBTAG00000008550 ENSBTAT00000043789	0		0		0
744	chr4	118969114	118974376	5263	loss	BovineHD0400033467	BovineHD0400033469	3	1	Unique	0		1	NM_170606 MLL3 myeloid/lymphoid or mixed-lineage leukemia 3	1	GLEAN_18342	1	ENSBTAG00000024199 ENSBTAT00000028347	0		0		0
745	chr4	120134326	120177395	43070	gain	BovineHD0400033918	BovineHD0400033931	15	3	0.00445104	0		0		0		0		0		0		0
746	chr4	120445026	120446543	1518	gain	BovineHD0400034017	BovineHD0400034019	3	1	Unique	0		0		0		0		0		0		0
747	chr4	122140661	122147446	6786	loss	BovineHD0400034788	BovineHD0400036302	3	1	Unique	0		0		0		0		0		0		0
748	chr4	122301662	122308489	6828	loss	BovineHD0400034816	BovineHD0400034818	3	3	0.00445104	0		0		0		0		0		0		0
749	chr4	122368873	122375200	6328	loss	BovineHD0400034829	BovineHD0400034833	5	5	0.0074184	0		0		0		0		0		0		0
750	chr4	123665153	123670363	5211	loss	BovineHD0400035185	BovineHD0400035187	3	1	Unique	1	NM_001192449 NCAPG2 non-SMC condensin II complex, subunit G2	3	NM_017760 NCAPG2 non-SMC condensin II complex, subunit G2;AK000318;BC043404	1	GLEAN_26746	1	ENSBTAG00000016131 ENSBTAT00000021476	0		0		0
751	chr4	123831434	123843621	12188	loss	ARS-BFGL-NGS-77055	BovineHD0400035230	6	1	Unique	0		1	NM_018051 WDR60 WD repeat domain 60	1	GLEAN_26753	1	ENSBTAG00000024157 ENSBTAT00000033340	0		0		0
752	chr4	124149252	124379647	230396	gain	BovineHD0400036309	BovineHD0400035323	10	10	0.0148368	0		4	AK098235;AK126139;AK127911;BC036758	4	GLEAN_04550;GLEAN_04549;GLEAN_04548;GLEAN_04547	0		0		0		0
753	chr5	162004	189957	27954	gain	BovineHD0500000054	BovineHD0500000057	5	13	0.0192878	0		2	AF090940;AK130051	1	GLEAN_04197	1	ENSBTAG00000037552 ENSBTAT00000046813	3	Tenderness score QTL 4864 TEND;Tenderness score QTL 4863 TEND;Milk Yield (EBV) QTL 6062 MY	0		0
754	chr5	233442	295117	61676	both	BovineHD0500000062	BovineHD0500000073	8	3	0.00445104	0		0		2	GLEAN_04195;GLEAN_04194	2	ENSBTAG00000025576 ENSBTAT00000010777;ENSBTAG00000035242 ENSBTAT00000022052 ENSBTAT00000055701	4	Tenderness score QTL 4864 TEND;Tenderness score QTL 4863 TEND;Milk Yield (EBV) QTL 6062 MY;Inseminations per conception QTL 5071 CONCEPT	0		0
755	chr5	424833	432805	7973	gain	BovineHD0500035767	BovineHD0500035768	3	2	Multiple	0		0		1	GLEAN_04198	0		6	Tenderness score QTL 4864 TEND;Tenderness score QTL 4863 TEND;Milk Yield (EBV) QTL 6062 MY;Inseminations per conception QTL 5071 CONCEPT;Teat placement QTL 1680 TPL;Body capacity QTL 4687 BODYCAP	0		0
756	chr5	577190	595362	18173	gain	BovineHD0500000108	BovineHD0500035769	4	2	Multiple	0		0		0		0		6	Tenderness score QTL 4864 TEND;Tenderness score QTL 4863 TEND;Milk Yield (EBV) QTL 6062 MY;Inseminations per conception QTL 5071 CONCEPT;Teat placement QTL 1680 TPL;Body capacity QTL 4687 BODYCAP	0		0
757	chr5	625479	653700	28222	gain	BovineHD0500000094	BTA-88485-no-rs	11	2	Multiple	0		0		0		0		6	Tenderness score QTL 4864 TEND;Tenderness score QTL 4863 TEND;Milk Yield (EBV) QTL 6062 MY;Inseminations per conception QTL 5071 CONCEPT;Teat placement QTL 1680 TPL;Body capacity QTL 4687 BODYCAP	0		0
758	chr5	1576767	1583234	6468	gain	BovineHD0500000368	BovineHD0500000369	3	1	Unique	0		2	NM_022771 TBC1D15 TBC1 domain family, member 15;AK022147	1	GLEAN_24144	1	ENSBTAG00000012828 ENSBTAT00000030419	6	Milk Yield (EBV) QTL 6062 MY;Inseminations per conception QTL 5071 CONCEPT;Teat placement QTL 1680 TPL;Interval to first estrus after calving (EBV) QTL 6064 CALEST;Milk Yield (EBV) QTL 6158 MY;Body capacity QTL 4687 BODYCAP	0		0
759	chr5	2495416	2503039	7624	loss	BovineHD0500000640	BovineHD0500000642	4	1	Unique	0		0		0		0		5	Teat placement QTL 1680 TPL;Interval to first estrus after calving (EBV) QTL 6064 CALEST;Milk Yield (EBV) QTL 6158 MY;Pre-weaning average daily gain QTL 3398 PWADG;Body capacity QTL 4687 BODYCAP	0		0
760	chr5	3195502	4109617	914116	both	BovineHD0500000760	BovineHD0500000957	203	8	0.0118694	0		8	AF090940;AK097143;AK098235;AK124194;AK127847;AK130051;BC036758;BC104791	0		0		5	Teat placement QTL 1680 TPL;Milk Yield (EBV) QTL 6158 MY;Pre-weaning average daily gain QTL 3398 PWADG;Somatic Cell Count QTL 1742 SCC;Body capacity QTL 4687 BODYCAP	0		0
761	chr5	4129012	4167813	38802	loss	Hapmap48402-BTA-60008	BovineHD0500000968	10	2	Multiple	0		0		0		0		4	Teat placement QTL 1680 TPL;Pre-weaning average daily gain QTL 3398 PWADG;Somatic Cell Count QTL 1742 SCC;Body capacity QTL 4687 BODYCAP	0		0
762	chr5	4499831	4507267	7437	gain	BovineHD0500001059	BovineHD0500001061	3	1	Unique	0		0		0		0		6	Teat placement QTL 1680 TPL;Somatic Cell Count QTL 1742 SCC;Longissimus muscle area QTL 4492 LMA;Pre-weaning average daily gain QTL 3399 PWADG;Protein Percentage QTL 2551 PP;Body capacity QTL 4687 BODYCAP	0		0
763	chr5	4585434	4608967	23534	gain	BovineHD4100003379	BovineHD0500001083	8	2	Multiple	0		0		0		0		6	Teat placement QTL 1680 TPL;Somatic Cell Count QTL 1742 SCC;Longissimus muscle area QTL 4492 LMA;Pre-weaning average daily gain QTL 3399 PWADG;Protein Percentage QTL 2551 PP;Body capacity QTL 4687 BODYCAP	0		0
764	chr5	4609962	4634615	24654	gain	BovineHD0500001084	BovineHD0500001093	9	1	Unique	0		0		0		0		6	Teat placement QTL 1680 TPL;Somatic Cell Count QTL 1742 SCC;Longissimus muscle area QTL 4492 LMA;Pre-weaning average daily gain QTL 3399 PWADG;Protein Percentage QTL 2551 PP;Body capacity QTL 4687 BODYCAP	0		0
765	chr5	4635723	4657400	21678	gain	BovineHD0500001094	BovineHD0500001104	12	2	Multiple	0		0		0		0		6	Teat placement QTL 1680 TPL;Somatic Cell Count QTL 1742 SCC;Longissimus muscle area QTL 4492 LMA;Pre-weaning average daily gain QTL 3399 PWADG;Protein Percentage QTL 2551 PP;Body capacity QTL 4687 BODYCAP	0		0
766	chr5	4660202	4801040	140839	gain	BovineHD0500001105	BovineHD0500001169	66	2	Multiple	0		3	NM_139136 KCNC2 potassium voltage-gated channel, Shaw-related subfamily, member 2;NM_139137 KCNC2 potassium voltage-gated channel, Shaw-related subfamily, member 2;AY243473	1	GLEAN_05818	1	ENSBTAG00000044165 ENSBTAT00000061372	6	Teat placement QTL 1680 TPL;Somatic Cell Count QTL 1742 SCC;Longissimus muscle area QTL 4492 LMA;Pre-weaning average daily gain QTL 3399 PWADG;Protein Percentage QTL 2551 PP;Body capacity QTL 4687 BODYCAP	0		0
767	chr5	4802364	4899243	96880	both	BovineHD0500001170	BovineHD0500001196	31	44	0.0652819	0		1	AF090940	1	GLEAN_05818	0		6	Teat placement QTL 1680 TPL;Somatic Cell Count QTL 1742 SCC;Longissimus muscle area QTL 4492 LMA;Pre-weaning average daily gain QTL 3399 PWADG;Protein Percentage QTL 2551 PP;Body capacity QTL 4687 BODYCAP	0		0
768	chr5	4911546	4978043	66498	gain	BovineHD0500001198	BovineHD0500035365	27	2	Multiple	0		0		0		0		6	Teat placement QTL 1680 TPL;Somatic Cell Count QTL 1742 SCC;Longissimus muscle area QTL 4492 LMA;Pre-weaning average daily gain QTL 3399 PWADG;Protein Percentage QTL 2551 PP;Body capacity QTL 4687 BODYCAP	0		0
769	chr5	4985679	4997690	12012	gain	BovineHD0500001224	BovineHD0500001228	6	2	Multiple	0		0		0		0		6	Teat placement QTL 1680 TPL;Somatic Cell Count QTL 1742 SCC;Longissimus muscle area QTL 4492 LMA;Pre-weaning average daily gain QTL 3399 PWADG;Protein Percentage QTL 2551 PP;Body capacity QTL 4687 BODYCAP	0		0
770	chr5	5287720	5294126	6407	loss	BovineHD0500001312	ARS-BFGL-NGS-2956	4	2	Multiple	1	NM_001076984 GLIPR1 GLI pathogenesis-related 1	2	NM_006851 GLIPR1 GLI pathogenesis-related 1;U16307	1	GLEAN_05822	1	ENSBTAG00000011590 ENSBTAT00000015396	6	Teat placement QTL 1680 TPL;Somatic Cell Count QTL 1742 SCC;Longissimus muscle area QTL 4492 LMA;Pre-weaning average daily gain QTL 3399 PWADG;Protein Percentage QTL 2551 PP;Body capacity QTL 4687 BODYCAP	0		0
771	chr5	5325837	5337449	11613	loss	BovineHD0500001327	BovineHD0500001330	5	1	Unique	0		0		0		0		6	Teat placement QTL 1680 TPL;Somatic Cell Count QTL 1742 SCC;Longissimus muscle area QTL 4492 LMA;Pre-weaning average daily gain QTL 3399 PWADG;Protein Percentage QTL 2551 PP;Body capacity QTL 4687 BODYCAP	0		0
772	chr5	6086935	6094180	7246	loss	BovineHD0500001537	BovineHD0500001542	5	1	Unique	0		0		0		0		5	Teat placement QTL 1680 TPL;Longissimus muscle area QTL 4492 LMA;Pre-weaning average daily gain QTL 3399 PWADG;Protein Percentage QTL 2551 PP;Body capacity QTL 4687 BODYCAP	0		0
773	chr5	8455043	8458631	3589	loss	BTB-01359812	BovineHD0500002251	3	1	Unique	0		0		0		0		4	Teat placement QTL 1680 TPL;Pre-weaning average daily gain QTL 3399 PWADG;Protein Percentage QTL 2551 PP;Body capacity QTL 4687 BODYCAP	0		0
774	chr5	8796718	8800560	3843	gain	BovineHD0500002355	BovineHD0500002358	4	9	0.0133531	0		0		0		0		6	Teat placement QTL 1680 TPL;Pre-weaning average daily gain QTL 3399 PWADG;Protein Percentage QTL 2551 PP;Udder width QTL 3707 UWDT;Protein Percentage QTL 4772 PP;Body capacity QTL 4687 BODYCAP	0		0
775	chr5	9581117	10079517	498401	both	BovineHD0500029553	BovineHD0500029587	16	312	0.462908	3	NM_001143742 LOC751809 WC1 isolate DV9;NM_174192 SYT1 synaptotagmin I;NM_176651 CD163L1 CD163 molecule-like 1	8	NM_006710 COPS8 COP9 constitutive photomorphogenic homolog subunit 8 (Arabidopsis);AF090940;AK097143;AK098235;AK124194;AK125948;AK127847;BC036758	9	GLEAN_13183;GLEAN_13182;GLEAN_13181;GLEAN_13180;GLEAN_13184;GLEAN_13179;GLEAN_13178;GLEAN_13177;GLEAN_13176	11	ENSBTAG00000013522 ENSBTAT00000017981;ENSBTAG00000024366 ENSBTAT00000033751;ENSBTAG00000026531 ENSBTAT00000028127;ENSBTAG00000034685 ENSBTAT00000026094;ENSBTAG00000037615 ENSBTAT00000000660;ENSBTAG00000038574 ENSBTAT00000000663 ENSBTAT00000021056 ENSBTAT00000054427;ENSBTAG00000038768 ENSBTAT00000053039 ENSBTAT00000055167 ENSBTAT00000056310;ENSBTAG00000038818 ENSBTAT00000056026 ENSBTAT00000052389 …	9	Teat placement QTL 1680 TPL;Udder width QTL 3707 UWDT;Protein Percentage QTL 4772 PP;Udder width QTL 3363 UWDT;Body weight (birth) QTL 3397 BW;Dairy form QTL 4626 DYFORM;Fat yield QTL 2552 FY;Inseminations per conception QTL 5067 CONCEPT;Body capacity QTL 4687 BODYCAP	0		0
776	chr5	10123976	10130812	6837	gain	BovineHD0500029597	BovineHD0500029601	3	1	Unique	1	NM_174192 SYT1 synaptotagmin I	0		0		0		8	Udder width QTL 3707 UWDT;Protein Percentage QTL 4772 PP;Udder width QTL 3363 UWDT;Body weight (birth) QTL 3397 BW;Dairy form QTL 4626 DYFORM;Fat yield QTL 2552 FY;Inseminations per conception QTL 5067 CONCEPT;Body capacity QTL 4687 BODYCAP	0		0
777	chr5	10278790	10339746	60957	both	BovineHD0500029664	BovineHD0500029678	12	36	0.0534125	1	NM_174192 SYT1 synaptotagmin I	1	NM_021074 NDUFV2 NADH dehydrogenase (ubiquinone) flavoprotein 2, 24kDa	1	GLEAN_13187	1	ENSBTAG00000037743 ENSBTAT00000055395	8	Udder width QTL 3707 UWDT;Protein Percentage QTL 4772 PP;Udder width QTL 3363 UWDT;Body weight (birth) QTL 3397 BW;Dairy form QTL 4626 DYFORM;Fat yield QTL 2552 FY;Inseminations per conception QTL 5067 CONCEPT;Body capacity QTL 4687 BODYCAP	1	NDUFV2 NADH dehydrogenase (ubiquinone) flavoprotein 2, 24kDa NM_021074 4729 {Parkinson disease, susceptibility to}, 168600 (3)	0
778	chr5	11092721	11139887	47167	loss	BovineHD0500035786	Hapmap33365-BTA-142791	14	2	Multiple	0		1	NM_002583 PAWR PRKC, apoptosis, WT1, regulator	2	GLEAN_13204;GLEAN_13152	1	ENSBTAG00000043949 ENSBTAT00000061166	6	Udder width QTL 3363 UWDT;Body weight (birth) QTL 3397 BW;Dairy form QTL 4626 DYFORM;Fat yield QTL 2552 FY;Inseminations per conception QTL 5067 CONCEPT;Body capacity QTL 4687 BODYCAP	0		0
779	chr5	11429140	11445059	15920	loss	BovineHD0500002701	BovineHD0500002706	6	2	Multiple	1	NM_001102217 PPP1R12A protein phosphatase 1, regulatory (inhibitor) subunit 12A	4	NM_002480 PPP1R12A protein phosphatase 1, regulatory (inhibitor) subunit 12A;AF458589;BC071166;BC110907	2	GLEAN_13204;GLEAN_13151	1	ENSBTAG00000014609 ENSBTAT00000061600 ENSBTAT00000019454	6	Body weight (birth) QTL 3397 BW;Dairy form QTL 4626 DYFORM;Fat yield QTL 2552 FY;Inseminations per conception QTL 5067 CONCEPT;Bone percentage QTL 7111 BONEP;Body capacity QTL 4687 BODYCAP	0		0
780	chr5	11698544	11872058	173515	gain	BovineHD0500002769	BovineHD0500002822	34	4	0.00593472	0		0		1	GLEAN_13204	2	ENSBTAG00000007452 ENSBTAT00000048203 ENSBTAT00000048210 ENSBTAT00000009805;ENSBTAG00000011336 ENSBTAT00000048174	5	Body weight (birth) QTL 3397 BW;Dairy form QTL 4626 DYFORM;Fat yield QTL 2552 FY;Bone percentage QTL 7111 BONEP;Body capacity QTL 4687 BODYCAP	0		0
781	chr5	12020695	12027516	6822	loss	BTB-00221620	BovineHD0500002871	3	3	0.00445104	1	NM_001192555 PTPRQ protein tyrosine phosphatase, receptor type, Q	0		1	GLEAN_13205	1	ENSBTAG00000026977 ENSBTAT00000048152	5	Body weight (birth) QTL 3397 BW;Dairy form QTL 4626 DYFORM;Fat yield QTL 2552 FY;Bone percentage QTL 7111 BONEP;Body capacity QTL 4687 BODYCAP	0		0
782	chr5	13220937	13230719	9783	gain	BTB-00222540	BovineHD0500003281	3	1	Unique	0		0		1	GLEAN_12155	1	ENSBTAG00000003036 ENSBTAT00000061316 ENSBTAT00000003952	6	Body weight (birth) QTL 3397 BW;Dairy form QTL 4626 DYFORM;Fat yield QTL 2552 FY;Bone percentage QTL 7111 BONEP;Behavior QTL 1493 BEH;Body capacity QTL 4687 BODYCAP	0		0
783	chr5	13473179	13480777	7599	loss	BovineHD0500003396	Hapmap51781-BTA-94983	3	3	0.00445104	0		0		1	GLEAN_12155	0		5	Body weight (birth) QTL 3397 BW;Dairy form QTL 4626 DYFORM;Fat yield QTL 2552 FY;Behavior QTL 1493 BEH;Body capacity QTL 4687 BODYCAP	0		0
784	chr5	13835200	13852284	17085	gain	BovineHD0500003480	BovineHD0500003487	9	4	0.00593472	0		0		0		0		8	Body weight (birth) QTL 3397 BW;Dairy form QTL 4626 DYFORM;Fat yield QTL 2552 FY;Behavior QTL 1493 BEH;Retail product yield QTL 7066 YIELD;Protein Content QTL 3607 PC;Body weight (birth) QTL 1288 BW;Body capacity QTL 4687 BODYCAP	0		0
785	chr5	14409178	14425643	16466	loss	BovineHD0500003652	BovineHD0500003657	6	6	0.00890208	0		0		1	GLEAN_00897	0		8	Body weight (birth) QTL 3397 BW;Dairy form QTL 4626 DYFORM;Fat yield QTL 2552 FY;Behavior QTL 1493 BEH;Retail product yield QTL 7066 YIELD;Protein Content QTL 3607 PC;Body weight (birth) QTL 1288 BW;Body capacity QTL 4687 BODYCAP	0		0
786	chr5	14486931	14492351	5421	gain	BovineHD0500003695	BovineHD0500003699	5	1	Unique	0		0		1	GLEAN_00897	0		8	Body weight (birth) QTL 3397 BW;Dairy form QTL 4626 DYFORM;Fat yield QTL 2552 FY;Behavior QTL 1493 BEH;Retail product yield QTL 7066 YIELD;Protein Content QTL 3607 PC;Body weight (birth) QTL 1288 BW;Body capacity QTL 4687 BODYCAP	0		0
787	chr5	15117725	15136639	18915	loss	BovineHD0500003914	BovineHD0500003921	7	8	0.0118694	0		0		0		0		6	Fat yield QTL 2552 FY;Retail product yield QTL 7066 YIELD;Protein Content QTL 3607 PC;Dairy form QTL 1559 DYF;Somatic cell score QTL 4975 SCS;Body capacity QTL 4687 BODYCAP	0		0
788	chr5	15195996	15215437	19442	loss	BovineHD0500003943	BovineHD0500003956	15	1	Unique	0		0		0		0		6	Fat yield QTL 2552 FY;Retail product yield QTL 7066 YIELD;Protein Content QTL 3607 PC;Dairy form QTL 1559 DYF;Somatic cell score QTL 4975 SCS;Body capacity QTL 4687 BODYCAP	0		0
789	chr5	15400595	15406679	6085	loss	BovineHD0500004018	BovineHD0500004020	3	1	Unique	0		0		0		0		6	Fat yield QTL 2552 FY;Retail product yield QTL 7066 YIELD;Protein Content QTL 3607 PC;Dairy form QTL 1559 DYF;Somatic cell score QTL 4975 SCS;Body capacity QTL 4687 BODYCAP	0		0
790	chr5	15438950	15480268	41319	loss	BovineHD0500004038	BovineHD0500004051	15	1	Unique	0		4	AF090940;AK124194;AK125948;BC036758	0		0		6	Fat yield QTL 2552 FY;Retail product yield QTL 7066 YIELD;Protein Content QTL 3607 PC;Dairy form QTL 1559 DYF;Somatic cell score QTL 4975 SCS;Body capacity QTL 4687 BODYCAP	0		0
791	chr5	15581903	15587778	5876	gain	BovineHD0500004073	BovineHD0500004078	5	2	Multiple	0		1	AF090940	0		0		6	Fat yield QTL 2552 FY;Retail product yield QTL 7066 YIELD;Protein Content QTL 3607 PC;Dairy form QTL 1559 DYF;Somatic cell score QTL 4975 SCS;Body capacity QTL 4687 BODYCAP	0		0
792	chr5	15649611	15657850	8240	loss	BovineHD0500004116	BovineHD0500004115	4	3	0.00445104	0		0		0		0		6	Fat yield QTL 2552 FY;Retail product yield QTL 7066 YIELD;Protein Content QTL 3607 PC;Dairy form QTL 1559 DYF;Somatic cell score QTL 4975 SCS;Body capacity QTL 4687 BODYCAP	0		0
793	chr5	16137474	16158588	21115	loss	BovineHD0500004188	BovineHD0500004192	5	2	Multiple	0		0		0		0		6	Fat yield QTL 2552 FY;Retail product yield QTL 7066 YIELD;Protein Content QTL 3607 PC;Dairy form QTL 1559 DYF;Somatic cell score QTL 4975 SCS;Body capacity QTL 4687 BODYCAP	0		0
794	chr5	17657919	17672180	14262	gain	BovineHD0500004526	BovineHD0500004533	9	1	Unique	0		0		0		0		7	Fat yield QTL 2552 FY;Retail product yield QTL 7066 YIELD;Protein Content QTL 3607 PC;Dairy form QTL 1559 DYF;Residual feed intake QTL 4413 RFI;Somatic cell score QTL 4975 SCS;Body capacity QTL 4687 BODYCAP	0		0
795	chr5	18051338	18057725	6388	loss	BovineHD0500004674	BovineHD0500004678	5	13	0.0192878	0		0		0		0		7	Fat yield QTL 2552 FY;Retail product yield QTL 7066 YIELD;Protein Content QTL 3607 PC;Dairy form QTL 1559 DYF;Residual feed intake QTL 4413 RFI;Somatic cell score QTL 4975 SCS;Body capacity QTL 4687 BODYCAP	0		0
796	chr5	19412122	19424545	12424	both	BovineHD0500005017	BovineHD0500005019	3	10	0.0148368	0		0		0		0		9	Fat yield QTL 2552 FY;Protein Content QTL 3607 PC;Dairy form QTL 1559 DYF;Longissimus muscle area QTL 4902 LMA;Tenderness score QTL 1365 TEND;Structural soundness (legs, feet, penis, and prepuce) QTL 3575 SOUND;Fat thickness QTL 1362 FATTH;Somatic cell score QTL 4975 SCS;Body capacity QTL 4687 BODYCAP	0		0
797	chr5	19432722	19437365	4644	loss	BovineHD0500005025	BovineHD0500005028	3	1	Unique	0		2	NM_152444 PTGR2 prostaglandin reductase 2;BX641118	1	GLEAN_20077	1	ENSBTAG00000020784 ENSBTAT00000027699	9	Fat yield QTL 2552 FY;Protein Content QTL 3607 PC;Dairy form QTL 1559 DYF;Longissimus muscle area QTL 4902 LMA;Tenderness score QTL 1365 TEND;Structural soundness (legs, feet, penis, and prepuce) QTL 3575 SOUND;Fat thickness QTL 1362 FATTH;Somatic cell score QTL 4975 SCS;Body capacity QTL 4687 BODYCAP	0		0
798	chr5	19582798	19592445	9648	gain	BovineHD0500005089	BovineHD0500005093	4	4	0.00593472	0		0		0		0		9	Fat yield QTL 2552 FY;Protein Content QTL 3607 PC;Dairy form QTL 1559 DYF;Longissimus muscle area QTL 4902 LMA;Tenderness score QTL 1365 TEND;Structural soundness (legs, feet, penis, and prepuce) QTL 3575 SOUND;Fat thickness QTL 1362 FATTH;Somatic cell score QTL 4975 SCS;Body capacity QTL 4687 BODYCAP	0		0
799	chr5	20012632	20034304	21673	loss	BovineHD0500005199	BovineHD0500005206	7	1	Unique	0		0		0		0		8	Protein Content QTL 3607 PC;Dairy form QTL 1559 DYF;Longissimus muscle area QTL 4902 LMA;Tenderness score QTL 1365 TEND;Structural soundness (legs, feet, penis, and prepuce) QTL 3575 SOUND;Fat thickness QTL 1362 FATTH;Body weight (birth) QTL 4901 BW;Body capacity QTL 4687 BODYCAP	0		0
800	chr5	21080891	21089122	8232	gain	BovineHD0500005429	BovineHD0500005431	3	2	Multiple	0		1	AF090940	0		0		8	Protein Content QTL 3607 PC;Dairy form QTL 1559 DYF;Longissimus muscle area QTL 4902 LMA;Tenderness score QTL 1365 TEND;Structural soundness (legs, feet, penis, and prepuce) QTL 3575 SOUND;Fat thickness QTL 1362 FATTH;Body weight (birth) QTL 4901 BW;Body capacity QTL 4687 BODYCAP	0		0
801	chr5	23499877	23513421	13545	gain	BovineHD0500006017	BovineHD0500006028	11	1	Unique	0		0		0		0		16	Protein Content QTL 3607 PC;Dairy form QTL 1559 DYF;Longissimus muscle area QTL 4902 LMA;Tenderness score QTL 1365 TEND;Structural soundness (legs, feet, penis, and prepuce) QTL 3575 SOUND;Fat thickness QTL 1362 FATTH;Body weight (birth) QTL 4901 BW;Twinning QTL 6029 TWIN;Twinning QTL 6030 TWIN;Ovulation rate QTL 6026 OVR;Twinning QTL 6031 TWIN;Feed conversion ratio QTL 4411 FCR;Ovulation rate QT…	0		0
802	chr5	23548948	23556243	7296	gain	BovineHD0500006037	BovineHD0500006039	3	1	Unique	1	NM_174307 EPYC epiphycan	1	NM_004950 EPYC epiphycan	1	GLEAN_20978	1	ENSBTAG00000007990 ENSBTAT00000010504	16	Protein Content QTL 3607 PC;Dairy form QTL 1559 DYF;Longissimus muscle area QTL 4902 LMA;Tenderness score QTL 1365 TEND;Structural soundness (legs, feet, penis, and prepuce) QTL 3575 SOUND;Fat thickness QTL 1362 FATTH;Body weight (birth) QTL 4901 BW;Twinning QTL 6029 TWIN;Twinning QTL 6030 TWIN;Ovulation rate QTL 6026 OVR;Twinning QTL 6031 TWIN;Feed conversion ratio QTL 4411 FCR;Ovulation rate QT…	0		0
803	chr5	24309917	24337770	27854	gain	BovineHD0500006221	BovineHD0500006233	13	2	Multiple	0		0		0		0		13	Dairy form QTL 1559 DYF;Longissimus muscle area QTL 4902 LMA;Tenderness score QTL 1365 TEND;Structural soundness (legs, feet, penis, and prepuce) QTL 3575 SOUND;Fat thickness QTL 1362 FATTH;Body weight (birth) QTL 4901 BW;Ovulation rate QTL 6027 OVR;Feed conversion ratio QTL 4410 FCR;Feed intake QTL 4345 FEEDIN;Body weight (birth) QTL 1301 BW;Carcass dressing QTL 1730 DRESSING;Gestation length QT…	0		0
804	chr5	25969717	25981224	11508	gain	BovineHD0500006790	BovineHD0500006792	3	1	Unique	0		1	AF090940	0		0		11	Dairy form QTL 1559 DYF;Longissimus muscle area QTL 4902 LMA;Tenderness score QTL 1365 TEND;Structural soundness (legs, feet, penis, and prepuce) QTL 3575 SOUND;Fat thickness QTL 1362 FATTH;Body weight (birth) QTL 4901 BW;Body weight (birth) QTL 1301 BW;Carcass dressing QTL 1730 DRESSING;Gestation length QTL 6262 CLENGTH;FSH at castration QTL 1376 FSHC;Body capacity QTL 4687 BODYCAP	0		0
805	chr5	26374991	26386963	11973	loss	BovineHD0500006911	BovineHD0500006917	6	1	Unique	0		0		0		0		10	Dairy form QTL 1559 DYF;Longissimus muscle area QTL 4902 LMA;Tenderness score QTL 1365 TEND;Structural soundness (legs, feet, penis, and prepuce) QTL 3575 SOUND;Fat thickness QTL 1362 FATTH;Body weight (birth) QTL 4901 BW;Body weight (birth) QTL 1301 BW;Carcass dressing QTL 1730 DRESSING;FSH at castration QTL 1376 FSHC;Body capacity QTL 4687 BODYCAP	0		0
806	chr5	26478181	26493187	15007	loss	BovineHD0500006942	ARS-BFGL-NGS-12640	4	1	Unique	0		0		0		0		10	Dairy form QTL 1559 DYF;Longissimus muscle area QTL 4902 LMA;Tenderness score QTL 1365 TEND;Structural soundness (legs, feet, penis, and prepuce) QTL 3575 SOUND;Fat thickness QTL 1362 FATTH;Body weight (birth) QTL 4901 BW;Body weight (birth) QTL 1301 BW;Carcass dressing QTL 1730 DRESSING;FSH at castration QTL 1376 FSHC;Body capacity QTL 4687 BODYCAP	0		0
807	chr5	26561248	26569463	8216	gain	BovineHD0500006964	BovineHD0500006970	7	1	Unique	0		0		0		0		10	Dairy form QTL 1559 DYF;Longissimus muscle area QTL 4902 LMA;Tenderness score QTL 1365 TEND;Structural soundness (legs, feet, penis, and prepuce) QTL 3575 SOUND;Fat thickness QTL 1362 FATTH;Body weight (birth) QTL 4901 BW;Body weight (birth) QTL 1301 BW;Carcass dressing QTL 1730 DRESSING;FSH at castration QTL 1376 FSHC;Body capacity QTL 4687 BODYCAP	0		0
808	chr5	28255465	28263306	7842	loss	BovineHD0500007450	BovineHD0500007452	3	2	Multiple	0		0		0		0		14	Longissimus muscle area QTL 4902 LMA;Tenderness score QTL 1365 TEND;Structural soundness (legs, feet, penis, and prepuce) QTL 3575 SOUND;Fat thickness QTL 1362 FATTH;Body weight (birth) QTL 4901 BW;Body weight (birth) QTL 1301 BW;Carcass dressing QTL 1730 DRESSING;FSH at castration QTL 1376 FSHC;Twinning QTL 6032 TWIN;Ovulation rate QTL 6028 OVR;Bone percentage QTL 7068 BONEP;Twinning QTL 7048 TW…	0		0
809	chr5	29361627	29449182	87556	gain	BovineHD0500007735	BovineHD0500007761	29	1	Unique	1	NM_001192843 ATF7 activating transcription factor 7	2	NM_006856 ATF7 activating transcription factor 7;BC042363	1	GLEAN_03256	1	ENSBTAG00000005863 ENSBTAT00000007704	16	Longissimus muscle area QTL 4902 LMA;Tenderness score QTL 1365 TEND;Structural soundness (legs, feet, penis, and prepuce) QTL 3575 SOUND;Fat thickness QTL 1362 FATTH;Body weight (birth) QTL 4901 BW;Body weight (birth) QTL 1301 BW;Carcass dressing QTL 1730 DRESSING;FSH at castration QTL 1376 FSHC;Bone percentage QTL 7068 BONEP;Twinning QTL 7048 TWIN;Somatic cell score QTL 2659 SCS;Fat yield QTL 44…	0		0
810	chr5	34713200	34721577	8378	loss	BovineHD0500009215	BovineHD0500009217	3	30	0.0445104	0		0		0		0		17	Tenderness score QTL 1365 TEND;Fat thickness QTL 1362 FATTH;Body weight (birth) QTL 4901 BW;FSH at castration QTL 1376 FSHC;Somatic cell score QTL 2659 SCS;Fat yield QTL 4495 FY;Marbling score QTL 4903 MARBL;Yield grade QTL 1363 PERCHOICE;Rump length QTL 3422 RUMLGT;abomasum displacement QTL 5117 AD;Udder height QTL 4625 UHT;Average Daily Gain QTL 1290 ADG;Pre-weaning average daily gain QTL 3400 …	0		0
811	chr5	36498772	36519179	20408	loss	BovineHD0500009721	ARS-BFGL-NGS-53694	5	4	0.00593472	0		0		0		0		21	Tenderness score QTL 1365 TEND;FSH at castration QTL 1376 FSHC;Somatic cell score QTL 2659 SCS;Fat yield QTL 4495 FY;Marbling score QTL 4903 MARBL;Yield grade QTL 1363 PERCHOICE;Rump length QTL 3422 RUMLGT;abomasum displacement QTL 5117 AD;Udder height QTL 4625 UHT;Pre-weaning average daily gain QTL 3400 PWADG;Protein yield QTL 2608 PY;Rump width QTL 3424 RUMWD;Body weight (yearling) QTL 2762 W36…	0		0
812	chr5	37216492	37265157	48666	gain	BovineHD0500009932	BovineHD0500009945	9	3	0.00445104	0		0		0		0		20	Tenderness score QTL 1365 TEND;FSH at castration QTL 1376 FSHC;Somatic cell score QTL 2659 SCS;Fat yield QTL 4495 FY;Marbling score QTL 4903 MARBL;Yield grade QTL 1363 PERCHOICE;Rump length QTL 3422 RUMLGT;abomasum displacement QTL 5117 AD;Protein yield QTL 2608 PY;Rump width QTL 3424 RUMWD;Milk yield QTL 5045 MY;Fat yield QTL 4976 FY;Twinning QTL 7052 TWIN;Feed intake QTL 4409 FEEDIN;Twinning QT…	0		0
813	chr5	37517818	37532624	14807	gain	BovineHD0500009972	BovineHD0500009976	5	2	Multiple	0		3	NM_152641 ARID2 AT rich interactive domain 2 (ARID, RFX-like);AK127872;BX648152	1	GLEAN_06489	1	ENSBTAG00000011087 ENSBTAT00000014719	19	Tenderness score QTL 1365 TEND;FSH at castration QTL 1376 FSHC;Somatic cell score QTL 2659 SCS;Fat yield QTL 4495 FY;Marbling score QTL 4903 MARBL;Yield grade QTL 1363 PERCHOICE;Rump length QTL 3422 RUMLGT;abomasum displacement QTL 5117 AD;Protein yield QTL 2608 PY;Rump width QTL 3424 RUMWD;Fat yield QTL 4976 FY;Twinning QTL 7052 TWIN;Feed intake QTL 4409 FEEDIN;Twinning QTL 7049 TWIN;Twinning QT…	0		0
814	chr5	39331969	39334066	2098	loss	BovineHD0500010410	BovineHD0500010412	3	5	0.0074184	1	NM_001101233 TMEM117 transmembrane protein 117	1	NM_032256 TMEM117 transmembrane protein 117	1	GLEAN_06485	1	ENSBTAG00000032148 ENSBTAT00000045612	17	Tenderness score QTL 1365 TEND;FSH at castration QTL 1376 FSHC;Somatic cell score QTL 2659 SCS;Fat yield QTL 4495 FY;Marbling score QTL 4903 MARBL;Yield grade QTL 1363 PERCHOICE;Rump length QTL 3422 RUMLGT;abomasum displacement QTL 5117 AD;Protein yield QTL 2608 PY;Rump width QTL 3424 RUMWD;Fat yield QTL 4976 FY;Twinning QTL 7049 TWIN;Twinning QTL 2422 TWIN;Pre-weaning average daily gain QTL 3401…	0		0
815	chr5	41945574	41961068	15495	gain	BovineHD0500011170	BovineHD0500011167	3	1	Unique	0		0		1	GLEAN_06482	0		21	Tenderness score QTL 1365 TEND;FSH at castration QTL 1376 FSHC;Somatic cell score QTL 2659 SCS;Fat yield QTL 4495 FY;Marbling score QTL 4903 MARBL;Yield grade QTL 1363 PERCHOICE;Rump length QTL 3422 RUMLGT;abomasum displacement QTL 5117 AD;Protein yield QTL 2608 PY;Rump width QTL 3424 RUMWD;Fat yield QTL 4976 FY;Twinning QTL 7049 TWIN;Twinning QTL 2422 TWIN;Pre-weaning average daily gain QTL 3401…	0		0
816	chr5	42073137	42134521	61385	loss	BovineHD0500011181	BovineHD0500011194	15	5	0.0074184	0		1	AK130051	0		0		21	Tenderness score QTL 1365 TEND;FSH at castration QTL 1376 FSHC;Somatic cell score QTL 2659 SCS;Fat yield QTL 4495 FY;Marbling score QTL 4903 MARBL;Yield grade QTL 1363 PERCHOICE;Rump length QTL 3422 RUMLGT;abomasum displacement QTL 5117 AD;Protein yield QTL 2608 PY;Rump width QTL 3424 RUMWD;Fat yield QTL 4976 FY;Twinning QTL 7049 TWIN;Twinning QTL 2422 TWIN;Pre-weaning average daily gain QTL 3401…	0		0
817	chr5	42881494	42885712	4219	loss	BovineHD0500011380	BovineHD0500011385	5	1	Unique	0		0		1	GLEAN_16545	0		19	Tenderness score QTL 1365 TEND;FSH at castration QTL 1376 FSHC;Somatic cell score QTL 2659 SCS;Fat yield QTL 4495 FY;Marbling score QTL 4903 MARBL;Yield grade QTL 1363 PERCHOICE;Rump length QTL 3422 RUMLGT;abomasum displacement QTL 5117 AD;Protein yield QTL 2608 PY;Rump width QTL 3424 RUMWD;Fat yield QTL 4976 FY;Pre-weaning average daily gain QTL 3401 PWADG;Stature QTL 4622 STA;Body size QTL 4686…	0		0
818	chr5	43410358	43445442	35085	both	BovineHD0500011492	BovineHD0500011501	11	11	0.0163205	1	NM_174280 CNTN1 contactin 1	2	NM_001843 CNTN1 contactin 1;NM_175038 CNTN1 contactin 1	1	GLEAN_16544	1	ENSBTAG00000020679 ENSBTAT00000045515 ENSBTAT00000027559 ENSBTAT00000056035	19	Tenderness score QTL 1365 TEND;FSH at castration QTL 1376 FSHC;Somatic cell score QTL 2659 SCS;Fat yield QTL 4495 FY;Marbling score QTL 4903 MARBL;Yield grade QTL 1363 PERCHOICE;Rump length QTL 3422 RUMLGT;abomasum displacement QTL 5117 AD;Protein yield QTL 2608 PY;Rump width QTL 3424 RUMWD;Fat yield QTL 4976 FY;Pre-weaning average daily gain QTL 3401 PWADG;Stature QTL 4622 STA;Body size QTL 4686…	1	CNTN1 contactin 1 NM_001843 1272 Myopathy, congenital, Compton-North, 612540 (3)	0
819	chr5	43958908	43962082	3175	loss	BovineHD0500011659	BovineHD0500011662	3	7	0.0103858	0		1	NM_198578 LRRK2 leucine-rich repeat kinase 2	1	GLEAN_19128	1	ENSBTAG00000016260 ENSBTAT00000054261 ENSBTAT00000061570 ENSBTAT00000021631	17	Tenderness score QTL 1365 TEND;FSH at castration QTL 1376 FSHC;Somatic cell score QTL 2659 SCS;Fat yield QTL 4495 FY;Marbling score QTL 4903 MARBL;Yield grade QTL 1363 PERCHOICE;Rump length QTL 3422 RUMLGT;abomasum displacement QTL 5117 AD;Protein yield QTL 2608 PY;Rump width QTL 3424 RUMWD;Fat yield QTL 4976 FY;Pre-weaning average daily gain QTL 3401 PWADG;Stature QTL 4622 STA;Body size QTL 4686…	1	LRRK2 leucine-rich repeat kinase 2 NM_198578 120892 Parkinson disease-8, 607060 (3)	0
820	chr5	44042384	44061736	19353	loss	BovineHD0500011683	BovineHD0500011690	9	1	Unique	0		2	NM_198578 LRRK2 leucine-rich repeat kinase 2;AK127729	1	GLEAN_19128	1	ENSBTAG00000016260 ENSBTAT00000054261 ENSBTAT00000061570 ENSBTAT00000021631	17	Tenderness score QTL 1365 TEND;FSH at castration QTL 1376 FSHC;Somatic cell score QTL 2659 SCS;Fat yield QTL 4495 FY;Marbling score QTL 4903 MARBL;Yield grade QTL 1363 PERCHOICE;Rump length QTL 3422 RUMLGT;abomasum displacement QTL 5117 AD;Protein yield QTL 2608 PY;Rump width QTL 3424 RUMWD;Fat yield QTL 4976 FY;Pre-weaning average daily gain QTL 3401 PWADG;Stature QTL 4622 STA;Body size QTL 4686…	0		0
821	chr5	44559747	44561600	1854	loss	BovineHD0500011806	BovineHD0500011808	3	2	Multiple	1	NM_001192963 SLC2A13 solute carrier family 2 (facilitated glucose transporter), member 13	1	NM_052885 SLC2A13 solute carrier family 2 (facilitated glucose transporter), member 13	1	GLEAN_19126	1	ENSBTAG00000043962 ENSBTAT00000061504	17	Tenderness score QTL 1365 TEND;FSH at castration QTL 1376 FSHC;Fat yield QTL 4495 FY;Yield grade QTL 1363 PERCHOICE;Rump length QTL 3422 RUMLGT;abomasum displacement QTL 5117 AD;Rump width QTL 3424 RUMWD;Fat yield QTL 4976 FY;Stature QTL 4622 STA;Body size QTL 4686 SIZE;Twinning QTL 1759 TWIN;Pre-weaning average daily gain QTL 1292 PWADG;Pre-weaning average daily gain QTL 3402 PWADG;Fat Percentag…	0		0
822	chr5	44725760	44761294	35535	loss	BovineHD0300009359	BovineHD0500011850	14	13	0.0192878	1	NM_001192963 SLC2A13 solute carrier family 2 (facilitated glucose transporter), member 13	2	NM_052885 SLC2A13 solute carrier family 2 (facilitated glucose transporter), member 13;AK127847	1	GLEAN_19126	1	ENSBTAG00000043962 ENSBTAT00000061504	18	Tenderness score QTL 1365 TEND;FSH at castration QTL 1376 FSHC;Fat yield QTL 4495 FY;Yield grade QTL 1363 PERCHOICE;Rump length QTL 3422 RUMLGT;abomasum displacement QTL 5117 AD;Rump width QTL 3424 RUMWD;Fat yield QTL 4976 FY;Stature QTL 4622 STA;Body size QTL 4686 SIZE;Twinning QTL 1759 TWIN;Pre-weaning average daily gain QTL 1292 PWADG;Pre-weaning average daily gain QTL 3402 PWADG;Fat Percentag…	0		0
823	chr5	44804443	44818187	13745	loss	BovineHD0500011865	BovineHD0500011864	3	97	0.143917	0		0		0		0		18	Tenderness score QTL 1365 TEND;FSH at castration QTL 1376 FSHC;Fat yield QTL 4495 FY;Yield grade QTL 1363 PERCHOICE;Rump length QTL 3422 RUMLGT;abomasum displacement QTL 5117 AD;Rump width QTL 3424 RUMWD;Fat yield QTL 4976 FY;Stature QTL 4622 STA;Body size QTL 4686 SIZE;Twinning QTL 1759 TWIN;Pre-weaning average daily gain QTL 1292 PWADG;Pre-weaning average daily gain QTL 3402 PWADG;Fat Percentag…	0		0
824	chr5	45223934	45225657	1724	gain	BovineHD0500011994	BovineHD0500011996	3	8	0.0118694	0		2	NM_017641 KIF21A kinesin family member 21A;AY368076	1	GLEAN_10494	1	ENSBTAG00000004832 ENSBTAT00000034401 ENSBTAT00000006351	18	Tenderness score QTL 1365 TEND;FSH at castration QTL 1376 FSHC;Fat yield QTL 4495 FY;Yield grade QTL 1363 PERCHOICE;Rump length QTL 3422 RUMLGT;abomasum displacement QTL 5117 AD;Rump width QTL 3424 RUMWD;Fat yield QTL 4976 FY;Stature QTL 4622 STA;Body size QTL 4686 SIZE;Twinning QTL 1759 TWIN;Pre-weaning average daily gain QTL 3402 PWADG;Fat Percentage QTL 2658 FP;Fat yield QTL 2718 FY;Milk yield…	1	KIF21A kinesin family member 21A NM_017641 55605 Fibrosis of extraocular muscles, congenital, 1, 135700 (3)	0
825	chr5	45387043	45397718	10676	loss	BovineHD0500012028	BovineHD0500035916	4	2	Multiple	0		3	NM_017596 KIF21B kinesin family member 21B;NM_017641 KIF21A kinesin family member 21A;AY368076	1	GLEAN_10494	1	ENSBTAG00000004832 ENSBTAT00000034401 ENSBTAT00000006351	18	Tenderness score QTL 1365 TEND;FSH at castration QTL 1376 FSHC;Fat yield QTL 4495 FY;Yield grade QTL 1363 PERCHOICE;Rump length QTL 3422 RUMLGT;abomasum displacement QTL 5117 AD;Rump width QTL 3424 RUMWD;Fat yield QTL 4976 FY;Stature QTL 4622 STA;Body size QTL 4686 SIZE;Twinning QTL 1759 TWIN;Pre-weaning average daily gain QTL 3402 PWADG;Fat Percentage QTL 2658 FP;Fat yield QTL 2718 FY;Milk yield…	0		0
826	chr5	45584683	45613345	28663	loss	BovineHD0500012114	BovineHD0500012119	5	7	0.0103858	0		0		1	GLEAN_24918	0		19	Tenderness score QTL 1365 TEND;FSH at castration QTL 1376 FSHC;Fat yield QTL 4495 FY;Yield grade QTL 1363 PERCHOICE;Rump length QTL 3422 RUMLGT;abomasum displacement QTL 5117 AD;Rump width QTL 3424 RUMWD;Fat yield QTL 4976 FY;Stature QTL 4622 STA;Body size QTL 4686 SIZE;Twinning QTL 1759 TWIN;Pre-weaning average daily gain QTL 3402 PWADG;Fat Percentage QTL 2658 FP;Fat yield QTL 2718 FY;Milk yield…	0		0
827	chr5	45991834	46040944	49111	loss	BovineHD0500012211	BovineHD0500012226	18	1	Unique	0		0		0		0		18	Tenderness score QTL 1365 TEND;Fat yield QTL 4495 FY;Yield grade QTL 1363 PERCHOICE;Rump length QTL 3422 RUMLGT;abomasum displacement QTL 5117 AD;Rump width QTL 3424 RUMWD;Fat yield QTL 4976 FY;Stature QTL 4622 STA;Body size QTL 4686 SIZE;Twinning QTL 1759 TWIN;Fat Percentage QTL 2658 FP;Fat yield QTL 2718 FY;Milk yield QTL 2585 MY;Age at puberty (EBV) QTL 6163 PUBAGE;Body weight (birth) QTL 2761…	0		0
828	chr5	46117940	46124145	6206	gain	Hapmap52150-rs29012326	BovineHD0500012255	3	2	Multiple	1	NM_001113261 PTPRR protein tyrosine phosphatase, receptor type, R	1	NM_002849 PTPRR protein tyrosine phosphatase, receptor type, R	0		1	ENSBTAG00000015311 ENSBTAT00000020359	18	Tenderness score QTL 1365 TEND;Fat yield QTL 4495 FY;Yield grade QTL 1363 PERCHOICE;Rump length QTL 3422 RUMLGT;abomasum displacement QTL 5117 AD;Rump width QTL 3424 RUMWD;Fat yield QTL 4976 FY;Stature QTL 4622 STA;Body size QTL 4686 SIZE;Twinning QTL 1759 TWIN;Fat Percentage QTL 2658 FP;Fat yield QTL 2718 FY;Milk yield QTL 2585 MY;Age at puberty (EBV) QTL 6163 PUBAGE;Body weight (birth) QTL 2761…	0		0
829	chr5	47102921	47111584	8664	gain	BovineHD0500012566	Hapmap38177-BTA-73472	6	2	Multiple	1	NM_001102323 MGC139000 hypothetical protein LOC781109	0		1	GLEAN_19903	1	ENSBTAG00000014829 ENSBTAT00000019581	17	Fat yield QTL 4495 FY;Yield grade QTL 1363 PERCHOICE;Rump length QTL 3422 RUMLGT;abomasum displacement QTL 5117 AD;Rump width QTL 3424 RUMWD;Fat yield QTL 4976 FY;Stature QTL 4622 STA;Body size QTL 4686 SIZE;Twinning QTL 1759 TWIN;Fat Percentage QTL 2658 FP;Fat yield QTL 2718 FY;Milk yield QTL 2585 MY;Body weight (birth) QTL 2761 BW;Withers height QTL 5793 WHT;Milk yield QTL 3602 MY;Somatic cell …	0		0
830	chr5	47682786	47840364	157579	gain	BovineHD0500035926	BovineHD0500012789	15	25	0.037092	1	NM_001080336 LOC781146 lysozyme	2	NM_000239 LYZ lysozyme;AF090940	5	GLEAN_01313;GLEAN_01314;GLEAN_05349;GLEAN_05348;GLEAN_05350	4	ENSBTAG00000000198 ENSBTAT00000000231 ENSBTAT00000053457;ENSBTAG00000020564 ENSBTAT00000052851;ENSBTAG00000022971 ENSBTAT00000055398 ENSBTAT00000055876 ENSBTAT00000031211;ENSBTAG00000039170 ENSBTAT00000052396 ENSBTAT00000056893	16	Fat yield QTL 4495 FY;Yield grade QTL 1363 PERCHOICE;Rump length QTL 3422 RUMLGT;abomasum displacement QTL 5117 AD;Rump width QTL 3424 RUMWD;Fat yield QTL 4976 FY;Stature QTL 4622 STA;Body size QTL 4686 SIZE;Twinning QTL 1759 TWIN;Fat Percentage QTL 2658 FP;Fat yield QTL 2718 FY;Milk yield QTL 2585 MY;Body weight (birth) QTL 2761 BW;Milk yield QTL 3602 MY;Somatic cell score (EBV) QTL 6160 SCS;Bod…	1	LYZ lysozyme NM_000239 4069 Amyloidosis, renal, 105200 (3)	0
831	chr5	47989373	48005794	16422	loss	BovineHD0500012826	BovineHD0500012831	5	18	0.0267062	0		2	NM_000239 LYZ lysozyme;NM_205856 SPACA5 sperm acrosome associated 5	1	GLEAN_15293	1	ENSBTAG00000026322 ENSBTAT00000017351	16	Fat yield QTL 4495 FY;Yield grade QTL 1363 PERCHOICE;Rump length QTL 3422 RUMLGT;abomasum displacement QTL 5117 AD;Rump width QTL 3424 RUMWD;Fat yield QTL 4976 FY;Stature QTL 4622 STA;Body size QTL 4686 SIZE;Twinning QTL 1759 TWIN;Fat Percentage QTL 2658 FP;Fat yield QTL 2718 FY;Milk yield QTL 2585 MY;Body weight (birth) QTL 2761 BW;Milk yield QTL 3602 MY;Somatic cell score (EBV) QTL 6160 SCS;Bod…	0		0
832	chr5	48162834	48181317	18484	loss	BovineHD0500012864	BovineHD0500012872	9	3	0.00445104	0		0		0		0		16	Fat yield QTL 4495 FY;Yield grade QTL 1363 PERCHOICE;Rump length QTL 3422 RUMLGT;abomasum displacement QTL 5117 AD;Rump width QTL 3424 RUMWD;Fat yield QTL 4976 FY;Stature QTL 4622 STA;Body size QTL 4686 SIZE;Twinning QTL 1759 TWIN;Fat Percentage QTL 2658 FP;Fat yield QTL 2718 FY;Milk yield QTL 2585 MY;Body weight (birth) QTL 2761 BW;Milk yield QTL 3602 MY;Somatic cell score (EBV) QTL 6160 SCS;Bod…	0		0
833	chr5	48251315	48285851	34537	loss	BovineHD0500012906	BovineHD0500012917	12	1	Unique	0		5	AF090940;AK097143;AK098235;AK124194;AK127847	0		0		16	Fat yield QTL 4495 FY;Yield grade QTL 1363 PERCHOICE;Rump length QTL 3422 RUMLGT;abomasum displacement QTL 5117 AD;Rump width QTL 3424 RUMWD;Fat yield QTL 4976 FY;Stature QTL 4622 STA;Body size QTL 4686 SIZE;Twinning QTL 1759 TWIN;Fat Percentage QTL 2658 FP;Fat yield QTL 2718 FY;Milk yield QTL 2585 MY;Body weight (birth) QTL 2761 BW;Milk yield QTL 3602 MY;Somatic cell score (EBV) QTL 6160 SCS;Bod…	0		0
834	chr5	48818401	48821548	3148	gain	BovineHD0500013058	BovineHD0500013061	4	2	Multiple	1	NM_175824 RAP1B RAP1B, member of RAS oncogene family	0		0		1	ENSBTAG00000008967 ENSBTAT00000011803	16	Fat yield QTL 4495 FY;Yield grade QTL 1363 PERCHOICE;Rump length QTL 3422 RUMLGT;abomasum displacement QTL 5117 AD;Rump width QTL 3424 RUMWD;Fat yield QTL 4976 FY;Stature QTL 4622 STA;Body size QTL 4686 SIZE;Twinning QTL 1759 TWIN;Fat Percentage QTL 2658 FP;Fat yield QTL 2718 FY;Milk yield QTL 2585 MY;Body weight (birth) QTL 2761 BW;Milk yield QTL 3602 MY;Somatic cell score (EBV) QTL 6160 SCS;Bod…	0		0
835	chr5	52948627	52961966	13340	both	BovineHD0500014187	BovineHD0500014191	5	41	0.0608309	0		3	NM_001006610 SIAH1 seven in absentia homolog 1 (Drosophila);NM_003031 SIAH1 seven in absentia homolog 1 (Drosophila);NM_005067 SIAH2 seven in absentia homolog 2 (Drosophila)	2	GLEAN_07388;GLEAN_07395	1	ENSBTAG00000010868 ENSBTAT00000053788 ENSBTAT00000057586 ENSBTAT00000014429	14	Fat yield QTL 4495 FY;Yield grade QTL 1363 PERCHOICE;Rump length QTL 3422 RUMLGT;Rump width QTL 3424 RUMWD;Fat yield QTL 4976 FY;Stature QTL 4622 STA;Body size QTL 4686 SIZE;Twinning QTL 1759 TWIN;Fat Percentage QTL 2658 FP;Fat yield QTL 2718 FY;Milk yield QTL 2585 MY;Body weight (birth) QTL 2761 BW;Milk yield QTL 3602 MY;Body capacity QTL 4687 BODYCAP	0		0
836	chr5	53388175	53426179	38005	loss	BovineHD0500014244	BovineHD0500014255	15	1	Unique	0		1	NM_007235 XPOT exportin, tRNA (nuclear export receptor for tRNAs)	1	GLEAN_04724	1	ENSBTAG00000026962 ENSBTAT00000038585	13	Fat yield QTL 4495 FY;Rump length QTL 3422 RUMLGT;Rump width QTL 3424 RUMWD;Fat yield QTL 4976 FY;Stature QTL 4622 STA;Body size QTL 4686 SIZE;Twinning QTL 1759 TWIN;Fat Percentage QTL 2658 FP;Fat yield QTL 2718 FY;Milk yield QTL 2585 MY;Body weight (birth) QTL 2761 BW;Milk yield QTL 3602 MY;Body capacity QTL 4687 BODYCAP	0		0
837	chr5	53836155	53838446	2292	loss	BovineHD0500014390	BTA-95484-no-rs	3	1	Unique	0		0		1	GLEAN_04723	0		7	Rump length QTL 3422 RUMLGT;Rump width QTL 3424 RUMWD;Stature QTL 4622 STA;Body size QTL 4686 SIZE;Fat yield QTL 2718 FY;Milk yield QTL 2585 MY;Body capacity QTL 4687 BODYCAP	0		0
838	chr5	54216982	54260225	43244	loss	BovineHD0500014468	BovineHD0500014479	13	123	0.182493	0		0		0		0		7	Rump length QTL 3422 RUMLGT;Rump width QTL 3424 RUMWD;Stature QTL 4622 STA;Body size QTL 4686 SIZE;Fat yield QTL 2718 FY;Milk yield QTL 2585 MY;Body capacity QTL 4687 BODYCAP	0		0
839	chr5	55225612	55226957	1346	loss	BovineHD0500014764	BovineHD0500014765	3	1	Unique	0		2	NM_015026 MON2 MON2 homolog (S. cerevisiae);AL833066	1	GLEAN_07157	1	ENSBTAG00000011068 ENSBTAT00000014698	7	Rump length QTL 3422 RUMLGT;Rump width QTL 3424 RUMWD;Stature QTL 4622 STA;Body size QTL 4686 SIZE;Fat yield QTL 2718 FY;Milk yield QTL 2585 MY;Body capacity QTL 4687 BODYCAP	0		0
840	chr5	55938889	55947824	8936	loss	BovineHD0500014944	ARS-BFGL-NGS-116994	3	5	0.0074184	0		0		0		0		7	Rump length QTL 3422 RUMLGT;Rump width QTL 3424 RUMWD;Stature QTL 4622 STA;Body size QTL 4686 SIZE;Fat yield QTL 2718 FY;Milk yield QTL 2585 MY;Body capacity QTL 4687 BODYCAP	0		0
841	chr5	57095034	57097783	2750	loss	BovineHD0500015206	BovineHD0500015208	3	9	0.0133531	0		0		0		0		10	Rump length QTL 3422 RUMLGT;Rump width QTL 3424 RUMWD;Stature QTL 4622 STA;Body size QTL 4686 SIZE;Fat yield QTL 2718 FY;Milk yield QTL 2585 MY;abomasum displacement QTL 5118 AD;Fat Percentage QTL 2446 FP;Inseminations per conception QTL 5068 CONCEPT;Body capacity QTL 4687 BODYCAP	0		0
842	chr5	57291341	57294327	2987	gain	BovineHD0500015244	BovineHD0500015246	3	4	0.00593472	0		0		0		0		10	Rump length QTL 3422 RUMLGT;Rump width QTL 3424 RUMWD;Stature QTL 4622 STA;Body size QTL 4686 SIZE;Fat yield QTL 2718 FY;Milk yield QTL 2585 MY;abomasum displacement QTL 5118 AD;Fat Percentage QTL 2446 FP;Inseminations per conception QTL 5068 CONCEPT;Body capacity QTL 4687 BODYCAP	0		0
843	chr5	57878213	57887527	9315	loss	BovineHD0500015364	BovineHD0500015365	4	1	Unique	0		0		0		0		11	Rump length QTL 3422 RUMLGT;Rump width QTL 3424 RUMWD;Fat yield QTL 2718 FY;Milk yield QTL 2585 MY;Fat Percentage QTL 2446 FP;Inseminations per conception QTL 5068 CONCEPT;Milk yield QTL 3603 MY;Chest width QTL 4623 CHWDT;Chest depth QTL 3445 CHDPT;Hip height QTL 3420 HIPHT;Udder attachment QTL 1561 UA	0		0
844	chr5	58660661	58668743	8083	gain	BovineHD0500015611	BovineHD0500015614	4	1	Unique	0		0		0		0		11	Rump length QTL 3422 RUMLGT;Rump width QTL 3424 RUMWD;Fat yield QTL 2718 FY;Milk yield QTL 2585 MY;Fat Percentage QTL 2446 FP;Inseminations per conception QTL 5068 CONCEPT;Milk yield QTL 3603 MY;Chest width QTL 4623 CHWDT;Chest depth QTL 3445 CHDPT;Hip height QTL 3420 HIPHT;Udder attachment QTL 1561 UA	0		0
845	chr5	59174823	59184546	9724	loss	BovineHD0500015701	Hapmap38648-BTA-101665	4	2	Multiple	0		1	AF090940	0		0		9	Rump length QTL 3422 RUMLGT;Rump width QTL 3424 RUMWD;Fat yield QTL 2718 FY;Milk yield QTL 2585 MY;Milk yield QTL 3603 MY;Chest width QTL 4623 CHWDT;Chest depth QTL 3445 CHDPT;Hip height QTL 3420 HIPHT;Udder attachment QTL 1561 UA	0		0
846	chr5	59236205	59277871	41667	loss	BovineHD0500015712	BovineHD0500015722	10	6	0.00890208	0		0		0		0		9	Rump length QTL 3422 RUMLGT;Rump width QTL 3424 RUMWD;Fat yield QTL 2718 FY;Milk yield QTL 2585 MY;Milk yield QTL 3603 MY;Chest width QTL 4623 CHWDT;Chest depth QTL 3445 CHDPT;Hip height QTL 3420 HIPHT;Udder attachment QTL 1561 UA	0		0
847	chr5	60524738	60615843	91106	loss	BovineHD0500016018	BovineHD0500016035	18	1	Unique	1	NM_001078034 R3HDM2 R3H domain containing 2	0		0		1	ENSBTAG00000018361 ENSBTAT00000024431	9	Rump length QTL 3422 RUMLGT;Rump width QTL 3424 RUMWD;Fat yield QTL 2718 FY;Milk yield QTL 2585 MY;Milk yield QTL 3603 MY;Chest width QTL 4623 CHWDT;Chest depth QTL 3445 CHDPT;Hip height QTL 3420 HIPHT;Udder attachment QTL 1561 UA	0		0
848	chr5	62210279	62216772	6494	loss	BovineHD0500016361	ARS-BFGL-NGS-103394	3	2	Multiple	0		0		1	GLEAN_23388	0		9	Rump length QTL 3422 RUMLGT;Rump width QTL 3424 RUMWD;Milk yield QTL 2585 MY;Milk yield QTL 3603 MY;Chest width QTL 4623 CHWDT;Chest depth QTL 3445 CHDPT;Hip height QTL 3420 HIPHT;Udder attachment QTL 1561 UA;Fat Percentage QTL 2717 FP	0		0
849	chr5	62225028	62511258	286231	both	BovineHD0500016365	BovineHD0500016429	36	150	0.222552	0		9	NM_054105 OR6C2 olfactory receptor, family 6, subfamily C, member 2;AK097143;AK098235;AK124194;AK125948;AK127847;AK128197;BC015975;BC036758	12	GLEAN_23388;GLEAN_23387;GLEAN_23396;GLEAN_23397;GLEAN_23386;GLEAN_05056;GLEAN_05046;GLEAN_05055;GLEAN_05054;GLEAN_05053;GLEAN_05052;GLEAN_05051	7	ENSBTAG00000018506 ENSBTAT00000024634;ENSBTAG00000021122 ENSBTAT00000028146;ENSBTAG00000021621 ENSBTAT00000038127 ENSBTAT00000052994 ENSBTAT00000053070;ENSBTAG00000023171 ENSBTAT00000017802;ENSBTAG00000025201 ENSBTAT00000003614 ENSBTAT00000055881;ENSBTAG00000037758 ENSBTAT00000056420 ENSBTAT00000050476 ENSBTAT00000054435;ENSBTAG00000037842 ENSBTAT00000054242	9	Rump length QTL 3422 RUMLGT;Rump width QTL 3424 RUMWD;Milk yield QTL 2585 MY;Milk yield QTL 3603 MY;Chest width QTL 4623 CHWDT;Chest depth QTL 3445 CHDPT;Hip height QTL 3420 HIPHT;Udder attachment QTL 1561 UA;Fat Percentage QTL 2717 FP	0		0
850	chr5	62607981	62663172	55192	both	BovineHD0500016450	BovineHD0500016460	11	186	0.275964	0		5	NM_054105 OR6C2 olfactory receptor, family 6, subfamily C, member 2;AK097143;AK098235;AK127847;BC036758	1	GLEAN_05050	0		9	Rump length QTL 3422 RUMLGT;Rump width QTL 3424 RUMWD;Milk yield QTL 2585 MY;Milk yield QTL 3603 MY;Chest width QTL 4623 CHWDT;Chest depth QTL 3445 CHDPT;Hip height QTL 3420 HIPHT;Udder attachment QTL 1561 UA;Fat Percentage QTL 2717 FP	0		0
851	chr5	62748617	62758258	9642	loss	BovineHD0500016497	BovineHD0500016503	7	5	0.0074184	0		0		0		0		9	Rump length QTL 3422 RUMLGT;Rump width QTL 3424 RUMWD;Milk yield QTL 2585 MY;Milk yield QTL 3603 MY;Chest width QTL 4623 CHWDT;Chest depth QTL 3445 CHDPT;Hip height QTL 3420 HIPHT;Udder attachment QTL 1561 UA;Fat Percentage QTL 2717 FP	0		0
852	chr5	62923991	63971837	1047847	both	BovineHD0500016537	BovineHD0500016691	123	535	0.793769	0		8	NM_054105 OR6C2 olfactory receptor, family 6, subfamily C, member 2;AF090940;AK097143;AK098235;AK124194;AK127847;AK127911;BC036758	25	GLEAN_13597;GLEAN_13590;GLEAN_13589;GLEAN_13588;GLEAN_13587;GLEAN_13586;GLEAN_13581;GLEAN_13599;GLEAN_13585;GLEAN_13584;GLEAN_13600;GLEAN_13583;GLEAN_13582;GLEAN_13598;GLEAN_13580;GLEAN_13579;GLEAN_13578;GLEAN_13577;GLEAN_13576;GLEAN_13575;GLEAN_13601;GLEAN_13574;GLEAN_13573;GLEAN_13572;GLEAN_13571	17	ENSBTAG00000002913 ENSBTAT00000054738 ENSBTAT00000003781 ENSBTAT00000055285;ENSBTAG00000006313 ENSBTAT00000054486 ENSBTAT00000008284;ENSBTAG00000009000 ENSBTAT00000011849;ENSBTAG00000009999 ENSBTAT00000013188 ENSBTAT00000056832;ENSBTAG00000015219 ENSBTAT00000055762 ENSBTAT00000020249;ENSBTAG00000022939 ENSBTAT00000001484;ENSBTAG00000023244 ENSBTAT00000052857 ENSBTAT00000055212 ENSBTAT00000021542;…	8	Rump length QTL 3422 RUMLGT;Rump width QTL 3424 RUMWD;Milk yield QTL 2585 MY;Chest width QTL 4623 CHWDT;Chest depth QTL 3445 CHDPT;Hip height QTL 3420 HIPHT;Udder attachment QTL 1561 UA;Fat Percentage QTL 2717 FP	0		0
853	chr5	63980860	64026343	45484	gain	BovineHD0500016692	BovineHD0500036014	10	1	Unique	0		3	NM_001004460 OR10A2 olfactory receptor, family 10, subfamily A, member 2;NM_178168 OR10A5 olfactory receptor, family 10, subfamily A, member 5;BC093653	3	GLEAN_13569;GLEAN_13602;GLEAN_13603	3	ENSBTAG00000037478 ENSBTAT00000054033;ENSBTAG00000039756 ENSBTAT00000054968 ENSBTAT00000052282 ENSBTAT00000053570;ENSBTAG00000039909 ENSBTAT00000053625 ENSBTAT00000053700 ENSBTAT00000057120	8	Rump length QTL 3422 RUMLGT;Rump width QTL 3424 RUMWD;Milk yield QTL 2585 MY;Chest width QTL 4623 CHWDT;Chest depth QTL 3445 CHDPT;Hip height QTL 3420 HIPHT;Udder attachment QTL 1561 UA;Fat Percentage QTL 2717 FP	0		0
854	chr5	64212081	64244786	32706	loss	BovineHD0500016773	BovineHD0500016776	3	1	Unique	0		1	AF090940	3	GLEAN_13606;GLEAN_13607;GLEAN_13608	1	ENSBTAG00000038567 ENSBTAT00000052078	8	Rump length QTL 3422 RUMLGT;Rump width QTL 3424 RUMWD;Milk yield QTL 2585 MY;Chest width QTL 4623 CHWDT;Chest depth QTL 3445 CHDPT;Hip height QTL 3420 HIPHT;Udder attachment QTL 1561 UA;Fat Percentage QTL 2717 FP	0		0
855	chr5	65738057	65741038	2982	loss	BovineHD0500017208	BovineHD0500017211	4	1	Unique	0		0		0		0		9	Rump length QTL 3422 RUMLGT;Rump width QTL 3424 RUMWD;Milk yield QTL 2585 MY;Chest width QTL 4623 CHWDT;Chest depth QTL 3445 CHDPT;Hip height QTL 3420 HIPHT;Udder attachment QTL 1561 UA;Fat Percentage QTL 2717 FP;Interval to first estrus after calving QTL 5030 CALEST	0		0
856	chr5	66074623	66092657	18035	loss	BovineHD0500017311	BovineHD0500017320	10	2	Multiple	0		0		0		0		9	Rump length QTL 3422 RUMLGT;Rump width QTL 3424 RUMWD;Milk yield QTL 2585 MY;Chest width QTL 4623 CHWDT;Chest depth QTL 3445 CHDPT;Hip height QTL 3420 HIPHT;Udder attachment QTL 1561 UA;Fat Percentage QTL 2717 FP;Interval to first estrus after calving QTL 5030 CALEST	0		0
857	chr5	67853401	67859721	6321	gain	BovineHD0500017729	BovineHD0500017731	3	8	0.0118694	1	NM_001102291 ANKS1B ankyrin repeat and sterile alpha motif domain containing 1B	0		0		0		7	Rump length QTL 3422 RUMLGT;Rump width QTL 3424 RUMWD;Milk yield QTL 2585 MY;Chest width QTL 4623 CHWDT;Chest depth QTL 3445 CHDPT;Hip height QTL 3420 HIPHT;Fat Percentage QTL 2717 FP	0		0
858	chr5	68495211	68500547	5337	gain	BovineHD0500017913	Hapmap49515-BTA-18233	3	1	Unique	0		0		1	GLEAN_22800	0		7	Rump length QTL 3422 RUMLGT;Rump width QTL 3424 RUMWD;Milk yield QTL 2585 MY;Chest width QTL 4623 CHWDT;Chest depth QTL 3445 CHDPT;Hip height QTL 3420 HIPHT;Fat Percentage QTL 2717 FP	0		0
859	chr5	69609247	69615793	6547	loss	BovineHD0500018189	BovineHD0500018192	4	1	Unique	1	NM_001102050 ANO4 anoctamin 4	0		1	GLEAN_22807	1	ENSBTAG00000004145 ENSBTAT00000005430	7	Rump length QTL 3422 RUMLGT;Rump width QTL 3424 RUMWD;Milk yield QTL 2585 MY;Chest width QTL 4623 CHWDT;Chest depth QTL 3445 CHDPT;Hip height QTL 3420 HIPHT;Fat Percentage QTL 2717 FP	0		0
860	chr5	71535033	71542934	7902	loss	BovineHD0500018723	BovineHD0500018724	3	4	0.00593472	0		1	AF090940	0		0		10	Rump length QTL 3422 RUMLGT;Rump width QTL 3424 RUMWD;Chest width QTL 4623 CHWDT;Chest depth QTL 3445 CHDPT;Hip height QTL 3420 HIPHT;Meat percentage QTL 7071 MEATP;Inseminations per conception QTL 5060 CONCEPT;Feed conversion ratio QTL 4346 FCR;Teat placement QTL 1560 TPL;Average Daily Gain QTL 4344 ADG	0		0
861	chr5	72819026	72857536	38511	gain	BovineHD0500019057	BovineHD0500019070	14	1	Unique	0		0		1	GLEAN_20817	0		3	Rump length QTL 3422 RUMLGT;Chest depth QTL 3445 CHDPT;Hip height QTL 3420 HIPHT	0		0
862	chr5	73593558	73634208	40651	gain	BovineHD0500019340	Hapmap27802-BTA-49707	12	1	Unique	0		6	NM_001034173 ALDH1L2 aldehyde dehydrogenase 1 family, member L2;NM_012190 ALDH1L1 aldehyde dehydrogenase 1 family, member L1;BC027241;BC045645;BC103935;CR749807	1	GLEAN_20814	1	ENSBTAG00000006326 ENSBTAT00000008298	2	Chest depth QTL 3445 CHDPT;Hip height QTL 3420 HIPHT	0		0
863	chr5	73653844	73663132	9289	both	BovineHD0500019354	BovineHD0500019356	3	6	0.00890208	0		0		0		0		2	Chest depth QTL 3445 CHDPT;Hip height QTL 3420 HIPHT	0		0
864	chr5	76967907	77065082	97176	gain	BovineHD0500020289	BovineHD0500020327	40	1	Unique	1	NM_001046584 MGC137014 protein HP-20 homolog	3	NM_004737 LARGE like-glycosyltransferase;NM_152312 GYLTL1B glycosyltransferase-like 1B;AB011181	2	GLEAN_13237;GLEAN_13236	2	ENSBTAG00000021953 ENSBTAT00000029269;ENSBTAG00000026666 ENSBTAT00000038015	0		2	LARGE like-glycosyltransferase NM_004737 9215 Muscular dystrophy, congenital, type 1D, 608840 (3);LARGE like-glycosyltransferase NM_004737 9215 Walker-Warburg syndrome, 236670 (3)	0
865	chr5	78207321	78211894	4574	loss	BovineHD0500020761	BovineHD0500020763	4	49	0.0727003	0		0		0		0		0		0		0
866	chr5	79188144	79194236	6093	gain	BovineHD0500021086	BovineHD0500021092	6	2	Multiple	0		0		0		0		0		0		0
867	chr5	80118019	80133999	15981	gain	BovineHD0500021275	BovineHD0500036077	4	15	0.0222552	0		1	AF090940	2	GLEAN_16761;GLEAN_16760	1	ENSBTAG00000039524 ENSBTAT00000012874	0		0		0
868	chr5	80192690	80315254	122565	gain	BovineHD0500021293	BovineHD0500021325	25	11	0.0163205	3	NM_001100297 APOL3 apolipoprotein L, 3;NM_001100333 LOC510193 similar to Apolipoprotein L, 3;NM_001100351 APOL3 apolipoprotein L, 3	7	NM_003661 APOL1 apolipoprotein L, 1;NM_014349;NM_145343 APOL1 apolipoprotein L, 1;NM_145637 APOL2 apolipoprotein L, 2;NM_145640 APOL3 apolipoprotein L, 3;AF019225;AK124194	8	GLEAN_16768;GLEAN_16769;GLEAN_16770;GLEAN_16771;GLEAN_16759;GLEAN_16772;GLEAN_16773;GLEAN_16774	4	ENSBTAG00000000667 ENSBTAT00000000878 ENSBTAT00000054522;ENSBTAG00000012192 ENSBTAT00000016190;ENSBTAG00000038652 ENSBTAT00000054074;ENSBTAG00000040244 ENSBTAT00000044682	0		2	APOL1 apolipoprotein L, 1 NM_003661 8542 {?Schizophrenia}, 181500 (1);APOL2 apolipoprotein L, 2 NM_145637 23780 {Schizophrenia}, 181500 (1)	0
869	chr5	80823488	80848246	24759	gain	BovineHD0500021515	BovineHD0500021525	11	1	Unique	1	NM_001076114 PVALB parvalbumin	3	NM_002854 PVALB parvalbumin;NM_006188 OCM2 oncomodulin 2;BC069468	1	GLEAN_16752	1	ENSBTAG00000019159 ENSBTAT00000025499	0		0		0
870	chr5	81150868	81215108	64241	both	BovineHD0500021656	BovineHD3000021270	8	108	0.160237	0		3	NM_153609 TMPRSS6 transmembrane protease, serine 6;AY055384;CR456446	1	GLEAN_16747	1	ENSBTAG00000030640 ENSBTAT00000043306 ENSBTAT00000057075	0		1	TMPRSS6 transmembrane protease, serine 6 NM_153609 164656 Iron-refractory iron deficiency anemia, 206200 (3)	0
871	chr5	81688639	81767290	78652	gain	BovineHD0500021783	BovineHD0500021803	23	1	Unique	1	NM_001017940 USP18 ubiquitin specific peptidase 18	1	NM_017414 USP18 ubiquitin specific peptidase 18	2	GLEAN_25629;GLEAN_10628	1	ENSBTAG00000016661 ENSBTAT00000022157 ENSBTAT00000053400	0		0		0
872	chr5	81939183	82168065	228883	both	BovineHD0500021843	BovineHD0500021862	26	18	0.0267062	1	NM_001192912 SYT10 synaptotagmin X	10	NM_198992 SYT10 synaptotagmin X;NM_205848 SYT6 synaptotagmin VI;AF090940;AK097143;AK098235;AK124194;AK125948;AK127847;BC036758;BC101025	1	GLEAN_01030	1	ENSBTAG00000000606 ENSBTAT00000000798	0		0		0
873	chr5	83715992	83735859	19868	loss	Hapmap41630-BTA-74182	BovineHD0500022202	4	1	Unique	0		1	AK127847	0		0		0		0		0
874	chr5	85279449	85311530	32082	loss	BovineHD4100003881	BovineHD0500022635	7	1	Unique	0		0		0		0		0		0		0
875	chr5	85412102	85420300	8199	loss	BovineHD0500022595	ARS-BFGL-NGS-19985	3	2	Multiple	0		0		0		0		0		0		0
876	chr5	85598011	85621883	23873	loss	BovineHD0500022548	Hapmap50921-BTA-24204	7	74	0.109792	0		2	AF090940;AK124194	0		0		0		0		0
877	chr5	85745158	85752253	7096	gain	BovineHD0500022689	BovineHD0500022694	4	2	Multiple	0		1	AF090940	0		0		0		0		0
878	chr5	86561859	86576767	14909	loss	BovineHD0500022899	BovineHD0500022901	3	1	Unique	0		0		0		0		0		0		0
879	chr5	87161831	87173207	11377	loss	BovineHD0500023026	Hapmap42855-BTA-16144	4	1	Unique	0		0		0		0		0		0		0
880	chr5	89487196	89499524	12329	loss	BovineHD0500023666	BovineHD0500023669	4	14	0.0207715	1	NM_174369 ITPR2 inositol 1,4,5-triphosphate receptor, type 2	0		1	GLEAN_26207	0		0		0		0
881	chr5	91201777	91207794	6018	loss	BovineHD0500024101	BovineHD0500036116	3	3	0.00445104	1	NM_001110001 KRAS v-Ki-ras2 Kirsten rat sarcoma viral oncogene homolog	3	NM_002524 NRAS neuroblastoma RAS viral (v-ras) oncogene homolog;NM_005343 HRAS v-Ha-ras Harvey rat sarcoma viral oncogene homolog;NM_033360 KRAS v-Ki-ras2 Kirsten rat sarcoma viral oncogene homolog	1	GLEAN_22204	1	ENSBTAG00000000677 ENSBTAT00000043161 ENSBTAT00000000893	0		14	HRAS v-Ha-ras Harvey rat sarcoma viral oncogene homolog NM_005343 3265 Costello syndrome, 218040 (3);HRAS v-Ha-ras Harvey rat sarcoma viral oncogene homolog NM_005343 3265 {Bladder cancer, somatic}, 109800 (3);HRAS v-Ha-ras Harvey rat sarcoma viral oncogene homolog NM_005343 3265 {Thyroid carcinoma, follicular, somatic}, 188470 (3);KRAS v-Ki-ras2 Kirsten rat sarcoma viral oncogene homolog NM_0333…	0
882	chr5	91710401	91712315	1915	loss	BovineHD0500024270	BovineHD0500024272	3	10	0.0148368	0		0		0		0		0		0		0
883	chr5	93503483	93522997	19515	loss	BovineHD0500024796	BovineHD0500024802	6	2	Multiple	0		0		0		0		0		0		0
884	chr5	93654139	93660168	6030	loss	BovineHD0500024834	BovineHD0500024837	4	2	Multiple	0		0		0		0		0		0		0
885	chr5	95601945	95603433	1489	loss	BovineHD0500025439	BovineHD0500025441	3	3	0.00445104	0		1	NM_000921 PDE3A phosphodiesterase 3A, cGMP-inhibited	1	GLEAN_23905	1	ENSBTAG00000017260 ENSBTAT00000022940 ENSBTAT00000061373	0		0		0
886	chr5	96729487	96739241	9755	loss	BovineHD0100004905	BovineHD0100004902	4	1	Unique	0		0		0		0		0		0		0
887	chr5	97294853	97297112	2260	gain	BovineHD0500025833	BovineHD0500025834	3	5	0.0074184	0		2	NM_019012 PLEKHA5 pleckstrin homology domain containing, family A member 5;AB051473	1	GLEAN_03157	1	ENSBTAG00000017571 ENSBTAT00000023359	0		0		0
888	chr5	97715848	97717769	1922	loss	BovineHD0500025974	BovineHD0500025977	4	1	Unique	0		0		0		0		0		0		0
889	chr5	98531142	98535209	4068	loss	BovineHD0500026196	BovineHD4100003945	4	2	Multiple	0		0		1	GLEAN_18473	1	ENSBTAG00000020715 ENSBTAT00000043102 ENSBTAT00000027606	0		0		0
890	chr5	98850207	98865015	14809	gain	BovineHD0500026232	BovineHD0500026236	4	1	Unique	1	NM_001105472 RERGL RERG/RAS-like	1	NM_024730 RERGL RERG/RAS-like	2	GLEAN_11893;GLEAN_11894	1	ENSBTAG00000030493 ENSBTAT00000043032	0		0		0
891	chr5	99194347	99201279	6933	gain	BovineHD0500026343	BovineHD0500026345	3	1	Unique	0		0		0		0		0		0		0
892	chr5	99479607	99515505	35899	loss	BovineHD0500026421	Hapmap29299-BTA-100895	6	1	Unique	0		0		0		0		0		0		0
893	chr5	99607170	99616929	9760	loss	BovineHD0500026449	BovineHD0500026454	6	3	0.00445104	0		0		0		0		0		0		0
894	chr5	100032038	100042370	10333	loss	BovineHD0500026567	BovineHD0500026569	3	3	0.00445104	0		0		0		0		0		0		0
895	chr5	100374801	100376515	1715	gain	BovineHD0500026659	BovineHD0500026661	3	2	Multiple	0		0		0		1	ENSBTAG00000008541 ENSBTAT00000011257	0		0		0
896	chr5	100384810	100388537	3728	loss	BovineHD0500026667	BovineHD0500026670	4	5	0.0074184	0		0		0		0		0		0		0
897	chr5	100668896	100691049	22154	loss	BovineHD0500026762	BovineHD0500026768	7	3	0.00445104	0		0		0		0		0		0		0
898	chr5	101498066	101511363	13298	loss	BovineHD0500027000	BovineHD0500027008	9	24	0.0356083	0		2	AK124194;AK125948	0		0		0		0		0
899	chr5	102382475	102398186	15712	gain	BovineHD0500027230	BovineHD0500027233	4	1	Unique	1	NM_001102325 ATF7IP activating transcription factor 7 interacting protein	0		0		1	ENSBTAG00000003221 ENSBTAT00000004182	0		0		0
900	chr5	102593104	102622516	29413	loss	BovineHD0500027254	BovineHD0500027261	8	19	0.0281899	0		0		0		1	ENSBTAG00000033921 ENSBTAT00000048127	0		0		0
901	chr5	102803047	102813826	10780	loss	BovineHD0500027319	BovineHD0500027321	3	2	Multiple	0		0		0		0		0		0		0
902	chr5	105842532	105848281	5750	loss	BovineHD0500036169	BovineHD0500028244	4	1	Unique	0		0		0		0		0		0		0
903	chr5	105947909	105958154	10246	loss	BovineHD0500028281	Hapmap49867-BTA-114191	6	1	Unique	0		0		1	GLEAN_12334	1	ENSBTAG00000030469 ENSBTAT00000043008	0		0		0
904	chr5	106456253	106667341	211089	both	BovineHD0500028470	BovineHD0500028531	16	61	0.0905045	0		11	NM_002259 KLRC1 killer cell lectin-like receptor subfamily C, member 1;NM_002260 KLRC2 killer cell lectin-like receptor subfamily C, member 2;NM_002261 KLRC3 killer cell lectin-like receptor subfamily C, member 3;NM_007328 KLRC1 killer cell lectin-like receptor subfamily C, member 1;NM_007333 KLRC3 killer cell lectin-like receptor subfamily C, member 3;AF078550;AK098235;AK124194;AK127847;BC036758…	3	GLEAN_12323;GLEAN_12322;GLEAN_12321	1	ENSBTAG00000014154 ENSBTAT00000031648 ENSBTAT00000018811 ENSBTAT00000006472	0		0		0
905	chr5	106964784	106972644	7861	gain	BovineHD0500028642	BovineHD0500028646	4	5	0.0074184	0		0		0		0		0		0		0
906	chr5	107366911	107388065	21155	loss	BovineHD4100003996	BovineHD0500028758	11	1	Unique	1	NM_001105345 CLEC12A C-type lectin domain family 12, member A	5	NM_138337 CLEC12A C-type lectin domain family 12, member A;NM_201623 CLEC12A C-type lectin domain family 12, member A;NM_201625;AY547296;BC063424	1	GLEAN_18395	1	ENSBTAG00000012815 ENSBTAT00000017022	0		0		0
907	chr5	107464107	107508974	44868	gain	BovineHD0500028791	BovineHD0500028798	11	1	Unique	0		3	NM_005127 CLEC2B C-type lectin domain family 2, member B;NM_138337 CLEC12A C-type lectin domain family 12, member A;BC063424	1	GLEAN_18397	0		0		0		0
908	chr5	107561972	107623796	61825	gain	BovineHD0500028815	BovineHD0500028829	14	64	0.0949555	0		2	AF090940;AK127847	2	GLEAN_18399;GLEAN_14843	2	ENSBTAG00000006851 ENSBTAT00000008997;ENSBTAG00000012026 ENSBTAT00000009016	0		0		0
909	chr5	107646440	107748086	101647	gain	BovineHD0500028834	BovineHD0500028844	11	1	Unique	1	NM_001099120 KLRF1 killer cell lectin-like receptor subfamily F, member 1	7	NM_001004419 CLEC2D C-type lectin domain family 2, member D;NM_013269 CLEC2D C-type lectin domain family 2, member D;NM_016523 KLRF1 killer cell lectin-like receptor subfamily F, member 1;BC019883;BC096734;BC098166;BC098257	5	GLEAN_18400;GLEAN_18401;GLEAN_14844;GLEAN_14848;GLEAN_18378	3	ENSBTAG00000012026 ENSBTAT00000009016;ENSBTAG00000033768 ENSBTAT00000047953;ENSBTAG00000037534 ENSBTAT00000042955	0		0		0
910	chr5	109352501	110032649	680149	both	BovineHD0500029336	BovineHD0500029549	24	208	0.308605	1	NM_001190424 WC1.3 WC1.3 molecule	8	NM_174941 CD163L1 CD163 molecule-like 1;AF090940;AK097143;AK098235;AK124194;AK127847;AK127911;BC036758	12	GLEAN_00454;GLEAN_00455;GLEAN_00456;GLEAN_00457;GLEAN_00458;GLEAN_12184;GLEAN_12185;GLEAN_12186;GLEAN_12187;GLEAN_12189;GLEAN_12190;GLEAN_12191	13	ENSBTAG00000030372 ENSBTAT00000042881;ENSBTAG00000030378 ENSBTAT00000021057;ENSBTAG00000037627 ENSBTAT00000042901;ENSBTAG00000037655 ENSBTAT00000052910 ENSBTAT00000052627 ENSBTAT00000049123;ENSBTAG00000038371 ENSBTAT00000053469;ENSBTAG00000038855 ENSBTAT00000028193 ENSBTAT00000055416 ENSBTAT00000056039;ENSBTAG00000039175 ENSBTAT00000055349;ENSBTAG00000039459 ENSBTAT00000057180;ENSBTAG00000039470 …	0		0		0
911	chr5	110229999	110257768	27770	loss	BovineHD0500029391	BovineHD0500029404	11	15	0.0222552	0		0		1	GLEAN_09902	0		0		0		0
912	chr5	111276775	111286899	10125	gain	BovineHD0500030007	BovineHD0500030014	8	1	Unique	0		3	NM_020373 ANO2 anoctamin 2;AY728143;BC033036	1	GLEAN_12625	0		0		0		0
913	chr5	111881907	111889752	7846	gain	BovineHD4100004035	BovineHD0500030249	4	3	0.00445104	0		0		1	GLEAN_12626	0		0		0		0
914	chr5	112752795	112816995	64201	gain	BovineHD0500030510	BovineHD0500030525	18	2	Multiple	0		0		0		0		0		0		0
915	chr5	113316283	113318373	2091	loss	BovineHD0500030725	BovineHD0500030727	3	1	Unique	0		0		1	GLEAN_02616	0		0		0		0
916	chr5	113618235	113639239	21005	gain	BovineHD0500030862	BovineHD0500030870	10	3	0.00445104	0		0		1	GLEAN_02617	0		0		0		0
917	chr5	113733412	113742758	9347	loss	BovineHD0500030907	BovineHD0500030909	4	1	Unique	1	NM_001098992 TULP3 tubby like protein 3	0		1	GLEAN_02608	1	ENSBTAG00000015879 ENSBTAT00000021105	0		0		0
918	chr5	115081113	115100537	19425	gain	BovineHD0500031303	BovineHD0500031309	8	1	Unique	0		0		0		0		0		0		0
919	chr5	115523406	115531453	8048	loss	BovineHD0500031404	BovineHD0500031406	3	15	0.0222552	0		0		0		0		0		0		0
920	chr5	117269418	117305494	36077	gain	BovineHD0500031938	BovineHD0500031957	21	3	0.00445104	1	NM_001191338 DMC1 DMC1 dosage suppressor of mck1 homolog, meiosis-specific homologous recombination (yeast)	2	NM_007068 DMC1 DMC1 dosage suppressor of mck1 homolog, meiosis-specific homologous recombination (yeast);BC035658	1	GLEAN_05773	1	ENSBTAG00000005936 ENSBTAT00000007794	0		0		0
921	chr5	118588034	118632936	44903	gain	BovineHD0500032362	BovineHD0500032372	12	2	Multiple	0		0		1	GLEAN_16391	0		0		0		0
922	chr5	121230672	121447669	216998	gain	BovineHD0500033149	BovineHD0500033208	52	4	0.00593472	1	NM_001192582 SCUBE1 signal peptide, CUB domain, EGF-like 1	2	NM_173050 SCUBE1 signal peptide, CUB domain, EGF-like 1;BC047916	2	GLEAN_21475;GLEAN_21526	2	ENSBTAG00000038410 ENSBTAT00000036156;ENSBTAG00000039694 ENSBTAT00000014979	0		0		0
923	chr5	121478286	121495024	16739	gain	BovineHD0500033447	BovineHD0500033459	12	1	Unique	0		0		0		0		0		0		0
924	chr5	121555066	121585032	29967	both	BovineHD0500033495	BovineHD0500033509	15	4	0.00593472	2	NM_001083805 PARVG parvin, gamma;NM_001102299 PARVB parvin, beta	6	NM_001003828 PARVB parvin, beta;NM_013327 PARVB parvin, beta;NM_018222 PARVA parvin, alpha;NM_022141 PARVG parvin, gamma;BC046103;CR619524	2	GLEAN_16538;GLEAN_16539	2	ENSBTAG00000008057 ENSBTAT00000042594;ENSBTAG00000021978 ENSBTAT00000029307	0		0		0
925	chr5	123379071	123383410	4340	gain	BovineHD0500034047	BovineHD0500034050	5	2	Multiple	1	NM_001034036 PPARA peroxisome proliferator-activated receptor alpha	2	NM_001001930;NM_032644	1	GLEAN_18495	1	ENSBTAG00000008063 ENSBTAT00000010606	0		0		0
926	chr5	123441501	123471781	30281	gain	BovineHD0500034182	BovineHD0500034178	4	5	0.0074184	0		1	NM_006071 PKDREJ polycystic kidney disease (polycystin) and REJ homolog (sperm receptor for egg jelly homolog, sea urchin)	1	GLEAN_18485	1	ENSBTAG00000003017 ENSBTAT00000003924 ENSBTAT00000056392 ENSBTAT00000042586	0		0		0
927	chr5	124725741	124732823	7083	loss	BovineHD0500034510	BovineHD0500034513	4	2	Multiple	0		0		0		0		0		0		0
928	chr5	124778425	124782428	4004	loss	BovineHD0500034537	BovineHD0500034540	4	2	Multiple	0		0		0		0		0		0		0
929	chr5	124884625	125159523	274899	both	BovineHD0500034600	BovineHD0500034736	139	2	Multiple	0		0		0		0		0		0		0
930	chr5	125341993	125364393	22401	loss	BovineHD0500034807	ARS-USMARC-Parent-DQ846688-rs29023691	13	2	Multiple	0		0		0		0		0		0		0
931	chr5	125404078	125413531	9454	loss	BovineHD0500034851	BovineHD0500034859	10	5	0.0074184	0		0		0		0		0		0		0
932	chr5	125641913	125687537	45625	loss	BovineHD0500034926	BovineHD0500034940	16	2	Multiple	1	NM_001077000 FAM19A5 chemokine-like protein TAFA-5-like	1	CR749234	1	GLEAN_01627	1	ENSBTAG00000022986 ENSBTAT00000031229	0		0		0
933	chr5	125707921	125712077	4157	loss	BovineHD0500034947	BovineHD4100004197	5	5	0.0074184	0		0		0		0		0		0		0
934	chr5	125791741	125804606	12866	loss	BovineHD0500034972	ARS-BFGL-NGS-100728	5	18	0.0267062	0		0		0		0		0		0		0
935	chr6	625	970993	970369	both	BovineHD0600000011	BovineHD0600000228	220	50	0.074184	0		28	NM_002032 FTH1 ferritin, heavy polypeptide 1;NM_002105 H2AFX H2A histone family, member X;NM_003509 HIST1H2AI histone cluster 1, H2ai;NM_003510 HIST1H2AK histone cluster 1, H2ak;NM_003511 HIST1H2AL histone cluster 1, H2al;NM_003512 HIST1H2AC histone cluster 1, H2ac;NM_003513 HIST1H2AB histone cluster 1, H2ab;NM_003514 HIST1H2AM histone cluster 1, H2am;NM_003516 HIST2H2AA3 histone cluster 2, H2aa3…	3	GLEAN_01607;GLEAN_01606;GLEAN_01605	2	ENSBTAG00000035206 ENSBTAT00000055455;ENSBTAG00000038601 ENSBTAT00000045062	6	Teat placement QTL 1568 TPL;Somatic Cell Count QTL 2494 SCC;Longissimus muscle area QTL 4905 LMA;Fat percentage QTL 7072 FATP;Calving ease QTL 3563 CALEASE;Calving ease QTL 3562 CALEASE	1	FTH1 ferritin, heavy polypeptide 1 NM_002032 2495 Iron overload, autosomal dominant (3)	0
936	chr6	1018347	1058526	40180	loss	BovineHD0600000246	BovineHD0600000256	11	72	0.106825	0		1	AK127847	0		0		5	Somatic Cell Count QTL 2494 SCC;Longissimus muscle area QTL 4905 LMA;Fat percentage QTL 7072 FATP;Calving ease QTL 3563 CALEASE;Calving ease QTL 3562 CALEASE	0		0
937	chr6	1178270	1202246	23977	gain	BovineHD0600000305	ARS-BFGL-NGS-16502	7	5	0.0074184	0		0		0		0		5	Somatic Cell Count QTL 2494 SCC;Longissimus muscle area QTL 4905 LMA;Fat percentage QTL 7072 FATP;Calving ease QTL 3563 CALEASE;Calving ease QTL 3562 CALEASE	0		0
938	chr6	1725603	1799223	73621	both	BovineHD0600000548	BovineHD0600000567	19	4	0.00593472	2	NM_001035034 LOC506277 hypothetical protein LOC506277;NM_001046025 TKTL2 transketolase-like 2	6	NM_001064 TKT transketolase;NM_012253 TKTL1 transketolase-like 1;NM_018352 C4orf43 chromosome 4 open reading frame 43;NM_032136 TKTL2 transketolase-like 2;BC025382;BC028707	2	GLEAN_19292;GLEAN_19290	2	ENSBTAG00000008947 ENSBTAT00000011778;ENSBTAG00000012658 ENSBTAT00000016796	6	Somatic Cell Count QTL 2494 SCC;Longissimus muscle area QTL 4905 LMA;Fat percentage QTL 7072 FATP;Social separation--Walking/running QTL 7131 SSWR;Calving ease QTL 3563 CALEASE;Calving ease QTL 3562 CALEASE	0		0
939	chr6	2856274	2858435	2162	loss	BovineHD0600000734	BovineHD0600000736	3	1	Unique	0		0		0		0		6	Somatic Cell Count QTL 2494 SCC;Longissimus muscle area QTL 4905 LMA;Social separation--Walking/running QTL 7131 SSWR;Milk yield QTL 4717 MY;Calving ease QTL 3563 CALEASE;Calving ease QTL 3562 CALEASE	0		0
940	chr6	2951547	2980916	29370	loss	BovineHD0600000767	BovineHD0600000775	11	1	Unique	0		0		0		0		6	Somatic Cell Count QTL 2494 SCC;Longissimus muscle area QTL 4905 LMA;Social separation--Walking/running QTL 7131 SSWR;Milk yield QTL 4717 MY;Calving ease QTL 3563 CALEASE;Calving ease QTL 3562 CALEASE	0		0
941	chr6	2990100	3010239	20140	loss	BovineHD0600000778	BovineHD0600000784	8	7	0.0103858	0		0		0		0		6	Somatic Cell Count QTL 2494 SCC;Longissimus muscle area QTL 4905 LMA;Social separation--Walking/running QTL 7131 SSWR;Milk yield QTL 4717 MY;Calving ease QTL 3563 CALEASE;Calving ease QTL 3562 CALEASE	0		0
942	chr6	3091815	3118059	26245	gain	BovineHD0600000797	BovineHD0600000803	7	53	0.078635	0		0		0		0		6	Somatic Cell Count QTL 2494 SCC;Longissimus muscle area QTL 4905 LMA;Social separation--Walking/running QTL 7131 SSWR;Milk yield QTL 4717 MY;Calving ease QTL 3563 CALEASE;Calving ease QTL 3562 CALEASE	0		0
943	chr6	3626656	3640827	14172	loss	Hapmap23359-BTA-143727	BovineHD0600000942	5	21	0.0311573	0		0		0		0		10	Somatic Cell Count QTL 2494 SCC;Longissimus muscle area QTL 4905 LMA;Social separation--Walking/running QTL 7131 SSWR;Milk yield QTL 4717 MY;Protein Yield (EBV) QTL 6065 PY;Fat thickness QTL 3544 FATTH;Body weight (birth) QTL 2616 BW;Dairy form QTL 4629 DYFORM;Calving ease QTL 3563 CALEASE;Calving ease QTL 3562 CALEASE	0		0
944	chr6	4067045	4073621	6577	loss	BovineHD0600001075	BovineHD0600001078	4	3	0.00445104	1	NM_001192681 QRFPR pyroglutamylated RFamide peptide receptor	1	AF090940	1	GLEAN_04805	1	ENSBTAG00000008255 ENSBTAT00000010865	10	Somatic Cell Count QTL 2494 SCC;Longissimus muscle area QTL 4905 LMA;Social separation--Walking/running QTL 7131 SSWR;Milk yield QTL 4717 MY;Protein Yield (EBV) QTL 6065 PY;Fat thickness QTL 3544 FATTH;Body weight (birth) QTL 2616 BW;Dairy form QTL 4629 DYFORM;Calving ease QTL 3563 CALEASE;Calving ease QTL 3562 CALEASE	0		0
945	chr6	4598898	4602959	4062	gain	BovineHD0600001197	BovineHD0600001199	3	2	Multiple	1	NM_001192907 PRDM5 PR domain containing 5	2	NM_018699 PRDM5 PR domain containing 5;BC066942	0		0		11	Somatic Cell Count QTL 2494 SCC;Longissimus muscle area QTL 4905 LMA;Social separation--Walking/running QTL 7131 SSWR;Protein Yield (EBV) QTL 6065 PY;Fat thickness QTL 3544 FATTH;Body weight (birth) QTL 2616 BW;Dairy form QTL 4629 DYFORM;Body weight (birth) QTL 1366 BW;Average Daily Gain QTL 4414 ADG;Calving ease QTL 3563 CALEASE;Calving ease QTL 3562 CALEASE	0		0
946	chr6	4965882	4989089	23208	loss	BovineHD0600001300	BovineHD0600001309	9	2	Multiple	0		0		0		0		10	Social separation--Walking/running QTL 7131 SSWR;Protein Yield (EBV) QTL 6065 PY;Dairy form QTL 4629 DYFORM;Body weight (birth) QTL 1366 BW;Average Daily Gain QTL 4414 ADG;Pre-weaning average daily gain QTL 2621 PWADG;Daughter deviation fat yield QTL 3740 DDF;abomasum displacement QTL 5119 AD;Calving ease QTL 3563 CALEASE;Calving ease QTL 3562 CALEASE	0		0
947	chr6	5459755	5489909	30155	gain	BovineHD0600001410	BovineHD0600001413	4	2	Multiple	0		1	AF090940	0		0		10	Social separation--Walking/running QTL 7131 SSWR;Dairy form QTL 4629 DYFORM;Body weight (birth) QTL 1366 BW;Average Daily Gain QTL 4414 ADG;Pre-weaning average daily gain QTL 2621 PWADG;Daughter deviation fat yield QTL 3740 DDF;abomasum displacement QTL 5119 AD;Protein yield QTL 2660 PY;Calving ease QTL 3563 CALEASE;Calving ease QTL 3562 CALEASE	0		0
948	chr6	6744805	6852887	108083	both	BovineHD0600001526	BovineHD0600001559	19	11	0.0163205	1	NM_001025332 FABP2 fatty acid binding protein 2, intestinal	11	NM_000134 FABP2 fatty acid binding protein 2, intestinal;NM_001001701 C4orf3 chromosome 4 open reading frame 3;NM_001083 PDE5A phosphodiesterase 5A, cGMP-specific;NM_019050 USP53 ubiquitin specific peptidase 53;NM_033430 PDE5A phosphodiesterase 5A, cGMP-specific;NM_033437 PDE5A phosphodiesterase 5A, cGMP-specific;AK097143;AK098235;BC017382;BC036758;CR749490	4	GLEAN_22494;GLEAN_22495;GLEAN_22496;GLEAN_22493	3	ENSBTAG00000010350 ENSBTAT00000013666 ENSBTAT00000049054;ENSBTAG00000010900 ENSBTAT00000014482 ENSBTAT00000055216;ENSBTAG00000017045 ENSBTAT00000022662	8	Social separation--Walking/running QTL 7131 SSWR;Body weight (birth) QTL 1366 BW;Pre-weaning average daily gain QTL 2621 PWADG;Daughter deviation fat yield QTL 3740 DDF;abomasum displacement QTL 5119 AD;Protein yield QTL 2660 PY;Calving ease QTL 3563 CALEASE;Calving ease QTL 3562 CALEASE	0		0
949	chr6	6995395	7009873	14479	loss	ARS-BFGL-NGS-104900	BovineHD0600001593	6	3	0.00445104	1	NM_001015676 MYOZ2 myozenin 2	0		0		1	ENSBTAG00000002574 ENSBTAT00000003330	8	Social separation--Walking/running QTL 7131 SSWR;Body weight (birth) QTL 1366 BW;Pre-weaning average daily gain QTL 2621 PWADG;Daughter deviation fat yield QTL 3740 DDF;abomasum displacement QTL 5119 AD;Protein yield QTL 2660 PY;Calving ease QTL 3563 CALEASE;Calving ease QTL 3562 CALEASE	0		0
950	chr6	7171031	7204099	33069	loss	BovineHD0600001629	BovineHD0600001642	12	2	Multiple	1	NM_001083751 SYNPO2 synaptopodin 2	0		0		1	ENSBTAG00000006434 ENSBTAT00000008434	8	Social separation--Walking/running QTL 7131 SSWR;Body weight (birth) QTL 1366 BW;Pre-weaning average daily gain QTL 2621 PWADG;Daughter deviation fat yield QTL 3740 DDF;abomasum displacement QTL 5119 AD;Protein yield QTL 2660 PY;Calving ease QTL 3563 CALEASE;Calving ease QTL 3562 CALEASE	0		0
951	chr6	7781735	7874908	93174	gain	BTB-00242610	BovineHD0600001848	21	1	Unique	1	NM_001193222 PRSS12 protease, serine, 12 (neurotrypsin, motopsin)	7	NM_001543 NDST1 N-deacetylase/N-sulfotransferase (heparan glucosaminyl) 1;NM_002574 PRDX1 peroxiredoxin 1;NM_003619 PRSS12 protease, serine, 12 (neurotrypsin, motopsin);NM_003635 NDST2 N-deacetylase/N-sulfotransferase (heparan glucosaminyl) 2;NM_004784 NDST3 N-deacetylase/N-sulfotransferase (heparan glucosaminyl) 3;NM_022569 NDST4 N-deacetylase/N-sulfotransferase (heparan glucosaminyl) 4;AK124194	2	GLEAN_23760;GLEAN_23764	1	ENSBTAG00000020705 ENSBTAT00000027594	8	Social separation--Walking/running QTL 7131 SSWR;Body weight (birth) QTL 1366 BW;Pre-weaning average daily gain QTL 2621 PWADG;Daughter deviation fat yield QTL 3740 DDF;abomasum displacement QTL 5119 AD;Protein yield QTL 2660 PY;Calving ease QTL 3563 CALEASE;Calving ease QTL 3562 CALEASE	1	PRSS12 protease, serine, 12 (neurotrypsin, motopsin) NM_003619 8492 Mental retardation, autosomal recessive 1, 249500 (3)	0
952	chr6	8199390	8351664	152275	both	BovineHD0600001950	BTA-75766-no-rs	42	3	0.00445104	0		0		0		0		10	Social separation--Walking/running QTL 7131 SSWR;Body weight (birth) QTL 1366 BW;Pre-weaning average daily gain QTL 2621 PWADG;Daughter deviation fat yield QTL 3740 DDF;abomasum displacement QTL 5119 AD;Protein yield QTL 2660 PY;Protein Percentage QTL 2520 PP;Milk yield QTL 4718 MY;Calving ease QTL 3563 CALEASE;Calving ease QTL 3562 CALEASE	0		0
953	chr6	8550482	8569284	18803	both	BovineHD0600002051	BovineHD0600002054	4	2	Multiple	0		1	AF090940	0		0		10	Social separation--Walking/running QTL 7131 SSWR;Body weight (birth) QTL 1366 BW;Pre-weaning average daily gain QTL 2621 PWADG;Daughter deviation fat yield QTL 3740 DDF;abomasum displacement QTL 5119 AD;Protein yield QTL 2660 PY;Protein Percentage QTL 2520 PP;Milk yield QTL 4718 MY;Calving ease QTL 3563 CALEASE;Calving ease QTL 3562 CALEASE	0		0
954	chr6	9315066	9337874	22809	loss	BovineHD0600002255	BTA-104961-no-rs	10	10	0.0148368	0		0		0		0		15	Body weight (birth) QTL 1366 BW;Daughter deviation fat yield QTL 3740 DDF;abomasum displacement QTL 5119 AD;Protein Percentage QTL 2520 PP;Milk yield QTL 4718 MY;Hematin pigment concentration QTL 4820 HEME;Hip height QTL 3421 HIPHT;Body weight (birth) QTL 2617 BW;Daughter deviation milk yield QTL 3734 DDMY;Fat Percentage QTL 2514 FP;Fat Percentage QTL 2724 FP;Clinical mastitis QTL 2493 CM;Bovine …	0		0
955	chr6	9547557	9556423	8867	loss	BovineHD0600002303	ARS-BFGL-NGS-102941	4	1	Unique	0		0		0		0		15	Body weight (birth) QTL 1366 BW;Daughter deviation fat yield QTL 3740 DDF;abomasum displacement QTL 5119 AD;Protein Percentage QTL 2520 PP;Milk yield QTL 4718 MY;Hematin pigment concentration QTL 4820 HEME;Hip height QTL 3421 HIPHT;Body weight (birth) QTL 2617 BW;Daughter deviation milk yield QTL 3734 DDMY;Fat Percentage QTL 2514 FP;Fat Percentage QTL 2724 FP;Clinical mastitis QTL 2493 CM;Bovine …	0		0
956	chr6	9710814	9741788	30975	both	BovineHD0600002366	BovineHD0600002376	9	2	Multiple	0		0		0		0		16	Body weight (birth) QTL 1366 BW;Daughter deviation fat yield QTL 3740 DDF;abomasum displacement QTL 5119 AD;Protein Percentage QTL 2520 PP;Milk yield QTL 4718 MY;Hematin pigment concentration QTL 4820 HEME;Hip height QTL 3421 HIPHT;Body weight (birth) QTL 2617 BW;Daughter deviation milk yield QTL 3734 DDMY;Fat Percentage QTL 2514 FP;Fat Percentage QTL 2724 FP;Clinical mastitis QTL 2493 CM;Bovine …	0		0
957	chr6	10032526	10050499	17974	loss	BovineHD0600002445	BovineHD0600002453	9	1	Unique	0		0		0		0		17	Body weight (birth) QTL 1366 BW;Daughter deviation fat yield QTL 3740 DDF;abomasum displacement QTL 5119 AD;Protein Percentage QTL 2520 PP;Milk yield QTL 4718 MY;Hematin pigment concentration QTL 4820 HEME;Hip height QTL 3421 HIPHT;Body weight (birth) QTL 2617 BW;Daughter deviation milk yield QTL 3734 DDMY;Fat Percentage QTL 2514 FP;Fat Percentage QTL 2724 FP;Clinical mastitis QTL 2493 CM;Bovine …	0		0
958	chr6	10349260	10356352	7093	both	BovineHD0600002484	BovineHD0600002485	3	6	0.00890208	0		1	AF090940	0		0		16	Body weight (birth) QTL 1366 BW;Daughter deviation fat yield QTL 3740 DDF;abomasum displacement QTL 5119 AD;Hematin pigment concentration QTL 4820 HEME;Hip height QTL 3421 HIPHT;Body weight (birth) QTL 2617 BW;Daughter deviation milk yield QTL 3734 DDMY;Fat Percentage QTL 2514 FP;Fat Percentage QTL 2724 FP;Clinical mastitis QTL 2493 CM;Bovine spongiform encephalopathy QTL 1737 BSE;Protein Percent…	0		0
959	chr6	10405184	10409212	4029	gain	BovineHD0600002491	BovineHD0600002493	3	6	0.00890208	0		1	AF090940	0		0		16	Body weight (birth) QTL 1366 BW;Daughter deviation fat yield QTL 3740 DDF;abomasum displacement QTL 5119 AD;Hematin pigment concentration QTL 4820 HEME;Hip height QTL 3421 HIPHT;Body weight (birth) QTL 2617 BW;Daughter deviation milk yield QTL 3734 DDMY;Fat Percentage QTL 2514 FP;Fat Percentage QTL 2724 FP;Clinical mastitis QTL 2493 CM;Bovine spongiform encephalopathy QTL 1737 BSE;Protein Percent…	0		0
960	chr6	10600742	10604609	3868	loss	BTB-01322092	BovineHD0600002527	3	2	Multiple	0		0		0		0		16	Body weight (birth) QTL 1366 BW;Daughter deviation fat yield QTL 3740 DDF;abomasum displacement QTL 5119 AD;Hematin pigment concentration QTL 4820 HEME;Hip height QTL 3421 HIPHT;Body weight (birth) QTL 2617 BW;Daughter deviation milk yield QTL 3734 DDMY;Fat Percentage QTL 2514 FP;Fat Percentage QTL 2724 FP;Clinical mastitis QTL 2493 CM;Bovine spongiform encephalopathy QTL 1737 BSE;Protein Percent…	0		0
961	chr6	10662388	10674870	12483	loss	BovineHD0600002569	BTB-01827197	4	3	0.00445104	0		0		0		0		16	Body weight (birth) QTL 1366 BW;Daughter deviation fat yield QTL 3740 DDF;abomasum displacement QTL 5119 AD;Hematin pigment concentration QTL 4820 HEME;Hip height QTL 3421 HIPHT;Body weight (birth) QTL 2617 BW;Daughter deviation milk yield QTL 3734 DDMY;Fat Percentage QTL 2514 FP;Fat Percentage QTL 2724 FP;Clinical mastitis QTL 2493 CM;Bovine spongiform encephalopathy QTL 1737 BSE;Protein Percent…	0		0
962	chr6	10915823	11013839	98017	both	BovineHD0600002639	BovineHD0600002666	29	5	0.0074184	0		1	AF090940	0		0		16	Body weight (birth) QTL 1366 BW;Daughter deviation fat yield QTL 3740 DDF;abomasum displacement QTL 5119 AD;Hematin pigment concentration QTL 4820 HEME;Hip height QTL 3421 HIPHT;Body weight (birth) QTL 2617 BW;Daughter deviation milk yield QTL 3734 DDMY;Fat Percentage QTL 2514 FP;Fat Percentage QTL 2724 FP;Clinical mastitis QTL 2493 CM;Bovine spongiform encephalopathy QTL 1737 BSE;Protein Percent…	0		0
963	chr6	11219306	11222803	3498	both	BovineHD0600002729	BovineHD0600002732	4	4	0.00593472	0		0		0		0		17	Body weight (birth) QTL 1366 BW;Daughter deviation fat yield QTL 3740 DDF;abomasum displacement QTL 5119 AD;Hematin pigment concentration QTL 4820 HEME;Hip height QTL 3421 HIPHT;Body weight (birth) QTL 2617 BW;Daughter deviation milk yield QTL 3734 DDMY;Fat Percentage QTL 2514 FP;Fat Percentage QTL 2724 FP;Clinical mastitis QTL 2493 CM;Bovine spongiform encephalopathy QTL 1737 BSE;Protein Percent…	0		0
964	chr6	11325468	11362801	37334	both	BovineHD0600002753	BovineHD0600002774	7	5	0.0074184	0		5	AK097143;AK098235;AK124194;AK127847;BC036758	0		0		17	Body weight (birth) QTL 1366 BW;Daughter deviation fat yield QTL 3740 DDF;abomasum displacement QTL 5119 AD;Hematin pigment concentration QTL 4820 HEME;Hip height QTL 3421 HIPHT;Body weight (birth) QTL 2617 BW;Daughter deviation milk yield QTL 3734 DDMY;Fat Percentage QTL 2514 FP;Fat Percentage QTL 2724 FP;Clinical mastitis QTL 2493 CM;Bovine spongiform encephalopathy QTL 1737 BSE;Protein Percent…	0		0
965	chr6	11569638	11576336	6699	loss	BovineHD0600002832	BovineHD0600002834	4	5	0.0074184	0		0		0		0		18	Body weight (birth) QTL 1366 BW;Daughter deviation fat yield QTL 3740 DDF;abomasum displacement QTL 5119 AD;Hematin pigment concentration QTL 4820 HEME;Hip height QTL 3421 HIPHT;Body weight (birth) QTL 2617 BW;Daughter deviation milk yield QTL 3734 DDMY;Fat Percentage QTL 2514 FP;Fat Percentage QTL 2724 FP;Clinical mastitis QTL 2493 CM;Bovine spongiform encephalopathy QTL 1737 BSE;Protein Percent…	0		0
966	chr6	12205346	12304725	99380	loss	BovineHD0600003046	BovineHD0600003081	36	4	0.00593472	0		0		0		0		16	Body weight (birth) QTL 1366 BW;Daughter deviation fat yield QTL 3740 DDF;abomasum displacement QTL 5119 AD;Hematin pigment concentration QTL 4820 HEME;Hip height QTL 3421 HIPHT;Body weight (birth) QTL 2617 BW;Daughter deviation milk yield QTL 3734 DDMY;Fat Percentage QTL 2514 FP;Fat Percentage QTL 2724 FP;Clinical mastitis QTL 2493 CM;Bovine spongiform encephalopathy QTL 1737 BSE;Protein Percent…	0		0
967	chr6	12358730	12428083	69354	loss	BTA-112689-no-rs	BovineHD0600003117	17	4	0.00593472	0		1	AF090940	0		0		17	Body weight (birth) QTL 1366 BW;Daughter deviation fat yield QTL 3740 DDF;abomasum displacement QTL 5119 AD;Hematin pigment concentration QTL 4820 HEME;Hip height QTL 3421 HIPHT;Body weight (birth) QTL 2617 BW;Daughter deviation milk yield QTL 3734 DDMY;Fat Percentage QTL 2514 FP;Fat Percentage QTL 2724 FP;Clinical mastitis QTL 2493 CM;Bovine spongiform encephalopathy QTL 1737 BSE;Protein Percent…	0		0
968	chr6	12472475	12516691	44217	loss	BTA-88018-no-rs	Hapmap26355-BTA-123034	20	1	Unique	0		0		0		0		17	Body weight (birth) QTL 1366 BW;Daughter deviation fat yield QTL 3740 DDF;abomasum displacement QTL 5119 AD;Hematin pigment concentration QTL 4820 HEME;Hip height QTL 3421 HIPHT;Body weight (birth) QTL 2617 BW;Daughter deviation milk yield QTL 3734 DDMY;Fat Percentage QTL 2514 FP;Fat Percentage QTL 2724 FP;Clinical mastitis QTL 2493 CM;Bovine spongiform encephalopathy QTL 1737 BSE;Protein Percent…	0		0
969	chr6	13674067	13685094	11028	loss	BovineHD0600003585	BovineHD0600003594	9	1	Unique	0		0		0		0		17	Body weight (birth) QTL 1366 BW;Daughter deviation fat yield QTL 3740 DDF;Hematin pigment concentration QTL 4820 HEME;Hip height QTL 3421 HIPHT;Daughter deviation milk yield QTL 3734 DDMY;Fat Percentage QTL 2514 FP;Fat Percentage QTL 2724 FP;Clinical mastitis QTL 2493 CM;Bovine spongiform encephalopathy QTL 1737 BSE;Protein Percentage QTL 1508 PP;Rump width QTL 3425 RUMWD;Body weight (birth) QTL …	0		0
970	chr6	13888817	13904898	16082	both	BovineHD0600003685	BovineHD3000014345	7	87	0.12908	0		0		0		0		17	Body weight (birth) QTL 1366 BW;Daughter deviation fat yield QTL 3740 DDF;Hematin pigment concentration QTL 4820 HEME;Hip height QTL 3421 HIPHT;Daughter deviation milk yield QTL 3734 DDMY;Fat Percentage QTL 2514 FP;Fat Percentage QTL 2724 FP;Clinical mastitis QTL 2493 CM;Bovine spongiform encephalopathy QTL 1737 BSE;Protein Percentage QTL 1508 PP;Rump width QTL 3425 RUMWD;Body weight (birth) QTL …	0		0
971	chr6	14500018	14530459	30442	loss	BovineHD0600003896	ARS-BFGL-NGS-19120	8	5	0.0074184	1	NM_001076961 C4orf32 C4orf32 homolog	0		0		1	ENSBTAG00000017375 ENSBTAT00000023103	16	Body weight (birth) QTL 1366 BW;Daughter deviation fat yield QTL 3740 DDF;Hip height QTL 3421 HIPHT;Daughter deviation milk yield QTL 3734 DDMY;Fat Percentage QTL 2514 FP;Fat Percentage QTL 2724 FP;Clinical mastitis QTL 2493 CM;Bovine spongiform encephalopathy QTL 1737 BSE;Protein Percentage QTL 1508 PP;Rump width QTL 3425 RUMWD;Fat Percentage QTL 2662 FP;Body weight (birth) QTL 2618 BW;Fat Perce…	0		0
972	chr6	17174351	17179833	5483	loss	BovineHD4100004273	BovineHD0600004620	4	1	Unique	1	NM_001075171 CCDC109B coiled-coil domain containing 109B	0		1	GLEAN_06452	1	ENSBTAG00000012995 ENSBTAT00000017276	17	Body weight (birth) QTL 1366 BW;Daughter deviation fat yield QTL 3740 DDF;Hip height QTL 3421 HIPHT;Daughter deviation milk yield QTL 3734 DDMY;Fat Percentage QTL 2514 FP;Fat Percentage QTL 2724 FP;Clinical mastitis QTL 2493 CM;Bovine spongiform encephalopathy QTL 1737 BSE;Protein Percentage QTL 1508 PP;Rump width QTL 3425 RUMWD;Body weight (birth) QTL 2618 BW;Fat Percentage QTL 1753 FP;Fat perce…	0		0
973	chr6	17635771	17647707	11937	loss	BovineHD0600004773	BovineHD0600004777	4	8	0.0118694	0		0		1	GLEAN_06467	0		19	Body weight (birth) QTL 1366 BW;Daughter deviation fat yield QTL 3740 DDF;Hip height QTL 3421 HIPHT;Daughter deviation milk yield QTL 3734 DDMY;Fat Percentage QTL 2514 FP;Fat Percentage QTL 2724 FP;Clinical mastitis QTL 2493 CM;Bovine spongiform encephalopathy QTL 1737 BSE;Protein Percentage QTL 1508 PP;Rump width QTL 3425 RUMWD;Body weight (birth) QTL 2618 BW;Fat Percentage QTL 1753 FP;Fat perce…	0		0
974	chr6	17660632	17662991	2360	loss	BovineHD0600004781	BTB-00247494	3	2	Multiple	0		0		1	GLEAN_06467	0		19	Body weight (birth) QTL 1366 BW;Daughter deviation fat yield QTL 3740 DDF;Hip height QTL 3421 HIPHT;Daughter deviation milk yield QTL 3734 DDMY;Fat Percentage QTL 2514 FP;Fat Percentage QTL 2724 FP;Clinical mastitis QTL 2493 CM;Bovine spongiform encephalopathy QTL 1737 BSE;Protein Percentage QTL 1508 PP;Rump width QTL 3425 RUMWD;Body weight (birth) QTL 2618 BW;Fat Percentage QTL 1753 FP;Fat perce…	0		0
975	chr6	19010395	19024873	14479	gain	BovineHD0600005203	BovineHD0600005209	8	4	0.00593472	0		0		0		0		21	Body weight (birth) QTL 1366 BW;Daughter deviation fat yield QTL 3740 DDF;Hip height QTL 3421 HIPHT;Fat Percentage QTL 2514 FP;Fat Percentage QTL 2724 FP;Clinical mastitis QTL 2493 CM;Bovine spongiform encephalopathy QTL 1737 BSE;Protein Percentage QTL 1508 PP;Rump width QTL 3425 RUMWD;Fat Percentage QTL 1753 FP;Fat percentage QTL 7078 FATP;Longissimus muscle area QTL 1368 LMA;Protein Percentage …	0		0
976	chr6	20420633	20462138	41506	loss	BovineHD0600005567	BovineHD0600005581	15	1	Unique	0		0		1	GLEAN_10498	1	ENSBTAG00000004227 ENSBTAT00000005539	23	Body weight (birth) QTL 1366 BW;Daughter deviation fat yield QTL 3740 DDF;Hip height QTL 3421 HIPHT;Fat Percentage QTL 2514 FP;Fat Percentage QTL 2724 FP;Clinical mastitis QTL 2493 CM;Bovine spongiform encephalopathy QTL 1737 BSE;Protein Percentage QTL 1508 PP;Rump width QTL 3425 RUMWD;Fat Percentage QTL 1753 FP;Fat percentage QTL 7078 FATP;Longissimus muscle area QTL 1368 LMA;Protein Percentage …	0		0
977	chr6	21147606	21157091	9486	gain	BovineHD0600005806	BovineHD0600005811	7	1	Unique	0		0		0		0		22	Body weight (birth) QTL 1366 BW;Hip height QTL 3421 HIPHT;Fat Percentage QTL 2724 FP;Clinical mastitis QTL 2493 CM;Bovine spongiform encephalopathy QTL 1737 BSE;Protein Percentage QTL 1508 PP;Rump width QTL 3425 RUMWD;Fat Percentage QTL 1753 FP;Fat percentage QTL 7078 FATP;Longissimus muscle area QTL 1368 LMA;Carcass weight QTL 1369 CWT;Body weight (yearling) QTL 1367 W365;Feed conversion ratio Q…	0		0
978	chr6	21775860	21786084	10225	loss	BovineHD0600005953	BovineHD0600005957	5	6	0.00890208	0		0		0		0		18	Body weight (birth) QTL 1366 BW;Hip height QTL 3421 HIPHT;Fat Percentage QTL 2724 FP;Clinical mastitis QTL 2493 CM;Bovine spongiform encephalopathy QTL 1737 BSE;Protein Percentage QTL 1508 PP;Rump width QTL 3425 RUMWD;Fat Percentage QTL 1753 FP;Fat percentage QTL 7078 FATP;Longissimus muscle area QTL 1368 LMA;Carcass weight QTL 1369 CWT;Body weight (yearling) QTL 1367 W365;Feed conversion ratio Q…	0		0
979	chr6	22376328	22377466	1139	loss	BovineHD0600006120	BovineHD0600006122	3	2	Multiple	0		0		0		0		18	Body weight (birth) QTL 1366 BW;Hip height QTL 3421 HIPHT;Fat Percentage QTL 2724 FP;Clinical mastitis QTL 2493 CM;Bovine spongiform encephalopathy QTL 1737 BSE;Protein Percentage QTL 1508 PP;Rump width QTL 3425 RUMWD;Fat Percentage QTL 1753 FP;Fat percentage QTL 7078 FATP;Longissimus muscle area QTL 1368 LMA;Carcass weight QTL 1369 CWT;Body weight (yearling) QTL 1367 W365;Feed conversion ratio Q…	0		0
980	chr6	24089673	24096439	6767	loss	BovineHD0600006597	BovineHD0600006599	3	3	0.00445104	0		1	AK027652	1	GLEAN_01743	1	ENSBTAG00000005668 ENSBTAT00000007448	21	Body weight (birth) QTL 1366 BW;Hip height QTL 3421 HIPHT;Fat Percentage QTL 2724 FP;Clinical mastitis QTL 2493 CM;Bovine spongiform encephalopathy QTL 1737 BSE;Protein Percentage QTL 1508 PP;Rump width QTL 3425 RUMWD;Fat Percentage QTL 1753 FP;Fat percentage QTL 7078 FATP;Longissimus muscle area QTL 1368 LMA;Carcass weight QTL 1369 CWT;Body weight (yearling) QTL 1367 W365;Feed conversion ratio Q…	0		0
981	chr6	28376290	28379349	3060	loss	BovineHD0600007745	BovineHD0600007747	3	2	Multiple	0		1	NM_174952 C4orf37 chromosome 4 open reading frame 37	1	GLEAN_22841	1	ENSBTAG00000044090 ENSBTAT00000061428	16	Hip height QTL 3421 HIPHT;Clinical mastitis QTL 2493 CM;Bovine spongiform encephalopathy QTL 1737 BSE;Protein Percentage QTL 1508 PP;Rump width QTL 3425 RUMWD;Feed conversion ratio QTL 5273 FCR;Fat yield QTL 2731 FY;Protein Percentage QTL 2511 PP;Milk yield QTL 2723 MY;Milk yield QTL 1517 MY;Milk yield QTL 1757 MY;Productive life (EBV) QTL 6178 PL;Protein Percentage QTL 4774 PP;Milk yield QTL 154…	0		0
982	chr6	29735119	29738083	2965	gain	BovineHD0600008164	BovineHD0600008167	4	1	Unique	0		0		0		0		15	Hip height QTL 3421 HIPHT;Clinical mastitis QTL 2493 CM;Bovine spongiform encephalopathy QTL 1737 BSE;Protein Percentage QTL 1508 PP;Rump width QTL 3425 RUMWD;Feed conversion ratio QTL 5273 FCR;Fat yield QTL 2731 FY;Protein Percentage QTL 2511 PP;Milk yield QTL 2723 MY;Milk yield QTL 1517 MY;Milk yield QTL 1542 MY;Average Daily Gain QTL 4415 ADG;Age at puberty (EBV) QTL 6069 PUBAGE;Fat thickness …	0		0
983	chr6	30774010	30780596	6587	loss	BovineHD0600008454	BovineHD0600008459	7	3	0.00445104	0		1	AF090940	0		0		11	Hip height QTL 3421 HIPHT;Clinical mastitis QTL 2493 CM;Bovine spongiform encephalopathy QTL 1737 BSE;Protein Percentage QTL 1508 PP;Rump width QTL 3425 RUMWD;Fat yield QTL 2731 FY;Protein Percentage QTL 2511 PP;Milk yield QTL 2723 MY;Milk yield QTL 1517 MY;Fat thickness QTL 3545 FATTH;subcutaneous fat QTL 7087 SUBFAT	0		0
984	chr6	31432893	31455414	22522	gain	BovineHD0600008674	BovineHD0600008689	19	2	Multiple	0		0		0		0		11	Hip height QTL 3421 HIPHT;Clinical mastitis QTL 2493 CM;Bovine spongiform encephalopathy QTL 1737 BSE;Protein Percentage QTL 1508 PP;Rump width QTL 3425 RUMWD;Fat yield QTL 2731 FY;Protein Percentage QTL 2511 PP;Milk yield QTL 2723 MY;Milk yield QTL 1517 MY;Fat thickness QTL 3545 FATTH;subcutaneous fat QTL 7087 SUBFAT	0		0
985	chr6	33017945	33036428	18484	loss	BovineHD0600009111	BovineHD0600009114	4	2	Multiple	0		1	BC099654	1	GLEAN_16812	0		17	Hip height QTL 3421 HIPHT;Clinical mastitis QTL 2493 CM;Bovine spongiform encephalopathy QTL 1737 BSE;Protein Percentage QTL 1508 PP;Rump width QTL 3425 RUMWD;Protein Percentage QTL 2511 PP;Milk yield QTL 2723 MY;Milk yield QTL 1517 MY;Somatic cell score (EBV) QTL 6166 SCS;Still birth QTL 5037 SB;Somatic cell score (EBV) QTL 6165 SCS;Protein Percentage QTL 4776 PP;Daughter deviation milk yield QT…	0		0
986	chr6	33548200	33573010	24811	loss	BovineHD0600009236	BovineHD4100004378	5	1	Unique	0		1	AK127847	1	GLEAN_16811	0		15	Hip height QTL 3421 HIPHT;Bovine spongiform encephalopathy QTL 1737 BSE;Protein Percentage QTL 1508 PP;Rump width QTL 3425 RUMWD;Milk yield QTL 2723 MY;Somatic cell score (EBV) QTL 6166 SCS;Still birth QTL 5037 SB;Somatic cell score (EBV) QTL 6165 SCS;Protein Percentage QTL 4776 PP;Daughter deviation milk yield QTL 3732 DDMY;Gestation length QTL 5387 CLENGTH;Fat thickness QTL 3546 FATTH;Somatic c…	0		0
987	chr6	33604899	33648057	43159	loss	BovineHD0600009246	BovineHD0600009258	18	1	Unique	0		0		0		0		15	Hip height QTL 3421 HIPHT;Bovine spongiform encephalopathy QTL 1737 BSE;Protein Percentage QTL 1508 PP;Rump width QTL 3425 RUMWD;Milk yield QTL 2723 MY;Somatic cell score (EBV) QTL 6166 SCS;Still birth QTL 5037 SB;Somatic cell score (EBV) QTL 6165 SCS;Protein Percentage QTL 4776 PP;Daughter deviation milk yield QTL 3732 DDMY;Gestation length QTL 5387 CLENGTH;Fat thickness QTL 3546 FATTH;Somatic c…	0		0
988	chr6	33705586	33714722	9137	loss	BovineHD0600009271	BovineHD4100004391	6	1	Unique	0		0		0		0		15	Hip height QTL 3421 HIPHT;Bovine spongiform encephalopathy QTL 1737 BSE;Protein Percentage QTL 1508 PP;Rump width QTL 3425 RUMWD;Milk yield QTL 2723 MY;Somatic cell score (EBV) QTL 6166 SCS;Still birth QTL 5037 SB;Somatic cell score (EBV) QTL 6165 SCS;Protein Percentage QTL 4776 PP;Daughter deviation milk yield QTL 3732 DDMY;Gestation length QTL 5387 CLENGTH;Fat thickness QTL 3546 FATTH;Somatic c…	0		0
989	chr6	34079987	34090440	10454	loss	BovineHD0600009350	BovineHD0600009357	7	1	Unique	0		0		0		0		11	Bovine spongiform encephalopathy QTL 1737 BSE;Protein Percentage QTL 1508 PP;Rump width QTL 3425 RUMWD;Milk yield QTL 2723 MY;Protein Percentage QTL 4776 PP;Daughter deviation milk yield QTL 3732 DDMY;Gestation length QTL 5387 CLENGTH;Fat thickness QTL 3546 FATTH;Somatic cell score (EBV) QTL 6168 SCS;Teat placement QTL 1381 TPL;Degree of Spotting QTL 2426 DS	0		0
990	chr6	34131084	34313520	182437	both	BovineHD0600009372	BovineHD0600009411	43	9	0.0133531	0		4	AK097143;AK098235;AK124194;AK127847	0		0		11	Bovine spongiform encephalopathy QTL 1737 BSE;Protein Percentage QTL 1508 PP;Rump width QTL 3425 RUMWD;Milk yield QTL 2723 MY;Protein Percentage QTL 4776 PP;Daughter deviation milk yield QTL 3732 DDMY;Gestation length QTL 5387 CLENGTH;Fat thickness QTL 3546 FATTH;Somatic cell score (EBV) QTL 6168 SCS;Teat placement QTL 1381 TPL;Degree of Spotting QTL 2426 DS	0		0
991	chr6	34623159	34627825	4667	gain	BovineHD0600009515	BovineHD0600009518	3	2	Multiple	0		0		0		0		9	Bovine spongiform encephalopathy QTL 1737 BSE;Protein Percentage QTL 1508 PP;Rump width QTL 3425 RUMWD;Milk yield QTL 2723 MY;Fat thickness QTL 3546 FATTH;Somatic cell score (EBV) QTL 6168 SCS;Teat placement QTL 1381 TPL;Degree of Spotting QTL 2426 DS;Milk yield QTL 3374 MY	0		0
992	chr6	34991976	35003966	11991	loss	ARS-BFGL-NGS-103009	BovineHD0600009712	3	1	Unique	0		0		0		0		8	Bovine spongiform encephalopathy QTL 1737 BSE;Protein Percentage QTL 1508 PP;Rump width QTL 3425 RUMWD;Milk yield QTL 2723 MY;Fat thickness QTL 3546 FATTH;Teat placement QTL 1381 TPL;Degree of Spotting QTL 2426 DS;Milk yield QTL 3374 MY	0		0
993	chr6	35676895	35684008	7114	loss	BovineHD0600009894	BovineHD0600009897	4	1	Unique	1	NM_001076437 LOC616908 hypothetical protein LOC616908	0		1	GLEAN_21666	0		9	Bovine spongiform encephalopathy QTL 1737 BSE;Protein Percentage QTL 1508 PP;Rump width QTL 3425 RUMWD;Milk yield QTL 2723 MY;Fat thickness QTL 3546 FATTH;Teat placement QTL 1381 TPL;Degree of Spotting QTL 2426 DS;Milk yield QTL 3374 MY;Somatic cell score (EBV) QTL 6169 SCS	0		0
994	chr6	35852668	35888376	35709	loss	BovineHD0600009940	BovineHD0600009948	9	11	0.0163205	1	NM_001076437 LOC616908 hypothetical protein LOC616908	0		1	GLEAN_21666	1	ENSBTAG00000019808 ENSBTAT00000026390	9	Bovine spongiform encephalopathy QTL 1737 BSE;Protein Percentage QTL 1508 PP;Rump width QTL 3425 RUMWD;Milk yield QTL 2723 MY;Fat thickness QTL 3546 FATTH;Teat placement QTL 1381 TPL;Degree of Spotting QTL 2426 DS;Milk yield QTL 3374 MY;Somatic cell score (EBV) QTL 6169 SCS	0		0
995	chr6	37217064	37218655	1592	loss	BovineHD0600010458	BovineHD4100010214	3	2	Multiple	0		1	AF090940	0		0		7	Protein Percentage QTL 1508 PP;Rump width QTL 3425 RUMWD;Fat thickness QTL 3546 FATTH;Teat placement QTL 1381 TPL;Degree of Spotting QTL 2426 DS;Somatic cell score (EBV) QTL 6170 SCS;Protein Percentage QTL 2428 PP	0		0
996	chr6	37285731	37291143	5413	loss	BovineHD0600010490	BovineHD0600010492	3	2	Multiple	1	NM_001046474 PPM1K protein phosphatase, Mg2+/Mn2+ dependent, 1K	1	NM_152542 PPM1K protein phosphatase, Mg2+/Mn2+ dependent, 1K	1	GLEAN_09897	1	ENSBTAG00000005754 ENSBTAT00000007563	7	Protein Percentage QTL 1508 PP;Rump width QTL 3425 RUMWD;Fat thickness QTL 3546 FATTH;Teat placement QTL 1381 TPL;Degree of Spotting QTL 2426 DS;Somatic cell score (EBV) QTL 6170 SCS;Protein Percentage QTL 2428 PP	0		0
997	chr6	38221767	38256889	35123	both	BovineHD4100004576	Hapmap31285-BTC-041097	11	5	0.0074184	1	NM_001192357 LCORL ligand dependent nuclear receptor corepressor-like	2	NM_153686 LCORL ligand dependent nuclear receptor corepressor-like;AK055258	1	GLEAN_05779	1	ENSBTAG00000021584 ENSBTAT00000039635	7	Protein Percentage QTL 1508 PP;Rump width QTL 3425 RUMWD;Fat thickness QTL 3546 FATTH;Teat placement QTL 1381 TPL;Degree of Spotting QTL 2426 DS;Somatic cell score (EBV) QTL 6170 SCS;Protein Percentage QTL 2428 PP	0		0
998	chr6	38516568	38563458	46891	loss	BovineHD0600010788	BovineHD0600010794	9	4	0.00593472	0		1	AK127847	0		0		7	Protein Percentage QTL 1508 PP;Rump width QTL 3425 RUMWD;Fat thickness QTL 3546 FATTH;Teat placement QTL 1381 TPL;Degree of Spotting QTL 2426 DS;Somatic cell score (EBV) QTL 6170 SCS;Protein Percentage QTL 2428 PP	0		0
999	chr6	39960917	39971546	10630	loss	BovineHD0600011045	BovineHD0600011047	4	1	Unique	0		2	AK098235;AK127847	0		0		8	Protein Percentage QTL 1508 PP;Rump width QTL 3425 RUMWD;Fat thickness QTL 3546 FATTH;Teat placement QTL 1381 TPL;Degree of Spotting QTL 2426 DS;Protein Percentage QTL 2428 PP;Protein Percentage QTL 2523 PP;Protein Percentage QTL 4777 PP	0		0
1000	chr6	40889818	40892571	2754	loss	BovineHD0600011175	BovineHD0600011176	3	1	Unique	0		0		1	GLEAN_16482	0		12	Protein Percentage QTL 1508 PP;Rump width QTL 3425 RUMWD;Fat thickness QTL 3546 FATTH;Teat placement QTL 1381 TPL;Degree of Spotting QTL 2426 DS;Protein Percentage QTL 2428 PP;Protein Percentage QTL 2523 PP;Protein Percentage QTL 4777 PP;Somatic cell score (EBV) QTL 6172 SCS;Fat Percentage QTL 2595 FP;Milk yield QTL 2512 MY;Marbling score QTL 4532 MARBL	0		0
1001	chr6	40912232	40918565	6334	gain	BovineHD4100004741	BovineHD4100004742	3	1	Unique	0		0		1	GLEAN_16482	0		12	Protein Percentage QTL 1508 PP;Rump width QTL 3425 RUMWD;Fat thickness QTL 3546 FATTH;Teat placement QTL 1381 TPL;Degree of Spotting QTL 2426 DS;Protein Percentage QTL 2428 PP;Protein Percentage QTL 2523 PP;Protein Percentage QTL 4777 PP;Somatic cell score (EBV) QTL 6172 SCS;Fat Percentage QTL 2595 FP;Milk yield QTL 2512 MY;Marbling score QTL 4532 MARBL	0		0
1002	chr6	41897208	41905013	7806	loss	BovineHD0600011446	BovineHD0600011447	3	1	Unique	0		0		1	GLEAN_16480	0		11	Protein Percentage QTL 1508 PP;Rump width QTL 3425 RUMWD;Fat thickness QTL 3546 FATTH;Teat placement QTL 1381 TPL;Degree of Spotting QTL 2426 DS;Protein Percentage QTL 2428 PP;Somatic cell score (EBV) QTL 6172 SCS;Fat Percentage QTL 2595 FP;Milk yield QTL 2512 MY;Marbling score QTL 4532 MARBL;Protein Percentage QTL 3412 PP	0		0
1003	chr6	42277769	42294282	16514	loss	BovineHD0600011584	BovineHD0600011595	13	1	Unique	0		0		0		0		9	Protein Percentage QTL 1508 PP;Fat thickness QTL 3546 FATTH;Teat placement QTL 1381 TPL;Degree of Spotting QTL 2426 DS;Protein Percentage QTL 2428 PP;Fat Percentage QTL 2595 FP;Milk yield QTL 2512 MY;Marbling score QTL 4532 MARBL;Protein Percentage QTL 3412 PP	0		0
1004	chr6	43369049	43377031	7983	both	BovineHD0600011871	BovineHD0600011876	6	4	0.00593472	0		0		0		0		8	Protein Percentage QTL 1508 PP;Fat thickness QTL 3546 FATTH;Teat placement QTL 1381 TPL;Degree of Spotting QTL 2426 DS;Protein Percentage QTL 2428 PP;Fat Percentage QTL 2595 FP;Milk yield QTL 2512 MY;Protein Percentage QTL 3412 PP	0		0
1005	chr6	43542299	43545497	3199	gain	BovineHD4100004795	BovineHD4100004796	3	3	0.00445104	1	NM_001191277 GBA3 glucosidase, beta, acid 3 (cytosolic)	0		1	GLEAN_08743	1	ENSBTAG00000020363 ENSBTAT00000027139	8	Protein Percentage QTL 1508 PP;Fat thickness QTL 3546 FATTH;Teat placement QTL 1381 TPL;Degree of Spotting QTL 2426 DS;Protein Percentage QTL 2428 PP;Fat Percentage QTL 2595 FP;Milk yield QTL 2512 MY;Protein Percentage QTL 3412 PP	0		0
1006	chr6	44433639	44442269	8631	loss	Hapmap54823-rs29021261	BovineHD4100004836	7	1	Unique	0		0		1	GLEAN_25720	0		9	Protein Percentage QTL 1508 PP;Fat thickness QTL 3546 FATTH;Teat placement QTL 1381 TPL;Degree of Spotting QTL 2426 DS;Protein Percentage QTL 2428 PP;Fat Percentage QTL 2595 FP;Milk yield QTL 2512 MY;Protein Percentage QTL 3412 PP;Daughter deviation % protein QTL 3708 DD%P	0		0
1007	chr6	48356854	48367511	10658	loss	BovineHD0600013341	Hapmap44495-BTA-91063	6	1	Unique	0		0		0		0		8	Protein Percentage QTL 1508 PP;Fat thickness QTL 3546 FATTH;Degree of Spotting QTL 2426 DS;Protein Percentage QTL 2428 PP;Milk yield QTL 2512 MY;Protein Percentage QTL 3412 PP;Body weight (birth) QTL 2620 BW;Body weight (birth) QTL 2619 BW	0		0
1008	chr6	48416634	48419958	3325	loss	BovineHD0600013359	BovineHD0600013361	3	7	0.0103858	0		0		0		0		6	Protein Percentage QTL 1508 PP;Degree of Spotting QTL 2426 DS;Protein Percentage QTL 2428 PP;Milk yield QTL 2512 MY;Protein Percentage QTL 3412 PP;Body weight (birth) QTL 2620 BW	0		0
1009	chr6	48427389	48658329	230941	loss	BovineHD0600013363	BovineHD0600013425	65	3	0.00445104	0		3	AK098235;AK124194;AK127911	0		0		6	Protein Percentage QTL 1508 PP;Degree of Spotting QTL 2426 DS;Protein Percentage QTL 2428 PP;Milk yield QTL 2512 MY;Protein Percentage QTL 3412 PP;Body weight (birth) QTL 2620 BW	0		0
1010	chr6	48987263	48990624	3362	loss	BovineHD0600013482	BovineHD0600013485	4	2	Multiple	0		0		0		0		7	Protein Percentage QTL 1508 PP;Protein Percentage QTL 2428 PP;Milk yield QTL 2512 MY;Protein Percentage QTL 3412 PP;Body weight (birth) QTL 2620 BW;Protein Percentage QTL 1546 PP;Gestation length QTL 5388 CLENGTH	0		0
1011	chr6	48993453	49005252	11800	gain	BovineHD0600013487	BovineHD0600013493	7	10	0.0148368	0		0		0		0		7	Protein Percentage QTL 1508 PP;Protein Percentage QTL 2428 PP;Milk yield QTL 2512 MY;Protein Percentage QTL 3412 PP;Body weight (birth) QTL 2620 BW;Protein Percentage QTL 1546 PP;Gestation length QTL 5388 CLENGTH	0		0
1012	chr6	49113081	49127548	14468	loss	BovineHD0600013527	BovineHD0600013531	4	9	0.0133531	0		0		0		0		7	Protein Percentage QTL 1508 PP;Protein Percentage QTL 2428 PP;Milk yield QTL 2512 MY;Protein Percentage QTL 3412 PP;Body weight (birth) QTL 2620 BW;Protein Percentage QTL 1546 PP;Gestation length QTL 5388 CLENGTH	0		0
1013	chr6	49196386	49214176	17791	loss	BovineHD0600013554	BovineHD0600013558	5	1	Unique	0		1	AK127847	0		0		7	Protein Percentage QTL 1508 PP;Protein Percentage QTL 2428 PP;Milk yield QTL 2512 MY;Protein Percentage QTL 3412 PP;Body weight (birth) QTL 2620 BW;Protein Percentage QTL 1546 PP;Gestation length QTL 5388 CLENGTH	0		0
1014	chr6	49283802	49290356	6555	loss	BovineHD0600013585	BTB-00255719	3	1	Unique	0		0		0		0		7	Protein Percentage QTL 1508 PP;Protein Percentage QTL 2428 PP;Milk yield QTL 2512 MY;Protein Percentage QTL 3412 PP;Body weight (birth) QTL 2620 BW;Protein Percentage QTL 1546 PP;Gestation length QTL 5388 CLENGTH	0		0
1015	chr6	49463623	49466135	2513	loss	BovineHD0600013632	BovineHD0600013634	3	1	Unique	0		0		0		0		7	Protein Percentage QTL 1508 PP;Protein Percentage QTL 2428 PP;Milk yield QTL 2512 MY;Protein Percentage QTL 3412 PP;Body weight (birth) QTL 2620 BW;Protein Percentage QTL 1546 PP;Gestation length QTL 5388 CLENGTH	0		0
1016	chr6	49758778	49764903	6126	loss	BovineHD0600013726	BovineHD0600013728	4	16	0.0237389	0		0		0		0		10	Protein Percentage QTL 1508 PP;Protein Percentage QTL 2428 PP;Milk yield QTL 2512 MY;Protein Percentage QTL 3412 PP;Body weight (birth) QTL 2620 BW;Protein Percentage QTL 1546 PP;Gestation length QTL 5388 CLENGTH;Angularity QTL 4688 ANG;Marbling score QTL 4555 MARBL;Protein Yield (EBV) QTL 6066 PY	0		0
1017	chr6	49771398	49777467	6070	gain	BovineHD0600013729	Hapmap23279-BTA-158875	6	1	Unique	0		0		0		0		10	Protein Percentage QTL 1508 PP;Protein Percentage QTL 2428 PP;Milk yield QTL 2512 MY;Protein Percentage QTL 3412 PP;Body weight (birth) QTL 2620 BW;Protein Percentage QTL 1546 PP;Gestation length QTL 5388 CLENGTH;Angularity QTL 4688 ANG;Marbling score QTL 4555 MARBL;Protein Yield (EBV) QTL 6066 PY	0		0
1018	chr6	49844312	49923430	79119	loss	BovineHD0600013747	BovineHD0600013770	23	2	Multiple	0		0		0		0		12	Protein Percentage QTL 1508 PP;Protein Percentage QTL 2428 PP;Milk yield QTL 2512 MY;Protein Percentage QTL 3412 PP;Body weight (birth) QTL 2620 BW;Protein Percentage QTL 1546 PP;Gestation length QTL 5388 CLENGTH;Angularity QTL 4688 ANG;Marbling score QTL 4555 MARBL;Protein Yield (EBV) QTL 6066 PY;Protein Percentage QTL 2530 PP;Rear leg set QTL 4689 RLEGS	0		0
1019	chr6	50091209	50117545	26337	loss	BovineHD0600013805	BTA-18813-no-rs	4	5	0.0074184	0		4	AF090940;AK097143;AK098235;AK127847	0		0		12	Protein Percentage QTL 1508 PP;Protein Percentage QTL 2428 PP;Milk yield QTL 2512 MY;Protein Percentage QTL 3412 PP;Body weight (birth) QTL 2620 BW;Protein Percentage QTL 1546 PP;Gestation length QTL 5388 CLENGTH;Angularity QTL 4688 ANG;Marbling score QTL 4555 MARBL;Protein Yield (EBV) QTL 6066 PY;Protein Percentage QTL 2530 PP;Rear leg set QTL 4689 RLEGS	0		0
1020	chr6	50606376	50630976	24601	loss	BovineHD0600013945	BovineHD0600013950	6	2	Multiple	0		1	AK124194	0		0		11	Protein Percentage QTL 3412 PP;Protein Percentage QTL 1546 PP;Gestation length QTL 5388 CLENGTH;Angularity QTL 4688 ANG;Marbling score QTL 4555 MARBL;Protein Yield (EBV) QTL 6066 PY;Protein Percentage QTL 2530 PP;Rear leg set QTL 4689 RLEGS;Milk yield QTL 2430 MY;Clinical mastitis QTL 4977 CM;Teat length QTL 1569 TLGTH	0		0
1021	chr6	50874159	50886856	12698	loss	BovineHD0600014014	BTB-00257072	3	1	Unique	0		1	AF090940	0		0		12	Protein Percentage QTL 3412 PP;Angularity QTL 4688 ANG;Marbling score QTL 4555 MARBL;Protein Yield (EBV) QTL 6066 PY;Protein Percentage QTL 2530 PP;Rear leg set QTL 4689 RLEGS;Milk yield QTL 2430 MY;Clinical mastitis QTL 4977 CM;Teat length QTL 1569 TLGTH;Fat yield QTL 1518 FY;Interval to first estrus after calving QTL 4690 CALEST;Age at puberty (EBV) QTL 6070 PUBAGE	0		0
1022	chr6	50910241	50916682	6442	gain	BovineHD0600014021	BovineHD0600014024	4	6	0.00890208	0		0		0		0		12	Protein Percentage QTL 3412 PP;Angularity QTL 4688 ANG;Marbling score QTL 4555 MARBL;Protein Yield (EBV) QTL 6066 PY;Protein Percentage QTL 2530 PP;Rear leg set QTL 4689 RLEGS;Milk yield QTL 2430 MY;Clinical mastitis QTL 4977 CM;Teat length QTL 1569 TLGTH;Fat yield QTL 1518 FY;Interval to first estrus after calving QTL 4690 CALEST;Age at puberty (EBV) QTL 6070 PUBAGE	0		0
1023	chr6	50957514	50980971	23458	loss	BovineHD0600014047	Hapmap29605-BTA-27618	18	6	0.00890208	0		0		0		0		12	Protein Percentage QTL 3412 PP;Angularity QTL 4688 ANG;Marbling score QTL 4555 MARBL;Protein Yield (EBV) QTL 6066 PY;Protein Percentage QTL 2530 PP;Rear leg set QTL 4689 RLEGS;Milk yield QTL 2430 MY;Clinical mastitis QTL 4977 CM;Teat length QTL 1569 TLGTH;Fat yield QTL 1518 FY;Interval to first estrus after calving QTL 4690 CALEST;Age at puberty (EBV) QTL 6070 PUBAGE	0		0
1024	chr6	51013671	51017072	3402	loss	BovineHD0600014074	BovineHD0600014076	3	2	Multiple	0		0		0		0		12	Protein Percentage QTL 3412 PP;Angularity QTL 4688 ANG;Marbling score QTL 4555 MARBL;Protein Yield (EBV) QTL 6066 PY;Protein Percentage QTL 2530 PP;Rear leg set QTL 4689 RLEGS;Milk yield QTL 2430 MY;Clinical mastitis QTL 4977 CM;Teat length QTL 1569 TLGTH;Fat yield QTL 1518 FY;Interval to first estrus after calving QTL 4690 CALEST;Age at puberty (EBV) QTL 6070 PUBAGE	0		0
1025	chr6	51682768	51688948	6181	loss	BovineHD0600014248	BovineHD0600014250	4	3	0.00445104	1	NM_001192975 PCDH7 protocadherin 7	0		1	GLEAN_17076	0		10	Protein Percentage QTL 3412 PP;Protein Percentage QTL 2530 PP;Rear leg set QTL 4689 RLEGS;Milk yield QTL 2430 MY;Clinical mastitis QTL 4977 CM;Teat length QTL 1569 TLGTH;Fat yield QTL 1518 FY;Interval to first estrus after calving QTL 4690 CALEST;Age at puberty (EBV) QTL 6070 PUBAGE;Daughter deviation fat yield QTL 3742 DDF	0		0
1026	chr6	51915901	51933660	17760	loss	BovineHD0600014317	BTA-26524-no-rs	13	1	Unique	1	NM_001192975 PCDH7 protocadherin 7	0		1	GLEAN_17074	0		9	Protein Percentage QTL 3412 PP;Milk yield QTL 2430 MY;Clinical mastitis QTL 4977 CM;Teat length QTL 1569 TLGTH;Fat yield QTL 1518 FY;Interval to first estrus after calving QTL 4690 CALEST;Age at puberty (EBV) QTL 6070 PUBAGE;Daughter deviation fat yield QTL 3742 DDF;Residual feed intake QTL 5272 RFI	0		0
1027	chr6	52175358	52211259	35902	loss	BovineHD0600014399	BovineHD0600014403	5	3	0.00445104	0		5	AF090940;AK097143;AK098235;AK127847;BC036758	0		0		10	Protein Percentage QTL 3412 PP;Milk yield QTL 2430 MY;Clinical mastitis QTL 4977 CM;Teat length QTL 1569 TLGTH;Fat yield QTL 1518 FY;Interval to first estrus after calving QTL 4690 CALEST;Age at puberty (EBV) QTL 6070 PUBAGE;Daughter deviation fat yield QTL 3742 DDF;Residual feed intake QTL 5272 RFI;Protein Percentage QTL 4778 PP	0		0
1028	chr6	52419530	52461053	41524	loss	BovineHD0600014467	Hapmap50774-BTA-76325	13	11	0.0163205	0		0		0		0		10	Protein Percentage QTL 3412 PP;Milk yield QTL 2430 MY;Clinical mastitis QTL 4977 CM;Teat length QTL 1569 TLGTH;Fat yield QTL 1518 FY;Interval to first estrus after calving QTL 4690 CALEST;Age at puberty (EBV) QTL 6070 PUBAGE;Daughter deviation fat yield QTL 3742 DDF;Residual feed intake QTL 5272 RFI;Protein Percentage QTL 4778 PP	0		0
1029	chr6	53023167	53030346	7180	loss	BovineHD0600034301	BovineHD0600014588	6	1	Unique	0		0		0		0		9	Protein Percentage QTL 3412 PP;Milk yield QTL 2430 MY;Clinical mastitis QTL 4977 CM;Teat length QTL 1569 TLGTH;Fat yield QTL 1518 FY;Interval to first estrus after calving QTL 4690 CALEST;Daughter deviation fat yield QTL 3742 DDF;Residual feed intake QTL 5272 RFI;Protein Percentage QTL 4778 PP	0		0
1030	chr6	53302484	53346923	44440	loss	BovineHD0600014617	BovineHD4100004980	10	1	Unique	0		1	AF090940	0		0		10	Protein Percentage QTL 3412 PP;Milk yield QTL 2430 MY;Clinical mastitis QTL 4977 CM;Teat length QTL 1569 TLGTH;Fat yield QTL 1518 FY;Interval to first estrus after calving QTL 4690 CALEST;Daughter deviation fat yield QTL 3742 DDF;Residual feed intake QTL 5272 RFI;Protein Percentage QTL 4778 PP;Calving ease QTL 1681 CALEASE	0		0
1031	chr6	53461164	53822567	361404	both	BovineHD0600014676	BovineHD0600014729	85	70	0.103858	0		5	AF090940;AK098235;AK124194;AK127847;BC036758	0		0		10	Protein Percentage QTL 3412 PP;Milk yield QTL 2430 MY;Clinical mastitis QTL 4977 CM;Teat length QTL 1569 TLGTH;Fat yield QTL 1518 FY;Interval to first estrus after calving QTL 4690 CALEST;Daughter deviation fat yield QTL 3742 DDF;Residual feed intake QTL 5272 RFI;Protein Percentage QTL 4778 PP;Calving ease QTL 1681 CALEASE	0		0
1032	chr6	54321166	54330034	8869	gain	BovineHD0600014891	BovineHD0600014892	3	1	Unique	0		1	AF090940	0		0		9	Protein Percentage QTL 3412 PP;Milk yield QTL 2430 MY;Clinical mastitis QTL 4977 CM;Teat length QTL 1569 TLGTH;Fat yield QTL 1518 FY;Interval to first estrus after calving QTL 4690 CALEST;Daughter deviation fat yield QTL 3742 DDF;Calving ease QTL 1681 CALEASE;Milking speed QTL 3437 MSPD	0		0
1033	chr6	54696378	54740602	44225	loss	BovineHD0600014956	BovineHD0600014969	15	17	0.0252226	0		0		0		0		9	Protein Percentage QTL 3412 PP;Milk yield QTL 2430 MY;Clinical mastitis QTL 4977 CM;Teat length QTL 1569 TLGTH;Fat yield QTL 1518 FY;Interval to first estrus after calving QTL 4690 CALEST;Daughter deviation fat yield QTL 3742 DDF;Calving ease QTL 1681 CALEASE;Milking speed QTL 3437 MSPD	0		0
1034	chr6	54968366	54971044	2679	loss	BovineHD4100005038	BovineHD0600015042	3	2	Multiple	0		0		0		0		9	Protein Percentage QTL 3412 PP;Milk yield QTL 2430 MY;Clinical mastitis QTL 4977 CM;Teat length QTL 1569 TLGTH;Fat yield QTL 1518 FY;Interval to first estrus after calving QTL 4690 CALEST;Daughter deviation fat yield QTL 3742 DDF;Calving ease QTL 1681 CALEASE;Milking speed QTL 3437 MSPD	0		0
1035	chr6	55142771	55160974	18204	loss	BovineHD0600015098	BovineHD0600015102	4	1	Unique	0		2	AK097143;AK127847	0		0		9	Protein Percentage QTL 3412 PP;Milk yield QTL 2430 MY;Clinical mastitis QTL 4977 CM;Teat length QTL 1569 TLGTH;Fat yield QTL 1518 FY;Interval to first estrus after calving QTL 4690 CALEST;Daughter deviation fat yield QTL 3742 DDF;Calving ease QTL 1681 CALEASE;Milking speed QTL 3437 MSPD	0		0
1036	chr6	55196035	55198153	2119	loss	BTB-00844067	BovineHD0600015110	3	5	0.0074184	0		0		0		0		9	Protein Percentage QTL 3412 PP;Milk yield QTL 2430 MY;Clinical mastitis QTL 4977 CM;Teat length QTL 1569 TLGTH;Fat yield QTL 1518 FY;Interval to first estrus after calving QTL 4690 CALEST;Daughter deviation fat yield QTL 3742 DDF;Calving ease QTL 1681 CALEASE;Milking speed QTL 3437 MSPD	0		0
1037	chr6	55266545	55280892	14348	loss	BTB-00843793	BovineHD0600015127	4	1	Unique	0		0		0		0		9	Protein Percentage QTL 3412 PP;Milk yield QTL 2430 MY;Clinical mastitis QTL 4977 CM;Teat length QTL 1569 TLGTH;Fat yield QTL 1518 FY;Interval to first estrus after calving QTL 4690 CALEST;Daughter deviation fat yield QTL 3742 DDF;Calving ease QTL 1681 CALEASE;Milking speed QTL 3437 MSPD	0		0
1038	chr6	55358941	55385886	26946	loss	BovineHD0600015168	BTA-53855-no-rs	7	5	0.0074184	0		3	AK098235;AK124194;AK127847	0		0		9	Protein Percentage QTL 3412 PP;Milk yield QTL 2430 MY;Clinical mastitis QTL 4977 CM;Teat length QTL 1569 TLGTH;Fat yield QTL 1518 FY;Interval to first estrus after calving QTL 4690 CALEST;Daughter deviation fat yield QTL 3742 DDF;Calving ease QTL 1681 CALEASE;Milking speed QTL 3437 MSPD	0		0
1039	chr6	55545765	55548887	3123	loss	BovineHD0600015221	ARS-BFGL-NGS-26300	3	1	Unique	0		0		0		0		9	Protein Percentage QTL 3412 PP;Milk yield QTL 2430 MY;Clinical mastitis QTL 4977 CM;Teat length QTL 1569 TLGTH;Fat yield QTL 1518 FY;Interval to first estrus after calving QTL 4690 CALEST;Daughter deviation fat yield QTL 3742 DDF;Calving ease QTL 1681 CALEASE;Milking speed QTL 3437 MSPD	0		0
1040	chr6	56415461	56430048	14588	gain	BovineHD0600015364	BovineHD0600015367	5	6	0.00890208	0		0		0		0		9	Protein Percentage QTL 3412 PP;Milk yield QTL 2430 MY;Clinical mastitis QTL 4977 CM;Teat length QTL 1569 TLGTH;Fat yield QTL 1518 FY;Interval to first estrus after calving QTL 4690 CALEST;Daughter deviation fat yield QTL 3742 DDF;Calving ease QTL 1681 CALEASE;Milking speed QTL 3437 MSPD	0		0
1041	chr6	56641699	56687506	45808	loss	BovineHD0600015414	BovineHD0600015420	8	2	Multiple	0		0		0		0		9	Protein Percentage QTL 3412 PP;Milk yield QTL 2430 MY;Clinical mastitis QTL 4977 CM;Teat length QTL 1569 TLGTH;Fat yield QTL 1518 FY;Interval to first estrus after calving QTL 4690 CALEST;Daughter deviation fat yield QTL 3742 DDF;Calving ease QTL 1681 CALEASE;Milking speed QTL 3437 MSPD	0		0
1042	chr6	56798762	56805935	7174	loss	BovineHD0600015449	BovineHD0600015450	3	1	Unique	0		0		0		0		9	Protein Percentage QTL 3412 PP;Milk yield QTL 2430 MY;Clinical mastitis QTL 4977 CM;Teat length QTL 1569 TLGTH;Fat yield QTL 1518 FY;Interval to first estrus after calving QTL 4690 CALEST;Daughter deviation fat yield QTL 3742 DDF;Calving ease QTL 1681 CALEASE;Milking speed QTL 3437 MSPD	0		0
1043	chr6	56960793	57016875	56083	loss	BTB-00258367	BovineHD0600015478	12	1	Unique	0		3	AK097143;AK098235;AK127847	0		0		9	Protein Percentage QTL 3412 PP;Milk yield QTL 2430 MY;Clinical mastitis QTL 4977 CM;Teat length QTL 1569 TLGTH;Fat yield QTL 1518 FY;Interval to first estrus after calving QTL 4690 CALEST;Daughter deviation fat yield QTL 3742 DDF;Calving ease QTL 1681 CALEASE;Milking speed QTL 3437 MSPD	0		0
1044	chr6	57055556	57277985	222430	loss	BovineHD0600015458	BovineHD0600015540	70	1	Unique	0		0		0		0		9	Protein Percentage QTL 3412 PP;Milk yield QTL 2430 MY;Clinical mastitis QTL 4977 CM;Teat length QTL 1569 TLGTH;Fat yield QTL 1518 FY;Interval to first estrus after calving QTL 4690 CALEST;Daughter deviation fat yield QTL 3742 DDF;Calving ease QTL 1681 CALEASE;Milking speed QTL 3437 MSPD	0		0
1045	chr6	57994012	58009440	15429	loss	BovineHD0600015722	BovineHD0600015725	4	44	0.0652819	0		2	AK097143;AK127847	0		0		9	Protein Percentage QTL 3412 PP;Milk yield QTL 2430 MY;Clinical mastitis QTL 4977 CM;Teat length QTL 1569 TLGTH;Fat yield QTL 1518 FY;Interval to first estrus after calving QTL 4690 CALEST;Daughter deviation fat yield QTL 3742 DDF;Calving ease QTL 1681 CALEASE;Milking speed QTL 3437 MSPD	0		0
1046	chr6	58375870	58378333	2464	gain	BovineHD0600015808	BovineHD0600015809	3	1	Unique	0		0		0		0		9	Protein Percentage QTL 3412 PP;Milk yield QTL 2430 MY;Clinical mastitis QTL 4977 CM;Teat length QTL 1569 TLGTH;Fat yield QTL 1518 FY;Interval to first estrus after calving QTL 4690 CALEST;Daughter deviation fat yield QTL 3742 DDF;Calving ease QTL 1681 CALEASE;Milking speed QTL 3437 MSPD	0		0
1047	chr6	58558921	58574060	15140	gain	BovineHD0600015862	BovineHD0600015867	7	4	0.00593472	0		2	AF090940;BC036758	1	GLEAN_09499	0		9	Protein Percentage QTL 3412 PP;Milk yield QTL 2430 MY;Clinical mastitis QTL 4977 CM;Teat length QTL 1569 TLGTH;Fat yield QTL 1518 FY;Interval to first estrus after calving QTL 4690 CALEST;Daughter deviation fat yield QTL 3742 DDF;Calving ease QTL 1681 CALEASE;Milking speed QTL 3437 MSPD	0		0
1048	chr6	58881768	58889044	7277	loss	BovineHD0600015973	BovineHD0600015978	6	7	0.0103858	0		0		1	GLEAN_05503	0		9	Protein Percentage QTL 3412 PP;Milk yield QTL 2430 MY;Clinical mastitis QTL 4977 CM;Teat length QTL 1569 TLGTH;Fat yield QTL 1518 FY;Interval to first estrus after calving QTL 4690 CALEST;Daughter deviation fat yield QTL 3742 DDF;Calving ease QTL 1681 CALEASE;Milking speed QTL 3437 MSPD	0		0
1049	chr6	60904764	60916044	11281	gain	Hapmap55170-rs29017690	BovineHD0600016562	3	1	Unique	0		1	NM_175737 KLB klotho beta	1	GLEAN_12483	1	ENSBTAG00000014517 ENSBTAT00000019297	7	Protein Percentage QTL 3412 PP;Milk yield QTL 2430 MY;Clinical mastitis QTL 4977 CM;Interval to first estrus after calving QTL 4690 CALEST;Daughter deviation fat yield QTL 3742 DDF;Milking speed QTL 3437 MSPD;Protein Percentage QTL 2475 PP	0		0
1050	chr6	63692059	63858434	166376	loss	BovineHD0600017339	BovineHD0600017393	44	9	0.0133531	1	NM_174838 ATP8A1 ATPase, aminophospholipid transporter (APLT), class I, type 8A, member 1	3	NM_006095 ATP8A1 ATPase, aminophospholipid transporter (APLT), class I, type 8A, member 1;AB013452;BC109318	4	GLEAN_16584;GLEAN_16582;GLEAN_16583;GLEAN_10575	2	ENSBTAG00000011156 ENSBTAT00000048751 ENSBTAT00000046772 ENSBTAT00000014818;ENSBTAG00000034411 ENSBTAT00000048749	6	Protein Percentage QTL 3412 PP;Milk yield QTL 2430 MY;Clinical mastitis QTL 4977 CM;Interval to first estrus after calving QTL 4690 CALEST;Daughter deviation fat yield QTL 3742 DDF;Milking speed QTL 3437 MSPD	0		0
1051	chr6	64090482	64111115	20634	gain	BTB-01857634	BovineHD0600017482	7	2	Multiple	0		0		0		0		6	Protein Percentage QTL 3412 PP;Milk yield QTL 2430 MY;Clinical mastitis QTL 4977 CM;Interval to first estrus after calving QTL 4690 CALEST;Daughter deviation fat yield QTL 3742 DDF;Milking speed QTL 3437 MSPD	0		0
1052	chr6	65720533	65723201	2669	loss	BovineHD4100005096	BovineHD0600017863	4	1	Unique	0		1	AF090940	1	GLEAN_16857	0		8	Protein Percentage QTL 3412 PP;Milk yield QTL 2430 MY;Clinical mastitis QTL 4977 CM;Interval to first estrus after calving QTL 4690 CALEST;Daughter deviation fat yield QTL 3742 DDF;Kidney, pelvic, and heart fat percentage QTL 7115 KPHCWT;subcutaneous fat QTL 7114 SUBFAT;Udder depth QTL 3469 UDPTH	0		0
1053	chr6	66222700	66238417	15718	loss	BovineHD0600018024	BovineHD0600018111	4	1	Unique	0		1	AF090940	0		0		8	Protein Percentage QTL 3412 PP;Milk yield QTL 2430 MY;Clinical mastitis QTL 4977 CM;Interval to first estrus after calving QTL 4690 CALEST;Daughter deviation fat yield QTL 3742 DDF;Kidney, pelvic, and heart fat percentage QTL 7115 KPHCWT;subcutaneous fat QTL 7114 SUBFAT;Udder depth QTL 3469 UDPTH	0		0
1054	chr6	66559208	66567676	8469	gain	BovineHD0600018184	ARS-BFGL-NGS-79939	5	1	Unique	0		0		0		0		8	Protein Percentage QTL 3412 PP;Milk yield QTL 2430 MY;Clinical mastitis QTL 4977 CM;Interval to first estrus after calving QTL 4690 CALEST;Daughter deviation fat yield QTL 3742 DDF;Kidney, pelvic, and heart fat percentage QTL 7115 KPHCWT;subcutaneous fat QTL 7114 SUBFAT;Udder depth QTL 3469 UDPTH	0		0
1055	chr6	66674688	66695807	21120	loss	BovineHD0600018205	BovineHD0600018208	3	41	0.0608309	0		0		0		0		9	Protein Percentage QTL 3412 PP;Milk yield QTL 2430 MY;Clinical mastitis QTL 4977 CM;Interval to first estrus after calving QTL 4690 CALEST;Daughter deviation fat yield QTL 3742 DDF;Kidney, pelvic, and heart fat percentage QTL 7115 KPHCWT;subcutaneous fat QTL 7114 SUBFAT;Udder depth QTL 3469 UDPTH;Somatic cell score QTL 4978 SCS	0		0
1056	chr6	66718425	66762516	44092	both	BovineHD0600018212	BovineHD0600018227	16	2	Multiple	0		0		0		0		5	Protein Percentage QTL 3412 PP;Kidney, pelvic, and heart fat percentage QTL 7115 KPHCWT;subcutaneous fat QTL 7114 SUBFAT;Udder depth QTL 3469 UDPTH;Somatic cell score QTL 4978 SCS	0		0
1057	chr6	66933447	66938600	5154	both	BovineHD0600018261	BovineHD0600018262	3	3	0.00445104	0		0		0		0		5	Protein Percentage QTL 3412 PP;Kidney, pelvic, and heart fat percentage QTL 7115 KPHCWT;subcutaneous fat QTL 7114 SUBFAT;Udder depth QTL 3469 UDPTH;Somatic cell score QTL 4978 SCS	0		0
1058	chr6	67486917	67498431	11515	loss	BovineHD0600018407	BovineHD0600018410	3	1	Unique	0		0		0		0		4	Protein Percentage QTL 3412 PP;subcutaneous fat QTL 7114 SUBFAT;Udder depth QTL 3469 UDPTH;Somatic cell score QTL 4978 SCS	0		0
1059	chr6	69196923	69206824	9902	gain	BovineHD4100005105	BovineHD0600018858	5	4	0.00593472	1	NM_174278 CNGA1 cyclic nucleotide gated channel alpha 1	5	NM_000087 CNGA1 cyclic nucleotide gated channel alpha 1;NM_005140 CNGA2 cyclic nucleotide gated channel alpha 2;AF090940;AF547222;S42457	1	GLEAN_23991	1	ENSBTAG00000002205 ENSBTAT00000055782 ENSBTAT00000002853	0		1	CNGA1 cyclic nucleotide gated channel alpha 1 NM_000087 1259 Retinitis pigmentosa-49 (3)	0
1060	chr6	70735035	70737988	2954	gain	BovineHD0600019300	BovineHD0600019302	3	2	Multiple	0		0		0		0		0		0		0
1061	chr6	71651299	71664227	12929	gain	BovineHD0600019624	BovineHD0600019629	5	1	Unique	1	NM_001076234 LNX1 ligand of numb-protein X 1	2	NM_032622 LNX1 ligand of numb-protein X 1;BC022983	1	GLEAN_08840	1	ENSBTAG00000020658 ENSBTAT00000027531 ENSBTAT00000051993	0		0		0
1062	chr6	72344742	73041682	696941	both	BovineHD0600019881	BovineHD0600020041	172	4	0.00593472	2	NM_001166484 KIT v-kit Hardy-Zuckerman 4 feline sarcoma viral oncogene homolog;NM_001192345 PDGFRA platelet-derived growth factor receptor, alpha polypeptide	5	AF090940;AK097143;AK098235;AK127847;BC071593	1	GLEAN_12892	1	ENSBTAG00000002699 ENSBTAT00000003498	0		0		0
1063	chr6	76988187	77041054	52868	both	BovineHD0600021089	BovineHD0600021097	11	8	0.0118694	0		0		0		0		0		0		0
1064	chr6	77543414	77549956	6543	loss	BovineHD0600021192	BovineHD0600021198	6	3	0.00445104	0		0		0		0		0		0		0
1065	chr6	77582763	77590560	7798	loss	BovineHD0600021214	BovineHD0600021220	7	2	Multiple	0		0		0		0		0		0		0
1066	chr6	77888872	77947919	59048	both	BovineHD0600021280	BovineHD0600021292	15	4	0.00593472	0		1	AF090940	0		0		0		0		0
1067	chr6	78145060	78155339	10280	loss	BovineHD0600021342	BovineHD0600021344	3	3	0.00445104	0		0		0		0		0		0		0
1068	chr6	78900405	78910426	10022	gain	BovineHD0600021540	BovineHD0600021544	5	2	Multiple	0		0		0		0		0		0		0
1069	chr6	79980957	79999836	18880	loss	BovineHD0600021784	BovineHD0600021788	5	1	Unique	0		0		0		0		0		0		0
1070	chr6	81306235	81341102	34868	loss	BovineHD0600022060	BovineHD0600022070	11	1	Unique	0		0		0		0		0		0		0
1071	chr6	81387224	81524195	136972	loss	BovineHD4100005199	BTB-01393641	15	2	Multiple	0		0		0		0		0		0		0
1072	chr6	81550585	81568850	18266	loss	BTB-01393607	BovineHD0600022095	3	2	Multiple	0		1	AF090940	0		0		0		0		0
1073	chr6	81753926	81773116	19191	loss	BovineHD0600022123	BTB-01904349	7	31	0.0459941	0		1	AF090940	0		0		0		0		0
1074	chr6	81787271	81852740	65470	loss	BovineHD0600022138	BovineHD0600022159	27	1	Unique	0		1	AF090940	0		0		0		0		0
1075	chr6	81872799	81880195	7397	loss	BTB-01578906	BovineHD0600034786	3	6	0.00890208	0		1	AK124194	0		0		0		0		0
1076	chr6	81896327	81951327	55001	gain	BovineHD0600022163	BovineHD0600034789	10	5	0.0074184	0		0		0		0		0		0		0
1077	chr6	82219220	82220476	1257	gain	BovineHD0600022216	BovineHD0600022218	3	36	0.0534125	0		0		0		0		0		0		0
1078	chr6	82266384	82281912	15529	loss	BovineHD0600022243	BovineHD0600022250	8	3	0.00445104	0		0		0		0		0		0		0
1079	chr6	82300760	82324152	23393	loss	BovineHD0600034352	BovineHD0600022280	5	61	0.0905045	0		0		0		0		0		0		0
1080	chr6	82568713	82743128	174416	loss	BovineHD0600022314	BovineHD0600022369	58	25	0.037092	0		2	AF090940;AK127847	0		0		0		0		0
1081	chr6	82821731	82835825	14095	gain	BovineHD0600022391	BovineHD0600022395	5	1	Unique	0		0		0		0		0		0		0
1082	chr6	82975127	82984358	9232	loss	BovineHD0600022437	BovineHD0600022440	4	5	0.0074184	0		0		0		0		0		0		0
1083	chr6	83015643	83120943	105301	loss	BovineHD4100005206	BovineHD0600022517	64	6	0.00890208	1	NM_001080324 TECRL trans-2,3-enoyl-CoA reductase-like	2	NM_001010874 TECRL trans-2,3-enoyl-CoA reductase-like;BC072463	2	GLEAN_16080;GLEAN_16084	1	ENSBTAG00000024826 ENSBTAT00000034572	0		0		0
1084	chr6	83296507	83307218	10712	loss	BovineHD0600022582	BovineHD0600022592	10	1	Unique	0		0		0		0		0		0		0
1085	chr6	83566807	83582896	16090	loss	BovineHD4100005209	BovineHD0600022679	4	1	Unique	0		0		0		0		0		0		0
1086	chr6	83593165	83631917	38753	loss	BovineHD4100005211	BovineHD0600034355	9	1	Unique	0		0		0		0		0		0		0
1087	chr6	83735293	83768851	33559	loss	BovineHD0600022700	BTA-76934-no-rs	7	2	Multiple	0		0		0		0		0		0		0
1088	chr6	84087041	84088658	1618	loss	BovineHD0600022746	BovineHD0600022747	3	2	Multiple	0		0		0		0		0		0		0
1089	chr6	84165941	84186933	20993	loss	BovineHD0600022764	BovineHD4100005253	8	2	Multiple	0		0		1	GLEAN_05195	1	ENSBTAG00000009438 ENSBTAT00000039576 ENSBTAT00000000668	0		0		0
1090	chr6	84970832	85007573	36742	loss	BovineHD0600022927	BovineHD0600022937	13	2	Multiple	0		0		0		0		0		0		0
1091	chr6	85526299	85551612	25314	loss	BTA-111700-no-rs	BovineHD0600023269	5	3	0.00445104	0		0		0		0		0		0		0
1092	chr6	85874561	85879252	4692	gain	BovineHD4100005277	BovineHD0600023359	4	1	Unique	1	NM_001045881 CENPC1 centromere protein C 1	2	NM_001812 CENPC1 centromere protein C 1;BC030695	1	GLEAN_20225	1	ENSBTAG00000001323 ENSBTAT00000001748 ENSBTAT00000055430 ENSBTAT00000039598	0		0		0
1093	chr6	85969761	86043269	73509	gain	BovineHD0600023384	BovineHD0600023404	19	6	0.00890208	2	NM_001077868 STAP1 signal transducing adaptor family member 1;NM_001083438 UBA6 ubiquitin-like modifier activating enzyme 6	7	NM_012108 STAP1 signal transducing adaptor family member 1;NM_018227 UBA6 ubiquitin-like modifier activating enzyme 6;AK094164;AK094969;AL832015;AY359880;BC031637	2	GLEAN_20227;GLEAN_20224	2	ENSBTAG00000000962 ENSBTAT00000001271;ENSBTAG00000006837 ENSBTAT00000008985	0		0		0
1094	chr6	87086480	87115354	28875	both	BovineHD0600023658	BovineHD0600023668	11	102	0.151335	1	NM_001046354 UGT2B10 UDP glucuronosyltransferase 2 family, polypeptide B10	11	NM_001073 UGT2B11 UDP glucuronosyltransferase 2 family, polypeptide B11;NM_001074 UGT2B7 UDP glucuronosyltransferase 2 family, polypeptide B7;NM_001075 UGT2B10 UDP glucuronosyltransferase 2 family, polypeptide B10;NM_001076 UGT2B15 UDP glucuronosyltransferase 2 family, polypeptide B15;NM_001077 UGT2B17 UDP glucuronosyltransferase 2 family, polypeptide B17;NM_006798 UGT2A1 UDP glucuronosyltransfer…	1	GLEAN_07136	1	ENSBTAG00000037613 ENSBTAT00000004581	0		0		0
1095	chr6	87332690	87396452	63763	gain	BovineHD0600023713	BTA-118119-no-rs	15	1	Unique	0		11	NM_001073 UGT2B11 UDP glucuronosyltransferase 2 family, polypeptide B11;NM_001074 UGT2B7 UDP glucuronosyltransferase 2 family, polypeptide B7;NM_001075 UGT2B10 UDP glucuronosyltransferase 2 family, polypeptide B10;NM_001076 UGT2B15 UDP glucuronosyltransferase 2 family, polypeptide B15;NM_001077 UGT2B17 UDP glucuronosyltransferase 2 family, polypeptide B17;NM_006798 UGT2A1 UDP glucuronosyltransfer…	2	GLEAN_07133;GLEAN_07132	1	ENSBTAG00000003523 ENSBTAT00000036968	0		0		0
1096	chr6	89860403	89875276	14874	gain	BovineHD0600024273	BovineHD0600024276	4	23	0.0341246	0		0		0		0		0		0		0
1097	chr6	90059625	90075263	15639	both	BovineHD0600024342	BTB-01654826	9	3	0.00445104	0		0		0		0		0		0		0
1098	chr6	93414970	93624252	209283	gain	BovineHD0600025250	BovineHD0600025295	49	8	0.0118694	2	NM_001083754 RCHY1 ring finger and CHY zinc finger domain containing 1;NM_001103290 THAP6 THAP domain containing 6	8	NM_001008925 RCHY1 ring finger and CHY zinc finger domain containing 1;NM_001009922 RCHY1 ring finger and CHY zinc finger domain containing 1;NM_015436 RCHY1 ring finger and CHY zinc finger domain containing 1;NM_144721 THAP6 THAP domain containing 6;NM_178497 C4orf26 chromosome 4 open reading frame 26;AK127847;BC031057;BX647579	3	GLEAN_05194;GLEAN_17045;GLEAN_17046	2	ENSBTAG00000007189 ENSBTAT00000009461;ENSBTAG00000007190 ENSBTAT00000009462	0		0		0
1099	chr6	93696399	93704721	8323	loss	BovineHD0600025311	BTB-01428731	3	1	Unique	1	NM_001046455 G3BP2 GTPase activating protein (SH3 domain) binding protein 2	3	NM_005754 G3BP1 GTPase activating protein (SH3 domain) binding protein 1;NM_203504 G3BP2 GTPase activating protein (SH3 domain) binding protein 2;NM_203505 G3BP2 GTPase activating protein (SH3 domain) binding protein 2	1	GLEAN_15118	1	ENSBTAG00000014041 ENSBTAT00000018659 ENSBTAT00000018663	0		0		0
1100	chr6	94381749	94384509	2761	gain	BovineHD0600025593	BTB-00267167	4	3	0.00445104	0		1	NM_152631 FAM47B family with sequence similarity 47, member B	1	GLEAN_06020	1	ENSBTAG00000004921 ENSBTAT00000006475 ENSBTAT00000045192 ENSBTAT00000056575	0		0		0
1101	chr6	95404330	95412929	8600	loss	BovineHD0600026012	BovineHD0600026015	4	2	Multiple	0		0		0		0		0		0		0
1102	chr6	96539931	96544941	5011	gain	BTB-00270878	BovineHD0600026329	3	1	Unique	0		0		1	GLEAN_16072	1	ENSBTAG00000010716 ENSBTAT00000060947 ENSBTAT00000014182	0		0		0
1103	chr6	97243067	97255554	12488	loss	Hapmap40305-BTA-19049	BovineHD0600026570	7	1	Unique	0		0		0		0		0		0		0
1104	chr6	97679435	98060246	380812	both	BovineHD0600026699	BovineHD0600026810	110	35	0.0519288	1	NM_001076826 ANTXR2 anthrax toxin receptor 2	1	AF090940	0		1	ENSBTAG00000014324 ENSBTAT00000019050 ENSBTAT00000056504	0		0		0
1105	chr6	98091820	98417779	325960	gain	BovineHD0600026818	BovineHD0600026869	42	1	Unique	1	NM_001076826 ANTXR2 anthrax toxin receptor 2	10	NM_058172 ANTXR2 anthrax toxin receptor 2;AB209913;AF116601;AK055636;AK097143;AK098235;AK124194;AK127847;BC036758;BC107876	1	GLEAN_16067	1	ENSBTAG00000014324 ENSBTAT00000019050 ENSBTAT00000056504	0		2	ANTXR2 anthrax toxin receptor 2 NM_058172 118429 Fibromatosis, juvenile hyaline, 228600 (3);ANTXR2 anthrax toxin receptor 2 NM_058172 118429 Hyalinosis, infantile systemic, 236490 (3)	0
1106	chr6	98460512	99299331	838820	gain	BovineHD0600026904	BovineHD0600027121	228	1	Unique	3	NM_001076389 C6H4orf22 chromosome 4 open reading frame 22 ortholog;NM_001144099 PRKG2 protein kinase, cGMP-dependent, type II;NM_001192268 BMP3 bone morphogenetic protein 3	12	NM_001201 BMP3 bone morphogenetic protein 3;NM_006258 PRKG1 protein kinase, cGMP-dependent, type I;NM_006259 PRKG2 protein kinase, cGMP-dependent, type II;AF090940;AK098235;AK124194;AK125948;AK127847;AK130051;BC036758;D45864;Y07512	3	GLEAN_07399;GLEAN_09318;GLEAN_09317	3	ENSBTAG00000002978 ENSBTAT00000003877;ENSBTAG00000017642 ENSBTAT00000023468;ENSBTAG00000040383 ENSBTAT00000057373	0		0		0
1107	chr6	102952555	102954577	2023	gain	BovineHD0600028111	BovineHD0600028113	3	1	Unique	0		0		0		0		0		0		0
1108	chr6	103993181	104050640	57460	loss	BovineHD4100005439	BovineHD0600028349	11	1	Unique	0		0		0		0		0		0		0
1109	chr6	104067215	104093443	26229	both	BovineHD4100005428	Hapmap32521-BTC-071427	4	9	0.0133531	0		3	AK098235;AK127847;BC036758	0		0		0		0		0
1110	chr6	105501666	105504596	2931	gain	BovineHD0600028733	BovineHD0600028735	3	2	Multiple	1	NM_001099372 UBE2I ubiquitin-conjugating enzyme E2I (UBC9 homolog, yeast)	2	NM_194259 UBE2I ubiquitin-conjugating enzyme E2I (UBC9 homolog, yeast);BC000744	1	GLEAN_14997	0		0		0		0
1111	chr6	105756586	105833345	76760	gain	BovineHD0600028804	BovineHD1100002109	30	33	0.0489614	2	NM_001081738 SLC10A6 solute carrier family 10 (sodium/bile acid cotransporter family), member 6;NM_174590 PTPN13 protein tyrosine phosphatase, non-receptor type 13 (APO-1/CD95 (Fas)-associated phosphatase)	6	NM_006264 PTPN13 protein tyrosine phosphatase, non-receptor type 13 (APO-1/CD95 (Fas)-associated phosphatase);NM_080683 PTPN13 protein tyrosine phosphatase, non-receptor type 13 (APO-1/CD95 (Fas)-associated phosphatase);NM_080684 PTPN13 protein tyrosine phosphatase, non-receptor type 13 (APO-1/CD95 (Fas)-associated phosphatase);NM_080685 PTPN13 protein tyrosine phosphatase, non-receptor type 13 (…	4	GLEAN_14998;GLEAN_14999;GLEAN_15000;GLEAN_14995	2	ENSBTAG00000014947 ENSBTAT00000056300 ENSBTAT00000019901 ENSBTAT00000055276;ENSBTAG00000016794 ENSBTAT00000056501 ENSBTAT00000046116 ENSBTAT00000022342	0		0		0
1112	chr6	110742511	110762101	19591	loss	BTB-01169717	BovineHD0600031429	5	1	Unique	0		0		0		0		0		0		0
1113	chr6	110839082	110929683	90602	gain	BovineHD0600031450	BTA-103106-no-rs	29	5	0.0074184	0		0		0		0		0		0		0
1114	chr6	111168255	111226386	58132	loss	BovineHD0600031566	BovineHD0600031596	33	1	Unique	0		3	AF090940;AK098235;BC036758	0		0		0		0		0
1115	chr6	111623197	111634655	11459	gain	BovineHD0600031672	BovineHD0600031680	9	26	0.0385757	0		0		0		0		0		0		0
1116	chr6	111662147	111666909	4763	gain	BovineHD0600031691	BovineHD0600031693	3	1	Unique	0		0		0		0		0		0		0
1117	chr6	112616594	112622520	5927	loss	BovineHD0600031940	BovineHD0600031942	3	1	Unique	0		0		0		0		0		0		0
1118	chr6	114540802	114551827	11026	loss	BovineHD0600032522	BovineHD0600032526	6	16	0.0237389	0		0		0		0		0		0		0
1119	chr6	115469234	115477136	7903	loss	BovineHD0600032804	BovineHD0600032807	5	3	0.00445104	0		1	NM_145111 FAM200A family with sequence similarity 200, member A	0		0		0		0		0
1120	chr6	117559724	117578953	19230	gain	BovineHD0600033569	BovineHD0600033577	3	1	Unique	0		0		1	GLEAN_09101	1	ENSBTAG00000027825 ENSBTAT00000040127	0		0		0
1121	chr6	117820963	117830309	9347	loss	BovineHD0600030664	ARS-BFGL-NGS-12278	5	2	Multiple	0		7	NM_032219 MFSD7 major facilitator superfamily domain containing 7;AB162713;AK025922;AY358401;BC030246;BC110878;CR626001	1	GLEAN_09667	1	ENSBTAG00000039990 ENSBTAT00000039436	0		0		0
1122	chr6	118635911	118670615	34705	loss	ARS-BFGL-NGS-4870	BovineHD3000002909	9	1	Unique	0		2	NM_152586 USP54 ubiquitin specific peptidase 54;AK096324	0		0		0		0		0
1123	chr6	118790441	118819517	29077	loss	ARS-BFGL-NGS-72838	ARS-BFGL-NGS-61359	4	2	Multiple	0		4	NM_006527 SLBP stem-loop binding protein;AK123791;BC068094;CR594689	0		0		0		0		0
1124	chr6	119120489	119275688	155200	both	ARS-BFGL-NGS-75431	BovineHD0600030574	81	3	0.00445104	0		4	NM_005844;NM_178557 NAT8L N-acetyltransferase 8-like (GCN5-related, putative);NM_181808 POLN polymerase (DNA directed) nu;AK131239	3	GLEAN_11993;GLEAN_11994;GLEAN_11969	2	ENSBTAG00000017296 ENSBTAT00000023023;ENSBTAG00000031364 ENSBTAT00000044441	0		0		0
1125	chr6	119645886	119656133	10248	loss	ARS-BFGL-NGS-8311	BovineHD0600030499	9	1	Unique	0		0		1	GLEAN_11965	0		0		0		0
1126	chr6	119696116	119793434	97319	gain	BovineHD0600030488	BovineHD0600030460	30	1	Unique	1	NM_001102310 TNIP2 TNFAIP3 interacting protein 2	5	NM_003704 FAM193A family with sequence similarity 193, member A;NM_024309 TNIP2 TNFAIP3 interacting protein 2;AB000460;AB000461;BC002740	2	GLEAN_11997;GLEAN_26316	2	ENSBTAG00000009744 ENSBTAT00000012847;ENSBTAG00000015126 ENSBTAT00000020124	0		0		0
1127	chr6	119906272	119960502	54231	both	BovineHD0600030441	BovineHD0600030423	22	2	Multiple	0		6	NM_001119 ADD1 adducin 1 (alpha);NM_014189 ADD1 adducin 1 (alpha);NM_014190 ADD1 adducin 1 (alpha);NM_176801 ADD1 adducin 1 (alpha);BC013393;BC042998	1	GLEAN_26318	2	ENSBTAG00000021128 ENSBTAT00000028152;ENSBTAG00000043995 ENSBTAT00000061616	0		1	ADD1 adducin 1 (alpha) NM_001119 118 {Hypertension, essential, salt-sensitive}, 145500 (3)	0
1128	chr6	122170287	122273691	103405	gain	BovineHD0600034013	BovineHD0600034026	17	1	Unique	0		4	NM_020777 SORCS2 sortilin-related VPS10 domain containing receptor 2;NM_178463 C20orf166 chromosome 20 open reading frame 166;AK096512;BC047704	1	GLEAN_15384	1	ENSBTAG00000027434 ENSBTAT00000061444 ENSBTAT00000039392 ENSBTAT00000054008	0		0		0
1129	chr7	152555	618337	465783	loss	BovineHD0700000010	BovineHD0700000102	70	29	0.0430267	3	NM_001101161 CNOT6 CCR4-NOT transcription complex, subunit 6;NM_001105484 LOC100125913 hypothetical protein LOC100125913;NM_001191344 FLT4 fms-related tyrosine kinase 4	9	NM_002020 FLT4 fms-related tyrosine kinase 4;NM_015455 CNOT6 CCR4-NOT transcription complex, subunit 6;NM_144571 CNOT6L CCR4-NOT transcription complex, subunit 6-like;NM_182925 FLT4 fms-related tyrosine kinase 4;AK097143;AK098235;AK124194;AK127847;BC036758	4	GLEAN_08144;GLEAN_24454;GLEAN_24450;GLEAN_24453	4	ENSBTAG00000001462 ENSBTAT00000040219;ENSBTAG00000017362 ENSBTAT00000023088;ENSBTAG00000037602 ENSBTAT00000053644;ENSBTAG00000040610 ENSBTAT00000053092 ENSBTAT00000052644 ENSBTAT00000049827	5	Carcass weight QTL 4489 CWT;Body weight (birth) QTL 1410 BW;Calving ease QTL 2699 CALEASE;Fat yield QTL 3533 FY;Still birth QTL 3564 SB	2	FLT4 fms-related tyrosine kinase 4 NM_002020 2324 Hemangioma, capillary infantile, somatic, 602089 (3);FLT4 fms-related tyrosine kinase 4 NM_002020 2324 Lymphedema, hereditary I, 153100 (3)	0
1130	chr7	1327782	1499824	172043	both	BovineHD0700000309	BovineHD0700000368	63	12	0.0178042	5	NM_001046098 LTC4S leukotriene C4 synthase;NM_001101999 TBC1D9B TBC1 domain family, member 9B (with GRAM domain);NM_001103261 MGAT4B mannosyl (alpha-1,3-)-glycoprotein beta-1,4-N-acetylglucosaminyltransferase, isozyme B;NM_001167943 C7H5orf45 chromosome 5 open reading frame 45 homolog;NM_176641 SQSTM1 sequestosome 1	19	NM_000993 RPL31 ribosomal protein L31;NM_001017987 C5orf45 chromosome 5 open reading frame 45;NM_003900 SQSTM1 sequestosome 1;NM_014275 MGAT4B mannosyl (alpha-1,3-)-glycoprotein beta-1,4-N-acetylglucosaminyltransferase, isozyme B;NM_015043 TBC1D9B TBC1 domain family, member 9B (with GRAM domain);NM_015130 TBC1D9 TBC1 domain family, member 9 (with GRAM domain);NM_016175 C5orf45 chromosome 5 open r…	5	GLEAN_22881;GLEAN_22882;GLEAN_22885;GLEAN_22883;GLEAN_22884	5	ENSBTAG00000009737 ENSBTAT00000012836;ENSBTAG00000009738 ENSBTAT00000049734;ENSBTAG00000015591 ENSBTAT00000020709 ENSBTAT00000049718;ENSBTAG00000015602 ENSBTAT00000020727;ENSBTAG00000015611 ENSBTAT00000029796	3	Calving ease QTL 2699 CALEASE;Fat yield QTL 3533 FY;Still birth QTL 3564 SB	2	LTC4S leukotriene C4 synthase NM_145867 4056 Leukotriene C4 synthase deficiency (1);SQSTM1 sequestosome 1 NM_003900 8878 Paget disease of bone, 602080 (3)	0
1131	chr7	1617658	1654298	36641	loss	BovineHD0700000427	ARS-BFGL-NGS-14294	11	1	Unique	0		1	BC036758	1	GLEAN_09143	0		3	Calving ease QTL 2699 CALEASE;Fat yield QTL 3533 FY;Still birth QTL 3564 SB	0		0
1132	chr7	2229459	2263503	34045	loss	BovineHD0700000606	BovineHD0700000618	13	1	Unique	0		2	AK130051;BC036758	0		0		4	Calving ease QTL 2699 CALEASE;Fat yield QTL 3533 FY;Feed intake QTL 5349 FEEDIN;Still birth QTL 3564 SB	0		0
1133	chr7	2287322	2291655	4334	gain	ARS-BFGL-NGS-7600	BovineHD0700000631	5	1	Unique	0		1	NM_000843 GRM6 glutamate receptor, metabotropic 6	1	GLEAN_09147	1	ENSBTAG00000016187 ENSBTAT00000021547	4	Calving ease QTL 2699 CALEASE;Fat yield QTL 3533 FY;Feed intake QTL 5349 FEEDIN;Still birth QTL 3564 SB	1	GRM6 glutamate receptor, metabotropic 6 NM_000843 2916 Night blindness, congenital stationary, type 1B, 257270 (3)	0
1134	chr7	3166287	3196465	30179	loss	BovineHD0700000875	BovineHD0700000882	9	1	Unique	0		1	NM_183062 PRSS38 protease, serine, 38	1	GLEAN_00694	1	ENSBTAG00000013977 ENSBTAT00000036551	6	Calving ease QTL 2699 CALEASE;Fat yield QTL 3533 FY;Feed intake QTL 5349 FEEDIN;Gestation length QTL 5381 CLENGTH;Gestation length QTL 5386 CLENGTH;Still birth QTL 3564 SB	0		0
1135	chr7	3275775	3323026	47252	loss	BovineHD0700000892	BovineHD0700000901	10	2	Multiple	0		1	NM_001016 RPS12 ribosomal protein S12	1	GLEAN_00690	0		7	Calving ease QTL 2699 CALEASE;Fat yield QTL 3533 FY;Feed intake QTL 5349 FEEDIN;Gestation length QTL 5381 CLENGTH;Gestation length QTL 5386 CLENGTH;Conception rate QTL 4684 CONCRATE;Still birth QTL 3564 SB	0		0
1136	chr7	4786330	4788630	2301	loss	ARS-BFGL-NGS-98087	BovineHD0700001343	3	1	Unique	1	NM_001109983 PGPEP1 pyroglutamyl-peptidase I	2	AJ278828;BC042138	1	GLEAN_02732	1	ENSBTAG00000002566 ENSBTAT00000003320	7	Calving ease QTL 2699 CALEASE;Fat yield QTL 3533 FY;Gestation length QTL 5386 CLENGTH;Conception rate QTL 4684 CONCRATE;Feed conversion ratio QTL 4418 FCR;Feed conversion ratio QTL 4417 FCR;Still birth QTL 3564 SB	0		0
1137	chr7	4851197	4892359	41163	gain	BovineHD0700001355	BovineHD0700001359	3	9	0.0133531	0		3	NM_006203 PDE4D phosphodiesterase 4D, cAMP-specific;NM_025249 KIAA1683 KIAA1683;BC070198	2	GLEAN_02758;GLEAN_02759	1	ENSBTAG00000024904 ENSBTAT00000000218	7	Calving ease QTL 2699 CALEASE;Fat yield QTL 3533 FY;Gestation length QTL 5386 CLENGTH;Conception rate QTL 4684 CONCRATE;Feed conversion ratio QTL 4418 FCR;Feed conversion ratio QTL 4417 FCR;Still birth QTL 3564 SB	1	PDE4D phosphodiesterase 4D, cAMP-specific NM_006203 5144 {Stroke, susceptibility to, 1}, 606799 (3)	0
1138	chr7	6073155	6154717	81563	both	BovineHD0600023053	BovineHD0600023079	24	5	0.0074184	0		5	AK098235;AK124194;AK125948;AK127847;BC036758	0		0		8	Calving ease QTL 2699 CALEASE;Fat yield QTL 3533 FY;Feed conversion ratio QTL 4417 FCR;Residual feed intake QTL 5274 RFI;Residual feed intake QTL 5275 RFI;Gestation length QTL 5377 CLENGTH;Protein Percentage QTL 4779 PP;Still birth QTL 3564 SB	0		0
1139	chr7	6331987	6354400	22414	gain	BovineHD0600023126	BovineHD0600023142	17	1	Unique	0		0		0		0		8	Calving ease QTL 2699 CALEASE;Fat yield QTL 3533 FY;Feed conversion ratio QTL 4417 FCR;Residual feed intake QTL 5274 RFI;Residual feed intake QTL 5275 RFI;Gestation length QTL 5377 CLENGTH;Protein Percentage QTL 4779 PP;Still birth QTL 3564 SB	0		0
1140	chr7	7539522	7649060	109539	both	BovineHD0700002778	BovineHD0700002471	14	59	0.0875371	0		11	NM_001005190 OR7A10 olfactory receptor, family 7, subfamily A, member 10;NM_017506 OR7A5 olfactory receptor, family 7, subfamily A, member 5;NM_175883 OR7D2 olfactory receptor, family 7, subfamily D, member 2;AF090940;AK097143;AK098235;AK124194;AK127847;BC029615;BC036758;BC101587	4	GLEAN_07220;GLEAN_07219;GLEAN_07218;GLEAN_07217	2	ENSBTAG00000037834 ENSBTAT00000054224 ENSBTAT00000057471 ENSBTAT00000023382;ENSBTAG00000038419 ENSBTAT00000052945 ENSBTAT00000052005 ENSBTAT00000057484	10	Fat yield QTL 3533 FY;Residual feed intake QTL 5274 RFI;Residual feed intake QTL 5275 RFI;Gestation length QTL 5377 CLENGTH;Protein Percentage QTL 4779 PP;Udder Cleft QTL 1572 UC;305 days milk yield QTL 4496 MY305;Kidney, pelvic, and heart fat percentage QTL 4866 KPHCWT;Heel depth QTL 3449 HDPTH;Still birth QTL 3564 SB	0		0
1141	chr7	7679548	8169536	489989	both	BovineHD0700002476	BovineHD0700002853	58	211	0.313056	0		15	NM_001005190 OR7A10 olfactory receptor, family 7, subfamily A, member 10;NM_001008711 RBPMS RNA binding protein with multiple splicing;NM_001008712 RBPMS RNA binding protein with multiple splicing;NM_006867 RBPMS RNA binding protein with multiple splicing;NM_017506 OR7A5 olfactory receptor, family 7, subfamily A, member 5;NM_175883 OR7D2 olfactory receptor, family 7, subfamily D, member 2;AF09094…	12	GLEAN_07221;GLEAN_09054;GLEAN_07222;GLEAN_07223;GLEAN_07215;GLEAN_07224;GLEAN_07225;GLEAN_07226;GLEAN_07227;GLEAN_07228;GLEAN_07214;GLEAN_07213	8	ENSBTAG00000034909 ENSBTAT00000049823 ENSBTAT00000037393 ENSBTAT00000054837;ENSBTAG00000037691 ENSBTAT00000021241 ENSBTAT00000055260 ENSBTAT00000055843;ENSBTAG00000038533 ENSBTAT00000056549 ENSBTAT00000054384 ENSBTAT00000056749;ENSBTAG00000038902 ENSBTAT00000054661 ENSBTAT00000054152 ENSBTAT00000057506;ENSBTAG00000039174 ENSBTAT00000057047 ENSBTAT00000054512;ENSBTAG00000039358 ENSBTAT00000004391 …	11	Fat yield QTL 3533 FY;Residual feed intake QTL 5274 RFI;Residual feed intake QTL 5275 RFI;Gestation length QTL 5377 CLENGTH;Protein Percentage QTL 4779 PP;Udder Cleft QTL 1572 UC;305 days milk yield QTL 4496 MY305;Kidney, pelvic, and heart fat percentage QTL 4866 KPHCWT;Heel depth QTL 3449 HDPTH;Protein Percentage QTL 3534 PP;Still birth QTL 3564 SB	0		0
1142	chr7	8238982	8243088	4107	loss	BovineHD0700002054	BovineHD0700002058	4	5	0.0074184	0		0		0		0		8	Residual feed intake QTL 5274 RFI;Residual feed intake QTL 5275 RFI;Udder Cleft QTL 1572 UC;305 days milk yield QTL 4496 MY305;Kidney, pelvic, and heart fat percentage QTL 4866 KPHCWT;Heel depth QTL 3449 HDPTH;Protein Percentage QTL 3534 PP;Still birth QTL 3564 SB	0		0
1143	chr7	8315557	8326722	11166	gain	BovineHD0700002074	BovineHD0700002083	4	30	0.0445104	0		3	NM_013940 OR10H1 olfactory receptor, family 10, subfamily H, member 1;AF090940;BC112178	2	GLEAN_21348;GLEAN_21347	1	ENSBTAG00000038009 ENSBTAT00000055257	8	Residual feed intake QTL 5274 RFI;Residual feed intake QTL 5275 RFI;Udder Cleft QTL 1572 UC;305 days milk yield QTL 4496 MY305;Kidney, pelvic, and heart fat percentage QTL 4866 KPHCWT;Heel depth QTL 3449 HDPTH;Protein Percentage QTL 3534 PP;Still birth QTL 3564 SB	0		0
1144	chr7	8386673	8421087	34415	gain	BovineHD0700002101	BovineHD0700002111	12	4	0.00593472	0		3	NM_013940 OR10H1 olfactory receptor, family 10, subfamily H, member 1;AK124194;BC112178	2	GLEAN_21344;GLEAN_21353	1	ENSBTAG00000038980 ENSBTAT00000054434	9	Residual feed intake QTL 5274 RFI;Residual feed intake QTL 5275 RFI;Udder Cleft QTL 1572 UC;305 days milk yield QTL 4496 MY305;Kidney, pelvic, and heart fat percentage QTL 4866 KPHCWT;Heel depth QTL 3449 HDPTH;Protein Percentage QTL 3534 PP;Fat yield QTL 4680 FY;Still birth QTL 3564 SB	0		0
1145	chr7	10140727	10146397	5671	gain	BovineHD0700003351	BovineHD4100005745	3	3	0.00445104	2	NM_001046387 MRI1 methylthioribose-1-phosphate isomerase homolog (S. cerevisiae);NM_001076345 LOC614800 Leydig cell tumor 10 kDa protein homolog	2	NM_001031727 MRI1 methylthioribose-1-phosphate isomerase homolog (S. cerevisiae);NM_032285 MRI1 methylthioribose-1-phosphate isomerase homolog (S. cerevisiae)	1	GLEAN_05529	2	ENSBTAG00000002524 ENSBTAT00000003273;ENSBTAG00000002525 ENSBTAT00000003276	11	Residual feed intake QTL 5274 RFI;Residual feed intake QTL 5275 RFI;Udder Cleft QTL 1572 UC;305 days milk yield QTL 4496 MY305;Kidney, pelvic, and heart fat percentage QTL 4866 KPHCWT;Heel depth QTL 3449 HDPTH;Protein Percentage QTL 3534 PP;Fat yield QTL 4680 FY;Residual feed intake QTL 4352 RFI;Marbling score QTL 4701 MARBL;Still birth QTL 3564 SB	0		0
1146	chr7	10327880	10331682	3803	loss	BovineHD0700003417	BovineHD0700003419	3	10	0.0148368	0		0		0		0		11	Residual feed intake QTL 5274 RFI;Residual feed intake QTL 5275 RFI;Udder Cleft QTL 1572 UC;305 days milk yield QTL 4496 MY305;Kidney, pelvic, and heart fat percentage QTL 4866 KPHCWT;Heel depth QTL 3449 HDPTH;Protein Percentage QTL 3534 PP;Fat yield QTL 4680 FY;Residual feed intake QTL 4352 RFI;Marbling score QTL 4701 MARBL;Still birth QTL 3564 SB	0		0
1147	chr7	11854890	11858345	3456	gain	BovineHD0700003944	BovineHD0700003946	3	1	Unique	0		0		0		0		9	Residual feed intake QTL 5274 RFI;Residual feed intake QTL 5275 RFI;Udder Cleft QTL 1572 UC;305 days milk yield QTL 4496 MY305;Kidney, pelvic, and heart fat percentage QTL 4866 KPHCWT;Heel depth QTL 3449 HDPTH;Protein Percentage QTL 3534 PP;Marbling score QTL 4701 MARBL;Still birth QTL 3564 SB	0		0
1148	chr7	11954695	11966116	11422	loss	BovineHD0700003977	BovineHD0700003986	11	20	0.0296736	0		0		0		0		9	Residual feed intake QTL 5274 RFI;Residual feed intake QTL 5275 RFI;Udder Cleft QTL 1572 UC;305 days milk yield QTL 4496 MY305;Kidney, pelvic, and heart fat percentage QTL 4866 KPHCWT;Heel depth QTL 3449 HDPTH;Protein Percentage QTL 3534 PP;Marbling score QTL 4701 MARBL;Still birth QTL 3564 SB	0		0
1149	chr7	12060404	12086579	26176	gain	BovineHD0700004017	BovineHD0700004023	6	78	0.115727	0		3	AK098235;AK127847;BC029615	2	GLEAN_25837;GLEAN_25823	1	ENSBTAG00000038297 ENSBTAT00000052657 ENSBTAT00000053391 ENSBTAT00000052508	9	Residual feed intake QTL 5274 RFI;Residual feed intake QTL 5275 RFI;Udder Cleft QTL 1572 UC;305 days milk yield QTL 4496 MY305;Kidney, pelvic, and heart fat percentage QTL 4866 KPHCWT;Heel depth QTL 3449 HDPTH;Protein Percentage QTL 3534 PP;Marbling score QTL 4701 MARBL;Still birth QTL 3564 SB	0		0
1150	chr7	12328786	12502354	173569	both	BovineHD0700004119	BovineHD0700004148	25	66	0.0979228	0		12	NM_001005190 OR7A10 olfactory receptor, family 7, subfamily A, member 10;AF090940;AK055955;AK097143;AK098235;AK124194;AK125948;AK127847;BC029615;BC036758;BC101587;Y10529	5	GLEAN_25817;GLEAN_25816;GLEAN_25841;GLEAN_25842;GLEAN_21543	1	ENSBTAG00000003149 ENSBTAT00000053279 ENSBTAT00000004091 ENSBTAT00000054448	9	Residual feed intake QTL 5274 RFI;Residual feed intake QTL 5275 RFI;Udder Cleft QTL 1572 UC;305 days milk yield QTL 4496 MY305;Kidney, pelvic, and heart fat percentage QTL 4866 KPHCWT;Heel depth QTL 3449 HDPTH;Protein Percentage QTL 3534 PP;Marbling score QTL 4701 MARBL;Still birth QTL 3564 SB	0		0
1151	chr7	12518912	12521806	2895	loss	BovineHD0700004155	BovineHD0700004157	3	8	0.0118694	0		2	AK097143;AK127847	0		0		9	Residual feed intake QTL 5274 RFI;Residual feed intake QTL 5275 RFI;Udder Cleft QTL 1572 UC;305 days milk yield QTL 4496 MY305;Kidney, pelvic, and heart fat percentage QTL 4866 KPHCWT;Heel depth QTL 3449 HDPTH;Protein Percentage QTL 3534 PP;Marbling score QTL 4701 MARBL;Still birth QTL 3564 SB	0		0
1152	chr7	13251475	13268863	17389	loss	BovineHD0700004422	BovineHD0700004429	3	1	Unique	0		1	NM_000201 ICAM1 intercellular adhesion molecule 1	1	GLEAN_21560	0		10	Residual feed intake QTL 5274 RFI;Residual feed intake QTL 5275 RFI;Udder Cleft QTL 1572 UC;305 days milk yield QTL 4496 MY305;Kidney, pelvic, and heart fat percentage QTL 4866 KPHCWT;Heel depth QTL 3449 HDPTH;Protein Percentage QTL 3534 PP;Marbling score QTL 4701 MARBL;Marbling score QTL 4543 MARBL;Still birth QTL 3564 SB	1	ICAM1 intercellular adhesion molecule 1 NM_000201 3383 {Malaria, cerebral, susceptibility to}, 611162 (3)	0
1153	chr7	13693100	13694876	1777	loss	BovineHD0700004571	BovineHD0700004573	3	1	Unique	1	NM_001099369 DNM2 dynamin 2	5	NM_001005360 DNM2 dynamin 2;NM_004945 DNM2 dynamin 2;NM_015569 DNM3 dynamin 3;AB020627;BC064546	1	GLEAN_24582	1	ENSBTAG00000013362 ENSBTAT00000036121 ENSBTAT00000036123	12	Residual feed intake QTL 5274 RFI;Residual feed intake QTL 5275 RFI;Udder Cleft QTL 1572 UC;305 days milk yield QTL 4496 MY305;Kidney, pelvic, and heart fat percentage QTL 4866 KPHCWT;Heel depth QTL 3449 HDPTH;Protein Percentage QTL 3534 PP;Marbling score QTL 4701 MARBL;Marbling score QTL 4543 MARBL;Feed intake QTL 5346 FEEDIN;Milk yield QTL 4720 MY;Still birth QTL 3564 SB	2	DNM2 dynamin 2 NM_001005360 1785 Charcot-Marie-Tooth disease, dominant intermediate B, 606482 (3);DNM2 dynamin 2 NM_001005360 1785 Myopathy, centronuclear, 160150 (3)	0
1154	chr7	15795657	15864499	68843	both	BovineHD0700005209	BovineHD0700005189	7	108	0.160237	0		4	NM_000146 FTL ferritin, light polypeptide;NM_007108 TCEB2 transcription elongation factor B (SIII), polypeptide 2 (18kDa, elongin B);NM_207013 TCEB2 transcription elongation factor B (SIII), polypeptide 2 (18kDa, elongin B);BC067772	4	GLEAN_05083;GLEAN_05082;GLEAN_05080;GLEAN_05081	1	ENSBTAG00000007573 ENSBTAT00000052266 ENSBTAT00000009962	12	Residual feed intake QTL 5274 RFI;Residual feed intake QTL 5275 RFI;Udder Cleft QTL 1572 UC;305 days milk yield QTL 4496 MY305;Kidney, pelvic, and heart fat percentage QTL 4866 KPHCWT;Heel depth QTL 3449 HDPTH;Protein Percentage QTL 3534 PP;Marbling score QTL 4701 MARBL;Feed conversion ratio QTL 4351 FCR;Fat yield QTL 4912 FY;Milk yield QTL 2664 MY;Still birth QTL 3564 SB	0		0
1155	chr7	22207323	22212434	5112	loss	BovineHD0700006827	BovineHD0700006829	3	14	0.0207715	0		0		0		0		7	Residual feed intake QTL 5274 RFI;Residual feed intake QTL 5275 RFI;Kidney, pelvic, and heart fat percentage QTL 4866 KPHCWT;Heel depth QTL 3449 HDPTH;Protein Percentage QTL 3534 PP;Marbling score QTL 4701 MARBL;Residual feed intake QTL 4422 RFI	0		0
1156	chr7	22328935	22400851	71917	loss	BovineHD0700006867	Hapmap51318-BTA-78584	19	4	0.00593472	0		1	AK127847	0		0		7	Residual feed intake QTL 5274 RFI;Residual feed intake QTL 5275 RFI;Kidney, pelvic, and heart fat percentage QTL 4866 KPHCWT;Heel depth QTL 3449 HDPTH;Marbling score QTL 4701 MARBL;Residual feed intake QTL 4422 RFI;Non-return rate QTL 3538 NONR	0		0
1157	chr7	23936622	23948709	12088	loss	BovineHD0700007345	BovineHD0700007347	4	2	Multiple	0		0		0		0		4	Residual feed intake QTL 5274 RFI;Residual feed intake QTL 5275 RFI;Heel depth QTL 3449 HDPTH;Non-return rate QTL 3538 NONR	0		0
1158	chr7	25475157	25490717	15561	gain	BTB-01073880	BovineHD0700007807	7	4	0.00593472	1	NM_001046451 MEGF10 multiple EGF-like-domains 10	2	NM_032445 MEGF11 multiple EGF-like-domains 11;NM_032446 MEGF10 multiple EGF-like-domains 10	1	GLEAN_25405	1	ENSBTAG00000000329 ENSBTAT00000000434	10	Residual feed intake QTL 5274 RFI;Heel depth QTL 3449 HDPTH;Non-return rate QTL 3538 NONR;Somatic cell score QTL 4683 SCS;Feed intake QTL 5347 FEEDIN;Feed intake QTL 5350 FEEDIN;Feed intake QTL 5348 FEEDIN;Fat thickness QTL 1327 FATTH;Milk Yield (EBV) QTL 6182 MY;Social separation--Vocalization QTL 7132 SSVO	0		0
1159	chr7	26482485	26485911	3427	gain	BovineHD0700008171	BovineHD0700008173	3	1	Unique	0		0		0		0		11	Heel depth QTL 3449 HDPTH;Feed intake QTL 5347 FEEDIN;Feed intake QTL 5350 FEEDIN;Feed intake QTL 5348 FEEDIN;Fat thickness QTL 1327 FATTH;Milk Yield (EBV) QTL 6182 MY;Social separation--Vocalization QTL 7132 SSVO;Fat Percentage QTL 3434 FP;Milk yield QTL 3532 MY;Somatic cell score QTL 2770 SCS;Still birth QTL 4656 SB	0		0
1160	chr7	27076532	27133517	56986	loss	BovineHD0700008324	BovineHD0700008337	13	17	0.0252226	0		0		0		0		9	Heel depth QTL 3449 HDPTH;Fat thickness QTL 1327 FATTH;Milk Yield (EBV) QTL 6182 MY;Social separation--Vocalization QTL 7132 SSVO;Fat Percentage QTL 3434 FP;Milk yield QTL 3532 MY;Somatic cell score QTL 2770 SCS;Muscle compression QTL 4876 COMP;Still birth QTL 4656 SB	0		0
1161	chr7	28574981	28581752	6772	loss	BovineHD0700008821	Hapmap47242-BTA-31230	4	1	Unique	0		0		0		0		7	Heel depth QTL 3449 HDPTH;Fat thickness QTL 1327 FATTH;Fat Percentage QTL 3434 FP;Milk yield QTL 3532 MY;Muscle compression QTL 4876 COMP;Somatic cell score QTL 2667 SCS;Still birth QTL 4656 SB	0		0
1162	chr7	31202317	31214248	11932	loss	BTA-86510-no-rs	BovineHD4100005907	4	1	Unique	0		0		0		0		7	Heel depth QTL 3449 HDPTH;Fat thickness QTL 1327 FATTH;Fat Percentage QTL 3434 FP;Milk yield QTL 3532 MY;Muscle compression QTL 4876 COMP;Somatic cell score QTL 2667 SCS;Still birth QTL 4656 SB	0		0
1163	chr7	31855178	31877297	22120	loss	BovineHD0700009820	BovineHD0700009807	4	1	Unique	0		1	NM_001007074 RPL32 ribosomal protein L32	0		0		6	Heel depth QTL 3449 HDPTH;Fat thickness QTL 1327 FATTH;Fat Percentage QTL 3434 FP;Milk yield QTL 3532 MY;Somatic cell score QTL 2667 SCS;Still birth QTL 4656 SB	0		0
1164	chr7	32439476	32441409	1934	gain	BovineHD0700009955	BovineHD0700009957	3	1	Unique	0		0		0		0		6	Heel depth QTL 3449 HDPTH;Fat thickness QTL 1327 FATTH;Fat Percentage QTL 3434 FP;Milk yield QTL 3532 MY;Somatic cell score QTL 2667 SCS;Still birth QTL 4656 SB	0		0
1165	chr7	32930252	32948362	18111	loss	BovineHD0700010032	BovineHD0700010041	10	7	0.0103858	0		0		0		0		6	Heel depth QTL 3449 HDPTH;Fat thickness QTL 1327 FATTH;Fat Percentage QTL 3434 FP;Milk yield QTL 3532 MY;Somatic cell score QTL 2667 SCS;Still birth QTL 4656 SB	0		0
1166	chr7	33110535	33116547	6013	loss	BovineHD0700010103	BovineHD0700010105	3	6	0.00890208	0		0		0		0		6	Heel depth QTL 3449 HDPTH;Fat thickness QTL 1327 FATTH;Fat Percentage QTL 3434 FP;Milk yield QTL 3532 MY;Somatic cell score QTL 2667 SCS;Still birth QTL 4656 SB	0		0
1167	chr7	33834885	33875011	40127	loss	BovineHD0700010344	BovineHD0700010351	7	1	Unique	0		1	NM_005509 DMXL1 Dmx-like 1	1	GLEAN_02705	1	ENSBTAG00000006748 ENSBTAT00000008886	6	Heel depth QTL 3449 HDPTH;Fat thickness QTL 1327 FATTH;Fat Percentage QTL 3434 FP;Milk yield QTL 3532 MY;Somatic cell score QTL 2667 SCS;Still birth QTL 4656 SB	0		0
1168	chr7	34888484	34895778	7295	gain	BovineHD0700010699	BovineHD0700010728	4	9	0.0133531	0		0		0		0		6	Heel depth QTL 3449 HDPTH;Fat thickness QTL 1327 FATTH;Fat Percentage QTL 3434 FP;Milk yield QTL 3532 MY;Somatic cell score QTL 2667 SCS;Still birth QTL 4656 SB	0		0
1169	chr7	35372513	35490066	117554	loss	BovineHD0700010831	BovineHD0700010854	25	1	Unique	0		0		0		0		6	Heel depth QTL 3449 HDPTH;Fat thickness QTL 1327 FATTH;Fat Percentage QTL 3434 FP;Milk yield QTL 3532 MY;Somatic cell score QTL 2667 SCS;Still birth QTL 4656 SB	0		0
1170	chr7	35498846	35506869	8024	loss	ARS-BFGL-NGS-10897	BovineHD0700010857	4	1	Unique	0		0		0		0		6	Heel depth QTL 3449 HDPTH;Fat thickness QTL 1327 FATTH;Fat Percentage QTL 3434 FP;Milk yield QTL 3532 MY;Somatic cell score QTL 2667 SCS;Still birth QTL 4656 SB	0		0
1171	chr7	35874972	35901313	26342	gain	BovineHD0700010961	BovineHD0700010966	6	1	Unique	0		0		0		0		6	Heel depth QTL 3449 HDPTH;Fat thickness QTL 1327 FATTH;Fat Percentage QTL 3434 FP;Milk yield QTL 3532 MY;Somatic cell score QTL 2667 SCS;Still birth QTL 4656 SB	0		0
1172	chr7	35944768	36102699	157932	loss	BovineHD0700010979	BovineHD0700011039	44	2	Multiple	0		1	AK127847	0		0		7	Heel depth QTL 3449 HDPTH;Fat thickness QTL 1327 FATTH;Fat Percentage QTL 3434 FP;Milk yield QTL 3532 MY;Somatic cell score QTL 2667 SCS;Protein Yield (EBV) QTL 6187 PY;Still birth QTL 4656 SB	0		0
1173	chr7	37024022	37084826	60805	loss	BovineHD0700011327	BovineHD0700011347	24	2	Multiple	1	NM_001083489 COMMD10 COMM domain containing 10	1	NM_016144 COMMD10 COMM domain containing 10	1	GLEAN_06154	1	ENSBTAG00000019071 ENSBTAT00000025390	8	Heel depth QTL 3449 HDPTH;Fat thickness QTL 1327 FATTH;Fat Percentage QTL 3434 FP;Milk yield QTL 3532 MY;Somatic cell score QTL 2667 SCS;Protein Yield (EBV) QTL 6187 PY;Residual feed intake QTL 4421 RFI;Still birth QTL 4656 SB	0		0
1174	chr7	39186258	39243821	57564	loss	BovineHD0700011947	BovineHD0700011956	11	30	0.0445104	0		4	NM_001005190 OR7A10 olfactory receptor, family 7, subfamily A, member 10;NM_017506 OR7A5 olfactory receptor, family 7, subfamily A, member 5;NM_175883 OR7D2 olfactory receptor, family 7, subfamily D, member 2;BC101587	1	GLEAN_12276	0		6	Heel depth QTL 3449 HDPTH;Fat Percentage QTL 3434 FP;Somatic cell score QTL 2667 SCS;Protein yield QTL 3410 PY;Milk yield QTL 3432 MY;Still birth QTL 4656 SB	0		0
1175	chr7	39462525	39465111	2587	gain	BovineHD0700011998	ARS-BFGL-NGS-95004	4	22	0.0326409	0		0		1	GLEAN_15829	0		6	Heel depth QTL 3449 HDPTH;Fat Percentage QTL 3434 FP;Somatic cell score QTL 2667 SCS;Protein yield QTL 3410 PY;Milk yield QTL 3432 MY;Still birth QTL 4656 SB	0		0
1176	chr7	39483051	39485508	2458	gain	BovineHD0700012012	BTB-00306845	3	1	Unique	0		0		1	GLEAN_15828	1	ENSBTAG00000039706 ENSBTAT00000052929 ENSBTAT00000054793	6	Heel depth QTL 3449 HDPTH;Fat Percentage QTL 3434 FP;Somatic cell score QTL 2667 SCS;Protein yield QTL 3410 PY;Milk yield QTL 3432 MY;Still birth QTL 4656 SB	0		0
1177	chr7	39518957	39521487	2531	gain	BovineHD0700012055	BovineHD0700012052	4	1	Unique	0		0		1	GLEAN_15826	0		6	Heel depth QTL 3449 HDPTH;Fat Percentage QTL 3434 FP;Somatic cell score QTL 2667 SCS;Protein yield QTL 3410 PY;Milk yield QTL 3432 MY;Still birth QTL 4656 SB	0		0
1178	chr7	39640154	39643966	3813	loss	BovineHD0700012124	BovineHD0700012128	4	1	Unique	0		0		1	GLEAN_15834	1	ENSBTAG00000040342 ENSBTAT00000052240 ENSBTAT00000057521	6	Heel depth QTL 3449 HDPTH;Fat Percentage QTL 3434 FP;Somatic cell score QTL 2667 SCS;Protein yield QTL 3410 PY;Milk yield QTL 3432 MY;Still birth QTL 4656 SB	0		0
1179	chr7	40350865	40365725	14861	loss	BovineHD0700012347	BovineHD0700012352	4	34	0.0504451	0		2	AK097143;BC036758	0		0		8	Heel depth QTL 3449 HDPTH;Fat Percentage QTL 3434 FP;Somatic cell score QTL 2667 SCS;Protein yield QTL 3410 PY;Milk yield QTL 3432 MY;Milk yield QTL 4721 MY;Milk Yield (EBV) QTL 6183 MY;Still birth QTL 4656 SB	0		0
1180	chr7	40440873	40454511	13639	loss	BovineHD0700012373	BovineHD0700012380	7	1	Unique	0		3	AK098235;AK127847;BC036758	0		0		8	Heel depth QTL 3449 HDPTH;Fat Percentage QTL 3434 FP;Somatic cell score QTL 2667 SCS;Protein yield QTL 3410 PY;Milk yield QTL 3432 MY;Milk yield QTL 4721 MY;Milk Yield (EBV) QTL 6183 MY;Still birth QTL 4656 SB	0		0
1181	chr7	40663243	40877674	214432	both	BovineHD0700012437	BovineHD0700012472	37	204	0.302671	0		6	NM_001001963 OR2L8 olfactory receptor, family 2, subfamily L, member 8;NM_001004686 OR2L2 olfactory receptor, family 2, subfamily L, member 2;NM_001004687 OR2L3 olfactory receptor, family 2, subfamily L, member 3;NM_175911 OR2L13 olfactory receptor, family 2, subfamily L, member 13;AF090940;AK127847	8	GLEAN_15853;GLEAN_15814;GLEAN_15813;GLEAN_15854;GLEAN_15855;GLEAN_15856;GLEAN_15857;GLEAN_15858	5	ENSBTAG00000007557 ENSBTAT00000009943;ENSBTAG00000030726 ENSBTAT00000052141 ENSBTAT00000043438 ENSBTAT00000057302;ENSBTAG00000030727 ENSBTAT00000043439;ENSBTAG00000030729 ENSBTAT00000030780;ENSBTAG00000038623 ENSBTAT00000056207 ENSBTAT00000055024 ENSBTAT00000053471	9	Heel depth QTL 3449 HDPTH;Fat Percentage QTL 3434 FP;Somatic cell score QTL 2667 SCS;Protein yield QTL 3410 PY;Milk yield QTL 3432 MY;Milk yield QTL 4721 MY;Milk Yield (EBV) QTL 6183 MY;Milk Yield (EBV) QTL 6184 MY;Still birth QTL 4656 SB	0		0
1182	chr7	40929532	41395775	466244	both	BovineHD0700012473	BovineHD0700012573	102	86	0.127596	0		10	NM_001001821 OR2T34 olfactory receptor, family 2, subfamily T, member 34;NM_001001963 OR2L8 olfactory receptor, family 2, subfamily L, member 8;NM_001001964 OR2T11 olfactory receptor, family 2, subfamily T, member 11;NM_001004686 OR2L2 olfactory receptor, family 2, subfamily L, member 2;NM_001004687 OR2L3 olfactory receptor, family 2, subfamily L, member 3;NM_001004694 OR2T29 olfactory receptor, …	14	GLEAN_15812;GLEAN_15811;GLEAN_15860;GLEAN_15861;GLEAN_15862;GLEAN_15863;GLEAN_15864;GLEAN_15810;GLEAN_15865;GLEAN_15809;GLEAN_15866;GLEAN_15867;GLEAN_15868;GLEAN_15808	8	ENSBTAG00000009497 ENSBTAT00000012496;ENSBTAG00000013691 ENSBTAT00000030772 ENSBTAT00000053260;ENSBTAG00000019925 ENSBTAT00000026542 ENSBTAT00000052595 ENSBTAT00000054320;ENSBTAG00000022690 ENSBTAT00000030767;ENSBTAG00000030722 ENSBTAT00000043435;ENSBTAG00000030725 ENSBTAT00000043437;ENSBTAG00000038564 ENSBTAT00000053218 ENSBTAT00000055988;ENSBTAG00000040033 ENSBTAT00000056595	9	Heel depth QTL 3449 HDPTH;Fat Percentage QTL 3434 FP;Somatic cell score QTL 2667 SCS;Protein yield QTL 3410 PY;Milk yield QTL 3432 MY;Milk yield QTL 4721 MY;Milk Yield (EBV) QTL 6183 MY;Milk Yield (EBV) QTL 6184 MY;Still birth QTL 4656 SB	0		0
1183	chr7	41524048	41534712	10665	both	BovineHD0700033720	BovineHD0700012611	4	216	0.320475	0		0		0		0		9	Heel depth QTL 3449 HDPTH;Fat Percentage QTL 3434 FP;Somatic cell score QTL 2667 SCS;Protein yield QTL 3410 PY;Milk yield QTL 3432 MY;Milk yield QTL 4721 MY;Milk Yield (EBV) QTL 6183 MY;Milk Yield (EBV) QTL 6184 MY;Still birth QTL 4656 SB	0		0
1184	chr7	41565035	41570146	5112	loss	BovineHD0700012619	BovineHD0700012621	3	11	0.0163205	0		0		0		0		9	Heel depth QTL 3449 HDPTH;Fat Percentage QTL 3434 FP;Somatic cell score QTL 2667 SCS;Protein yield QTL 3410 PY;Milk yield QTL 3432 MY;Milk yield QTL 4721 MY;Milk Yield (EBV) QTL 6183 MY;Milk Yield (EBV) QTL 6184 MY;Still birth QTL 4656 SB	0		0
1185	chr7	41641689	41729344	87656	loss	BovineHD0700033721	BovineHD0700012650	16	20	0.0296736	0		9	NM_001001821 OR2T34 olfactory receptor, family 2, subfamily T, member 34;NM_001004694 OR2T29 olfactory receptor, family 2, subfamily T, member 29;NM_001004696 OR2T4 olfactory receptor, family 2, subfamily T, member 4;NM_001004697 OR2T5 olfactory receptor, family 2, subfamily T, member 5;NM_001005495 OR2T3 olfactory receptor, family 2, subfamily T, member 3;AK098235;AK124194;AK127847;BC036758	3	GLEAN_15874;GLEAN_15875;GLEAN_15876	2	ENSBTAG00000017588 ENSBTAT00000056262 ENSBTAT00000023399 ENSBTAT00000057311;ENSBTAG00000030714 ENSBTAT00000043427	9	Heel depth QTL 3449 HDPTH;Fat Percentage QTL 3434 FP;Somatic cell score QTL 2667 SCS;Protein yield QTL 3410 PY;Milk yield QTL 3432 MY;Milk yield QTL 4721 MY;Milk Yield (EBV) QTL 6183 MY;Milk Yield (EBV) QTL 6184 MY;Still birth QTL 4656 SB	0		0
1186	chr7	41740905	41745881	4977	loss	BovineHD0700012654	BovineHD0700012655	3	1	Unique	0		3	NM_001004694 OR2T29 olfactory receptor, family 2, subfamily T, member 29;NM_001004696 OR2T4 olfactory receptor, family 2, subfamily T, member 4;NM_001004697 OR2T5 olfactory receptor, family 2, subfamily T, member 5	1	GLEAN_15877	0		7	Heel depth QTL 3449 HDPTH;Fat Percentage QTL 3434 FP;Somatic cell score QTL 2667 SCS;Protein yield QTL 3410 PY;Milk yield QTL 3432 MY;Milk Yield (EBV) QTL 6184 MY;Still birth QTL 4656 SB	0		0
1187	chr7	41792488	41799650	7163	gain	BovineHD0700012679	BovineHD0700012688	11	2	Multiple	0		0		0		0		7	Heel depth QTL 3449 HDPTH;Fat Percentage QTL 3434 FP;Somatic cell score QTL 2667 SCS;Protein yield QTL 3410 PY;Milk yield QTL 3432 MY;Milk Yield (EBV) QTL 6184 MY;Still birth QTL 4656 SB	0		0
1188	chr7	41912481	41930959	18479	loss	BovineHD0700012717	BovineHD0700012724	9	4	0.00593472	0		1	AF090940	0		0		8	Heel depth QTL 3449 HDPTH;Fat Percentage QTL 3434 FP;Somatic cell score QTL 2667 SCS;Protein yield QTL 3410 PY;Milk yield QTL 3432 MY;Milk Yield (EBV) QTL 6184 MY;Protein Percentage QTL 2476 PP;Still birth QTL 4656 SB	0		0
1189	chr7	42938099	42949667	11569	gain	BovineHD0700013090	ARS-BFGL-NGS-115860	4	3	0.00445104	0		2	NM_203304 MEX3D mex-3 homolog D (C. elegans);AB107353	1	GLEAN_09280	2	ENSBTAG00000037601 ENSBTAT00000055414;ENSBTAG00000044028 ENSBTAT00000061130	8	Heel depth QTL 3449 HDPTH;Fat Percentage QTL 3434 FP;Protein yield QTL 3410 PY;Milk yield QTL 3432 MY;Protein Percentage QTL 2476 PP;Heat intensity QTL 5004 HTINT;Length of productive life QTL 2665 PL;Somatic Cell Count QTL 2698 SCC	0		0
1190	chr7	43880215	43896681	16467	loss	BovineHD0700013159	BovineHD0700013170	8	1	Unique	2	NM_001024566 SCAMP4 secretory carrier membrane protein 4;NM_001101056 CSNK1G2 casein kinase 1, gamma 2	0		0		1	ENSBTAG00000016797 ENSBTAT00000022345	8	Heel depth QTL 3449 HDPTH;Fat Percentage QTL 3434 FP;Protein yield QTL 3410 PY;Milk yield QTL 3432 MY;Heat intensity QTL 5004 HTINT;Length of productive life QTL 2665 PL;Somatic Cell Count QTL 2698 SCC;Average Daily Gain QTL 4350 ADG	0		0
1191	chr7	45014154	45022194	8041	loss	BovineHD0700013747	BovineHD0700013749	3	2	Multiple	0		0		0		0		11	Heel depth QTL 3449 HDPTH;Fat Percentage QTL 3434 FP;Protein yield QTL 3410 PY;Milk yield QTL 3432 MY;Heat intensity QTL 5004 HTINT;Length of productive life QTL 2665 PL;Somatic Cell Count QTL 2698 SCC;Average Daily Gain QTL 4350 ADG;Body weight (slaughter) QTL 4544 SWT;Body weight (slaughter) QTL 4518 SWT;Feed conversion ratio QTL 4416 FCR	0		0
1192	chr7	45403135	45413301	10167	loss	BovineHD0700013821	BTB-00310752	4	1	Unique	1	NM_001101849 SEC24A SEC24 family, member A (S. cerevisiae)	1	BC019341	1	GLEAN_00242	1	ENSBTAG00000018322 ENSBTAT00000043111	10	Heel depth QTL 3449 HDPTH;Fat Percentage QTL 3434 FP;Protein yield QTL 3410 PY;Milk yield QTL 3432 MY;Heat intensity QTL 5004 HTINT;Somatic Cell Count QTL 2698 SCC;Average Daily Gain QTL 4350 ADG;Body weight (slaughter) QTL 4544 SWT;Body weight (slaughter) QTL 4518 SWT;Feed conversion ratio QTL 4416 FCR	0		0
1193	chr7	45462396	45497522	35127	loss	BovineHD0700013836	BTA-79025-no-rs	15	2	Multiple	0		2	NM_014829 DDX46 DEAD (Asp-Glu-Ala-Asp) box polypeptide 46;AB018344	1	GLEAN_00244	1	ENSBTAG00000021520 ENSBTAT00000028682	10	Heel depth QTL 3449 HDPTH;Fat Percentage QTL 3434 FP;Protein yield QTL 3410 PY;Milk yield QTL 3432 MY;Heat intensity QTL 5004 HTINT;Somatic Cell Count QTL 2698 SCC;Average Daily Gain QTL 4350 ADG;Body weight (slaughter) QTL 4544 SWT;Body weight (slaughter) QTL 4518 SWT;Feed conversion ratio QTL 4416 FCR	0		0
1194	chr7	46807379	46824189	16811	loss	BovineHD0700033742	BovineHD0700014271	5	1	Unique	1	NM_001077107 SMAD5 SMAD family member 5	4	NM_005900 SMAD1 SMAD family member 1;NM_005902 SMAD3 SMAD family member 3;NM_005905 SMAD9 SMAD family member 9;BC104760	1	GLEAN_14940	1	ENSBTAG00000021772 ENSBTAT00000029021 ENSBTAT00000029777	7	Heel depth QTL 3449 HDPTH;Fat Percentage QTL 3434 FP;Protein yield QTL 3410 PY;Milk yield QTL 3432 MY;Heat intensity QTL 5004 HTINT;Somatic Cell Count QTL 2698 SCC;Body depth QTL 1570 BD	0		0
[truncated: 2,152 more rows]
