# Supplementary material for: Fine mapping of copy number variations on two cattle genome assemblies using high density SNP array
Source: BMC Genomics. 2012 Aug 6;13:376. doi: 10.1186/1471-2164-13-376 (PMC3583728; doi:10.1186/1471-2164-13-376)
Supplement: Additional file 3 — Table S3. Btau_4.0 CNV regions, their frequencies, corresponding gene contents, QTL, OMIM, and OMIA overlapping information. [file 1471-2164-13-376-S3.xls]

## Sheet: Table S5
No	Chr	Start	End	Length	Type	StartSNP	EndSNP	#SNP	#Animals	Frequency	RefSeq gene count	RefSeq gene	in silico human RefSeq gene count	in silico human RefSeq gene	Ensemble gene count	Ensemble gene	ncnv
1	chr1	16947	124021	107075	gain	BovineHD0100000005	BovineHD0100000036	13	30	0.047619	0		2	NM_001005496 OR5D16 olfactory receptor, family 5, subfamily D, member 16;NM_053277 CLIC6 chloride intracellular channel 6	1	ENSBTAG00000039257 ENSBTAT00000052762	30
2	chr1	1419261	1636265	217005	gain	BovineHD0100000439	BovineHD0100000522	91	18	0.0285714	3	NM_001076975 IL10RB interleukin 10 receptor, beta;NM_174552 IFNAR1 interferon (alpha, beta and omega) receptor 1;NM_174553 IFNAR2 interferon (alpha, beta and omega) receptor 2	6	NM_000628 IL10RB interleukin 10 receptor, beta;NM_000629 IFNAR1 interferon (alpha, beta and omega) receptor 1;NM_000874 IFNAR2 interferon (alpha, beta and omega) receptor 2;NM_145858 CRYZL1 crystallin, zeta (quinone reductase)-like 1;NM_207584 IFNAR2 interferon (alpha, beta and omega) receptor 2;NM_207585 IFNAR2 interferon (alpha, beta and omega) receptor 2	3	ENSBTAG00000015212 ENSBTAT00000020239;ENSBTAG00000019404 ENSBTAT00000025852;ENSBTAG00000021819 ENSBTAT00000029080	33
3	chr1	1896112	2004603	108492	gain	ARS-BFGL-NGS-25183	BovineHD0100000615	26	7	0.0111111	0		0		0		7
4	chr1	2274455	2280231	5777	gain	BovineHD0100000686	BovineHD0100000689	4	2	Multiple	1	NM_001199027 C1H21orf63 chromosome 1 open reading frame, human C21orf63	1	NM_058187 C21orf63 chromosome 21 open reading frame 63	1	ENSBTAG00000017310 ENSBTAT00000023019	2
5	chr1	2585803	2661202	75400	loss	BovineHD0100000853	BovineHD0100000873	20	1	Unique	0		0		0		1
6	chr1	3230920	3251407	20488	gain	BovineHD0100001066	BovineHD0100001077	14	1	Unique	0		0		0		1
7	chr1	4076896	4160400	83505	both	BTA-33606-no-rs	BovineHD0100001386	17	5	0.00793651	0		4	NM_001164435 KRTAP21-3 keratin associated protein 21-3;NM_181604 KRTAP6-2 keratin associated protein 6-2;NM_181617 KRTAP21-2 keratin associated protein 21-2;NM_181619 KRTAP21-1 keratin associated protein 21-1	0		5
8	chr1	4182166	4219292	37127	both	BovineHD0100001392	BovineHD0100001400	6	10	0.015873	0		5	NM_181604 KRTAP6-2 keratin associated protein 6-2;NM_181605 KRTAP6-3 keratin associated protein 6-3;NM_181616 KRTAP20-2 keratin associated protein 20-2;NM_181617 KRTAP21-2 keratin associated protein 21-2;NM_181619 KRTAP21-1 keratin associated protein 21-1	0		10
9	chr1	4363180	4369855	6676	loss	BovineHD0100001425	BovineHD0100001428	4	4	0.00634921	0		3	NM_181604 KRTAP6-2 keratin associated protein 6-2;NM_181605 KRTAP6-3 keratin associated protein 6-3;NM_181616 KRTAP20-2 keratin associated protein 20-2	0		4
10	chr1	5215101	5216534	1434	loss	BovineHD0100001697	BovineHD0100001698	3	2	Multiple	0		0		0		2
11	chr1	6081220	6102325	21106	loss	BovineHD0100001982	BovineHD0100001986	5	1	Unique	0		0		0		1
12	chr1	6969184	6975308	6125	loss	BovineHD0100002279	BovineHD0100002283	5	1	Unique	0		0		0		1
13	chr1	9987750	9997599	9850	loss	BovineHD4100000081	BovineHD0100003220	4	6	0.00952381	0		0		0		6
14	chr1	10534065	10557020	22956	loss	BovineHD0100003371	BovineHD0100003380	8	2	Multiple	0		0		0		2
15	chr1	10707230	10722572	15343	gain	BovineHD0100003416	BovineHD0100003417	3	1	Unique	0		0		0		1
16	chr1	11397167	11409745	12579	loss	BovineHD0100003582	BovineHD0100003584	4	1	Unique	0		0		0		1
17	chr1	11763666	11769851	6186	loss	BovineHD0100003677	BovineHD0100003681	5	23	0.0365079	0		0		0		23
18	chr1	12285135	12524796	239662	both	BovineHD0100003805	BovineHD0100003873	71	41	0.0650794	0		0		0		46
19	chr1	12846641	12885445	38805	loss	BovineHD0100003972	BovineHD0100003985	15	4	0.00634921	0		0		0		4
20	chr1	13349186	13358880	9695	loss	BovineHD0100004108	BovineHD0100004110	3	1	Unique	0		0		0		1
21	chr1	13757605	13766201	8597	loss	BovineHD0100004229	BovineHD0100004235	6	1	Unique	0		0		0		1
22	chr1	13810559	13822604	12046	gain	BovineHD0100004250	BovineHD0100004254	5	1	Unique	0		0		0		1
23	chr1	14285610	14287780	2171	gain	BovineHD0100004376	BovineHD0100004378	3	7	0.0111111	0		0		0		7
24	chr1	15543822	15570701	26880	loss	BovineHD0100004749	BovineHD0100004759	11	1	Unique	0		0		0		1
25	chr1	15961582	15996851	35270	both	BovineHD0100004864	BovineHD0100004878	15	41	0.0650794	0		0		0		41
26	chr1	16021282	16023240	1959	loss	BovineHD0100004885	BovineHD0100004887	3	38	0.0603175	0		0		0		38
27	chr1	16097234	16106986	9753	loss	BovineHD0100004902	BovineHD0100004905	4	1	Unique	0		0		0		1
28	chr1	16548411	16563563	15153	loss	BovineHD0100005027	BovineHD0100005029	3	3	0.0047619	0		0		0		3
29	chr1	16734007	16751754	17748	loss	BovineHD0100005076	BovineHD0100005079	4	4	0.00634921	0		0		0		4
30	chr1	16839915	16854396	14482	loss	BovineHD0100005092	BovineHD0100005094	3	1	Unique	0		0		0		1
31	chr1	16904343	16958282	53940	gain	BovineHD0100005102	BovineHD0100005122	20	1	Unique	0		0		0		1
32	chr1	16982946	17002967	20022	loss	BovineHD0100005132	BovineHD0100005143	12	2	Multiple	0		0		0		2
33	chr1	17257397	17306893	49497	loss	BovineHD0100005216	BovineHD0100005225	9	1	Unique	0		0		0		1
34	chr1	17444174	17466212	22039	loss	BovineHD0100046905	BovineHD0100005257	6	1	Unique	0		0		0		1
35	chr1	17502848	17504974	2127	gain	BovineHD0100005266	Hapmap44269-BTA-67047	3	1	Unique	0		0		0		1
36	chr1	17506463	17512193	5731	gain	BovineHD0100005269	BovineHD0100005273	5	1	Unique	0		0		0		1
37	chr1	17550728	17572342	21615	loss	BovineHD0100005282	BovineHD0100005289	7	1	Unique	0		0		0		1
38	chr1	17845175	17874778	29604	gain	BovineHD0100005375	BovineHD0100005391	16	9	0.0142857	0		0		0		9
39	chr1	18328409	18338247	9839	loss	BovineHD0100005519	BovineHD0100005521	3	1	Unique	0		0		0		1
40	chr1	18860670	18880407	19738	loss	BovineHD0100005635	BovineHD0100005639	4	2	Multiple	0		0		0		2
41	chr1	19488248	19494684	6437	loss	BovineHD0100005796	BovineHD0100005798	3	1	Unique	0		0		0		1
42	chr1	19572334	19851026	278693	gain	BovineHD0100005817	BovineHD0100005907	92	2	Multiple	0		2	NM_002709 PPP1CB protein phosphatase 1, catalytic subunit, beta isozyme;NM_206876 PPP1CB protein phosphatase 1, catalytic subunit, beta isozyme	0		2
43	chr1	22603332	22646444	43113	gain	BovineHD0100006675	BovineHD0100006687	14	1	Unique	0		0		0		1
44	chr1	22964868	22974870	10003	gain	BovineHD0100006766	BovineHD0100006768	3	1	Unique	0		0		0		1
45	chr1	23233384	23242904	9521	loss	BovineHD0100006872	BovineHD0100006874	3	1	Unique	0		0		0		1
46	chr1	23718905	23725667	6763	gain	BovineHD0100006990	BovineHD0100006992	3	2	Multiple	0		0		0		2
47	chr1	24888509	24913436	24928	loss	BovineHD0100007365	BovineHD0100007371	7	2	Multiple	0		0		0		2
48	chr1	24980365	24996946	16582	loss	BovineHD0100007402	BovineHD0100007409	9	13	0.0206349	0		0		0		13
49	chr1	25205821	25234958	29138	loss	BovineHD0100007474	BovineHD0100007481	9	5	0.00793651	0		0		0		5
50	chr1	26473297	26512669	39373	loss	BovineHD0100007863	BovineHD0100007870	5	5	0.00793651	0		1	NM_002941 ROBO1 roundabout, axon guidance receptor, homolog 1 (Drosophila)	0		5
51	chr1	26525796	26532034	6239	loss	BovineHD0100007875	BovineHD0100007879	5	3	0.0047619	0		1	NM_002941 ROBO1 roundabout, axon guidance receptor, homolog 1 (Drosophila)	0		3
52	chr1	26779388	26786466	7079	loss	BovineHD0100007948	BovineHD4100000156	4	3	0.0047619	0		1	NM_002941 ROBO1 roundabout, axon guidance receptor, homolog 1 (Drosophila)	0		3
53	chr1	27057274	27066241	8968	loss	BovineHD0100008048	BovineHD0100008050	3	1	Unique	0		0		0		1
54	chr1	27214183	27221009	6827	loss	BovineHD0100008090	BovineHD0100008094	5	2	Multiple	0		0		0		2
55	chr1	27390245	27433749	43505	loss	BovineHD0100008162	BovineHD0100008169	8	10	0.015873	0		0		0		10
56	chr1	27460341	27484683	24343	gain	BovineHD0100008180	BovineHD0100008190	12	1	Unique	0		0		0		1
57	chr1	27730401	27749786	19386	loss	BovineHD0100008246	BovineHD0100008249	4	9	0.0142857	0		0		0		9
58	chr1	28652755	28663820	11066	loss	BovineHD0100008507	BovineHD0100008510	4	1	Unique	1	NM_001122729 GBE1 glucan (1,4-alpha-), branching enzyme 1	1	NM_000158 GBE1 glucan (1,4-alpha-), branching enzyme 1	1	ENSBTAG00000036262 ENSBTAT00000050765	1
59	chr1	28913936	28915875	1940	gain	BovineHD0100008581	BovineHD0100008584	4	7	0.0111111	1	NM_001122729 GBE1 glucan (1,4-alpha-), branching enzyme 1	1	NM_000158 GBE1 glucan (1,4-alpha-), branching enzyme 1	0		7
60	chr1	29907369	29918587	11219	gain	BovineHD0100008822	BovineHD0100008826	5	2	Multiple	0		0		0		2
61	chr1	30176086	30188410	12325	loss	BovineHD0100008886	BovineHD0100008888	4	1	Unique	0		0		0		1
62	chr1	30475796	30488209	12414	loss	BovineHD0100008952	BovineHD0100008954	3	1	Unique	0		0		0		1
63	chr1	30524994	30536478	11485	loss	BovineHD0100008960	BovineHD0100008963	4	1	Unique	0		0		0		1
64	chr1	30648159	30649769	1611	gain	BovineHD0100008998	BovineHD0100009000	3	1	Unique	0		0		0		1
65	chr1	30926029	30933043	7015	loss	BovineHD0100009078	BovineHD0100009080	3	1	Unique	0		0		0		1
66	chr1	31484190	31498944	14755	loss	BovineHD0100009190	BovineHD0100009192	3	1	Unique	0		0		0		1
67	chr1	31670765	31695808	25044	loss	BovineHD0100009214	BovineHD0100009218	5	30	0.047619	0		0		0		30
68	chr1	32129574	32142914	13341	loss	BovineHD0100009301	BovineHD0100009302	4	48	0.0761905	0		1	NR_033860 LOC440970 uncharacterized LOC440970	0		48
69	chr1	32549267	32558213	8947	loss	BovineHD0100009383	BTB-00014929	3	1	Unique	0		2	NM_001167674 CADM2 cell adhesion molecule 2;NM_001167675 CADM2 cell adhesion molecule 2	0		1
70	chr1	32622814	32656512	33699	loss	BovineHD4100000170	BovineHD0100009416	10	4	0.00634921	0		2	NM_001167674 CADM2 cell adhesion molecule 2;NM_001167675 CADM2 cell adhesion molecule 2	0		4
71	chr1	32661408	32671011	9604	gain	BovineHD0100009417	BovineHD0100009419	3	1	Unique	0		2	NM_001167674 CADM2 cell adhesion molecule 2;NM_001167675 CADM2 cell adhesion molecule 2	0		1
72	chr1	32816221	32835042	18822	loss	BovineHD0100009455	BovineHD0100009458	4	1	Unique	0		2	NM_001167674 CADM2 cell adhesion molecule 2;NM_001167675 CADM2 cell adhesion molecule 2	0		1
73	chr1	32871467	32881084	9618	loss	BovineHD0100009466	BovineHD0100009468	3	1	Unique	0		2	NM_001167674 CADM2 cell adhesion molecule 2;NM_001167675 CADM2 cell adhesion molecule 2	0		1
74	chr1	33032638	33050023	17386	loss	BovineHD0100009508	BovineHD0100009512	6	2	Multiple	0		2	NM_001167674 CADM2 cell adhesion molecule 2;NM_001167675 CADM2 cell adhesion molecule 2	0		2
75	chr1	33162496	33184883	22388	loss	BovineHD0100009557	BovineHD0100046950	8	1	Unique	0		2	NM_001167674 CADM2 cell adhesion molecule 2;NM_001167675 CADM2 cell adhesion molecule 2	0		1
76	chr1	33208399	33254585	46187	loss	BovineHD0100009573	BovineHD0100009591	18	19	0.0301587	0		2	NM_001167674 CADM2 cell adhesion molecule 2;NM_001167675 CADM2 cell adhesion molecule 2	0		19
77	chr1	33343019	33368555	25537	loss	BTB-00901957	BovineHD0100009625	9	1	Unique	0		3	NM_001167674 CADM2 cell adhesion molecule 2;NM_001167675 CADM2 cell adhesion molecule 2;NM_153184 CADM2 cell adhesion molecule 2	1	ENSBTAG00000009219 ENSBTAT00000012150	1
78	chr1	33413915	33418845	4931	loss	BovineHD0100009637	BovineHD0100009639	3	17	0.0269841	0		3	NM_001167674 CADM2 cell adhesion molecule 2;NM_001167675 CADM2 cell adhesion molecule 2;NM_153184 CADM2 cell adhesion molecule 2	1	ENSBTAG00000009219 ENSBTAT00000012150	17
79	chr1	33643282	33644496	1215	gain	BovineHD0100009701	BovineHD0100009703	3	2	Multiple	0		3	NM_001167674 CADM2 cell adhesion molecule 2;NM_001167675 CADM2 cell adhesion molecule 2;NM_153184 CADM2 cell adhesion molecule 2	1	ENSBTAG00000009219 ENSBTAT00000012150	2
80	chr1	34177683	34217178	39496	loss	BovineHD0100009804	BovineHD0100009809	8	8	0.0126984	0		0		0		8
81	chr1	35886275	35891389	5115	gain	BovineHD0100010281	BovineHD0100010285	5	2	Multiple	0		0		0		2
82	chr1	35936858	35948096	11239	both	BovineHD0100010304	BovineHD0100010308	5	2	Multiple	0		0		0		2
83	chr1	37297430	37303262	5833	loss	BovineHD0100010686	BovineHD0100010688	3	2	Multiple	0		0		0		2
84	chr1	37343912	37699476	355565	both	BovineHD0100010702	BovineHD0100010839	122	18	0.0285714	0		0		0		18
85	chr1	37930436	37937528	7093	loss	BovineHD0100010939	BovineHD0100010941	3	1	Unique	1	NM_001075672 STX19 syntaxin 19	6	NM_001001850 STX19 syntaxin 19;NM_001174150 ARL13B ADP-ribosylation factor-like 13B;NM_001174151 ARL13B ADP-ribosylation factor-like 13B;NM_144996 ARL13B ADP-ribosylation factor-like 13B;NM_182896 ARL13B ADP-ribosylation factor-like 13B;NR_033427 ARL13B ADP-ribosylation factor-like 13B	2	ENSBTAG00000005155 ENSBTAT00000006796;ENSBTAG00000005162 ENSBTAT00000006804	1
86	chr1	38613687	38618819	5133	loss	BovineHD0100011109	BovineHD0100011111	3	1	Unique	0		0		0		1
87	chr1	38863022	38867297	4276	both	Hapmap39970-BTA-117984	BovineHD0100011158	3	3	0.0047619	0		0		0		3
88	chr1	39115066	39127913	12848	loss	BovineHD0100011229	BovineHD0100011233	5	1	Unique	0		0		0		1
89	chr1	39414144	39431069	16926	gain	BovineHD0100011300	BovineHD0100011304	5	1	Unique	0		0		0		1
90	chr1	39485214	39511310	26097	loss	BovineHD0100011318	BovineHD0100011332	17	1	Unique	0		0		0		1
91	chr1	39589533	39599951	10419	loss	BovineHD0100011363	BovineHD0100011365	4	1	Unique	0		0		0		1
92	chr1	40021469	41939116	1917648	loss	BovineHD0100011456	BovineHD0100011986	555	6	0.00952381	3	NM_001015675 MINA MYC induced nuclear antigen;NM_001075782 ARL6 ADP-ribosylation factor-like 6;NM_001192519 GABRR3 gamma-aminobutyric acid (GABA) receptor, rho 3	13	NM_001042533 MINA MYC induced nuclear antigen;NM_001080448 EPHA6 EPH receptor A6;NM_001105580 GABRR3 gamma-aminobutyric acid (GABA) receptor, rho 3;NM_001134422 CDV3 CDV3 homolog (mouse);NM_001134423 CDV3 CDV3 homolog (mouse);NM_006009 TUBA1A tubulin, alpha 1a;NM_014042 C11orf51 chromosome 11 open reading frame 51;NM_017548 CDV3 CDV3 homolog (mouse);NM_032146 ARL6 ADP-ribosylation factor-like 6;N…	6	ENSBTAG00000001416 ENSBTAT00000001857;ENSBTAG00000008346 ENSBTAT00000032404;ENSBTAG00000010091 ENSBTAT00000013306;ENSBTAG00000015546 ENSBTAT00000020656;ENSBTAG00000044111 ENSBTAT00000061591;ENSBTAG00000047147 ENSBTAT00000063463	6
93	chr1	42119177	42200489	81313	both	BovineHD0100012029	BovineHD0100012052	22	21	0.0333333	0		5	NM_001005338 OR5H1 olfactory receptor, family 5, subfamily H, member 1;NM_001005479 OR5H6 olfactory receptor, family 5, subfamily H, member 6;NM_001005482 OR5H2 olfactory receptor, family 5, subfamily H, member 2;NM_001005514 OR5H14 olfactory receptor, family 5, subfamily H, member 14;NM_001005516 OR5K3 olfactory receptor, family 5, subfamily K, member 3	1	ENSBTAG00000027113 ENSBTAT00000018558	21
94	chr1	42253560	42266979	13420	loss	BovineHD0100012074	BovineHD0100012080	7	18	0.0285714	0		2	NM_001005514 OR5H14 olfactory receptor, family 5, subfamily H, member 14;NM_001005516 OR5K3 olfactory receptor, family 5, subfamily K, member 3	0		18
95	chr1	42295681	42325082	29402	loss	BTA-104608-no-rs	BovineHD0100012092	8	1	Unique	0		2	NM_001005516 OR5K3 olfactory receptor, family 5, subfamily K, member 3;NM_001005517 OR5K4 olfactory receptor, family 5, subfamily K, member 4	1	ENSBTAG00000047371 ENSBTAT00000065496	1
96	chr1	43054086	43067020	12935	loss	BovineHD0100012260	BTB-00019912	3	1	Unique	0		0		0		1
97	chr1	44500934	44504729	3796	loss	BovineHD0100012680	BovineHD0100012682	3	2	Multiple	0		0		0		2
98	chr1	44534709	44605062	70354	gain	BovineHD0100012692	BovineHD0100012723	34	5	0.00793651	0		0		0		5
99	chr1	44841611	44934658	93048	loss	BovineHD0100012798	BovineHD0100012833	38	1	Unique	0		3	NM_003884 KAT2B K(lysine) acetyltransferase 2B;NM_021078 KAT2A K(lysine) acetyltransferase 2A;NM_032433 ZNF333 zinc finger protein 333	1	ENSBTAG00000000746 ENSBTAT00000000994	1
100	chr1	45038244	45105482	67239	gain	ARS-BFGL-NGS-76717	BovineHD0100012883	17	1	Unique	1	NM_001101948 ZNF596 zinc finger protein 596	11	NM_001004328 ZNF705A zinc finger protein 705A;NM_001007253 ERV3-1 endogenous retrovirus group 3, member 1;NM_001039615 ZNF705D zinc finger protein 705D;NM_001042415 ZNF596 zinc finger protein 596;NM_001042416 ZNF596 zinc finger protein 596;NM_001135178 ZNF397 zinc finger protein 397;NM_001193630 LOC100132396 zinc finger protein 705D-like;NM_016089 ZNF589 zinc finger protein 589;NM_020227 PRDM9 PR…	2	ENSBTAG00000004538 ENSBTAT00000002795 ENSBTAT00000005967;ENSBTAG00000047076 ENSBTAT00000064904	1
101	chr1	45136261	45141648	5388	both	BovineHD0100012891	BovineHD0100012894	3	2	Multiple	0		1	NM_001135178 ZNF397 zinc finger protein 397	0		2
102	chr1	45148191	45201192	53002	both	BovineHD0100012895	BovineHD0100012916	20	5	0.00793651	0		1	NM_001135178 ZNF397 zinc finger protein 397	0		5
103	chr1	46151999	46215277	63279	loss	BovineHD0100013154	BovineHD0100013160	9	1	Unique	1	NM_001101888 SENP7 SUMO1/sentrin specific peptidase 7	3	NM_001077203 SENP7 SUMO1/sentrin specific peptidase 7;NM_016247 IMPG2 interphotoreceptor matrix proteoglycan 2;NM_020654 SENP7 SUMO1/sentrin specific peptidase 7	2	ENSBTAG00000015662 ENSBTAT00000020801;ENSBTAG00000016932 ENSBTAT00000022522	1
104	chr1	47076387	47110391	34005	loss	BovineHD0100013346	BovineHD0100013355	11	2	Multiple	0		0		0		2
105	chr1	47412064	47447607	35544	loss	BovineHD0100013433	BovineHD0100013451	20	1	Unique	0		0		0		1
106	chr1	48065167	48072415	7249	loss	BovineHD0100013593	BovineHD4100000263	6	4	0.00634921	0		0		0		4
107	chr1	48361372	48382909	21538	loss	BovineHD0100013665	BovineHD0100013668	5	1	Unique	0		0		0		1
108	chr1	48827207	48851987	24781	loss	BovineHD0100013771	BovineHD0100013775	7	4	0.00634921	0		0		0		4
109	chr1	48895693	48915067	19375	loss	BovineHD0100013790	BovineHD0100013797	9	1	Unique	0		0		0		1
110	chr1	49218542	49220803	2262	loss	BovineHD0100013896	BovineHD4100000270	3	14	0.0222222	0		0		0		14
111	chr1	50040614	50072631	32018	loss	BovineHD0100014067	BovineHD0100014079	13	8	0.0126984	0		0		0		8
112	chr1	50610120	50616366	6247	gain	BovineHD0100014219	BovineHD0100014223	5	7	0.0111111	0		0		0		7
113	chr1	52119241	52122517	3277	loss	BovineHD4100000283	BovineHD0100014639	4	53	0.084127	0		0		0		53
114	chr1	52401531	52405207	3677	gain	BovineHD0100014724	BovineHD0100014727	3	2	Multiple	0		0		0		2
115	chr1	52860707	52865811	5105	gain	BovineHD0100014851	BovineHD0100014854	4	1	Unique	0		0		0		1
116	chr1	55316605	55326027	9423	loss	BovineHD0100015570	Hapmap49383-BTA-93867	3	2	Multiple	0		0		0		2
117	chr1	58658069	58703363	45295	loss	BovineHD0100016600	BovineHD0100016628	28	5	0.00793651	1	NM_001205633 SIDT1 SID1 transmembrane family, member 1	1	NM_017699 SIDT1 SID1 transmembrane family, member 1	0		5
118	chr1	59904199	59946118	41920	loss	BovineHD0100016950	BovineHD0100016958	10	3	0.0047619	0		1	NM_015642 ZBTB20 zinc finger and BTB domain containing 20	0		3
119	chr1	61320713	61324914	4202	loss	BovineHD0100017373	BovineHD0100017375	3	1	Unique	1	NM_001205368 LSAMP limbic system-associated membrane protein	1	NM_002338 LSAMP limbic system-associated membrane protein	0		1
120	chr1	61386982	61398690	11709	loss	BovineHD0100017399	BovineHD0100017403	4	5	0.00793651	1	NM_001205368 LSAMP limbic system-associated membrane protein	1	NM_002338 LSAMP limbic system-associated membrane protein	0		5
121	chr1	61989076	61999468	10393	loss	BovineHD0100017582	BovineHD0100017584	4	2	Multiple	0		0		0		2
122	chr1	62165206	62171526	6321	gain	BovineHD0100017635	BovineHD0100017638	3	30	0.047619	1	NM_001206787 LOC538060 aldo-keto reductase family 1, member C1 (dihydrodiol dehydrogenase 1; 20-alpha (3-alpha)-hydroxysteroid dehydrogenase)-like	0		1	ENSBTAG00000040393 ENSBTAT00000038997 ENSBTAT00000024453	30
123	chr1	63055840	63067451	11612	loss	BovineHD0100017843	BovineHD0100017847	6	30	0.047619	0		0		0		30
124	chr1	64406327	64410528	4202	gain	BovineHD0100018202	BovineHD0100018203	3	3	0.0047619	1	NM_001076921 IGSF11 immunoglobulin superfamily, member 11	1	NM_001015887 IGSF11 immunoglobulin superfamily, member 11	1	ENSBTAG00000045704 ENSBTAT00000066340	3
125	chr1	65212897	65223738	10842	loss	BovineHD0100018423	BovineHD0100018427	4	1	Unique	1	NM_001103226 NR1I2 nuclear receptor subfamily 1, group I, member 2	3	NM_003889 NR1I2 nuclear receptor subfamily 1, group I, member 2;NM_022002 NR1I2 nuclear receptor subfamily 1, group I, member 2;NM_033013 NR1I2 nuclear receptor subfamily 1, group I, member 2	1	ENSBTAG00000019557 ENSBTAT00000026059	1
126	chr1	66454459	66464613	10155	loss	BovineHD0100018725	BovineHD0100018732	8	1	Unique	1	NM_001206103 STXBP5L syntaxin binding protein 5-like	1	NM_014980 STXBP5L syntaxin binding protein 5-like	1	ENSBTAG00000001918 ENSBTAT00000002496	1
127	chr1	68174701	68221434	46734	loss	Hapmap59754-rs29024892	BovineHD0100019269	27	1	Unique	1	NM_001083462 SEC22A SEC22 vesicle trafficking protein homolog A (S. cerevisiae)	1	NM_012430 SEC22A SEC22 vesicle trafficking protein homolog A (S. cerevisiae)	1	ENSBTAG00000014797 ENSBTAT00000019691	1
128	chr1	68408491	68475812	67322	gain	BovineHD0100019331	BovineHD0100019352	21	2	Multiple	2	NM_001130757 PTPLB protein tyrosine phosphatase-like (proline instead of catalytic arginine), member b;NM_001192069 ADCY5 adenylate cyclase 5	2	NM_183357 ADCY5 adenylate cyclase 5;NM_198402 PTPLB protein tyrosine phosphatase-like (proline instead of catalytic arginine), member b	2	ENSBTAG00000018777 ENSBTAT00000032274;ENSBTAG00000023607 ENSBTAT00000032276	2
129	chr1	69205418	69219486	14069	both	BovineHD0100019598	BovineHD0100019604	6	17	0.0269841	1	NM_001191364 KALRN kalirin, RhoGEF kinase	2	NM_001024660 KALRN kalirin, RhoGEF kinase;NM_003947 KALRN kalirin, RhoGEF kinase	0		17
130	chr1	70749256	70782268	33013	both	BovineHD0100020227	BovineHD0100020243	16	5	0.00793651	0		4	NM_001136049 LMLN leishmanolysin-like (metallopeptidase M8 family);NM_033029 LMLN leishmanolysin-like (metallopeptidase M8 family);NR_026786 LMLN leishmanolysin-like (metallopeptidase M8 family);NR_026787 LMLN leishmanolysin-like (metallopeptidase M8 family)	1	ENSBTAG00000044172 ENSBTAT00000061181	5
131	chr1	72811654	72897639	85986	loss	BovineHD0100020859	BovineHD0100020875	17	1	Unique	1	NM_001105337 ACAP2 ArfGAP with coiled-coil, ankyrin repeat and PH domains 2	2	NM_012287 ACAP2 ArfGAP with coiled-coil, ankyrin repeat and PH domains 2;NM_030649 ACAP3 ArfGAP with coiled-coil, ankyrin repeat and PH domains 3	1	ENSBTAG00000003378 ENSBTAT00000056261 ENSBTAT00000004381	1
132	chr1	73123910	73239166	115257	gain	BovineHD0100020992	Hapmap41511-BTA-34652	34	16	0.0253968	0		0		0		16
133	chr1	75234476	75272133	37658	loss	BovineHD0100021617	BovineHD0100021637	14	4	0.00634921	0		0		0		4
134	chr1	75987278	76045397	58120	loss	BovineHD0100021851	BovineHD0100021867	16	16	0.0253968	0		0		0		16
135	chr1	76468213	76470326	2114	loss	BovineHD0100022027	BovineHD0100022029	3	15	0.0238095	0		0		0		15
136	chr1	76576632	76586759	10128	loss	BovineHD0100022066	Hapmap31469-BTA-151320	3	2	Multiple	1	NM_001038147 CCDC50 coiled-coil domain containing 50	2	NM_174908 CCDC50 coiled-coil domain containing 50;NM_178335 CCDC50 coiled-coil domain containing 50	1	ENSBTAG00000006945 ENSBTAT00000009121	2
137	chr1	76972307	76978784	6478	gain	BovineHD0100022184	BovineHD0100022186	3	1	Unique	0		0		0		1
138	chr1	78194610	78204498	9889	loss	BovineHD0100022526	BovineHD0100022528	3	1	Unique	1	NM_001191337 TP63 tumor protein p63	3	NM_001114978 TP63 tumor protein p63;NM_001114979 TP63 tumor protein p63;NM_003722 TP63 tumor protein p63	1	ENSBTAG00000015460 ENSBTAT00000020544	1
139	chr1	81914940	81938989	24050	gain	BovineHD0100023530	BovineHD0100023534	3	3	0.0047619	0		0		0		3
140	chr1	82673969	82843611	169643	loss	BovineHD0100023722	BovineHD0100046756	53	1	Unique	1	NM_001195030 C1H3orf70 chromosome 1 open reading frame, human C3orf70	3	NM_001009921 VPS8 vacuolar protein sorting 8 homolog (S. cerevisiae);NM_001025266 C3orf70 chromosome 3 open reading frame 70;NM_015303 VPS8 vacuolar protein sorting 8 homolog (S. cerevisiae)	2	ENSBTAG00000005209 ENSBTAT00000061266;ENSBTAG00000005212 ENSBTAT00000006865	1
141	chr1	83218713	83238102	19390	both	BovineHD0100023862	BovineHD0100023866	5	122	0.193651	1	NM_001192796 EPHB3 EPH receptor B3	1	NM_004443 EPHB3 EPH receptor B3	1	ENSBTAG00000005313 ENSBTAT00000006988	122
142	chr1	86087819	86108311	20493	loss	Hapmap44647-BTA-38494	BovineHD0100024585	3	1	Unique	0		0		0		1
143	chr1	86179362	86191925	12564	loss	BovineHD0100024597	BovineHD0100024600	4	2	Multiple	0		0		0		2
144	chr1	87327186	87383092	55907	loss	BovineHD0100024824	BovineHD0100024845	21	1	Unique	0		0		0		1
145	chr1	87795895	87802892	6998	gain	BovineHD0100024952	BTB-01293857	5	1	Unique	1	NM_001075943 PEX5L peroxisomal biogenesis factor 5-like	1	NM_016559 PEX5L peroxisomal biogenesis factor 5-like	1	ENSBTAG00000013219 ENSBTAT00000017592	1
146	chr1	88078936	88103446	24511	both	BovineHD0100025046	BovineHD0100025052	6	4	0.00634921	1	NM_176656 NDUFB5 NADH dehydrogenase (ubiquinone) 1 beta subcomplex, 5, 16kDa	3	NM_001199957 NDUFB5 NADH dehydrogenase (ubiquinone) 1 beta subcomplex, 5, 16kDa;NM_001199958 NDUFB5 NADH dehydrogenase (ubiquinone) 1 beta subcomplex, 5, 16kDa;NM_002492 NDUFB5 NADH dehydrogenase (ubiquinone) 1 beta subcomplex, 5, 16kDa	1	ENSBTAG00000002463 ENSBTAT00000003197	4
147	chr1	90466089	90491630	25542	loss	BovineHD0100025733	BovineHD0100025740	7	3	0.0047619	0		0		0		3
148	chr1	90876987	90899417	22431	gain	BovineHD0100025832	BovineHD0100025843	12	5	0.00793651	0		0		0		5
149	chr1	91350265	91395660	45396	loss	BovineHD0100025949	BovineHD0100025958	11	12	0.0190476	0		0		0		12
150	chr1	91488686	91503136	14451	loss	BovineHD0100025979	BovineHD0100025990	13	5	0.00793651	0		0		0		5
151	chr1	91547660	91569610	21951	gain	BovineHD0100026002	BovineHD0100026007	7	3	0.0047619	0		0		0		3
152	chr1	92208140	92244071	35932	loss	BovineHD0100026197	BovineHD0100026218	21	1	Unique	0		1	NM_207015 NAALADL2 N-acetylated alpha-linked acidic dipeptidase-like 2	0		1
153	chr1	92648167	92689155	40989	loss	BovineHD0100026335	BovineHD0100026357	24	1	Unique	0		1	NM_207015 NAALADL2 N-acetylated alpha-linked acidic dipeptidase-like 2	0		1
154	chr1	93120280	93147700	27421	loss	BovineHD0100046779	BovineHD0100026468	7	3	0.0047619	0		0		0		3
155	chr1	93324003	93429781	105779	gain	BovineHD0100047109	BovineHD0100026515	20	8	0.0126984	0		0		0		8
156	chr1	93730576	93819471	88896	both	BovineHD0100047110	BovineHD0100026605	10	384	0.609524	1	NM_001205973 NLGN1 neuroligin 1	1	NM_014932 NLGN1 neuroligin 1	0		384
157	chr1	93954887	94357120	402234	loss	Hapmap42952-BTA-48143	BovineHD0100026755	108	3	0.0047619	1	NM_001205973 NLGN1 neuroligin 1	1	NM_014932 NLGN1 neuroligin 1	0		3
158	chr1	95378415	95382456	4042	loss	BovineHD0100027112	BovineHD0100027114	3	14	0.0222222	0		0		0		14
159	chr1	95472704	95489622	16919	loss	BovineHD0100027142	BovineHD0100027145	6	1	Unique	1	NM_001097573 ECT2 epithelial cell transforming sequence 2 oncogene	1	NM_018098 ECT2 epithelial cell transforming sequence 2 oncogene	1	ENSBTAG00000023814 ENSBTAT00000032677	1
160	chr1	95517810	95529576	11767	loss	BovineHD0100027152	BovineHD0100027155	4	1	Unique	1	NM_001097573 ECT2 epithelial cell transforming sequence 2 oncogene	1	NM_018098 ECT2 epithelial cell transforming sequence 2 oncogene	1	ENSBTAG00000023814 ENSBTAT00000032677	1
161	chr1	97527420	97544885	17466	loss	BovineHD0100027819	BovineHD0100047119	3	1	Unique	0		0		0		1
162	chr1	97613670	97617407	3738	gain	BovineHD0100027841	BovineHD0100027846	5	5	0.00793651	0		0		0		5
163	chr1	99345463	99357061	11599	gain	BTB-01469883	BovineHD0100028356	7	2	Multiple	0		0		0		2
164	chr1	101069358	101095192	25835	loss	BovineHD0100028848	BovineHD0100028856	8	1	Unique	0		0		0		1
165	chr1	101175816	101192369	16554	loss	BovineHD0100028891	BovineHD0100028895	6	3	0.0047619	0		0		0		3
166	chr1	101207382	101302911	95530	loss	BovineHD0100028898	BovineHD0100028915	18	12	0.0190476	0		0		0		12
167	chr1	101624527	101636786	12260	loss	BovineHD0100028996	BovineHD0100028999	4	6	0.00952381	0		0		0		6
168	chr1	101691980	101724356	32377	loss	BovineHD0100029006	BovineHD0100029015	9	1	Unique	0		0		0		1
169	chr1	102700027	102715187	15161	loss	BovineHD0100029278	BovineHD0100029282	5	1	Unique	0		0		0		1
170	chr1	102903978	102942640	38663	gain	BTB-01757785	BTB-01992706	9	1	Unique	0		0		0		1
171	chr1	103084221	103119944	35724	gain	BovineHD0100029388	BovineHD0100029400	12	2	Multiple	1	NM_001114189 SI sucrase-isomaltase (alpha-glucosidase)	1	NM_001041 SI sucrase-isomaltase (alpha-glucosidase)	1	ENSBTAG00000006975 ENSBTAT00000023366	2
172	chr1	103154830	103183564	28735	both	BTB-00046682	BovineHD0100029416	9	27	0.0428571	1	NM_001114189 SI sucrase-isomaltase (alpha-glucosidase)	1	NM_001041 SI sucrase-isomaltase (alpha-glucosidase)	1	ENSBTAG00000006975 ENSBTAT00000023366	27
173	chr1	103213070	103275245	62176	loss	BovineHD0100029426	BovineHD0100029440	17	12	0.0190476	0		0		0		12
174	chr1	103481415	103496526	15112	loss	BovineHD0100029497	BovineHD0100029501	5	14	0.0222222	0		0		0		14
175	chr1	103636944	103639097	2154	gain	BovineHD0100029550	BovineHD0100029552	3	1	Unique	0		0		0		1
176	chr1	103724724	103855133	130410	both	BovineHD0100029575	BovineHD0100029615	41	3	0.0047619	0		2	NM_001040059 CD68 CD68 molecule;NM_001251 CD68 CD68 molecule	0		3
177	chr1	103879978	103897748	17771	loss	BovineHD0100029621	BovineHD0100029624	4	1	Unique	0		0		0		1
178	chr1	104447778	104476950	29173	loss	BovineHD0100029760	BovineHD0100029765	6	1	Unique	0		0		0		1
179	chr1	105033937	105264358	230422	loss	BovineHD0100029860	BTB-02073725	51	41	0.0650794	0		0		2	ENSBTAG00000025847 ENSBTAT00000036586;ENSBTAG00000027213 ENSBTAT00000039021	41
180	chr1	105544439	105570832	26394	loss	BovineHD0100029963	BTB-02095892	7	7	0.0111111	0		0		0		7
181	chr1	105777748	105783726	5979	loss	BovineHD0100030033	BovineHD0100030039	6	1	Unique	0		0		0		1
182	chr1	105788150	105796643	8494	loss	BovineHD0100030042	BovineHD0100030045	4	1	Unique	0		0		0		1
183	chr1	105871186	105889186	18001	gain	BovineHD0100030060	BovineHD0100047153	5	2	Multiple	0		0		0		2
184	chr1	106115420	106129669	14250	loss	BovineHD0100030105	BovineHD0100030108	4	8	0.0126984	0		0		0		8
185	chr1	106251297	106270508	19212	loss	BovineHD0100030133	BovineHD0100030136	5	1	Unique	0		0		0		1
186	chr1	106901400	106906017	4618	loss	BovineHD0100030292	BovineHD0100030294	3	1	Unique	0		0		0		1
187	chr1	107138018	107160449	22432	loss	BovineHD0100030343	BovineHD0100030346	5	1	Unique	0		0		0		1
188	chr1	107169401	107264419	95019	gain	BovineHD0100030348	BovineHD0100030379	31	3	0.0047619	2	NM_001076963 B3GALNT1 beta-1,3-N-acetylgalactosaminyltransferase 1 (globoside blood group);NM_001099118 PPM1L protein phosphatase, Mg2+/Mn2+ dependent, 1L	6	NM_001038628 B3GALNT1 beta-1,3-N-acetylgalactosaminyltransferase 1 (globoside blood group);NM_003781 B3GALNT1 beta-1,3-N-acetylgalactosaminyltransferase 1 (globoside blood group);NM_033167 B3GALNT1 beta-1,3-N-acetylgalactosaminyltransferase 1 (globoside blood group);NM_033168 B3GALNT1 beta-1,3-N-acetylgalactosaminyltransferase 1 (globoside blood group);NM_033169 B3GALNT1 beta-1,3-N-acetylgalactos…	2	ENSBTAG00000001274 ENSBTAT00000053250;ENSBTAG00000046104 ENSBTAT00000064763	4
189	chr1	108720722	108940586	219865	gain	BovineHD0100030790	BovineHD0100030843	56	1	Unique	0		5	NM_001197107 SCHIP1 schwannomin interacting protein 1;NM_001197108 SCHIP1 schwannomin interacting protein 1;NM_001197113 IQCJ-SCHIP1 IQCJ-SCHIP1 readthrough;NM_001197114 IQCJ-SCHIP1 IQCJ-SCHIP1 readthrough;NM_014575 SCHIP1 schwannomin interacting protein 1	0		1
190	chr1	111841625	111855994	14370	loss	BovineHD0100031635	ARS-BFGL-NGS-26007	5	1	Unique	1	NM_001206048 TIPARP TCDD-inducible poly(ADP-ribose) polymerase	3	NM_001184717 TIPARP TCDD-inducible poly(ADP-ribose) polymerase;NM_001184718 TIPARP TCDD-inducible poly(ADP-ribose) polymerase;NM_015508 TIPARP TCDD-inducible poly(ADP-ribose) polymerase	1	ENSBTAG00000012120 ENSBTAT00000016071	1
191	chr1	112255796	112261130	5335	loss	BovineHD0100031751	BovineHD0100031755	5	2	Multiple	1	NM_001025336 KCNAB1 potassium voltage-gated channel, shaker-related subfamily, beta member 1	3	NM_003471 KCNAB1 potassium voltage-gated channel, shaker-related subfamily, beta member 1;NM_172159 KCNAB1 potassium voltage-gated channel, shaker-related subfamily, beta member 1;NM_172160 KCNAB1 potassium voltage-gated channel, shaker-related subfamily, beta member 1	1	ENSBTAG00000018465 ENSBTAT00000024576 ENSBTAT00000065699	2
192	chr1	113145967	113147431	1465	loss	BovineHD0100032024	BovineHD0100032026	3	1	Unique	0		0		0		1
193	chr1	113220450	113244208	23759	gain	BovineHD0100032039	BovineHD0100032045	8	13	0.0206349	0		0		0		13
194	chr1	115077988	115139729	61742	loss	BovineHD0100032532	BovineHD0100032556	24	1	Unique	0		0		0		1
195	chr1	115230922	115241697	10776	loss	BovineHD0100032587	BovineHD0100032589	3	2	Multiple	0		0		0		2
196	chr1	116292976	116308188	15213	loss	BovineHD0100032870	BovineHD0100032874	7	1	Unique	1	NM_001099725 MBNL1 muscleblind-like (Drosophila)	7	NM_021038 MBNL1 muscleblind-like (Drosophila);NM_207292 MBNL1 muscleblind-like (Drosophila);NM_207293 MBNL1 muscleblind-like (Drosophila);NM_207294 MBNL1 muscleblind-like (Drosophila);NM_207295 MBNL1 muscleblind-like (Drosophila);NM_207296 MBNL1 muscleblind-like (Drosophila);NM_207297 MBNL1 muscleblind-like (Drosophila)	1	ENSBTAG00000004564 ENSBTAT00000005998	1
197	chr1	119076708	119084241	7534	loss	BovineHD0100033619	BovineHD0100033624	6	2	Multiple	0		0		0		2
198	chr1	121856285	121895120	38836	loss	BovineHD0100034493	BovineHD0100034501	9	1	Unique	0		9	NM_001168378 ZIC4 Zic family member 4;NM_001168379 ZIC4 Zic family member 4;NM_001243256 ZIC4 Zic family member 4;NM_003412 ZIC1 Zic family member 1;NM_007129 ZIC2 Zic family member 2;NM_032153 ZIC4 Zic family member 4;NR_033118 ZIC4 Zic family member 4;NR_033119 ZIC4 Zic family member 4;NR_040762 ZIC4 Zic family member 4	2	ENSBTAG00000014749 ENSBTAT00000032993;ENSBTAG00000014751 ENSBTAT00000019626	1
199	chr1	123031693	123038180	6488	gain	BovineHD4100000699	BovineHD0100034789	5	16	0.0253968	1	NM_001105506 PLSCR1 phospholipid scramblase 1	0		1	ENSBTAG00000031306 ENSBTAT00000044362	16
200	chr1	123608599	125195909	1587311	loss	BovineHD0100034912	BovineHD0100035281	372	64	0.101587	0		2	NM_004531 MOCS2 molybdenum cofactor synthesis 2;NM_176806 MOCS2 molybdenum cofactor synthesis 2	0		76
201	chr1	125859036	125876092	17057	loss	BovineHD0100035475	BovineHD0100035480	6	1	Unique	1	NM_001205651 C1H3orf58 chromosome 1 open reading frame, human C3orf58	2	NM_001134470 C3orf58 chromosome 3 open reading frame 58;NM_173552 C3orf58 chromosome 3 open reading frame 58	1	ENSBTAG00000007933 ENSBTAT00000010430	1
202	chr1	127515185	127527614	12430	loss	BovineHD0100047220	BovineHD0100036041	4	1	Unique	0		1	NM_001184 ATR ataxia telangiectasia and Rad3 related	1	ENSBTAG00000011529 ENSBTAT00000015321	1
203	chr1	127576618	127611866	35249	gain	BovineHD0100036049	BovineHD0100036055	8	1	Unique	1	NM_001206035 XRN1 5'-3' exoribonuclease 1	3	NM_001042604 XRN1 5'-3' exoribonuclease 1;NM_001184 ATR ataxia telangiectasia and Rad3 related;NM_019001 XRN1 5'-3' exoribonuclease 1	2	ENSBTAG00000011524 ENSBTAT00000015318;ENSBTAG00000011529 ENSBTAT00000015321	1
204	chr1	130261568	130276500	14933	gain	BovineHD0100037021	BovineHD0100037023	4	1	Unique	0		0		0		1
205	chr1	130623810	130626113	2304	loss	BovineHD0100037130	BovineHD0100037132	3	19	0.0301587	1	NM_001075954 KPNA6 karyopherin alpha 6 (importin alpha 7)	1	NM_012316 KPNA6 karyopherin alpha 6 (importin alpha 7)	1	ENSBTAG00000002896 ENSBTAT00000003764	19
206	chr1	131441875	131495551	53677	loss	BovineHD0100037366	BovineHD0100037383	18	1	Unique	1	NM_001206047 PIK3CB phosphoinositide-3-kinase, catalytic, beta polypeptide	1	NM_006219 PIK3CB phosphoinositide-3-kinase, catalytic, beta polypeptide	1	ENSBTAG00000006909 ENSBTAT00000009083 ENSBTAT00000064234	1
207	chr1	132022909	132051224	28316	gain	BovineHD0100037583	BovineHD0100037592	11	4	0.00634921	0		0		0		4
208	chr1	135395349	135402516	7168	gain	BovineHD0100038490	BovineHD0100038495	6	1	Unique	1	NM_001192829 EPHB1 EPH receptor B1	1	NM_004441 EPHB1 EPH receptor B1	1	ENSBTAG00000015377 ENSBTAT00000020455	1
209	chr1	137688579	137707205	18627	gain	BovineHD0100039301	BovineHD0100039306	6	2	Multiple	0		0		0		2
210	chr1	137738258	137746382	8125	gain	BovineHD0100039317	BovineHD0100039318	3	2	Multiple	0		1	NR_002811 NPHP3-AS1 NPHP3 antisense RNA 1 (non-protein coding)	0		2
211	chr1	137943667	137958251	14585	loss	BovineHD0100039363	BovineHD0100039369	7	2	Multiple	1	NM_001192152 NPHP3 nephronophthisis 3 (adolescent)	2	NM_153240 NPHP3 nephronophthisis 3 (adolescent);NR_037804 NPHP3-ACAD11 NPHP3-ACAD11 readthrough	1	ENSBTAG00000005769 ENSBTAT00000007584	2
212	chr1	138754111	138781091	26981	loss	BovineHD0100039617	BovineHD0100039626	11	2	Multiple	0		0		0		2
213	chr1	139215807	139221702	5896	loss	BovineHD0100039739	BovineHD0100039741	3	6	0.00952381	0		0		0		6
214	chr1	139575087	139584276	9190	loss	BovineHD0100039848	BovineHD0100039851	3	2	Multiple	0		1	NM_130808 CPNE4 copine IV	0		2
215	chr1	140468259	140483441	15183	loss	BovineHD0100040157	BovineHD0100040162	7	25	0.0396825	1	NM_175785 ATP2C1 ATPase, Ca++ transporting, type 2C, member 1	9	NM_001001485 ATP2C1 ATPase, Ca++ transporting, type 2C, member 1;NM_001001486 ATP2C1 ATPase, Ca++ transporting, type 2C, member 1;NM_001001487 ATP2C1 ATPase, Ca++ transporting, type 2C, member 1;NM_001199179 ATP2C1 ATPase, Ca++ transporting, type 2C, member 1;NM_001199180 ATP2C1 ATPase, Ca++ transporting, type 2C, member 1;NM_001199181 ATP2C1 ATPase, Ca++ transporting, type 2C, member 1;NM_001199…	1	ENSBTAG00000011626 ENSBTAT00000015441	25
216	chr1	140578655	140582190	3536	gain	BovineHD0100040205	BovineHD0100040208	4	1	Unique	0		0		0		1
217	chr1	140637196	140694104	56909	gain	BovineHD0100040227	BovineHD0100040256	28	2	Multiple	0		0		0		2
218	chr1	140725118	140839804	114687	gain	BovineHD0100040275	BovineHD0100040302	29	2	Multiple	2	NM_001076347 PSMG1 proteasome (prosome, macropain) assembly chaperone 1;NM_001103174 BRWD1 bromodomain and WD repeat domain containing 1	4	NM_003720 PSMG1 proteasome (prosome, macropain) assembly chaperone 1;NM_018963 BRWD1 bromodomain and WD repeat domain containing 1;NM_033656 BRWD1 bromodomain and WD repeat domain containing 1;NM_203433 PSMG1 proteasome (prosome, macropain) assembly chaperone 1	2	ENSBTAG00000013600 ENSBTAT00000018085;ENSBTAG00000013602 ENSBTAT00000018087	2
219	chr1	141617518	141627523	10006	loss	BovineHD0100040512	BovineHD0100040514	3	3	0.0047619	0		0		0		3
220	chr1	142396392	142401535	5144	gain	BovineHD0100040878	ARS-BFGL-NGS-62175	4	1	Unique	0		1	NM_001389 DSCAM Down syndrome cell adhesion molecule	0		1
221	chr1	144142683	144145621	2939	loss	BovineHD0100041513	BovineHD0100041515	3	3	0.0047619	0		0		0		3
222	chr1	145810814	145999809	188996	gain	BovineHD0100042091	BovineHD0100042169	83	3	0.0047619	6	NM_001075781 C1H21orf2 chromosome 1 open reading frame, human C21orf2;NM_001079639 LOC780781 keratin associated protein;NM_001080351 KRTAP12-2 keratin associated protein 12-2;NM_001098884 LRRC3 leucine rich repeat containing 3;NM_001101290 KRTAP10-8 keratin associated protein 10-8;NM_001206810 TSPEAR thrombospondin-type laminin G domain and EAR repeats	21	NM_003307 TRPM2 transient receptor potential cation channel, subfamily M, member 2;NM_004928 C21orf2 chromosome 21 open reading frame 2;NM_014555 TRPM5 transient receptor potential cation channel, subfamily M, member 5;NM_030891 LRRC3 leucine rich repeat containing 3;NM_144991 TSPEAR thrombospondin-type laminin G domain and EAR repeats;NM_181684 KRTAP12-2 keratin associated protein 12-2;NM_181686…	7	ENSBTAG00000017882 ENSBTAT00000023769;ENSBTAG00000018607 ENSBTAT00000024762;ENSBTAG00000018610 ENSBTAT00000024766;ENSBTAG00000019589 ENSBTAT00000026102;ENSBTAG00000021901 ENSBTAT00000029198;ENSBTAG00000037662 ENSBTAT00000043662;ENSBTAG00000040291 ENSBTAT00000043652	4
223	chr1	146059099	146102048	42950	gain	ARS-BFGL-NGS-41123	BovineHD0100042193	6	7	0.0111111	1	NM_001110186 KRTAP10-2 keratin associated protein 10-2	12	NM_181688 KRTAP10-10 keratin associated protein 10-10;NM_198687 KRTAP10-4 keratin associated protein 10-4;NM_198688 KRTAP10-6 keratin associated protein 10-6;NM_198689 KRTAP10-7 keratin associated protein 10-7;NM_198690 KRTAP10-9 keratin associated protein 10-9;NM_198691 KRTAP10-1 keratin associated protein 10-1;NM_198692 KRTAP10-11 keratin associated protein 10-11;NM_198693 KRTAP10-2 keratin ass…	1	ENSBTAG00000000972 ENSBTAT00000043653	7
224	chr1	148405539	148451075	45537	loss	BovineHD0100042945	BovineHD0100042949	3	1	Unique	0		0		0		1
225	chr1	150050992	150065547	14556	loss	BovineHD0100043489	BovineHD0100043490	3	18	0.0285714	1	NM_001034513 CBR1 carbonyl reductase 1	1	NM_001757 CBR1 carbonyl reductase 1	1	ENSBTAG00000023384 ENSBTAT00000031838	18
226	chr1	150982404	150984508	2105	loss	BovineHD0100043818	BovineHD0100043820	3	1	Unique	0		0		0		1
227	chr1	151649971	151667239	17269	gain	BovineHD0100044059	BovineHD0100044067	9	1	Unique	0		1	NM_002240 KCNJ6 potassium inwardly-rectifying channel, subfamily J, member 6	0		1
228	chr1	151985559	152253255	267697	gain	BovineHD0100044172	BovineHD0100044254	90	3	0.0047619	0		1	NM_170736 KCNJ15 potassium inwardly-rectifying channel, subfamily J, member 15	0		6
229	chr1	153515193	153518409	3217	loss	BovineHD0100044726	BovineHD0100044728	3	2	Multiple	0		0		0		2
230	chr1	154907480	154980467	72988	gain	BovineHD0100045174	BovineHD0100045203	31	2	Multiple	1	NM_001193182 GALNTL2 UDP-N-acetyl-alpha-D-galactosamine:polypeptide N-acetylgalactosaminyltransferase-like 2	1	NM_054110 GALNTL2 UDP-N-acetyl-alpha-D-galactosamine:polypeptide N-acetylgalactosaminyltransferase-like 2	1	ENSBTAG00000008240 ENSBTAT00000010847	2
231	chr1	156291585	156332180	40596	loss	BovineHD0100045668	BovineHD0100045697	31	1	Unique	1	NM_001205489 TBC1D5 TBC1 domain family, member 5	2	NM_001134380 TBC1D5 TBC1 domain family, member 5;NM_014744 TBC1D5 TBC1 domain family, member 5	0		1
232	chr1	157886647	157893831	7185	loss	BovineHD0100046223	BovineHD0100046226	4	2	Multiple	0		0		0		2
233	chr2	6889	59822	52934	loss	BovineHD0200000001	BovineHD0200000009	9	1	Unique	0		0		0		1
234	chr2	116567	136345	19779	loss	BovineHD0200000017	BovineHD0200000020	4	20	0.031746	0		0		0		20
235	chr2	645637	671620	25984	gain	BovineHD0200000128	BovineHD0200000158	32	8	0.0126984	1	NM_001206081 HERC2 hect domain and RLD 2	1	NM_004667 HERC2 hect domain and RLD 2	1	ENSBTAG00000013916 ENSBTAT00000018496 ENSBTAT00000063010	9
236	chr2	1019286	1020985	1700	loss	BovineHD0200000270	BovineHD0200000272	3	2	Multiple	1	NM_001205515 CYFIP1 cytoplasmic FMR1 interacting protein 1	5	NM_001033028 CYFIP1 cytoplasmic FMR1 interacting protein 1;NM_001037332 CYFIP2 cytoplasmic FMR1 interacting protein 2;NM_001037333 CYFIP2 cytoplasmic FMR1 interacting protein 2;NM_014376 CYFIP2 cytoplasmic FMR1 interacting protein 2;NM_014608 CYFIP1 cytoplasmic FMR1 interacting protein 1	1	ENSBTAG00000016894 ENSBTAT00000022470	2
237	chr2	2527718	2535261	7544	loss	BovineHD0200000697	BovineHD0200000699	4	31	0.0492063	0		0		0		31
238	chr2	3571388	3601282	29895	loss	BovineHD0200000946	BovineHD0200000952	7	2	Multiple	0		0		0		2
239	chr2	4140835	4143352	2518	loss	BovineHD0200001128	BovineHD0200001131	4	1	Unique	1	NM_001192491 HS6ST1 heparan sulfate 6-O-sulfotransferase 1	1	NM_004807 HS6ST1 heparan sulfate 6-O-sulfotransferase 1	1	ENSBTAG00000006157 ENSBTAT00000008098	1
240	chr2	7026313	7051427	25115	loss	BovineHD0200002073	BovineHD0200002079	8	1	Unique	0		0		0		1
241	chr2	8277674	8286220	8547	loss	BovineHD0200002424	BovineHD0200002428	5	4	0.00634921	0		0		0		4
242	chr2	8335915	8344369	8455	gain	BovineHD0200002445	BovineHD0200002446	3	1	Unique	0		0		0		1
243	chr2	8701829	8743907	42079	loss	BovineHD0200002527	BovineHD0200002544	19	8	0.0126984	0		0		0		8
244	chr2	8979837	9014640	34804	loss	BTB-00079285	BovineHD0200002609	16	2	Multiple	1	NM_001102107 CALCRL calcitonin receptor-like	1	NM_005795 CALCRL calcitonin receptor-like	1	ENSBTAG00000008483 ENSBTAT00000065425 ENSBTAT00000011169	2
245	chr2	9113368	9121911	8544	loss	BTB-00079257	BovineHD0200002637	3	3	0.0047619	0		0		0		3
246	chr2	9183995	9199014	15020	loss	BovineHD0200002654	BovineHD0200002658	5	11	0.0174603	0		0		0		11
247	chr2	10032053	10051359	19307	loss	BovineHD0200002833	BovineHD0200002836	4	1	Unique	0		0		0		1
248	chr2	10451221	10463782	12562	loss	BovineHD0200002915	BovineHD0200002920	7	1	Unique	0		0		0		1
249	chr2	10785018	10810601	25584	loss	BovineHD0200002993	BovineHD0200002999	7	17	0.0269841	0		0		0		17
250	chr2	10821303	10926074	104772	loss	BovineHD0200003000	BovineHD0200003021	22	3	0.0047619	0		0		0		3
251	chr2	11397681	11400679	2999	gain	BovineHD0200003141	BovineHD0200003143	3	4	0.00634921	0		0		0		4
252	chr2	11528975	11531879	2905	loss	BovineHD0200003208	BovineHD0200003210	3	1	Unique	0		0		0		1
253	chr2	12138830	12141698	2869	gain	Hapmap44546-BTA-48673	BovineHD0200003415	3	2	Multiple	0		0		0		2
254	chr2	12400420	12404491	4072	loss	BovineHD0200003484	BovineHD0200003486	3	2	Multiple	0		0		0		2
255	chr2	12836507	12841109	4603	gain	BovineHD0200003622	BovineHD0200003625	4	1	Unique	0		0		0		1
256	chr2	13263893	13267534	3642	loss	BovineHD0200003723	BovineHD0200003726	4	2	Multiple	0		0		0		2
257	chr2	14333471	14339349	5879	loss	BovineHD0200004028	BovineHD0200004032	4	1	Unique	1	NM_174414 PDE1A phosphodiesterase 1A, calmodulin-dependent	3	NM_001003683 PDE1A phosphodiesterase 1A, calmodulin-dependent;NM_001172655 ZNF701 zinc finger protein 701;NM_005019 PDE1A phosphodiesterase 1A, calmodulin-dependent	1	ENSBTAG00000012100 ENSBTAT00000052318 ENSBTAT00000016060	1
258	chr2	15012094	15027079	14986	loss	BovineHD0200004242	BovineHD0200004249	9	1	Unique	0		7	NM_001030311 CERKL ceramide kinase-like;NM_001030312 CERKL ceramide kinase-like;NM_001030313 CERKL ceramide kinase-like;NM_001160277 CERKL ceramide kinase-like;NM_201548 CERKL ceramide kinase-like;NR_027689 CERKL ceramide kinase-like;NR_027690 CERKL ceramide kinase-like	1	ENSBTAG00000009257 ENSBTAT00000012196 ENSBTAT00000053825	1
259	chr2	16905544	16926792	21249	loss	BovineHD0200004819	BovineHD0200004822	5	3	0.0047619	0		0		0		3
260	chr2	18199161	18220036	20876	gain	BovineHD0200005217	BovineHD0200005224	7	1	Unique	0		4	NM_003319 TTN titin;NM_133378 TTN titin;NM_133432 TTN titin;NM_133437 TTN titin	1	ENSBTAG00000026986 ENSBTAT00000061449	1
261	chr2	18712647	18728344	15698	loss	BovineHD0200005383	BovineHD0200005385	3	3	0.0047619	0		0		0		3
262	chr2	18818564	18924409	105846	gain	BovineHD0200005412	BovineHD0200005450	34	7	0.0111111	1	NM_001205422 PDE11A phosphodiesterase 11A	6	NM_001002010 NT5C3 5'-nucleotidase, cytosolic III;NM_001077197 PDE11A phosphodiesterase 11A;NM_001166118 NT5C3 5'-nucleotidase, cytosolic III;NM_016489 NT5C3 5'-nucleotidase, cytosolic III;NM_016953 PDE11A phosphodiesterase 11A;NR_029372 NT5C3 5'-nucleotidase, cytosolic III	1	ENSBTAG00000016396 ENSBTAT00000021805	8
263	chr2	20782044	20869738	87695	loss	BovineHD0200005926	BovineHD0200005945	23	1	Unique	5	NM_001099105 HOXD10 homeobox D10;NM_001101087 HOXD4 homeobox D4;NM_001205871 HOXD12 homeobox D12;NM_001206324 HOXD11 homeobox D11;NR_030976 MIR10B microRNA mir-10b	12	NM_000523 HOXD13 homeobox D13;NM_001080458 EVX2 even-skipped homeobox 2;NM_001199746 HOXD8 homeobox D8;NM_001199747 HOXD8 homeobox D8;NM_002148 HOXD10 homeobox D10;NM_014213 HOXD9 homeobox D9;NM_014621 HOXD4 homeobox D4;NM_019558 HOXD8 homeobox D8;NM_021192 HOXD11 homeobox D11;NM_021193 HOXD12 homeobox D12;NR_029609 MIR10B microRNA 10b;NR_038435 LOC100506783 uncharacterized LOC100506783	6	ENSBTAG00000004313 ENSBTAT00000005651;ENSBTAG00000004314 ENSBTAT00000005652;ENSBTAG00000016030 ENSBTAT00000021334;ENSBTAG00000016033 ENSBTAT00000021336;ENSBTAG00000033330 ENSBTAT00000054133;ENSBTAG00000039581 ENSBTAT00000028606	1
264	chr2	21354684	21375609	20926	gain	BovineHD0200006066	BovineHD0200006073	7	4	0.00634921	0		0		0		4
265	chr2	22715178	22723720	8543	loss	BovineHD0200006460	BovineHD0200006462	3	1	Unique	1	NM_001046045 OLA1 Obg-like ATPase 1	2	NM_001011708 OLA1 Obg-like ATPase 1;NM_013341 OLA1 Obg-like ATPase 1	1	ENSBTAG00000006970 ENSBTAT00000009160 ENSBTAT00000047480	1
266	chr2	24806784	24888794	82011	loss	BovineHD0200007132	BovineHD0200007152	13	1	Unique	1	NM_001075883 DYNC1I2 dynein, cytoplasmic 1, intermediate chain 2	1	NM_001378 DYNC1I2 dynein, cytoplasmic 1, intermediate chain 2	1	ENSBTAG00000002646 ENSBTAT00000003429	1
267	chr2	26297642	26304783	7142	loss	BovineHD0200007624	BovineHD0200007627	4	2	Multiple	0		0		0		2
268	chr2	27366556	28046681	680126	both	BovineHD0200007951	BovineHD0200008186	242	9	0.0142857	4	NM_001046257 NOSTRIN nitric oxide synthase trafficker;NM_001075826 STK39 serine threonine kinase 39;NM_001193132 CERS6 ceramide synthase 6;NR_031070 MIR2353 microRNA mir-2353	6	NM_001039724 NOSTRIN nitric oxide synthase trafficker;NM_001171631 NOSTRIN nitric oxide synthase trafficker;NM_001171632 NOSTRIN nitric oxide synthase trafficker;NM_013233 STK39 serine threonine kinase 39;NM_052946 NOSTRIN nitric oxide synthase trafficker;NM_203463 CERS6 ceramide synthase 6	3	ENSBTAG00000010362 ENSBTAT00000013682;ENSBTAG00000017162 ENSBTAT00000030845;ENSBTAG00000044179 ENSBTAT00000061640	16
269	chr2	28242514	28246133	3620	gain	BovineHD0200008247	ARS-BFGL-NGS-110209	3	1	Unique	0		1	NM_013233 STK39 serine threonine kinase 39	0		1
270	chr2	28776857	28849442	72586	loss	BovineHD0200008418	BovineHD0200008439	23	2	Multiple	0		0		0		2
271	chr2	29387115	29388779	1665	loss	BovineHD0200008615	BovineHD0200008617	3	2	Multiple	0		3	NM_001079810 XIRP2 xin actin-binding repeat containing 2;NM_001199143 XIRP2 xin actin-binding repeat containing 2;NM_152381 XIRP2 xin actin-binding repeat containing 2	0		2
272	chr2	30315471	30320306	4836	loss	BovineHD0200008893	BovineHD0200008896	4	1	Unique	0		2	NM_001202435 SCN1A sodium channel, voltage-gated, type I, alpha subunit;NM_021007 SCN2A sodium channel, voltage-gated, type II, alpha subunit	0		1
273	chr2	30359515	30374558	15044	loss	BovineHD0200008915	BovineHD0200008919	6	1	Unique	1	NM_001193218 SCN1A sodium channel, voltage-gated, type I, alpha subunit	7	NM_001040142 SCN2A sodium channel, voltage-gated, type II, alpha subunit;NM_001040143 SCN2A sodium channel, voltage-gated, type II, alpha subunit;NM_001165963 SCN1A sodium channel, voltage-gated, type I, alpha subunit;NM_001165964 SCN1A sodium channel, voltage-gated, type I, alpha subunit;NM_001202435 SCN1A sodium channel, voltage-gated, type I, alpha subunit;NM_006920 SCN1A sodium channel, volta…	1	ENSBTAG00000018520 ENSBTAT00000021951	1
274	chr2	30381569	30384519	2951	gain	BovineHD0200008921	BovineHD0200008924	4	2	Multiple	1	NM_001193218 SCN1A sodium channel, voltage-gated, type I, alpha subunit	7	NM_001040142 SCN2A sodium channel, voltage-gated, type II, alpha subunit;NM_001040143 SCN2A sodium channel, voltage-gated, type II, alpha subunit;NM_001165963 SCN1A sodium channel, voltage-gated, type I, alpha subunit;NM_001165964 SCN1A sodium channel, voltage-gated, type I, alpha subunit;NM_001202435 SCN1A sodium channel, voltage-gated, type I, alpha subunit;NM_006920 SCN1A sodium channel, volta…	1	ENSBTAG00000018520 ENSBTAT00000021951	2
275	chr2	30557739	30559805	2067	gain	ARS-BFGL-BAC-31991	BovineHD0200008998	4	5	0.00793651	0		0		0		5
276	chr2	31240056	31249628	9573	loss	BovineHD0200009243	BovineHD0200009248	7	1	Unique	0		4	NM_001040142 SCN2A sodium channel, voltage-gated, type II, alpha subunit;NM_001081676 SCN3A sodium channel, voltage-gated, type III, alpha subunit;NM_001081677 SCN3A sodium channel, voltage-gated, type III, alpha subunit;NM_006922 SCN3A sodium channel, voltage-gated, type III, alpha subunit	1	ENSBTAG00000019385 ENSBTAT00000025829 ENSBTAT00000024655	1
277	chr2	32340337	32373412	33076	loss	BovineHD0200009559	BovineHD0200009572	14	1	Unique	0		0		0		1
278	chr2	35203627	35216717	13091	gain	BovineHD0200010357	BovineHD0200010360	4	1	Unique	0		0		0		1
279	chr2	35487922	35536387	48466	loss	BovineHD0200040567	BovineHD0200010426	11	1	Unique	0		0		0		1
280	chr2	39445865	39451654	5790	loss	BovineHD0200011580	BovineHD0200011582	3	11	0.0174603	0		0		0		11
281	chr2	40062806	40069616	6811	loss	BovineHD0200011711	Hapmap28052-BTA-156755	3	1	Unique	0		0		0		1
282	chr2	40254919	40273226	18308	gain	BovineHD0200011754	BovineHD0200011759	6	2	Multiple	0		0		0		2
283	chr2	41691100	41692419	1320	loss	BovineHD0200012094	BovineHD0200012096	3	44	0.0698413	0		0		0		44
284	chr2	41816382	41836280	19899	gain	BovineHD0200012119	BovineHD0200012127	10	1	Unique	1	NM_001076886 GALNT13 UDP-N-acetyl-alpha-D-galactosamine:polypeptide N-acetylgalactosaminyltransferase 13 (GalNAc-T13)	1	NM_052917 GALNT13 UDP-N-acetyl-alpha-D-galactosamine:polypeptide N-acetylgalactosaminyltransferase 13 (GalNAc-T13)	1	ENSBTAG00000005562 ENSBTAT00000057469	1
285	chr2	43865985	43874620	8636	loss	BovineHD0200040175	BovineHD0200012677	3	2	Multiple	1	NM_001206821 FMNL2 formin-like 2	1	NM_052905 FMNL2 formin-like 2	1	ENSBTAG00000026851 ENSBTAT00000065141 ENSBTAT00000038390	2
286	chr2	45585488	45591707	6220	loss	BovineHD0200013206	BovineHD0200013212	7	25	0.0396825	0		0		0		25
287	chr2	46477034	46485436	8403	loss	BovineHD0200013459	BovineHD0200013462	4	60	0.0952381	0		0		0		60
288	chr2	47109931	47115547	5617	loss	BovineHD0200013665	ARS-BFGL-NGS-32858	4	2	Multiple	0		1	NM_177964 LYPD6B LY6/PLAUR domain containing 6B	0		2
289	chr2	47715336	47738613	23278	gain	BovineHD0200013843	BovineHD0200013849	7	2	Multiple	0		0		0		2
290	chr2	47966326	47974257	7932	loss	BovineHD0200040605	BovineHD0200013906	3	1	Unique	0		1	NM_018328 MBD5 methyl-CpG binding domain protein 5	0		1
291	chr2	49327887	49337028	9142	loss	BovineHD0200014245	BovineHD0200014247	3	2	Multiple	0		0		0		2
292	chr2	50201308	50206766	5459	loss	BovineHD0200014473	BovineHD0200014476	4	1	Unique	0		0		0		1
293	chr2	50300666	50327795	27130	loss	BovineHD0200014494	BTB-00098952	6	7	0.0111111	0		0		0		7
294	chr2	50625621	50643124	17504	loss	BovineHD0200014551	BovineHD0200014553	3	24	0.0380952	0		0		0		24
295	chr2	52294653	52413129	118477	gain	BovineHD0200014930	BovineHD0200040619	35	2	Multiple	1	NM_001076192 ZEB2 zinc finger E-box binding homeobox 2	2	NM_001171653 ZEB2 zinc finger E-box binding homeobox 2;NM_014795 ZEB2 zinc finger E-box binding homeobox 2	1	ENSBTAG00000012615 ENSBTAT00000061551	3
296	chr2	53134549	53137229	2681	gain	BovineHD0200015167	BovineHD0200015169	3	1	Unique	1	NM_001105003 ARHGAP15 Rho GTPase activating protein 15	1	NM_018460 ARHGAP15 Rho GTPase activating protein 15	1	ENSBTAG00000032289 ENSBTAT00000061453	1
297	chr2	53991194	53999598	8405	loss	BovineHD0200015381	BovineHD0200015384	5	39	0.0619048	0		0		0		39
298	chr2	55350560	55368419	17860	loss	BovineHD0200015727	BovineHD0200015733	7	8	0.0126984	0		1	NM_018557 LRP1B low density lipoprotein receptor-related protein 1B	0		8
299	chr2	55587169	55598367	11199	gain	BovineHD0200015784	BovineHD0200015787	3	42	0.0666667	0		1	NM_018557 LRP1B low density lipoprotein receptor-related protein 1B	0		42
300	chr2	55670632	55679928	9297	loss	BovineHD0200015819	BovineHD0200015829	9	1	Unique	0		1	NM_018557 LRP1B low density lipoprotein receptor-related protein 1B	0		1
301	chr2	56611470	56615753	4284	loss	BovineHD0200016045	Hapmap39803-BTA-106074	4	1	Unique	0		1	NM_018557 LRP1B low density lipoprotein receptor-related protein 1B	0		1
302	chr2	57183928	57196780	12853	loss	BovineHD0200016223	BovineHD0200016226	4	2	Multiple	0		0		0		2
303	chr2	57642251	57655068	12818	gain	BovineHD0200016337	BovineHD0200016345	8	2	Multiple	0		0		0		2
304	chr2	57753227	57772080	18854	gain	BovineHD0200016379	BovineHD0200016384	7	6	0.00952381	0		0		0		6
305	chr2	59909984	59930611	20628	gain	BovineHD0200017048	BovineHD0200017059	13	1	Unique	0		1	NM_001080427 THSD7B thrombospondin, type I, domain containing 7B	1	ENSBTAG00000044055 ENSBTAT00000064636 ENSBTAT00000061537	1
306	chr2	61044450	61082318	37869	gain	BovineHD0200017534	BovineHD0200017555	24	1	Unique	0		0		0		1
307	chr2	61754094	61758887	4794	loss	BovineHD0200017752	BovineHD0200017754	3	1	Unique	1	NM_001035085 DARS aspartyl-tRNA synthetase	1	NM_001349 DARS aspartyl-tRNA synthetase	1	ENSBTAG00000009949 ENSBTAT00000013123	1
308	chr2	61778818	61787820	9003	gain	Hapmap39204-BTA-47760	BovineHD0200017770	8	1	Unique	1	NM_001035085 DARS aspartyl-tRNA synthetase	1	NM_001349 DARS aspartyl-tRNA synthetase	1	ENSBTAG00000009949 ENSBTAT00000013123	1
309	chr2	63873059	64072254	199196	both	BovineHD0200018466	BovineHD0200018518	57	24	0.0380952	0		0		0		26
310	chr2	64438880	64463865	24986	loss	BovineHD0200018600	BovineHD0200018608	10	1	Unique	0		2	NM_207363 NCKAP5 NCK-associated protein 5;NM_207481 NCKAP5 NCK-associated protein 5	0		1
311	chr2	65395949	65405852	9904	gain	BovineHD0200018903	BovineHD0200018908	6	2	Multiple	0		0		0		2
312	chr2	65760135	65809181	49047	loss	BovineHD0200019037	BovineHD0200019053	8	6	0.00952381	0		0		0		6
313	chr2	65903532	65915838	12307	loss	BovineHD0200019073	BovineHD0200019075	3	1	Unique	1	NM_174226 ACTR3 ARP3 actin-related protein 3 homolog (yeast)	1	NM_005721 ACTR3 ARP3 actin-related protein 3 homolog (yeast)	1	ENSBTAG00000003401 ENSBTAT00000004410	1
314	chr2	66438411	66490748	52338	gain	BovineHD0200019210	BovineHD0200019225	15	2	Multiple	0		0		0		2
315	chr2	67130856	67147853	16998	gain	BTB-01332880	BovineHD0200019416	7	1	Unique	0		0		0		1
316	chr2	68130472	68142932	12461	loss	BovineHD0200019680	BovineHD0200019686	7	5	0.00793651	0		0		0		5
317	chr2	68147005	68150651	3647	loss	BovineHD0200019687	BovineHD0200019690	4	2	Multiple	0		0		0		2
318	chr2	68598340	68651338	52999	gain	BovineHD0200019816	BovineHD0200019835	20	2	Multiple	0		0		0		2
319	chr2	68989350	69006880	17531	gain	BovineHD0200019910	BovineHD0200019915	6	3	0.0047619	0		0		0		3
320	chr2	70156006	70163882	7877	gain	BovineHD0200020182	BovineHD0200020184	3	3	0.0047619	0		0		0		3
321	chr2	71146650	71163035	16386	loss	BovineHD0200020426	BovineHD0200020433	9	1	Unique	0		0		0		1
322	chr2	72798434	72806200	7767	loss	BovineHD0200020849	BovineHD0200020851	3	1	Unique	0		0		0		1
323	chr2	73896062	73925441	29380	loss	BovineHD0200021149	BovineHD0200021158	10	3	0.0047619	0		0		0		3
324	chr2	74063186	74064694	1509	gain	ARS-BFGL-NGS-15669	BovineHD0200021200	3	1	Unique	0		0		0		1
325	chr2	75425008	75464316	39309	loss	BovineHD0200021631	BovineHD0200021648	17	9	0.0142857	0		0		0		9
326	chr2	75472312	75475758	3447	loss	BovineHD0200021650	BovineHD0200021653	4	19	0.0301587	0		0		0		19
327	chr2	75568470	75582028	13559	loss	BovineHD0200021664	BovineHD0200021667	4	3	0.0047619	0		0		0		3
328	chr2	77087486	77098041	10556	loss	BovineHD0200022203	BovineHD0200022206	4	2	Multiple	0		1	NM_130773 CNTNAP5 contactin associated protein-like 5	1	ENSBTAG00000031898 ENSBTAT00000045240	2
329	chr2	77169415	77202062	32648	loss	BovineHD0200022223	BTB-00103137	17	1	Unique	0		1	NM_130773 CNTNAP5 contactin associated protein-like 5	1	ENSBTAG00000031898 ENSBTAT00000045240	1
330	chr2	77349130	77369482	20353	gain	BovineHD0200022277	BovineHD0200022287	8	8	0.0126984	0		1	NM_130773 CNTNAP5 contactin associated protein-like 5	0		8
331	chr2	77388343	77398839	10497	loss	BovineHD0200022296	BovineHD0200022300	5	1	Unique	0		1	NM_130773 CNTNAP5 contactin associated protein-like 5	0		1
332	chr2	77565218	77571523	6306	loss	BovineHD0200022340	BovineHD0200022342	3	2	Multiple	0		1	NM_130773 CNTNAP5 contactin associated protein-like 5	0		2
333	chr2	77613086	77634339	21254	both	BovineHD0200022359	BovineHD0200022368	9	4	0.00634921	0		0		0		4
334	chr2	77817228	77905337	88110	loss	BovineHD0200022411	BovineHD0200022426	16	1	Unique	0		0		0		1
335	chr2	78205113	78226011	20899	gain	BovineHD0200022498	BovineHD0200022503	6	6	0.00952381	0		0		0		6
336	chr2	78541457	78557269	15813	gain	BovineHD0200022575	BovineHD0200022580	7	16	0.0253968	0		0		0		16
337	chr2	78857603	78879685	22083	loss	BovineHD0200022654	BovineHD0200022659	7	1	Unique	0		0		0		1
338	chr2	79497709	79517847	20139	loss	BovineHD0200022887	BovineHD0200022896	9	1	Unique	0		0		0		1
339	chr2	81404520	81418101	13582	loss	BovineHD0200023391	BovineHD0200023393	3	1	Unique	0		0		0		1
340	chr2	81490863	81540944	50082	loss	BovineHD0200023410	BovineHD0200023425	16	4	0.00634921	0		0		0		4
341	chr2	81844987	81866621	21635	loss	BovineHD0200023481	BovineHD0200023485	5	1	Unique	0		0		0		1
342	chr2	82097094	82114870	17777	gain	BovineHD0200040218	BovineHD0200023530	4	2	Multiple	0		0		0		2
343	chr2	82232726	82252014	19289	loss	BovineHD0200023573	BovineHD0200023580	8	12	0.0190476	0		0		0		12
344	chr2	82984400	83054006	69607	loss	BovineHD0200023725	BovineHD0200023747	26	21	0.0333333	0		0		0		21
345	chr2	83385317	83396487	11171	gain	BovineHD0200023842	BovineHD0200023845	4	1	Unique	0		0		0		1
346	chr2	85347986	85354503	6518	gain	BovineHD0200024331	BovineHD0200024334	4	1	Unique	0		1	NM_020760 HECW2 HECT, C2 and WW domain containing E3 ubiquitin protein ligase 2	0		1
347	chr2	85457039	85458371	1333	loss	BovineHD0200024379	BovineHD0200024381	3	1	Unique	0		1	NM_020760 HECW2 HECT, C2 and WW domain containing E3 ubiquitin protein ligase 2	0		1
348	chr2	86664030	86696957	32928	gain	BovineHD0200024677	BovineHD0200024684	8	1	Unique	2	NM_001102115 BOLL bol, boule-like (Drosophila);NM_001168704 BOLL bol, boule-like (Drosophila)	2	NM_033030 BOLL bol, boule-like (Drosophila);NM_197970 BOLL bol, boule-like (Drosophila)	1	ENSBTAG00000031614 ENSBTAT00000044801 ENSBTAT00000065390	1
349	chr2	87183711	87200502	16792	gain	BovineHD0200024808	BovineHD0200024814	7	1	Unique	0		0		0		1
350	chr2	89577166	89587500	10335	gain	BovineHD0200025437	BovineHD0200025439	4	1	Unique	1	NM_176668 AOX1 aldehyde oxidase 1	1	NM_001159 AOX1 aldehyde oxidase 1	1	ENSBTAG00000009725 ENSBTAT00000012827	1
351	chr2	90526660	90536022	9363	loss	BovineHD0200025720	BovineHD0200025728	9	1	Unique	1	NM_001078059 ALS2CR11 amyotrophic lateral sclerosis 2 (juvenile) chromosome region, candidate 11	4	NM_001168216 ALS2CR11 amyotrophic lateral sclerosis 2 (juvenile) chromosome region, candidate 11;NM_001168217 ALS2CR11 amyotrophic lateral sclerosis 2 (juvenile) chromosome region, candidate 11;NM_001168221 ALS2CR11 amyotrophic lateral sclerosis 2 (juvenile) chromosome region, candidate 11;NM_152525 ALS2CR11 amyotrophic lateral sclerosis 2 (juvenile) chromosome region, candidate 11	1	ENSBTAG00000017436 ENSBTAT00000055126 ENSBTAT00000023180	1
352	chr2	91479352	91489182	9831	loss	BovineHD0200026024	BovineHD0200026029	6	3	0.0047619	0		1	NM_173511 FAM117B family with sequence similarity 117, member B	1	ENSBTAG00000018746 ENSBTAT00000024963	3
353	chr2	91673462	91697776	24315	loss	BovineHD0200026062	BovineHD0200026066	5	1	Unique	1	NM_001032294 ALS2CR8 amyotrophic lateral sclerosis 2 (juvenile) chromosome region, candidate 8	3	NM_000971 RPL7 ribosomal protein L7;NM_001104586 ALS2CR8 amyotrophic lateral sclerosis 2 (juvenile) chromosome region, candidate 8;NM_024744 ALS2CR8 amyotrophic lateral sclerosis 2 (juvenile) chromosome region, candidate 8	1	ENSBTAG00000016000 ENSBTAT00000021288	1
354	chr2	93166748	93173624	6877	loss	BovineHD0200026586	BovineHD0200026588	4	8	0.0126984	0		0		0		8
355	chr2	94032705	94035185	2481	loss	BovineHD0200026907	BovineHD0200026909	3	2	Multiple	0		3	NM_057177 PARD3B par-3 partitioning defective 3 homolog B (C. elegans);NM_152526 PARD3B par-3 partitioning defective 3 homolog B (C. elegans);NM_205863 PARD3B par-3 partitioning defective 3 homolog B (C. elegans)	0		2
356	chr2	95615425	95688450	73026	loss	BovineHD0200027471	BovineHD0200027492	20	2	Multiple	1	NM_001075372 CPO carboxypeptidase O	1	NM_173077 CPO carboxypeptidase O	1	ENSBTAG00000019190 ENSBTAT00000025539	2
357	chr2	96817752	96827464	9713	gain	BovineHD0200027818	BovineHD0200027821	4	1	Unique	1	NM_174291 CRYGD crystallin, gamma D	1	NM_006891 CRYGD crystallin, gamma D	1	ENSBTAG00000015054 ENSBTAT00000029019	1
358	chr2	97256364	97258974	2611	gain	BovineHD0200027988	BovineHD0200027990	3	1	Unique	0		0		0		1
359	chr2	97542968	97563660	20693	loss	BovineHD0200028068	BovineHD0200028072	5	1	Unique	0		0		0		1
360	chr2	97882695	97893002	10308	loss	BovineHD0200028140	BovineHD0200028144	5	11	0.0174603	1	NM_001205807 MAP2 microtubule-associated protein 2	4	NM_001039538 MAP2 microtubule-associated protein 2;NM_002374 MAP2 microtubule-associated protein 2;NM_031845 MAP2 microtubule-associated protein 2;NM_031847 MAP2 microtubule-associated protein 2	1	ENSBTAG00000018130 ENSBTAT00000024134	11
361	chr2	98480344	98509897	29554	gain	BovineHD0200028324	BovineHD0200028334	11	16	0.0253968	0		0		0		16
362	chr2	99064877	99086526	21650	gain	BovineHD0200028510	Hapmap26416-BTA-146953	7	3	0.0047619	0		0		0		3
363	chr2	99210901	99213575	2675	loss	BovineHD0200028544	BovineHD0200028546	3	1	Unique	0		0		0		1
364	chr2	100273809	100311544	37736	both	Hapmap52627-rs29014567	BovineHD0200028783	12	6	0.00952381	0		3	NM_001042599 ERBB4 v-erb-a erythroblastic leukemia viral oncogene homolog 4 (avian);NM_005235 ERBB4 v-erb-a erythroblastic leukemia viral oncogene homolog 4 (avian);NM_014235 UBL4A ubiquitin-like 4A	1	ENSBTAG00000005239 ENSBTAT00000006897	6
365	chr2	100472225	100480404	8180	loss	BovineHD0200028840	BovineHD0200028843	5	1	Unique	0		2	NM_001042599 ERBB4 v-erb-a erythroblastic leukemia viral oncogene homolog 4 (avian);NM_005235 ERBB4 v-erb-a erythroblastic leukemia viral oncogene homolog 4 (avian)	0		1
366	chr2	100528647	100534294	5648	loss	BovineHD0200028862	BovineHD0200028867	5	2	Multiple	0		2	NM_001042599 ERBB4 v-erb-a erythroblastic leukemia viral oncogene homolog 4 (avian);NM_005235 ERBB4 v-erb-a erythroblastic leukemia viral oncogene homolog 4 (avian)	0		2
367	chr2	101893653	101912305	18653	loss	BovineHD0200029263	BovineHD0200029270	6	4	0.00634921	0		1	NM_024532 SPAG16 sperm associated antigen 16	1	ENSBTAG00000018549 ENSBTAT00000024688	4
368	chr2	103440387	103449995	9609	gain	BovineHD0200029705	BovineHD0200029707	3	2	Multiple	0		0		0		2
369	chr2	104870344	104872641	2298	loss	ARS-BFGL-NGS-105151	BovineHD0200030152	4	2	Multiple	1	NM_001205491 MARCH4 membrane-associated ring finger (C3HC4) 4	6	NM_001142310 TMEM169 transmembrane protein 169;NM_001142311 TMEM169 transmembrane protein 169;NM_001142312 TMEM169 transmembrane protein 169;NM_020814 MARCH4 membrane-associated ring finger (C3HC4) 4;NM_138390 TMEM169 transmembrane protein 169;NM_138396 MARCH9 membrane-associated ring finger (C3HC4) 9	0		2
370	chr2	105725069	105731181	6113	gain	BovineHD4100001466	BovineHD0200030471	5	1	Unique	0		0		0		1
371	chr2	105991570	106064085	72516	gain	BovineHD0200030551	BTA-48808-no-rs	15	1	Unique	0		0		0		1
372	chr2	107200620	107246975	46356	gain	BovineHD0200030863	BovineHD0200030871	10	1	Unique	0		2	NM_020935 USP37 ubiquitin specific peptidase 37;NM_031907 USP26 ubiquitin specific peptidase 26	1	ENSBTAG00000016572 ENSBTAT00000038243	1
373	chr2	109412215	109422021	9807	loss	BovineHD0200031551	BovineHD0200031553	3	1	Unique	0		0		0		1
374	chr2	109940433	109957438	17006	loss	BovineHD0200031690	BovineHD0200031697	9	1	Unique	0		0		0		1
375	chr2	110791970	110798965	6996	gain	BovineHD0200031928	BovineHD0200031932	3	2	Multiple	0		0		0		2
376	chr2	111323997	111329769	5773	loss	BovineHD0200032082	BovineHD0200032086	4	1	Unique	0		0		0		1
377	chr2	113852330	113853859	1530	loss	BovineHD0200032858	BovineHD0200032859	3	2	Multiple	1	NM_001191273 DOCK10 dedicator of cytokinesis 10	0		1	ENSBTAG00000000581 ENSBTAT00000038166	2
378	chr2	114861684	114880085	18402	gain	BovineHD0200033179	BovineHD0200033182	4	17	0.0269841	0		0		0		17
379	chr2	115322601	115354397	31797	loss	ARS-BFGL-NGS-71980	BovineHD0200033278	8	6	0.00952381	0		0		0		6
380	chr2	117037117	117046061	8945	loss	BovineHD0200033736	BovineHD0200033739	4	2	Multiple	0		2	NM_001142644 SPHKAP SPHK1 interactor, AKAP domain containing;NM_030623 SPHKAP SPHK1 interactor, AKAP domain containing	0		2
381	chr2	117246005	117355852	109848	loss	BovineHD0200033792	BovineHD0200033825	35	2	Multiple	0		8	NM_024586 OSBPL9 oxysterol binding protein-like 9;NM_148904 OSBPL9 oxysterol binding protein-like 9;NM_148905 OSBPL9 oxysterol binding protein-like 9;NM_148906 OSBPL9 oxysterol binding protein-like 9;NM_148907 OSBPL9 oxysterol binding protein-like 9;NM_148908 OSBPL9 oxysterol binding protein-like 9;NM_148909 OSBPL9 oxysterol binding protein-like 9;NR_036662 OSBPL9 oxysterol binding protein-like 9	0		2
382	chr2	119133169	119146299	13131	gain	BovineHD0200034387	BovineHD0200034392	6	2	Multiple	0		6	NM_001080391 SP100 SP100 nuclear antigen;NM_001206701 SP100 SP100 nuclear antigen;NM_001206702 SP100 SP100 nuclear antigen;NM_001206703 SP100 SP100 nuclear antigen;NM_001206704 SP100 SP100 nuclear antigen;NM_003113 SP100 SP100 nuclear antigen	1	ENSBTAG00000037989 ENSBTAT00000052197	2
383	chr2	119158849	119172855	14007	loss	ARS-BFGL-NGS-104506	BovineHD0200034407	7	2	Multiple	1	NM_001130765 SP140L SP140 nuclear body protein-like	6	NM_001080391 SP100 SP100 nuclear antigen;NM_001206701 SP100 SP100 nuclear antigen;NM_001206702 SP100 SP100 nuclear antigen;NM_001206703 SP100 SP100 nuclear antigen;NM_001206704 SP100 SP100 nuclear antigen;NM_003113 SP100 SP100 nuclear antigen	2	ENSBTAG00000037702 ENSBTAT00000053413;ENSBTAG00000037989 ENSBTAT00000052197	2
384	chr2	119664594	119665706	1113	gain	BovineHD0200034602	BovineHD0200034604	3	10	0.015873	0		1	NM_001144994 C2orf72 chromosome 2 open reading frame 72	0		10
385	chr2	119678552	119746273	67722	both	BovineHD0200034614	BovineHD0200034669	52	3	0.0047619	2	NM_001101077 PSMD1 proteasome (prosome, macropain) 26S subunit, non-ATPase, 1;NM_001205448 HTR2B 5-hydroxytryptamine (serotonin) receptor 2B	4	NM_000867 HTR2B 5-hydroxytryptamine (serotonin) receptor 2B;NM_001191037 PSMD1 proteasome (prosome, macropain) 26S subunit, non-ATPase, 1;NM_002807 PSMD1 proteasome (prosome, macropain) 26S subunit, non-ATPase, 1;NR_034059 PSMD1 proteasome (prosome, macropain) 26S subunit, non-ATPase, 1	2	ENSBTAG00000005119 ENSBTAT00000006754;ENSBTAG00000039772 ENSBTAT00000052796	3
386	chr2	124177025	124211492	34468	loss	BovineHD0200036094	BovineHD0200036101	8	23	0.0365079	0		0		0		23
387	chr2	124253346	124260812	7467	loss	BovineHD0200036121	BovineHD0200036124	4	1	Unique	0		0		0		1
388	chr2	124293042	124297296	4255	loss	BovineHD0200036132	BovineHD0200036133	3	1	Unique	0		0		0		1
389	chr2	124330343	124398570	68228	loss	BovineHD0200036137	BovineHD0200036151	13	75	0.119048	0		0		0		75
390	chr2	124553759	124562458	8700	loss	ARS-BFGL-NGS-5804	BovineHD0200036197	3	2	Multiple	0		1	NM_032683 MPV17L2 MPV17 mitochondrial membrane protein-like 2	0		2
391	chr2	124748599	124751308	2710	gain	BovineHD0200036241	BovineHD0200036243	3	1	Unique	0		0		0		1
392	chr2	130197949	130204643	6695	loss	BovineHD0200037830	BovineHD0200037833	4	45	0.0714286	0		0		0		45
393	chr2	131367065	131393741	26677	loss	BovineHD0200038190	BTB-00117780	10	2	Multiple	1	NM_001046332 CDC42 cell division cycle 42 (GTP binding protein, 25kDa)	3	NM_001039802 CDC42 cell division cycle 42 (GTP binding protein, 25kDa);NM_001791 CDC42 cell division cycle 42 (GTP binding protein, 25kDa);NM_044472 CDC42 cell division cycle 42 (GTP binding protein, 25kDa)	0		2
394	chr2	131664721	131670408	5688	loss	BovineHD0200038283	BovineHD0200038288	6	1	Unique	0		1	NM_032236 USP48 ubiquitin specific peptidase 48	1	ENSBTAG00000006940 ENSBTAT00000009110	1
395	chr2	133015536	133043817	28282	gain	BovineHD0200038694	BTB-01734946	9	1	Unique	0		0		0		1
396	chr2	133109812	133182008	72197	gain	BovineHD4100001707	BovineHD0200040823	16	12	0.0190476	4	NM_001009572 PLA2G2D1 calcium-dependent phospholipase A2 PLA2G2D1;NM_001012687 PLA2G2D4 calcium-dependent phospholipase A2 PLA2G2D4;NM_001015888 PLA2G2D5 calcium-dependent phospholipase A2 PLA2G2D5;NM_001102522 PLA2G2F phospholipase A2, group IIF	1	NM_022819 PLA2G2F phospholipase A2, group IIF	3	ENSBTAG00000012217 ENSBTAT00000033652;ENSBTAG00000020499 ENSBTAT00000032588 ENSBTAT00000065533;ENSBTAG00000046977 ENSBTAT00000027317 ENSBTAT00000027089	12
397	chr2	133612086	133653805	41720	gain	BovineHD0200038957	BovineHD0200038970	17	1	Unique	1	NM_001205717 HTR6 5-hydroxytryptamine (serotonin) receptor 6	8	NM_000871 HTR6 5-hydroxytryptamine (serotonin) receptor 6;NM_001204084 NBL1 neuroblastoma, suppression of tumorigenicity 1;NM_001204085 NBL1 neuroblastoma, suppression of tumorigenicity 1;NM_001204086 NBL1 neuroblastoma, suppression of tumorigenicity 1;NM_001204088 C1orf151-NBL1 C1orf151-NBL1 readthrough;NM_001204089 C1orf151-NBL1 C1orf151-NBL1 readthrough;NM_005380 NBL1 neuroblastoma, suppressio…	2	ENSBTAG00000005140 ENSBTAT00000006779;ENSBTAG00000007996 ENSBTAT00000010513	1
398	chr2	133669326	133771137	101812	gain	BovineHD0200038979	BovineHD0200039009	34	1	Unique	0		7	NM_001032363 MINOS1 mitochondrial inner membrane organizing system 1;NM_001204082 MINOS1 mitochondrial inner membrane organizing system 1;NM_001204083 MINOS1 mitochondrial inner membrane organizing system 1;NM_001204088 C1orf151-NBL1 C1orf151-NBL1 readthrough;NM_001204089 C1orf151-NBL1 C1orf151-NBL1 readthrough;NR_033757 MINOS1 mitochondrial inner membrane organizing system 1;NR_033758 MINOS1 mit…	0		1
399	chr2	133961314	133985999	24686	gain	BovineHD0200039075	BovineHD0200039082	9	1	Unique	1	NM_001101949 AKR7A2 aldo-keto reductase family 7, member A2 (aflatoxin aldehyde reductase)	5	NM_003689 AKR7A2 aldo-keto reductase family 7, member A2 (aflatoxin aldehyde reductase);NM_012067 AKR7A3 aldo-keto reductase family 7, member A3 (aflatoxin aldehyde reductase);NR_002796 AKR7A2P1 aldo-keto reductase family 7, member A2 pseudogene 1;NR_040288 AKR7L aldo-keto reductase family 7-like;NR_040289 AKR7L aldo-keto reductase family 7-like	1	ENSBTAG00000026758 ENSBTAT00000038217	1
400	chr2	135043582	135052178	8597	loss	BovineHD0200039483	BovineHD0200039487	5	1	Unique	0		0		0		1
401	chr2	135096060	135470166	374107	gain	ARS-BFGL-NGS-115989	BovineHD0200039654	160	15	0.0238095	0		1	NM_030812 ACTL8 actin-like 8	1	ENSBTAG00000006438 ENSBTAT00000008439	45
402	chr2	135482732	135497028	14297	gain	BovineHD0200039658	BovineHD0200039666	10	4	0.00634921	0		0		0		4
403	chr2	135516140	135584976	68837	gain	BovineHD0200039669	BovineHD0200039689	22	6	0.00952381	1	NM_001046297 ARHGEF10L Rho guanine nucleotide exchange factor (GEF) 10-like	2	NM_001011722 ARHGEF10L Rho guanine nucleotide exchange factor (GEF) 10-like;NM_018125 ARHGEF10L Rho guanine nucleotide exchange factor (GEF) 10-like	1	ENSBTAG00000000684 ENSBTAT00000000909	6
404	chr2	136248228	136253635	5408	loss	ARS-BFGL-NGS-14555	BovineHD4100001765	4	1	Unique	1	NM_001015562 NECAP2 NECAP endocytosis associated 2	3	NM_001145277 NECAP2 NECAP endocytosis associated 2;NM_001145278 NECAP2 NECAP endocytosis associated 2;NM_018090 NECAP2 NECAP endocytosis associated 2	1	ENSBTAG00000013282 ENSBTAT00000017663	1
405	chr2	136692971	136709522	16552	loss	BovineHD0200040066	BovineHD0200040070	5	1	Unique	0		0		0		1
406	chr2	136749793	136802493	52701	both	BovineHD0200040833	BovineHD0200040094	7	101	0.160317	0		5	NM_001034915 ESRP1 epithelial splicing regulatory protein 1;NM_001122825 ESRP1 epithelial splicing regulatory protein 1;NM_001122826 ESRP1 epithelial splicing regulatory protein 1;NM_001122827 ESRP1 epithelial splicing regulatory protein 1;NM_017697 ESRP1 epithelial splicing regulatory protein 1	0		101
407	chr2	136987462	137014638	27177	gain	BovineHD0200040837	BovineHD0200040124	5	8	0.0126984	0		0		0		8
408	chr3	20071	106276	86206	both	BovineHD0300035903	BovineHD0300000016	14	26	0.0412698	0		0		2	ENSBTAG00000003249 ENSBTAT00000008123;ENSBTAG00000047047 ENSBTAT00000052269	28
409	chr3	139683	169893	30211	gain	BovineHD0300000021	BovineHD0300000024	3	1	Unique	0		0		0		1
410	chr3	706336	797529	91194	both	BovineHD0300000152	BovineHD0300000172	21	29	0.0460317	2	NM_001191229 DCAF6 DDB1 and CUL4 associated factor 6;NM_001193121 BRP44 brain protein 44	7	NM_001017977 DCAF6 DDB1 and CUL4 associated factor 6;NM_001143674 BRP44 brain protein 44;NM_001198956 DCAF6 DDB1 and CUL4 associated factor 6;NM_001198957 DCAF6 DDB1 and CUL4 associated factor 6;NM_015415 BRP44 brain protein 44;NM_018442 DCAF6 DDB1 and CUL4 associated factor 6;NR_026550 BRP44 brain protein 44	2	ENSBTAG00000020968 ENSBTAT00000027927;ENSBTAG00000020969 ENSBTAT00000027930	29
411	chr3	1807574	1828764	21191	loss	BovineHD0300000489	BovineHD0300000498	9	4	0.00634921	0		0		0		4
412	chr3	2390095	2421634	31540	loss	Hapmap44439-BTA-108216	BovineHD0300000660	5	1	Unique	0		0		0		1
413	chr3	3231882	3239215	7334	loss	Hapmap32813-BTA-140901	BovineHD0300000950	3	1	Unique	0		0		0		1
414	chr3	3847238	3852702	5465	loss	BovineHD0300001192	BovineHD0300001197	6	1	Unique	1	NM_001191325 LMX1A LIM homeobox transcription factor 1, alpha	2	NM_001174069 LMX1A LIM homeobox transcription factor 1, alpha;NM_177398 LMX1A LIM homeobox transcription factor 1, alpha	1	ENSBTAG00000012025 ENSBTAT00000015947	1
415	chr3	4691810	4701425	9616	loss	BovineHD0300001453	BovineHD0300001459	7	2	Multiple	0		0		0		2
416	chr3	5035167	5042403	7237	gain	BovineHD0300001566	BovineHD0300001569	4	1	Unique	0		0		0		1
417	chr3	5504121	5513306	9186	gain	BovineHD0300001698	BovineHD0300001699	3	1	Unique	0		0		0		1
418	chr3	5831871	5856889	25019	loss	BovineHD0300001796	BovineHD0300001802	7	10	0.015873	0		0		0		10
419	chr3	6235959	6372670	136712	both	BovineHD0300001914	BovineHD0300001973	59	15	0.0238095	2	NM_001034707 RGS5 regulator of G-protein signaling 5;NM_001046600 RGS4 regulator of G-protein signaling 4	6	NM_001102445 RGS4 regulator of G-protein signaling 4;NM_001113380 RGS4 regulator of G-protein signaling 4;NM_001113381 RGS4 regulator of G-protein signaling 4;NM_001195303 RGS5 regulator of G-protein signaling 5;NM_003617 RGS5 regulator of G-protein signaling 5;NM_005613 RGS4 regulator of G-protein signaling 4	2	ENSBTAG00000016341 ENSBTAT00000032193;ENSBTAG00000046277 ENSBTAT00000065520	15
420	chr3	6571668	6587033	15366	loss	BovineHD0300002053	BovineHD0300002062	9	4	0.00634921	0		0		0		4
421	chr3	7438211	7439426	1216	gain	BovineHD0300002393	BovineHD0300002394	3	1	Unique	1	NM_001146219 NOS1AP nitric oxide synthase 1 (neuronal) adaptor protein	2	NM_001164757 NOS1AP nitric oxide synthase 1 (neuronal) adaptor protein;NM_014697 NOS1AP nitric oxide synthase 1 (neuronal) adaptor protein	1	ENSBTAG00000010158 ENSBTAT00000048340	1
422	chr3	7638837	7663313	24477	gain	BovineHD0300002487	BovineHD0300002496	9	3	0.0047619	0		1	NM_007348 ATF6 activating transcription factor 6	1	ENSBTAG00000005227 ENSBTAT00000061155	3
423	chr3	7957960	7966233	8274	loss	BTA-66943-no-rs	BovineHD0300002603	5	25	0.0396825	0		5	NM_001002273 FCGR2B Fc fragment of IgG, low affinity IIb, receptor (CD32);NM_001002274 FCGR2B Fc fragment of IgG, low affinity IIb, receptor (CD32);NM_001002275 FCGR2B Fc fragment of IgG, low affinity IIb, receptor (CD32);NM_001190828 FCGR2B Fc fragment of IgG, low affinity IIb, receptor (CD32);NM_004001 FCGR2B Fc fragment of IgG, low affinity IIb, receptor (CD32)	0		25
424	chr3	8004388	8043073	38686	gain	BovineHD0300002620	BovineHD0300002640	18	1	Unique	2	NM_001077402 FCGR3A Fc fragment of IgG, low affinity IIIa, receptor (CD16a);NM_001109806 FCGR2C Fc fragment of IgG, low affinity IIc, receptor for (CD32)	15	NM_000569 FCGR3A Fc fragment of IgG, low affinity IIIa, receptor (CD16a);NM_000570 FCGR3B Fc fragment of IgG, low affinity IIIb, receptor (CD16b);NM_001002273 FCGR2B Fc fragment of IgG, low affinity IIb, receptor (CD32);NM_001002274 FCGR2B Fc fragment of IgG, low affinity IIb, receptor (CD32);NM_001002275 FCGR2B Fc fragment of IgG, low affinity IIb, receptor (CD32);NM_001127592 FCGR3A Fc fragment…	3	ENSBTAG00000002096 ENSBTAT00000033730;ENSBTAG00000038124 ENSBTAT00000048465;ENSBTAG00000039035 ENSBTAT00000057500	1
425	chr3	8508594	8533273	24680	both	BovineHD0300002809	BovineHD0300002815	5	85	0.134921	1	NM_001101275 ITLN2 intelectin 2	2	NM_017625 ITLN1 intelectin 1 (galactofuranose binding);NM_080878 ITLN2 intelectin 2	1	ENSBTAG00000022938 ENSBTAT00000001750	85
426	chr3	8627110	8682290	55181	both	BovineHD0300002844	BovineHD0300002861	7	73	0.115873	0		2	NM_017625 ITLN1 intelectin 1 (galactofuranose binding);NM_080878 ITLN2 intelectin 2	1	ENSBTAG00000027775 ENSBTAT00000040050 ENSBTAT00000064812 ENSBTAT00000063974 ENSBTAT00000053746	73
427	chr3	10121070	10132500	11431	loss	BovineHD0300003328	BovineHD0300003332	4	2	Multiple	0		0		0		2
428	chr3	11029661	11036569	6909	loss	BovineHD0300003617	BovineHD0300003620	4	1	Unique	0		1	NM_001005185 OR6N1 olfactory receptor, family 6, subfamily N, member 1	1	ENSBTAG00000034601 ENSBTAT00000027797	1
429	chr3	11070431	11097187	26757	loss	BovineHD0300003634	BovineHD0300003644	11	34	0.0539683	0		1	NM_001005327 OR6K3 olfactory receptor, family 6, subfamily K, member 3	0		34
430	chr3	11613757	11617676	3920	loss	BovineHD0300003838	BovineHD0300003840	3	3	0.0047619	0		4	NM_001042586 CD1E CD1e molecule;NM_001185112 CD1E CD1e molecule;NM_001763 CD1A CD1a molecule;NM_001765 CD1C CD1c molecule	0		3
431	chr3	11708398	11711500	3103	gain	BovineHD0300003858	BovineHD0300003860	3	2	Multiple	0		4	NM_001042586 CD1E CD1e molecule;NM_001185112 CD1E CD1e molecule;NM_001763 CD1A CD1a molecule;NM_001765 CD1C CD1c molecule	0		2
432	chr3	11847333	11891102	43770	loss	BovineHD0300003904	BovineHD0300003913	6	5	0.00793651	1	NM_001046021 CD1B CD1b molecule	5	NM_001042586 CD1E CD1e molecule;NM_001185112 CD1E CD1e molecule;NM_001763 CD1A CD1a molecule;NM_001764 CD1B CD1b molecule;NM_001765 CD1C CD1c molecule	4	ENSBTAG00000022893 ENSBTAT00000013155;ENSBTAG00000038366 ENSBTAT00000056139;ENSBTAG00000038426 ENSBTAT00000031114;ENSBTAG00000039189 ENSBTAT00000052046	5
433	chr3	11962808	11975091	12284	loss	BovineHD0300003932	BovineHD0300003934	3	30	0.047619	0		2	NM_001763 CD1A CD1a molecule;NM_001765 CD1C CD1c molecule	0		30
434	chr3	12018190	12184492	166303	both	BovineHD0300035947	BovineHD0300003997	11	10	0.015873	1	NM_001205381 CD1D CD1D antigen, d polypeptide	11	NM_001042583 CD1E CD1e molecule;NM_001042586 CD1E CD1e molecule;NM_001185107 CD1E CD1e molecule;NM_001185112 CD1E CD1e molecule;NM_001185114 CD1E CD1e molecule;NM_001185115 CD1E CD1e molecule;NM_001763 CD1A CD1a molecule;NM_001765 CD1C CD1c molecule;NM_001766 CD1D CD1d molecule;NM_030893 CD1E CD1e molecule;NM_178517 PIGW phosphatidylinositol glycan anchor biosynthesis, class W	3	ENSBTAG00000024960 ENSBTAT00000033956;ENSBTAG00000047776 ENSBTAT00000012703;ENSBTAG00000047988 ENSBTAT00000053853	10
435	chr3	12700573	12707624	7052	gain	BovineHD0300004143	BovineHD0300004147	5	2	Multiple	0		7	NM_001159397 FCRL1 Fc receptor-like 1;NM_001159398 FCRL1 Fc receptor-like 1;NM_001195388 FCRL5 Fc receptor-like 5;NM_030764 FCRL2 Fc receptor-like 2;NM_031281 FCRL5 Fc receptor-like 5;NM_052938 FCRL1 Fc receptor-like 1;NM_052939 FCRL3 Fc receptor-like 3	1	ENSBTAG00000039702 ENSBTAT00000001279	2
436	chr3	13323849	13330052	6204	gain	BovineHD0300004305	BovineHD0300004308	4	6	0.00952381	0		0		0		6
437	chr3	13382053	13403112	21060	gain	BovineHD0300035960	BovineHD0300004336	6	11	0.0174603	0		0		0		11
438	chr3	13520344	13523146	2803	gain	BovineHD0300004379	BovineHD0300004381	3	1	Unique	0		0		0		1
439	chr3	15154846	15187300	32455	loss	BovineHD0300004934	BovineHD0300004948	15	1	Unique	1	NM_001192743 ASH1L ash1 (absent, small, or homeotic)-like (Drosophila)	1	NM_018489 ASH1L ash1 (absent, small, or homeotic)-like (Drosophila)	1	ENSBTAG00000003954 ENSBTAT00000005172	1
440	chr3	15239708	15333979	94272	gain	BovineHD0300004965	BovineHD0300004995	29	1	Unique	1	NM_001192743 ASH1L ash1 (absent, small, or homeotic)-like (Drosophila)	1	NM_018489 ASH1L ash1 (absent, small, or homeotic)-like (Drosophila)	1	ENSBTAG00000003954 ENSBTAT00000005172	1
441	chr3	17628502	17681439	52938	loss	BovineHD0300005660	BTA-121572-no-rs	12	3	0.0047619	0		3	NM_001014291 SPRR2G small proline-rich protein 2G;NM_003125 SPRR1B small proline-rich protein 1B;NM_006945 SPRR2D small proline-rich protein 2D	0		3
442	chr3	18462923	18474476	11554	loss	BTA-113282-no-rs	BovineHD0300005949	3	2	Multiple	0		3	NM_001009931 HRNR hornerin;NM_001014342 FLG2 filaggrin family member 2;NM_002016 FLG filaggrin	1	ENSBTAG00000011756 ENSBTAT00000015611	2
443	chr3	20964087	20999367	35281	gain	BovineHD0300006618	BovineHD0300006635	13	59	0.0936508	2	NM_001077037 MGC134040 uncharacterized protein MGC134040;NM_001244304 MGC134040 uncharacterized protein MGC134040	1	NR_033189 LOC100130000 phosphodiesterase 4D interacting protein pseudogene	1	ENSBTAG00000022741 ENSBTAT00000030870	59
444	chr3	21065478	21075487	10010	gain	BovineHD0300006656	BovineHD0300006662	6	2	Multiple	0		0		0		2
445	chr3	21217250	21239099	21850	gain	BovineHD0300035995	BovineHD0300006708	6	3	0.0047619	0		0		0		3
446	chr3	21259216	21313585	54370	gain	BovineHD0300006713	BovineHD0300006724	4	7	0.0111111	0		0		0		7
447	chr3	22466653	22478605	11953	loss	BovineHD0300007028	BovineHD0300007031	4	9	0.0142857	0		0		0		9
448	chr3	22514571	22515596	1026	loss	BovineHD0300007049	BovineHD0300007051	3	4	0.00634921	1	NM_001037820 CHD1L chromodomain helicase DNA binding protein 1-like	1	NM_004284 CHD1L chromodomain helicase DNA binding protein 1-like	1	ENSBTAG00000020831 ENSBTAT00000027762	4
449	chr3	22796624	22824848	28225	gain	BovineHD0300007130	BovineHD0300007144	9	131	0.207937	0		2	NM_001143987 NBPF6 neuroblastoma breakpoint family, member 6;NM_001143988 NBPF6 neuroblastoma breakpoint family, member 6	0		131
450	chr3	23086951	23112143	25193	gain	BovineHD0300007230	BovineHD0300007236	6	20	0.031746	0		2	NM_001198832 PDE4DIP phosphodiesterase 4D interacting protein;NM_022359 PDE4DIP phosphodiesterase 4D interacting protein	0		20
451	chr3	23707351	23717285	9935	loss	BovineHD0300007440	BovineHD0300007443	5	3	0.0047619	0		0		0		3
452	chr3	26214822	26219478	4657	gain	BovineHD0300008282	BovineHD0300008286	6	1	Unique	1	NM_001014952 TRIM45 tripartite motif containing 45	2	NM_001145635 TRIM45 tripartite motif containing 45;NM_025188 TRIM45 tripartite motif containing 45	1	ENSBTAG00000001748 ENSBTAT00000002293	1
453	chr3	29581953	29597861	15909	loss	BovineHD0300009354	BovineHD0300009359	6	11	0.0174603	0		0		0		11
454	chr3	29695091	29707933	12843	loss	BovineHD0300009383	BovineHD0300009386	4	1	Unique	1	NM_001192503 PTPN22 protein tyrosine phosphatase, non-receptor type 22 (lymphoid)	3	NM_001193431 PTPN22 protein tyrosine phosphatase, non-receptor type 22 (lymphoid);NM_012411 PTPN22 protein tyrosine phosphatase, non-receptor type 22 (lymphoid);NM_015967 PTPN22 protein tyrosine phosphatase, non-receptor type 22 (lymphoid)	1	ENSBTAG00000019617 ENSBTAT00000026136	1
455	chr3	30378072	30396545	18474	loss	BovineHD0300009569	BovineHD0300009573	7	1	Unique	1	NM_001192860 LRIG2 leucine-rich repeats and immunoglobulin-like domains 2	1	NM_014813 LRIG2 leucine-rich repeats and immunoglobulin-like domains 2	1	ENSBTAG00000008525 ENSBTAT00000011238	1
456	chr3	30672450	30697700	25251	loss	BovineHD0300009665	BovineHD0300009670	7	1	Unique	0		0		0		1
457	chr3	32073401	32082026	8626	loss	BovineHD0300010051	BovineHD0300010059	10	1	Unique	0		2	NM_002630 PGC progastricsin (pepsinogen C);NR_029429 PGCP1 progastricsin (pepsinogen C) pseudogene 1	1	ENSBTAG00000034841 ENSBTAT00000049303	1
458	chr3	35163645	35167167	3523	loss	BovineHD0300010902	BovineHD0300010903	3	1	Unique	1	NM_001099066 SLC25A24 solute carrier family 25 (mitochondrial carrier; phosphate carrier), member 24	3	NM_013386 SLC25A24 solute carrier family 25 (mitochondrial carrier; phosphate carrier), member 24;NM_024103 SLC25A23 solute carrier family 25 (mitochondrial carrier; phosphate carrier), member 23;NM_213651 SLC25A24 solute carrier family 25 (mitochondrial carrier; phosphate carrier), member 24	1	ENSBTAG00000003752 ENSBTAT00000004885	1
459	chr3	35264337	35269194	4858	loss	BovineHD0300010942	BovineHD0300010946	5	1	Unique	0		1	NM_024103 SLC25A23 solute carrier family 25 (mitochondrial carrier; phosphate carrier), member 23	0		1
460	chr3	35480152	35482559	2408	gain	BovineHD0300011023	BovineHD0300011025	3	1	Unique	0		5	NM_001134398 VAV2 vav 2 guanine nucleotide exchange factor;NM_003371 VAV2 vav 2 guanine nucleotide exchange factor;NM_005428 VAV1 vav 1 guanine nucleotide exchange factor;NM_006113 VAV3 vav 3 guanine nucleotide exchange factor;NM_024103 SLC25A23 solute carrier family 25 (mitochondrial carrier; phosphate carrier), member 23	1	ENSBTAG00000031575 ENSBTAT00000020771	1
461	chr3	35782780	35791621	8842	loss	BovineHD0300011149	BovineHD0300011155	9	1	Unique	0		5	NM_001079874 VAV3 vav 3 guanine nucleotide exchange factor;NM_001134398 VAV2 vav 2 guanine nucleotide exchange factor;NM_003371 VAV2 vav 2 guanine nucleotide exchange factor;NM_005428 VAV1 vav 1 guanine nucleotide exchange factor;NM_006113 VAV3 vav 3 guanine nucleotide exchange factor	1	ENSBTAG00000031575 ENSBTAT00000020771	1
462	chr3	37498618	37503484	4867	loss	BovineHD0300011626	BovineHD0300011628	3	2	Multiple	0		0		0		2
463	chr3	37810646	37812655	2010	loss	BovineHD0300011700	BovineHD0300011702	3	3	0.0047619	0		0		0		3
464	chr3	38031952	38047611	15660	loss	BovineHD0300011745	BovineHD0300011747	3	1	Unique	0		0		0		1
465	chr3	38494287	38497244	2958	loss	BovineHD0300011840	BovineHD0300011843	3	1	Unique	0		0		0		1
466	chr3	39190810	39210117	19308	gain	BovineHD0300012000	BovineHD0300012005	6	1	Unique	0		0		0		1
467	chr3	39282243	39299783	17541	loss	BovineHD0300012027	ARS-BFGL-NGS-103488	5	1	Unique	0		0		0		1
468	chr3	39719735	39724197	4463	gain	BovineHD0300012142	BovineHD0300012143	3	1	Unique	0		0		0		1
469	chr3	40156321	40162000	5680	loss	BovineHD0300012241	BovineHD0300012243	3	1	Unique	0		0		0		1
470	chr3	40393313	40394493	1181	loss	BovineHD0300012302	BovineHD0300012304	3	3	0.0047619	0		0		0		3
471	chr3	40531848	40556734	24887	loss	BovineHD0300012336	BovineHD0300012349	13	1	Unique	1	NM_001166509 COL11A1 collagen, type XI, alpha 1	5	NM_000093 COL5A1 collagen, type V, alpha 1;NM_001190709 COL11A1 collagen, type XI, alpha 1;NM_001854 COL11A1 collagen, type XI, alpha 1;NM_080629 COL11A1 collagen, type XI, alpha 1;NM_080630 COL11A1 collagen, type XI, alpha 1	1	ENSBTAG00000021217 ENSBTAT00000028276	1
472	chr3	40782571	40800162	17592	gain	BovineHD0300012414	BovineHD0300012418	4	1	Unique	0		0		0		1
473	chr3	40808791	40813921	5131	gain	BovineHD0300012421	BovineHD0300012424	4	1	Unique	0		0		0		1
474	chr3	40876408	40887003	10596	loss	BovineHD0300012437	BovineHD0300012439	3	1	Unique	0		0		0		1
475	chr3	41217270	41231212	13943	gain	BovineHD0300012543	BovineHD0300012551	9	2	Multiple	0		0		0		2
476	chr3	41402191	41459938	57748	loss	BovineHD0300012598	BovineHD0300012618	22	1	Unique	1	NM_001098094 OLFM3 olfactomedin 3	1	NM_058170 OLFM3 olfactomedin 3	1	ENSBTAG00000000845 ENSBTAT00000054068	1
477	chr3	41860820	41883352	22533	loss	BovineHD0300012778	BovineHD0300012782	5	6	0.00952381	0		0		0		6
478	chr3	42547542	42765894	218353	gain	BovineHD0300036078	BovineHD0300013016	66	5	0.00793651	4	NM_001076224 EXTL2 exostoses (multiple)-like 2;NM_001083760 SLC30A7 solute carrier family 30 (zinc transporter), member 7;NM_001101158 VCAM1 vascular cell adhesion molecule 1;NM_174484 VCAM1 vascular cell adhesion molecule 1	7	NM_001033025 EXTL2 exostoses (multiple)-like 2;NM_001078 VCAM1 vascular cell adhesion molecule 1;NM_001144884 SLC30A7 solute carrier family 30 (zinc transporter), member 7;NM_001199834 VCAM1 vascular cell adhesion molecule 1;NM_001439 EXTL2 exostoses (multiple)-like 2;NM_080682 VCAM1 vascular cell adhesion molecule 1;NM_133496 SLC30A7 solute carrier family 30 (zinc transporter), member 7	4	ENSBTAG00000007773 ENSBTAT00000010220 ENSBTAT00000044539;ENSBTAG00000019026 ENSBTAT00000025321;ENSBTAG00000019027 ENSBTAT00000025323;ENSBTAG00000037539 ENSBTAT00000044541	6
479	chr3	45579760	45592023	12264	loss	BovineHD0300013885	BovineHD0300013887	3	1	Unique	1	NM_174041 DPYD dihydropyrimidine dehydrogenase	2	NM_000110 DPYD dihydropyrimidine dehydrogenase;NM_001160301 DPYD dihydropyrimidine dehydrogenase	1	ENSBTAG00000031358 ENSBTAT00000007139	1
480	chr3	45799517	45826189	26673	loss	BovineHD0300013950	UA-IFASA-8370	13	4	0.00634921	1	NM_174041 DPYD dihydropyrimidine dehydrogenase	2	NM_000110 DPYD dihydropyrimidine dehydrogenase;NM_001160301 DPYD dihydropyrimidine dehydrogenase	1	ENSBTAG00000031358 ENSBTAT00000007139	4
481	chr3	45920841	45929955	9115	loss	BovineHD0300013993	BovineHD0300014001	9	4	0.00634921	1	NM_174041 DPYD dihydropyrimidine dehydrogenase	1	NM_000110 DPYD dihydropyrimidine dehydrogenase	1	ENSBTAG00000031358 ENSBTAT00000007139	4
482	chr3	46013391	46019154	5764	loss	BovineHD0300014032	BovineHD0300014034	3	2	Multiple	1	NM_174041 DPYD dihydropyrimidine dehydrogenase	1	NM_000110 DPYD dihydropyrimidine dehydrogenase	1	ENSBTAG00000031358 ENSBTAT00000007139	2
483	chr3	46118732	46128366	9635	loss	BovineHD0300014056	BovineHD0300014058	3	1	Unique	1	NM_174041 DPYD dihydropyrimidine dehydrogenase	1	NM_000110 DPYD dihydropyrimidine dehydrogenase	1	ENSBTAG00000031358 ENSBTAT00000007139	1
484	chr3	46258872	46262517	3646	loss	BovineHD0300014106	BovineHD0300014109	4	2	Multiple	1	NM_174041 DPYD dihydropyrimidine dehydrogenase	1	NM_000110 DPYD dihydropyrimidine dehydrogenase	1	ENSBTAG00000031358 ENSBTAT00000007139	2
485	chr3	46787845	46808604	20760	loss	BovineHD0300014267	BovineHD0300014271	5	9	0.0142857	0		0		0		9
486	chr3	47972502	47995276	22775	loss	ARS-BFGL-NGS-115493	BovineHD0300014580	8	4	0.00634921	0		0		0		4
487	chr3	49241891	49262005	20115	loss	BovineHD0300014938	BovineHD0300014940	3	36	0.0571429	0		0		0		36
488	chr3	49483226	49489012	5787	loss	BovineHD0300015020	BovineHD0300015023	4	3	0.0047619	0		0		0		3
489	chr3	49496687	49521769	25083	loss	BovineHD0300015025	BovineHD0300015036	11	1	Unique	0		0		0		1
490	chr3	49734521	49759921	25401	loss	Hapmap54122-rs29015114	BovineHD0300015158	7	1	Unique	1	NM_001038143 GCLM glutamate-cysteine ligase, modifier subunit	1	NM_002061 GCLM glutamate-cysteine ligase, modifier subunit	1	ENSBTAG00000007842 ENSBTAT00000026855	1
491	chr3	50167465	50188620	21156	loss	BovineHD0300015289	BovineHD0300015293	6	40	0.0634921	0		4	NM_001024948 FNBP1L formin binding protein 1-like;NM_001164473 FNBP1L formin binding protein 1-like;NM_017737 FNBP1L formin binding protein 1-like;NR_045262 PCAT1 prostate cancer associated transcript 1 (non-protein coding)	0		40
492	chr3	51226863	51245490	18628	loss	BovineHD0300015501	BovineHD0300015509	9	1	Unique	1	NM_001103266 RPAP2 RNA polymerase II associated protein 2	1	NM_024813 RPAP2 RNA polymerase II associated protein 2	1	ENSBTAG00000018739 ENSBTAT00000044283	1
493	chr3	52174323	52220336	46014	gain	BovineHD0300015755	BovineHD0300015762	9	2	Multiple	1	NM_001205576 HFM1 HFM1, ATP-dependent DNA helicase homolog (S. cerevisiae)	1	NM_001017975 HFM1 HFM1, ATP-dependent DNA helicase homolog (S. cerevisiae)	2	ENSBTAG00000020856 ENSBTAT00000027789;ENSBTAG00000046077 ENSBTAT00000064914	2
494	chr3	54251564	54256514	4951	gain	BovineHD0300016420	BovineHD0300016426	7	15	0.0238095	1	NM_001075746 GBP5 guanylate binding protein 5	4	NM_001134486 GBP5 guanylate binding protein 5;NM_052941 GBP4 guanylate binding protein 4;NM_052942 GBP5 guanylate binding protein 5;NM_207398 GBP7 guanylate binding protein 7	1	ENSBTAG00000015060 ENSBTAT00000020043	15
495	chr3	54328090	54339808	11719	loss	BovineHD0300016461	BovineHD0300016467	5	1	Unique	0		5	NM_001134486 GBP5 guanylate binding protein 5;NM_004120 GBP2 guanylate binding protein 2, interferon-inducible;NM_052941 GBP4 guanylate binding protein 4;NM_052942 GBP5 guanylate binding protein 5;NM_207398 GBP7 guanylate binding protein 7	0		1
496	chr3	54351188	55034224	683037	both	BovineHD0300016472	BovineHD0300016638	79	305	0.484127	2	NM_001075995 GBP6 guanylate binding protein family, member 6;NM_001102261 GBP4 guanylate binding protein 4	6	NM_001134486 GBP5 guanylate binding protein 5;NM_004120 GBP2 guanylate binding protein 2, interferon-inducible;NM_052941 GBP4 guanylate binding protein 4;NM_052942 GBP5 guanylate binding protein 5;NM_207398 GBP7 guanylate binding protein 7;NR_003277 LOC728643 heterogeneous nuclear ribonucleoprotein A1 pseudogene	11	ENSBTAG00000002416 ENSBTAT00000019081;ENSBTAG00000014529 ENSBTAT00000006940;ENSBTAG00000024272 ENSBTAT00000033527;ENSBTAG00000025621 ENSBTAT00000036150;ENSBTAG00000031186 ENSBTAT00000024148;ENSBTAG00000037490 ENSBTAT00000031134;ENSBTAG00000037634 ENSBTAT00000056121;ENSBTAG00000038233 ENSBTAT00000055586;ENSBTAG00000038500 ENSBTAT00000052710;ENSBTAG00000038625 ENSBTAT00000054825;ENSBTAG00000038938 …	435
497	chr3	55454332	55464751	10420	loss	BovineHD0300016749	BovineHD0300016752	4	3	0.0047619	0		0		0		3
498	chr3	56328793	56337693	8901	loss	BovineHD0300016966	BovineHD0300016968	3	4	0.00634921	0		0		0		4
499	chr3	57372365	57376268	3904	gain	BovineHD0300017289	BovineHD0300017291	3	1	Unique	0		0		0		1
500	chr3	57821484	57866492	45009	both	BovineHD0300017411	BovineHD0300017420	11	5	0.00793651	1	NM_001075993 ODF2L outer dense fiber of sperm tails 2-like	4	NM_001007022 ODF2L outer dense fiber of sperm tails 2-like;NM_001184765 ODF2L outer dense fiber of sperm tails 2-like;NM_001184766 ODF2L outer dense fiber of sperm tails 2-like;NM_020729 ODF2L outer dense fiber of sperm tails 2-like	1	ENSBTAG00000012907 ENSBTAT00000017157	5
501	chr3	59273201	59303403	30203	loss	BovineHD0300017827	BovineHD0300017837	10	1	Unique	1	NM_001192367 MCOLN3 mucolipin 3	2	NM_018298 MCOLN3 mucolipin 3;NM_153259 MCOLN2 mucolipin 2	1	ENSBTAG00000016982 ENSBTAT00000022589	1
502	chr3	60330296	60339986	9691	gain	BovineHD0300018089	BovineHD0300018096	8	18	0.0285714	0		1	NM_024686 TTLL7 tubulin tyrosine ligase-like family, member 7	0		18
503	chr3	61198104	61223478	25375	loss	BovineHD0300018394	BovineHD0300018401	9	2	Multiple	0		0		0		2
504	chr3	62081339	62105935	24597	loss	BovineHD0300018630	BovineHD0300018637	8	1	Unique	0		0		0		1
505	chr3	62640995	62712000	71006	both	BovineHD0300018774	BTB-01359494	32	2	Multiple	1	NM_181013 LPHN2 latrophilin 2	2	NM_012302 LPHN2 latrophilin 2;NM_015236 LPHN3 latrophilin 3	1	ENSBTAG00000012305 ENSBTAT00000016334 ENSBTAT00000016324 ENSBTAT00000016328 ENSBTAT00000066211	2
506	chr3	63752186	63755300	3115	gain	BovineHD0300019047	BovineHD0300019049	3	1	Unique	0		0		0		1
507	chr3	64057646	64062559	4914	loss	BovineHD0300019130	BovineHD0300019132	3	1	Unique	0		0		0		1
508	chr3	64070493	64074700	4208	loss	BovineHD0300019133	BovineHD0300019134	3	6	0.00952381	0		0		0		6
509	chr3	64149347	64166020	16674	loss	BovineHD0300019155	BTB-00131742	6	1	Unique	0		0		0		1
510	chr3	64638189	64661207	23019	loss	BovineHD0300019253	BovineHD0300019255	3	1	Unique	0		0		0		1
511	chr3	64714681	64724037	9357	gain	BovineHD0300019263	Hapmap52640-rs29027369	4	1	Unique	0		0		0		1
512	chr3	65813023	65819607	6585	loss	BovineHD0300019507	Hapmap46205-BTA-18349	3	1	Unique	0		0		0		1
513	chr3	66362051	66387461	25411	loss	BovineHD0300019679	BovineHD0300019683	6	1	Unique	1	NM_181025 PTGFR prostaglandin F receptor (FP)	8	NM_000959 PTGFR prostaglandin F receptor (FP);NM_001039585 PTGFR prostaglandin F receptor (FP);NM_001166340 SENP8 SUMO/sentrin specific peptidase family member 8;NM_001172109 SENP8 SUMO/sentrin specific peptidase family member 8;NM_001172110 SENP8 SUMO/sentrin specific peptidase family member 8;NM_001172111 SENP8 SUMO/sentrin specific peptidase family member 8;NM_006820 IFI44L interferon-induced …	1	ENSBTAG00000015902 ENSBTAT00000043774 ENSBTAT00000043776	1
514	chr3	66400479	66405691	5213	loss	BovineHD0300019685	BovineHD0300019686	3	2	Multiple	1	NM_181025 PTGFR prostaglandin F receptor (FP)	3	NM_000959 PTGFR prostaglandin F receptor (FP);NM_001039585 PTGFR prostaglandin F receptor (FP);NM_006820 IFI44L interferon-induced protein 44-like	1	ENSBTAG00000015902 ENSBTAT00000043774 ENSBTAT00000043776	2
515	chr3	68678001	68691358	13358	loss	BovineHD0300020279	BovineHD0300020282	5	9	0.0142857	0		2	NM_001160011 ST6GALNAC3 ST6 (alpha-N-acetyl-neuraminyl-2,3-beta-galactosyl-1,3)-N-acetylgalactosaminide alpha-2,6-sialyltransferase 3;NM_152996 ST6GALNAC3 ST6 (alpha-N-acetyl-neuraminyl-2,3-beta-galactosyl-1,3)-N-acetylgalactosaminide alpha-2,6-sialyltransferase 3	0		9
516	chr3	69130312	69133871	3560	loss	BovineHD0300020422	BovineHD0300020425	4	4	0.00634921	0		0		0		4
517	chr3	69811651	69814877	3227	gain	BovineHD0300020580	BovineHD0300020582	3	2	Multiple	0		2	NM_001130058 SLC44A5 solute carrier family 44, member 5;NM_152697 SLC44A5 solute carrier family 44, member 5	1	ENSBTAG00000001326 ENSBTAT00000033467	2
518	chr3	71408287	71428725	20439	loss	BovineHD0300020981	BovineHD0300020984	4	1	Unique	0		0		0		1
519	chr3	71935898	71959116	23219	loss	BovineHD0300021092	BovineHD0300021096	4	1	Unique	0		0		0		1
520	chr3	72237329	72291050	53722	loss	BovineHD0300021157	BovineHD0300021165	9	1	Unique	0		0		0		1
521	chr3	72381331	72402235	20905	loss	BovineHD0300021187	BovineHD0300021189	3	3	0.0047619	0		0		0		3
522	chr3	72903532	72958610	55079	loss	BovineHD0300021274	BovineHD0300021282	10	1	Unique	0		0		0		1
523	chr3	73413245	73472089	58845	loss	BovineHD0300021361	BovineHD0300021375	16	1	Unique	1	NM_001205414 NEGR1 neuronal growth regulator 1	1	NM_173808 NEGR1 neuronal growth regulator 1	0		1
524	chr3	75177702	75196565	18864	both	BovineHD0300021817	BTA-68347-no-rs	6	4	0.00634921	0		1	NM_030816 ANKRD13C ankyrin repeat domain 13C	1	ENSBTAG00000015482 ENSBTAT00000020574	4
525	chr3	75228663	75236985	8323	gain	BovineHD0300021829	BovineHD0300021832	4	1	Unique	0		1	NM_030816 ANKRD13C ankyrin repeat domain 13C	1	ENSBTAG00000015482 ENSBTAT00000020574	1
526	chr3	76116501	76124739	8239	gain	BovineHD0300022050	BovineHD4100002221	5	1	Unique	0		0		0		1
527	chr3	77556553	77563477	6925	loss	BovineHD0300022387	BovineHD0300022389	3	1	Unique	0		1	NR_040077 LOC100289178 uncharacterized LOC100289178	0		1
528	chr3	78820614	78842213	21600	loss	BovineHD0300022720	BovineHD0300022730	10	2	Multiple	0		1	NM_024763 WDR78 WD repeat domain 78	1	ENSBTAG00000005442 ENSBTAT00000007160	2
529	chr3	79589942	79606410	16469	loss	BovineHD0300022947	Hapmap41709-BTA-99825	4	2	Multiple	2	NM_001077100 MGC137454 uncharacterized protein MGC137454;NM_001102546 PDE4B phosphodiesterase 4B, cAMP-specific	3	NM_001037340 PDE4B phosphodiesterase 4B, cAMP-specific;NM_001037341 PDE4B phosphodiesterase 4B, cAMP-specific;NM_002600 PDE4B phosphodiesterase 4B, cAMP-specific	2	ENSBTAG00000008636 ENSBTAT00000054382 ENSBTAT00000011390;ENSBTAG00000030852 ENSBTAT00000043626	2
530	chr3	80041716	80054317	12602	gain	BovineHD0300023049	BovineHD0300023054	6	1	Unique	0		0		0		1
531	chr3	80297379	80304501	7123	loss	BovineHD0300023101	ARS-BFGL-NGS-118303	4	1	Unique	1	NM_174836 DNAJC6 DnaJ (Hsp40) homolog, subfamily C, member 6	1	NM_014787 DNAJC6 DnaJ (Hsp40) homolog, subfamily C, member 6	1	ENSBTAG00000030749 ENSBTAT00000043462	1
532	chr3	80957848	81026296	68449	loss	BovineHD0300023249	BovineHD0300023278	37	2	Multiple	0		1	NM_018211 RAVER2 ribonucleoprotein, PTB-binding 2	1	ENSBTAG00000030686 ENSBTAT00000043383	2
533	chr3	81403228	81413751	10524	loss	BovineHD0300023384	BovineHD0300023387	5	1	Unique	0		0		0		1
534	chr3	83056128	83060711	4584	gain	BovineHD0300023774	BovineHD0300023776	3	2	Multiple	0		0		0		2
535	chr3	83991270	84010235	18966	loss	BovineHD0300024005	BovineHD0300024009	4	1	Unique	0		0		0		1
536	chr3	84669155	84685030	15876	loss	ARS-BFGL-NGS-99481	BovineHD0300024193	11	2	Multiple	0		0		0		2
537	chr3	86267513	86270064	2552	loss	BovineHD0300024624	ARS-BFGL-NGS-67595	3	1	Unique	1	NM_001206121 C3H1orf87 uncharacterized protein C1orf87-like	1	NM_152377 C1orf87 chromosome 1 open reading frame 87	1	ENSBTAG00000009481 ENSBTAT00000012479	1
538	chr3	86766988	86823200	56213	loss	BovineHD0300024811	BovineHD0300024839	30	2	Multiple	1	NM_001192794 FGGY FGGY carbohydrate kinase domain containing	3	NM_001113411 FGGY FGGY carbohydrate kinase domain containing;NM_001244714 FGGY FGGY carbohydrate kinase domain containing;NM_018291 FGGY FGGY carbohydrate kinase domain containing	1	ENSBTAG00000030669 ENSBTAT00000060971	2
539	chr3	91038851	91047310	8460	loss	BovineHD0300026182	BovineHD0300026190	9	9	0.0142857	0		0		0		9
540	chr3	91321690	91334563	12874	loss	BovineHD0300026272	BovineHD0300026276	6	1	Unique	0		0		0		1
541	chr3	91410589	91429028	18440	loss	BovineHD0300026296	BovineHD0300026300	5	1	Unique	0		0		0		1
542	chr3	91694160	91701445	7286	gain	BovineHD0300026386	BovineHD0300026388	3	6	0.00952381	0		0		0		6
543	chr3	93914456	94006679	92224	gain	BovineHD0300027069	BovineHD0300027088	17	17	0.0269841	1	NM_001033990 SCP2 sterol carrier protein 2	5	NM_001007098 SCP2 sterol carrier protein 2;NM_001193599 SCP2 sterol carrier protein 2;NM_001193600 SCP2 sterol carrier protein 2;NM_001193617 SCP2 sterol carrier protein 2;NM_002979 SCP2 sterol carrier protein 2	2	ENSBTAG00000003746 ENSBTAT00000004879;ENSBTAG00000047375 ENSBTAT00000063029	19
544	chr3	95853703	95903263	49561	loss	BTB-02031560	BovineHD0300027532	7	2	Multiple	0		1	NR_038977 FLJ35282 uncharacterized LOC441389	0		2
545	chr3	96250668	96258986	8319	loss	BovineHD0300027596	BTB-00147091	3	2	Multiple	1	NM_001046318 FAF1 Fas (TNFRSF6) associated factor 1	2	NM_007051 FAF1 Fas (TNFRSF6) associated factor 1;NR_038977 FLJ35282 uncharacterized LOC441389	1	ENSBTAG00000014482 ENSBTAT00000019259	2
546	chr3	96948032	96955478	7447	loss	BovineHD0300027806	BovineHD0300027808	4	4	0.00634921	0		1	NM_032785 AGBL4 ATP/GTP binding protein-like 4	0		4
547	chr3	97045586	97052393	6808	loss	BovineHD0300027824	BovineHD0300027828	4	61	0.0968254	0		1	NM_032785 AGBL4 ATP/GTP binding protein-like 4	0		61
548	chr3	97130260	97164828	34569	gain	BovineHD0300027851	ARS-BFGL-NGS-41218	11	1	Unique	0		1	NM_032785 AGBL4 ATP/GTP binding protein-like 4	0		1
549	chr3	97296240	97349844	53605	loss	BovineHD0300027904	BovineHD0300027915	12	1	Unique	0		1	NM_032785 AGBL4 ATP/GTP binding protein-like 4	0		1
550	chr3	97680312	97681754	1443	loss	Hapmap38905-BTA-68975	BovineHD0300028012	3	1	Unique	0		1	NM_032785 AGBL4 ATP/GTP binding protein-like 4	0		1
551	chr3	99811044	99836774	25731	gain	BovineHD0300028672	BovineHD0300028677	5	42	0.0666667	1	NM_001077908 CYP4A11 cytochrome P450, family 4, subfamily A, polypeptide 11	4	NM_000778 CYP4A11 cytochrome P450, family 4, subfamily A, polypeptide 11;NM_001010969 CYP4A22 cytochrome P450, family 4, subfamily A, polypeptide 22;NM_178134 CYP4Z1 cytochrome P450, family 4, subfamily Z, polypeptide 1;NR_002788 CYP4Z2P cytochrome P450, family 4, subfamily Z, polypeptide 2 pseudogene	1	ENSBTAG00000037890 ENSBTAT00000054908	42
552	chr3	99976051	99982830	6780	gain	BovineHD0300028706	BovineHD0300028708	3	1	Unique	0		0		0		1
553	chr3	100456368	100474472	18105	loss	BovineHD0300028808	BovineHD0300028812	6	1	Unique	1	NM_001024485 POMGNT1 protein O-linked mannose beta1,2-N-acetylglucosaminyltransferase	2	NM_001013615 C1orf190 chromosome 1 open reading frame 190;NM_001243766 POMGNT1 protein O-linked mannose beta1,2-N-acetylglucosaminyltransferase	2	ENSBTAG00000013322 ENSBTAT00000017718 ENSBTAT00000043096;ENSBTAG00000024144 ENSBTAT00000033319	1
554	chr3	101499106	101510837	11732	loss	BovineHD0300029041	BovineHD0300029044	4	1	Unique	0		2	NM_020883 ZSWIM5 zinc finger, SWIM-type containing 5;NM_020928 ZSWIM6 zinc finger, SWIM-type containing 6	0		1
555	chr3	103336589	103340310	3722	gain	ARS-BFGL-NGS-114804	BovineHD4100002419	3	1	Unique	1	NM_001046023 TMEM125 transmembrane protein 125	1	NM_144626 TMEM125 transmembrane protein 125	1	ENSBTAG00000021082 ENSBTAT00000028077	1
556	chr3	103680170	103700822	20653	loss	BovineHD0300029712	ARS-BFGL-NGS-70773	6	3	0.0047619	0		0		1	ENSBTAG00000007627 ENSBTAT00000023048	3
557	chr3	103756410	103766293	9884	loss	BovineHD0300029729	BovineHD0300029731	3	2	Multiple	0		0		0		2
558	chr3	103996075	104032563	36489	gain	BovineHD0300029791	BovineHD0300029801	13	2	Multiple	1	NM_001040575 CCDC23 coiled-coil domain containing 23	3	NM_001017922 ERMAP erythroblast membrane-associated protein (Scianna blood group);NM_018538 ERMAP erythroblast membrane-associated protein (Scianna blood group);NM_199342 CCDC23 coiled-coil domain containing 23	1	ENSBTAG00000017388 ENSBTAT00000042962	2
559	chr3	104780223	104782593	2371	loss	BovineHD0300030015	BovineHD0300030018	4	1	Unique	0		2	NR_038261 HIVEP3 human immunodeficiency virus type I enhancer binding protein 3;NR_038977 FLJ35282 uncharacterized LOC441389	0		1
560	chr3	105576161	105586691	10531	loss	ARS-BFGL-NGS-116561	BovineHD0300030265	3	1	Unique	0		0		0		1
561	chr3	105633068	105657944	24877	loss	BovineHD0300030281	BovineHD0300030288	7	1	Unique	0		7	NM_001031694 SCMH1 sex comb on midleg homolog 1 (Drosophila);NM_001172218 SCMH1 sex comb on midleg homolog 1 (Drosophila);NM_001172219 SCMH1 sex comb on midleg homolog 1 (Drosophila);NM_001172220 SCMH1 sex comb on midleg homolog 1 (Drosophila);NM_001172221 SCMH1 sex comb on midleg homolog 1 (Drosophila);NM_001172222 SCMH1 sex comb on midleg homolog 1 (Drosophila);NM_012236 SCMH1 sex comb on midle…	0		1
562	chr3	105705145	105734471	29327	both	BovineHD0300030305	BovineHD0300030312	8	146	0.231746	1	NM_001192986 SCMH1 sex comb on midleg homolog 1 (Drosophila)	7	NM_001031694 SCMH1 sex comb on midleg homolog 1 (Drosophila);NM_001172218 SCMH1 sex comb on midleg homolog 1 (Drosophila);NM_001172219 SCMH1 sex comb on midleg homolog 1 (Drosophila);NM_001172220 SCMH1 sex comb on midleg homolog 1 (Drosophila);NM_001172221 SCMH1 sex comb on midleg homolog 1 (Drosophila);NM_001172222 SCMH1 sex comb on midleg homolog 1 (Drosophila);NM_012236 SCMH1 sex comb on midle…	1	ENSBTAG00000001629 ENSBTAT00000002134	146
563	chr3	106408023	106412527	4505	gain	BovineHD0300030536	ARS-BFGL-NGS-23119	3	1	Unique	0		1	NM_001852 COL9A2 collagen, type IX, alpha 2	1	ENSBTAG00000020622 ENSBTAT00000027483	1
564	chr3	113996976	114024750	27775	loss	BovineHD0300032904	BovineHD0300032915	12	1	Unique	3	NM_001075916 DNAJB3 DnaJ (Hsp40) homolog, subfamily B, member 3;NM_001105636 UGT1A1 UDP glucuronosyltransferase 1 family, polypeptide A1;NM_174762 UGT1A6 UDP glucuronosyltransferase 1 family, polypeptide A6	14	NM_000463 UGT1A1 UDP glucuronosyltransferase 1 family, polypeptide A1;NM_001001394 DNAJB3 DnaJ (Hsp40) homolog, subfamily B, member 3;NM_001072 UGT1A6 UDP glucuronosyltransferase 1 family, polypeptide A6;NM_007120 UGT1A4 UDP glucuronosyltransferase 1 family, polypeptide A4;NM_019075 UGT1A10 UDP glucuronosyltransferase 1 family, polypeptide A10;NM_019076 UGT1A8 UDP glucuronosyltransferase 1 family…	3	ENSBTAG00000018756 ENSBTAT00000024975;ENSBTAG00000026181 ENSBTAT00000006163 ENSBTAT00000037089;ENSBTAG00000048212 ENSBTAT00000063077	1
565	chr3	117230309	117273957	43649	loss	BovineHD0300034111	BovineHD0300034127	20	1	Unique	0		0		0		1
566	chr3	119371201	119389005	17805	gain	BovineHD0300034828	BovineHD4100002569	5	1	Unique	0		1	NM_006037 HDAC4 histone deacetylase 4	1	ENSBTAG00000017764 ENSBTAT00000023621	1
567	chr3	119501959	119508763	6805	loss	ARS-BFGL-NGS-38098	BovineHD0300034883	3	1	Unique	0		0		0		1
568	chr3	119689058	119711442	22385	gain	BovineHD0300034974	BovineHD0300034984	8	30	0.047619	1	NM_176655 NDUFA10 NADH dehydrogenase (ubiquinone) 1 alpha subcomplex, 10, 42kDa	1	NM_004544 NDUFA10 NADH dehydrogenase (ubiquinone) 1 alpha subcomplex, 10, 42kDa	2	ENSBTAG00000045833 ENSBTAT00000063408;ENSBTAG00000046792 ENSBTAT00000064799	30
569	chr3	119856994	120117354	260361	both	BovineHD0300035043	BovineHD0300035127	53	130	0.206349	0		3	NM_006330 LYPLA1 lysophospholipase I;NM_007260 LYPLA2 lysophospholipase II;NR_033250 LOC388499 hCG2003956	10	ENSBTAG00000033837 ENSBTAT00000048017;ENSBTAG00000038082 ENSBTAT00000054210;ENSBTAG00000039281 ENSBTAT00000056598;ENSBTAG00000039566 ENSBTAT00000056380;ENSBTAG00000040217 ENSBTAT00000056882;ENSBTAG00000040382 ENSBTAT00000057394;ENSBTAG00000046632 ENSBTAT00000056641;ENSBTAG00000047496 ENSBTAT00000063411;ENSBTAG00000047813 ENSBTAT00000064072;ENSBTAG00000048084 ENSBTAT00000066306	132
570	chr3	121399870	121418263	18394	gain	BovineHD0300035713	BovineHD0300035716	3	2	Multiple	0		13	NM_001105662 USP17 ubiquitin specific peptidase 17;NM_001242326 LOC728373 ubiquitin carboxyl-terminal hydrolase 17-like;NM_001242327 LOC728369 ubiquitin carboxyl-terminal hydrolase 17-like;NM_001242328 LOC728379 ubiquitin carboxyl-terminal hydrolase 17-like;NM_001242329 USP17L5 ubiquitin specific peptidase 17-like 5;NM_001242330 LOC728393 ubiquitin carboxyl-terminal hydrolase 17-like;NM_001242331…	0		2
571	chr4	1062	24608	23547	both	BovineHD0400000001	BovineHD0400000004	4	2	Multiple	0		0		0		2
572	chr4	98241	217670	119430	gain	BovineHD0400000013	BovineHD0400000034	21	1	Unique	0		0		0		1
573	chr4	328471	360794	32324	loss	BovineHD0400000052	ARS-BFGL-NGS-102812	5	2	Multiple	0		0		0		2
574	chr4	827855	855432	27578	loss	BovineHD0400000160	BovineHD0400000166	7	3	0.0047619	0		0		0		3
575	chr4	864730	872358	7629	gain	BovineHD0400000167	BovineHD0400000171	6	2	Multiple	0		0		0		2
576	chr4	877743	906130	28388	both	BovineHD0400000173	BovineHD0400000184	11	30	0.047619	0		0		0		30
577	chr4	1092687	1098994	6308	gain	BovineHD0400000229	BovineHD0400000234	5	2	Multiple	0		0		0		2
578	chr4	1221499	1232503	11005	loss	BovineHD0400000271	BovineHD0400000274	4	2	Multiple	0		0		0		2
579	chr4	1283365	1331418	48054	loss	BovineHD0400000287	BovineHD0400000294	8	2	Multiple	0		0		0		2
580	chr4	1359983	1370704	10722	loss	BovineHD0400000297	BovineHD0400000299	3	1	Unique	0		0		0		1
581	chr4	1461061	1470769	9709	loss	BovineHD0400000331	BovineHD0400000335	5	2	Multiple	0		0		0		2
582	chr4	1543772	1556028	12257	loss	BovineHD0400000355	Hapmap27209-BTA-157880	4	1	Unique	0		0		0		1
583	chr4	1661659	1667052	5394	loss	BovineHD0400000385	BovineHD0400000388	3	1	Unique	0		0		0		1
584	chr4	1695837	1729332	33496	gain	BovineHD0400000409	BovineHD0400000416	9	2	Multiple	0		0		0		2
585	chr4	1822350	1845942	23593	loss	BovineHD0400000435	BTA-90535-no-rs	4	1	Unique	0		0		0		1
586	chr4	1985264	1999352	14089	loss	BovineHD0400000466	BovineHD0400000468	3	1	Unique	0		0		0		1
587	chr4	2629409	2743514	114106	loss	BovineHD0400000619	BovineHD0400000650	33	3	0.0047619	0		7	NM_001012410 SGOL1 shugoshin-like 1 (S. pombe);NM_001012412 SGOL1 shugoshin-like 1 (S. pombe);NM_001199252 SGOL1 shugoshin-like 1 (S. pombe);NM_001199254 SGOL1 shugoshin-like 1 (S. pombe);NM_001199256 SGOL1 shugoshin-like 1 (S. pombe);NM_001199257 SGOL1 shugoshin-like 1 (S. pombe);NM_138484 SGOL1 shugoshin-like 1 (S. pombe)	0		3
588	chr4	2850589	2855307	4719	loss	BovineHD0400000673	BovineHD0400000675	4	14	0.0222222	0		0		0		14
589	chr4	3306193	3371123	64931	loss	BovineHD0400000817	BovineHD0400000836	20	3	0.0047619	0		0		0		3
590	chr4	3803621	3827792	24172	loss	BovineHD0400000955	BovineHD0400000965	10	1	Unique	0		0		0		1
591	chr4	3912854	3915686	2833	loss	BovineHD0400000992	BovineHD0400000994	4	8	0.0126984	0		0		0		8
592	chr4	4455353	4478921	23569	loss	BovineHD0400001192	BovineHD0400001196	6	1	Unique	0		0		0		1
593	chr4	5039792	5045630	5839	loss	BovineHD0400001415	BovineHD0400001417	3	1	Unique	0		0		0		1
594	chr4	5894969	5899621	4653	loss	BovineHD0400001668	BovineHD0400001670	3	1	Unique	0		0		0		1
595	chr4	6232064	6459967	227904	gain	BovineHD0400001782	BovineHD0400001880	97	1	Unique	0		0		0		1
596	chr4	6646436	6648624	2189	gain	BovineHD0400001948	BovineHD0400001949	3	2	Multiple	0		0		0		2
597	chr4	6814004	6822285	8282	loss	BovineHD0400001984	BTA-72294-no-rs	3	2	Multiple	0		0		0		2
598	chr4	6899069	6900696	1628	loss	BovineHD0400002024	BovineHD0400002025	3	1	Unique	0		0		0		1
599	chr4	7736057	7768281	32225	both	BTB-01952103	BovineHD0400002396	7	3	0.0047619	0		0		0		3
600	chr4	8619600	8625321	5722	gain	BovineHD0400002669	ARS-BFGL-NGS-93391	3	1	Unique	0		0		0		1
601	chr4	9019782	9026721	6940	loss	BovineHD0400002772	BovineHD0400002775	4	17	0.0269841	0		0		0		17
602	chr4	9135018	9146261	11244	gain	BovineHD0400002816	BovineHD0400002822	7	1	Unique	0		2	NM_005751 AKAP9 A kinase (PRKA) anchor protein (yotiao) 9;NM_147185 AKAP9 A kinase (PRKA) anchor protein (yotiao) 9	0		1
603	chr4	10193641	10266150	72510	gain	BovineHD0400003101	BovineHD0400003122	25	3	0.0047619	0		0		0		3
604	chr4	13590626	13620565	29940	loss	BovineHD0400004073	BovineHD0400004084	12	1	Unique	0		0		0		1
605	chr4	14371198	14460770	89573	loss	BovineHD0400004261	BovineHD0400004295	34	4	0.00634921	1	NM_001080352 ACN9 ACN9 homolog (S. cerevisiae)	1	NM_020186 ACN9 ACN9 homolog (S. cerevisiae)	1	ENSBTAG00000015925 ENSBTAT00000021172	4
606	chr4	16070545	16077388	6844	gain	BovineHD0400004782	BovineHD0400004785	5	3	0.0047619	0		0		0		3
607	chr4	16960566	16969564	8999	both	BovineHD0400004978	BovineHD0400004980	4	23	0.0365079	0		0		0		23
608	chr4	17755262	17789788	34527	loss	BovineHD0400005300	BovineHD0400005309	12	1	Unique	1	NM_001034762 NXPH1 neurexophilin 1	2	NM_152745 NXPH1 neurexophilin 1;NR_002726 HNRNPA3P1 heterogeneous nuclear ribonucleoprotein A3 pseudogene 1	0		1
609	chr4	18683171	18739362	56192	loss	BovineHD0400005592	BovineHD0400005618	22	3	0.0047619	0		0		0		3
610	chr4	18948992	18967053	18062	loss	BovineHD0400005690	BTB-00167173	4	1	Unique	0		0		1	ENSBTAG00000038527 ENSBTAT00000052944	1
611	chr4	19346351	19350451	4101	gain	BovineHD0400005786	BovineHD0400005788	3	1	Unique	0		0		0		1
612	chr4	20001594	20034494	32901	both	BovineHD0400006011	BovineHD0400006023	15	4	0.00634921	0		1	NM_001135924 VWDE von Willebrand factor D and EGF domains	0		4
613	chr4	20663663	20734509	70847	both	ARS-BFGL-NGS-117041	BTB-00168819	21	18	0.0285714	0		0		0		18
614	chr4	22452120	22463380	11261	loss	ARS-BFGL-NGS-16360	BovineHD0400006625	4	2	Multiple	1	NM_001192898 DGKB diacylglycerol kinase, beta 90kDa	2	NM_004080 DGKB diacylglycerol kinase, beta 90kDa;NM_145695 DGKB diacylglycerol kinase, beta 90kDa	1	ENSBTAG00000021905 ENSBTAT00000061250	2
615	chr4	23572799	23574730	1932	loss	BovineHD0400006939	BovineHD0400006942	4	1	Unique	1	NM_001192973 AGMO alkylglycerol monooxygenase	1	NM_001004320 AGMO alkylglycerol monooxygenase	1	ENSBTAG00000034154 ENSBTAT00000048415	1
616	chr4	24824291	24831553	7263	loss	BovineHD0400007277	BovineHD0400007279	3	5	0.00793651	0		2	NM_001101417 ISPD isoprenoid synthase domain containing;NM_001101426 ISPD isoprenoid synthase domain containing	1	ENSBTAG00000015073 ENSBTAT00000020061	5
617	chr4	25182255	25398197	215943	gain	BovineHD0400007356	BovineHD0400007426	67	1	Unique	3	NM_001035362 TSPAN13 tetraspanin 13;NM_001040500 AGR2 anterior gradient homolog 2 (Xenopus laevis);NM_001191502 AGR3 anterior gradient homolog 3 (Xenopus laevis)	3	NM_006408 AGR2 anterior gradient 2 homolog (Xenopus laevis);NM_014399 TSPAN13 tetraspanin 13;NM_176813 AGR3 anterior gradient 3 homolog (Xenopus laevis)	3	ENSBTAG00000012805 ENSBTAT00000017010;ENSBTAG00000024406 ENSBTAT00000033841;ENSBTAG00000045578 ENSBTAT00000064963	1
618	chr4	26027683	26041248	13566	both	Hapmap27768-BTA-154651	BovineHD0400007596	4	25	0.0396825	0		0		0		25
619	chr4	26472327	26479962	7636	loss	BovineHD0400007679	BovineHD0400007680	3	1	Unique	0		0		0		1
620	chr4	27776633	27790021	13389	loss	BovineHD0400008045	BovineHD0400008048	5	2	Multiple	0		2	NM_178423 HDAC9 histone deacetylase 9;NM_178425 HDAC9 histone deacetylase 9	0		2
621	chr4	28243455	28249822	6368	both	BovineHD0400008135	BovineHD0400008137	3	83	0.131746	0		0		0		83
622	chr4	28428935	28442742	13808	gain	BovineHD0400008177	BovineHD0400008181	6	12	0.0190476	0		0		0		12
623	chr4	28686357	28707137	20781	loss	BovineHD0400008238	BovineHD0400008243	7	2	Multiple	0		0		0		2
624	chr4	28744454	28751390	6937	loss	BovineHD0400008250	BovineHD0400008254	5	6	0.00952381	0		0		0		6
625	chr4	30108120	30118615	10496	loss	BovineHD0400008551	BovineHD0400008554	4	1	Unique	0		0		0		1
626	chr4	30491113	30498052	6940	loss	BovineHD0400008631	BovineHD0400008633	3	2	Multiple	0		1	NM_003777 DNAH11 dynein, axonemal, heavy chain 11	1	ENSBTAG00000013078 ENSBTAT00000061103	2
627	chr4	30710315	30719441	9127	loss	BovineHD0400008694	BovineHD0400008697	3	2	Multiple	0		1	NM_003777 DNAH11 dynein, axonemal, heavy chain 11	1	ENSBTAG00000013078 ENSBTAT00000061103	2
628	chr4	32628217	32659241	31025	gain	BovineHD0400009292	BovineHD0400009300	6	5	0.00793651	0		4	NM_000927 ABCB1 ATP-binding cassette, sub-family B (MDR/TAP), member 1;NM_001134405 RUNDC3B RUN domain containing 3B;NM_001134406 RUNDC3B RUN domain containing 3B;NM_138290 RUNDC3B RUN domain containing 3B	1	ENSBTAG00000015666 ENSBTAT00000047541	5
629	chr4	32980202	32988196	7995	loss	BovineHD0400009368	BovineHD0400035958	3	1	Unique	0		0		0		1
630	chr4	32992949	33019244	26296	gain	BovineHD0400009371	BovineHD0400009376	4	3	0.0047619	0		0		0		3
631	chr4	33030432	33033351	2920	gain	BovineHD0400009378	BovineHD0400009379	3	5	0.00793651	0		1	NM_000927 ABCB1 ATP-binding cassette, sub-family B (MDR/TAP), member 1	1	ENSBTAG00000005997 ENSBTAT00000020806	5
632	chr4	33064182	33097972	33791	gain	BovineHD0400009389	BovineHD0400009399	7	1	Unique	0		1	NM_000927 ABCB1 ATP-binding cassette, sub-family B (MDR/TAP), member 1	1	ENSBTAG00000005997 ENSBTAT00000020806	1
633	chr4	33540612	33550157	9546	loss	BovineHD0400009508	BovineHD0400009514	7	28	0.0444444	1	NM_001046238 KIAA1324L KIAA1324-like ortholog	1	NM_001142749 KIAA1324L KIAA1324-like	1	ENSBTAG00000004023 ENSBTAT00000005255	28
634	chr4	36372630	36380114	7485	loss	ARS-BFGL-NGS-45761	BovineHD0400010196	4	2	Multiple	0		0		0		2
635	chr4	36554209	36563030	8822	both	BovineHD0400010249	BovineHD0400010252	5	3	0.0047619	0		1	NM_006080 SEMA3A sema domain, immunoglobulin domain (Ig), short basic domain, secreted, (semaphorin) 3A	0		3
636	chr4	37025401	37031971	6571	loss	BovineHD0400010372	BovineHD0400010374	3	2	Multiple	0		0		0		2
637	chr4	38675728	38685134	9407	gain	BovineHD0400010848	BovineHD0400010850	4	1	Unique	1	NM_001205987 CACNA2D1 calcium channel, voltage-dependent, alpha 2/delta subunit 1	1	NM_000722 CACNA2D1 calcium channel, voltage-dependent, alpha 2/delta subunit 1	0		1
638	chr4	38814590	38853988	39399	gain	BovineHD0400035984	BovineHD0400010883	12	1	Unique	1	NM_001205987 CACNA2D1 calcium channel, voltage-dependent, alpha 2/delta subunit 1	1	NM_000722 CACNA2D1 calcium channel, voltage-dependent, alpha 2/delta subunit 1	1	ENSBTAG00000020569 ENSBTAT00000027409	1
639	chr4	38908495	38915342	6848	loss	BTB-00484017	BovineHD0400010892	3	3	0.0047619	0		0		0		3
640	chr4	39794336	39827558	33223	gain	BovineHD0400011064	BovineHD0400011069	7	2	Multiple	0		0		0		2
641	chr4	41078232	41210888	132657	loss	BovineHD0400011363	BovineHD0400011405	43	1	Unique	1	NM_174324 GNAI1 guanine nucleotide binding protein (G protein), alpha inhibiting activity polypeptide 1	1	NM_002069 GNAI1 guanine nucleotide binding protein (G protein), alpha inhibiting activity polypeptide 1	1	ENSBTAG00000002714 ENSBTAT00000003515	1
642	chr4	41429901	41456792	26892	loss	BovineHD0400011467	BovineHD0400011472	6	3	0.0047619	0		0		0		3
643	chr4	41651054	41655199	4146	gain	BovineHD0400011516	BovineHD0400011518	3	2	Multiple	0		0		0		2
644	chr4	41822559	41835524	12966	gain	BTB-00179305	BovineHD0400011552	5	4	0.00634921	0		0		0		4
645	chr4	42530479	42545230	14752	loss	BovineHD0400011677	BTB-00178816	4	2	Multiple	0		1	NM_012301 MAGI2 membrane associated guanylate kinase, WW and PDZ domain containing 2	0		2
646	chr4	42851652	42873387	21736	loss	BovineHD0400011735	BovineHD0400011741	6	3	0.0047619	0		1	NM_012301 MAGI2 membrane associated guanylate kinase, WW and PDZ domain containing 2	0		3
647	chr4	43481123	43487686	6564	loss	BovineHD0400011930	BovineHD0400011933	4	42	0.0666667	0		1	NM_012301 MAGI2 membrane associated guanylate kinase, WW and PDZ domain containing 2	0		42
648	chr4	44301966	44313170	11205	gain	BovineHD0400012115	BovineHD0400012125	10	1	Unique	0		3	NM_001145268 FAM185A family with sequence similarity 185, member A;NM_001145269 FAM185A family with sequence similarity 185, member A;NR_026879 FAM185A family with sequence similarity 185, member A	1	ENSBTAG00000014879 ENSBTAT00000019809 ENSBTAT00000065488	1
649	chr4	44379258	44394174	14917	loss	BovineHD0400012141	BovineHD0400012143	4	1	Unique	0		2	NM_001111038 FBXL13 F-box and leucine-rich repeat protein 13;NM_145032 FBXL13 F-box and leucine-rich repeat protein 13	1	ENSBTAG00000016324 ENSBTAT00000061011	1
650	chr4	44455078	44465453	10376	gain	BovineHD0400012175	BovineHD0400012177	3	1	Unique	0		2	NM_001111038 FBXL13 F-box and leucine-rich repeat protein 13;NM_145032 FBXL13 F-box and leucine-rich repeat protein 13	1	ENSBTAG00000016324 ENSBTAT00000061011	1
651	chr4	44694369	44706829	12461	gain	BTB-01721944	BovineHD0400012258	5	2	Multiple	1	NM_001015680 NAPEPLD N-acyl phosphatidylethanolamine phospholipase D	2	NM_001122838 NAPEPLD N-acyl phosphatidylethanolamine phospholipase D;NM_198990 NAPEPLD N-acyl phosphatidylethanolamine phospholipase D	1	ENSBTAG00000014171 ENSBTAT00000018833	2
652	chr4	45046194	45079239	33046	both	BovineHD0400012360	ARS-BFGL-NGS-40525	6	50	0.0793651	1	NM_001206458 RELN reelin	2	NM_005045 RELN reelin;NM_173054 RELN reelin	1	ENSBTAG00000003658 ENSBTAT00000004768 ENSBTAT00000063792 ENSBTAT00000047212 ENSBTAT00000065096	50
653	chr4	47522914	47537722	14809	gain	BovineHD0400013044	BovineHD0400013051	7	16	0.0253968	0		0		0		16
654	chr4	47608434	47625799	17366	loss	BovineHD0400036014	BovineHD0400013072	6	1	Unique	1	NM_001244141 NAMPT nicotinamide phosphoribosyltransferase	1	NM_005746 NAMPT nicotinamide phosphoribosyltransferase	1	ENSBTAG00000015509 ENSBTAT00000020608	1
655	chr4	48118952	48138044	19093	loss	BovineHD0400013240	BovineHD0400013247	8	1	Unique	0		0		0		1
656	chr4	48847721	48849898	2178	loss	BovineHD0400013406	BovineHD0400013408	3	1	Unique	0		3	NM_001161520 COG5 component of oligomeric golgi complex 5;NM_006348 COG5 component of oligomeric golgi complex 5;NM_181733 COG5 component of oligomeric golgi complex 5	1	ENSBTAG00000005526 ENSBTAT00000007268 ENSBTAT00000063544	1
657	chr4	50784581	50798071	13491	loss	BovineHD0400014039	BovineHD0400014047	6	3	0.0047619	0		1	NM_033427 CTTNBP2 cortactin binding protein 2	1	ENSBTAG00000036154 ENSBTAT00000036195	3
658	chr4	53417516	53423873	6358	gain	BovineHD0400014727	BovineHD0400014729	3	2	Multiple	0		0		0		2
659	chr4	54533368	54547111	13744	loss	BovineHD0400014985	BTB-01418150	4	1	Unique	0		1	NR_033766 FOXP2 forkhead box P2	0		1
660	chr4	55336882	55384794	47913	loss	BovineHD0400015117	BTB-00555748	12	1	Unique	0		0		0		1
661	chr4	56446170	56452173	6004	loss	BovineHD0400015407	BovineHD0400015410	4	8	0.0126984	0		1	NM_014705 DOCK4 dedicator of cytokinesis 4	0		8
662	chr4	57829098	57849886	20789	loss	BovineHD4100002899	BovineHD0400015791	14	1	Unique	1	NM_001077093 IMMP2L IMP2 inner mitochondrial membrane peptidase-like (S. cerevisiae)	2	NM_001244606 IMMP2L IMP2 inner mitochondrial membrane peptidase-like (S. cerevisiae);NM_032549 IMMP2L IMP2 inner mitochondrial membrane peptidase-like (S. cerevisiae)	1	ENSBTAG00000004398 ENSBTAT00000005770	1
663	chr4	58203233	58216180	12948	loss	Hapmap55561-rs29010357	BovineHD0400015881	4	3	0.0047619	0		0		0		3
664	chr4	58960252	58998553	38302	loss	BovineHD0400016038	UA-IFASA-1608	6	3	0.0047619	0		0		0		3
665	chr4	59156453	59242378	85926	loss	BovineHD0400016072	BovineHD0400016088	20	5	0.00793651	0		0		0		5
666	chr4	59254561	59295152	40592	gain	BovineHD0400016092	BovineHD0400016100	10	1	Unique	0		0		0		1
667	chr4	59834826	59868643	33818	loss	BovineHD0400016231	BovineHD0400016237	8	1	Unique	0		0		0		1
668	chr4	63894882	63933237	38356	loss	BovineHD0400017495	BovineHD0400017502	9	1	Unique	1	NM_001192853 BBS9 Bardet-Biedl syndrome 9	4	NM_001033604 BBS9 Bardet-Biedl syndrome 9;NM_001033605 BBS9 Bardet-Biedl syndrome 9;NM_014451 BBS9 Bardet-Biedl syndrome 9;NM_198428 BBS9 Bardet-Biedl syndrome 9	1	ENSBTAG00000006528 ENSBTAT00000008587	1
669	chr4	64525343	64572656	47314	gain	BovineHD0400017691	BovineHD0400017701	12	4	0.00634921	0		1	NM_001679 ATP1B3 ATPase, Na+/K+ transporting, beta 3 polypeptide	0		4
670	chr4	64911170	64923141	11972	loss	BovineHD0400017797	Hapmap36353-SCAFFOLD29708_3468	7	39	0.0619048	0		5	NM_001191056 PDE1C phosphodiesterase 1C, calmodulin-dependent 70kDa;NM_001191057 PDE1C phosphodiesterase 1C, calmodulin-dependent 70kDa;NM_001191058 PDE1C phosphodiesterase 1C, calmodulin-dependent 70kDa;NM_001191059 PDE1C phosphodiesterase 1C, calmodulin-dependent 70kDa;NM_005020 PDE1C phosphodiesterase 1C, calmodulin-dependent 70kDa	0		39
671	chr4	65425964	65429906	3943	loss	BovineHD0400017952	BovineHD0400017956	4	2	Multiple	0		0		0		2
672	chr4	66017706	66027971	10266	gain	BovineHD0400018098	BovineHD0400018106	9	12	0.0190476	0		0		0		12
673	chr4	66067533	66086971	19439	loss	BovineHD4100002960	BovineHD0400018156	16	1	Unique	1	NM_001192545 CRHR2 corticotropin releasing hormone receptor 2	10	NM_001145146 CRHR1 corticotropin releasing hormone receptor 1;NM_001145147 CRHR1 corticotropin releasing hormone receptor 1;NM_001145148 CRHR1 corticotropin releasing hormone receptor 1;NM_001202475 CRHR2 corticotropin releasing hormone receptor 2;NM_001202481 CRHR2 corticotropin releasing hormone receptor 2;NM_001202482 CRHR2 corticotropin releasing hormone receptor 2;NM_001202483 CRHR2 corticot…	1	ENSBTAG00000014381 ENSBTAT00000046187	1
674	chr4	66331762	66421522	89761	loss	BovineHD0400018218	BTB-00194018	22	8	0.0126984	2	NM_001105443 ZNRF2 zinc and ring finger 2;NR_031201 MIR2419 microRNA mir-2419	2	NM_147128 ZNRF2 zinc and ring finger 2;NR_002186 DKFZP586I1420 uncharacterized protein DKFZp586I1420	1	ENSBTAG00000000260 ENSBTAT00000000325	8
675	chr4	66494431	66877722	383292	gain	BovineHD0400018254	BovineHD0400018350	103	2	Multiple	4	NM_001076391 FKBP14 FK506 binding protein 14, 22 kDa;NM_001101246 C4H7orf41 chromosome 4 open reading frame, human C7orf41;NM_001110803 SCRN1 secernin 1;NM_001197032 PLEKHA8 pleckstrin homology domain containing, family A (phosphoinositide binding specific) member 8	11	NM_001080529 WIPF3 WAS/WASL interacting protein family, member 3;NM_001145513 SCRN1 secernin 1;NM_001145514 SCRN1 secernin 1;NM_001145515 SCRN1 secernin 1;NM_001197026 PLEKHA8 pleckstrin homology domain containing, family A (phosphoinositide binding specific) member 8;NM_001197027 PLEKHA8 pleckstrin homology domain containing, family A (phosphoinositide binding specific) member 8;NM_014766 SCRN1 …	5	ENSBTAG00000000521 ENSBTAT00000000679;ENSBTAG00000007870 ENSBTAT00000033684;ENSBTAG00000016220 ENSBTAT00000021581;ENSBTAG00000016223 ENSBTAT00000021588;ENSBTAG00000039231 ENSBTAT00000054029	3
676	chr4	68953656	68975542	21887	loss	BovineHD0400018956	BovineHD0400018962	5	3	0.0047619	1	NM_001046106 HIBADH 3-hydroxyisobutyrate dehydrogenase	1	NM_152740 HIBADH 3-hydroxyisobutyrate dehydrogenase	1	ENSBTAG00000001036 ENSBTAT00000001374	3
677	chr4	69247932	69403020	155089	loss	BovineHD0400019035	BovineHD0400019071	38	1	Unique	9	NM_001075854 HOXA2 homeobox A2;NM_001076134 HOXA4 homeobox A4;NM_001076825 HOXA3 homeobox A3;NM_001077098 HOXA5 homeobox A5;NM_001105017 HOXA10 homeobox A10;NM_001105617 HOXA9 homeobox A9;NM_001192381 EVX1 even-skipped homeobox 1;NM_001206111 HOXA1 homeobox A1;NR_030829 MIR196B microRNA mir-196b	26	NM_000522 HOXA13 homeobox A13;NM_001080458 EVX2 even-skipped homeobox 2;NM_001989 EVX1 even-skipped homeobox 1;NM_002141 HOXA4 homeobox A4;NM_002147 HOXB5 homeobox B5;NM_005522 HOXA1 homeobox A1;NM_005523 HOXA11 homeobox A11;NM_006735 HOXA2 homeobox A2;NM_006896 HOXA7 homeobox A7;NM_018951 HOXA10 homeobox A10;NM_018952 HOXB6 homeobox B6;NM_019102 HOXA5 homeobox A5;NM_024014 HOXA6 homeobox A6;NM_0…	12	ENSBTAG00000001063 ENSBTAT00000001409 ENSBTAT00000065144;ENSBTAG00000001455 ENSBTAT00000001908;ENSBTAG00000008138 ENSBTAT00000010699;ENSBTAG00000008139 ENSBTAT00000010700;ENSBTAG00000011476 ENSBTAT00000055090;ENSBTAG00000012211 ENSBTAT00000016196;ENSBTAG00000013263 ENSBTAT00000001367;ENSBTAG00000014735 ENSBTAT00000046051;ENSBTAG00000014738 ENSBTAT00000019611;ENSBTAG00000020919 ENSBTAT00000027866;…	1
678	chr4	69674768	69696785	22018	loss	BovineHD0400019125	BovineHD0400019127	4	1	Unique	1	NM_001038214 SKAP2 src kinase associated phosphoprotein 2	1	NM_003930 SKAP2 src kinase associated phosphoprotein 2	1	ENSBTAG00000005650 ENSBTAT00000046037	1
679	chr4	73322633	73346105	23473	gain	BovineHD0400020303	BovineHD0400020318	16	1	Unique	1	NM_001191503 ZNF804B zinc finger protein 804B	1	NM_181646 ZNF804B zinc finger protein 804B	1	ENSBTAG00000046430 ENSBTAT00000066045	1
680	chr4	73369761	73383448	13688	loss	BovineHD0400020324	BovineHD0400020328	5	34	0.0539683	1	NM_001191503 ZNF804B zinc finger protein 804B	1	NM_181646 ZNF804B zinc finger protein 804B	1	ENSBTAG00000046430 ENSBTAT00000066045	34
681	chr4	73525485	73535374	9890	loss	BovineHD0400020366	BovineHD0400020372	8	2	Multiple	1	NM_001191503 ZNF804B zinc finger protein 804B	1	NM_181646 ZNF804B zinc finger protein 804B	1	ENSBTAG00000046430 ENSBTAT00000066045	2
682	chr4	73676903	73785765	108863	loss	BovineHD0400020423	BovineHD0400020450	31	7	0.0111111	1	NM_001191503 ZNF804B zinc finger protein 804B	1	NM_181646 ZNF804B zinc finger protein 804B	1	ENSBTAG00000046430 ENSBTAT00000066045	7
683	chr4	73957393	73969398	12006	loss	BovineHD0400020480	BovineHD0400020482	4	2	Multiple	0		0		0		2
684	chr4	74262927	74267713	4787	loss	BovineHD0400020545	BovineHD0400020547	4	2	Multiple	0		0		0		2
685	chr4	74390020	74429605	39586	loss	BovineHD0400020584	BovineHD0400020602	19	1	Unique	0		0		0		1
686	chr4	74948520	74980022	31503	loss	BovineHD0400020739	BovineHD0400020750	13	1	Unique	0		2	NM_001039706 C7orf63 chromosome 7 open reading frame 63;NM_001160138 C7orf63 chromosome 7 open reading frame 63	1	ENSBTAG00000003508 ENSBTAT00000004561	1
687	chr4	75020201	75112970	92770	gain	Hapmap51485-BTA-71438	BovineHD0400020778	14	78	0.12381	1	NM_001080314 GTPBP10 GTP-binding protein 10 (putative)	2	NM_001042717 GTPBP10 GTP-binding protein 10 (putative);NM_033107 GTPBP10 GTP-binding protein 10 (putative)	2	ENSBTAG00000032166 ENSBTAT00000045634;ENSBTAG00000047435 ENSBTAT00000009596	78
688	chr4	78889355	78903764	14410	loss	BovineHD0400021877	BovineHD0400021880	4	1	Unique	0		0		0		1
689	chr4	79194071	79216897	22827	loss	BovineHD0400021937	BovineHD0400021947	12	3	0.0047619	0		0		0		3
690	chr4	81226474	81259109	32636	loss	BovineHD0400022448	BovineHD0400022453	8	3	0.0047619	1	NM_001105036 C4H7orf10 chromosome 4 open reading frame, human C7orf10	4	NM_001193311 C7orf10 chromosome 7 open reading frame 10;NM_001193312 C7orf10 chromosome 7 open reading frame 10;NM_001193313 C7orf10 chromosome 7 open reading frame 10;NM_024728 C7orf10 chromosome 7 open reading frame 10	1	ENSBTAG00000032121 ENSBTAT00000045567	3
691	chr4	81400732	81419784	19053	loss	Hapmap40292-BTA-71565	BovineHD0400022479	4	1	Unique	1	NM_001105036 C4H7orf10 chromosome 4 open reading frame, human C7orf10	4	NM_001193311 C7orf10 chromosome 7 open reading frame 10;NM_001193312 C7orf10 chromosome 7 open reading frame 10;NM_001193313 C7orf10 chromosome 7 open reading frame 10;NM_024728 C7orf10 chromosome 7 open reading frame 10	1	ENSBTAG00000032121 ENSBTAT00000045567	1
692	chr4	83271369	83294785	23417	loss	BovineHD0400023023	BTB-02092948	8	2	Multiple	0		0		1	ENSBTAG00000031965 ENSBTAT00000038934	2
693	chr4	83406887	83463128	56242	both	BovineHD0400023094	BovineHD0400023125	27	185	0.293651	0		2	NM_001003799 TARP TCR gamma alternate reading frame protein;NM_001003806 TARP TCR gamma alternate reading frame protein	3	ENSBTAG00000002859 ENSBTAT00000056695;ENSBTAG00000010300 ENSBTAT00000052208 ENSBTAT00000013603;ENSBTAG00000047684 ENSBTAT00000063078	193
694	chr4	83587950	83594329	6380	loss	BovineHD0400023172	BovineHD0400023176	6	2	Multiple	0		0		0		2
695	chr4	83827491	83846187	18697	loss	BovineHD0400023227	BovineHD0400023229	4	1	Unique	0		0		0		1
696	chr4	83936446	83942707	6262	loss	BovineHD0400023247	BovineHD0400023250	4	17	0.0269841	0		0		0		17
697	chr4	83979034	83995672	16639	loss	BovineHD0400023265	BovineHD0400023275	11	1	Unique	0		0		0		1
698	chr4	84522221	85153919	631699	both	BovineHD0400023373	BovineHD0400023544	182	12	0.0190476	0		2	NM_014765 TOMM20 translocase of outer mitochondrial membrane 20 homolog (yeast);NR_002933 LOC493754 RAB guanine nucleotide exchange factor (GEF) 1 pseudogene	0		12
699	chr4	85614726	85940972	326247	gain	BovineHD0400023670	BovineHD0400023777	111	16	0.0253968	1	NM_001191184 KCND2 potassium voltage-gated channel, Shal-related subfamily, member 2	1	NM_012281 KCND2 potassium voltage-gated channel, Shal-related subfamily, member 2	1	ENSBTAG00000032077 ENSBTAT00000045500	16
700	chr4	86829884	86831695	1812	loss	BovineHD0400024067	BovineHD0400024069	3	1	Unique	0		0		0		1
701	chr4	87004472	87009543	5072	loss	BTB-00733266	BovineHD0400024117	4	1	Unique	0		0		0		1
702	chr4	87053877	87060647	6771	gain	BovineHD0400024129	BovineHD0400024130	3	1	Unique	0		0		0		1
703	chr4	88149954	88167577	17624	loss	BovineHD0400024443	BovineHD0400024450	7	1	Unique	0		0		0		1
704	chr4	88692634	88704337	11704	loss	BovineHD0400024560	BovineHD0400024563	4	2	Multiple	1	NM_174687 ASB15 ankyrin repeat and SOCS box containing 15	0		1	ENSBTAG00000002151 ENSBTAT00000002787	2
705	chr4	88782951	88818496	35546	loss	Hapmap55855-rs29017652	BovineHD0400024594	11	2	Multiple	1	NM_174219 WASL Wiskott-Aldrich syndrome-like	2	NM_000377 WAS Wiskott-Aldrich syndrome (eczema-thrombocytopenia);NM_003941 WASL Wiskott-Aldrich syndrome-like	1	ENSBTAG00000004643 ENSBTAT00000006094	2
706	chr4	90180732	90275283	94552	gain	BovineHD0400024978	Hapmap50910-BTA-18270	26	1	Unique	0		0		0		1
707	chr4	90385442	90388118	2677	gain	BovineHD0400025031	BovineHD4100003111	3	3	0.0047619	0		0		0		3
708	chr4	90418009	90431785	13777	loss	BTB-01843171	BovineHD0400025052	10	7	0.0111111	0		0		0		7
709	chr4	90495936	90515407	19472	gain	BovineHD0400025073	BovineHD0400025078	7	1	Unique	0		0		0		1
710	chr4	90693544	90705987	12444	loss	BovineHD0400025142	BovineHD0400025146	6	37	0.0587302	0		0		0		37
711	chr4	90891236	90921256	30021	loss	BovineHD0400025179	BovineHD0400025192	14	3	0.0047619	0		0		0		3
712	chr4	91095329	91100035	4707	loss	BovineHD0400025236	BovineHD0400025239	4	13	0.0206349	0		0		0		13
713	chr4	91199290	91203405	4116	loss	BovineHD0400025277	BovineHD0400025279	3	2	Multiple	0		0		0		2
714	chr4	92050389	92056593	6205	gain	BovineHD0400025578	BovineHD0400025581	5	5	0.00793651	1	NM_001206117 GRM8 glutamate receptor, metabotropic 8	3	NM_000845 GRM8 glutamate receptor, metabotropic 8;NM_001127323 GRM8 glutamate receptor, metabotropic 8;NR_028041 GRM8 glutamate receptor, metabotropic 8	0		5
715	chr4	92426858	92457500	30643	gain	BovineHD0400025768	BovineHD0400025775	8	16	0.0253968	1	NM_001205671 ZNF800 zinc finger protein 800	1	NM_176814 ZNF800 zinc finger protein 800	1	ENSBTAG00000020004 ENSBTAT00000026641	16
716	chr4	92509773	92518922	9150	both	BovineHD0400025786	BTB-00202224	4	11	0.0174603	0		0		0		11
717	chr4	95815632	95827113	11482	loss	BovineHD0400026681	BovineHD0400026684	4	17	0.0269841	1	NM_001097999 MKLN1 muskelin 1, intracellular mediator containing kelch motifs	2	NM_001145354 MKLN1 muskelin 1, intracellular mediator containing kelch motifs;NM_013255 MKLN1 muskelin 1, intracellular mediator containing kelch motifs	1	ENSBTAG00000010437 ENSBTAT00000013788	17
718	chr4	96788555	96804757	16203	loss	BovineHD0400027033	BovineHD0400027037	3	3	0.0047619	1	NM_001191504 PLXNA4 plexin A4	3	NM_020911 PLXNA4 plexin A4;NM_025179 PLXNA2 plexin A2;NM_032242 PLXNA1 plexin A1	1	ENSBTAG00000014543 ENSBTAT00000019327	3
719	chr4	97978072	98078666	100595	loss	BovineHD0400027414	BovineHD0400027438	28	1	Unique	2	NM_001102207 EXOC4 exocyst complex component 4;NR_030878 MIR2423 microRNA mir-2423	2	NM_001037126 EXOC4 exocyst complex component 4;NM_021807 EXOC4 exocyst complex component 4	1	ENSBTAG00000014112 ENSBTAT00000018759	1
720	chr4	99786907	99905388	118482	both	BovineHD0400027929	BovineHD0400027967	14	34	0.0539683	1	NM_001075657 LOC514257 uncharacterized LOC514257	0		2	ENSBTAG00000031548 ENSBTAT00000044723;ENSBTAG00000047605 ENSBTAT00000054744	34
721	chr4	100154957	100173354	18398	gain	BovineHD0400028028	BovineHD0400028033	6	3	0.0047619	0		1	NM_022444 SLC13A1 solute carrier family 13 (sodium/sulfate symporters), member 1	0		3
722	chr4	100482810	100500878	18069	loss	BovineHD0400028129	BovineHD0400028131	5	1	Unique	0		0		0		1
723	chr4	100562856	100570053	7198	loss	BovineHD0400028150	BovineHD0400028156	6	13	0.0206349	1	NM_203362 MTPN myotrophin	2	NM_001128619 LUZP6 leucine zipper protein 6;NM_145808 MTPN myotrophin	1	ENSBTAG00000007806 ENSBTAT00000010269	13
724	chr4	100978370	100980033	1664	gain	BovineHD0400028313	BovineHD0400028315	3	3	0.0047619	0		0		0		3
725	chr4	102781604	102811750	30147	gain	BovineHD0400028944	BovineHD0400028948	3	1	Unique	0		0		0		1
726	chr4	103099647	103116301	16655	loss	BovineHD0400029002	BovineHD0400029008	8	6	0.00952381	1	NM_001192500 SVOPL SVOP-like	2	NM_001139456 SVOPL SVOP-like;NM_174959 SVOPL SVOP-like	1	ENSBTAG00000031265 ENSBTAT00000044282	6
727	chr4	105924787	106144801	220015	both	BovineHD0400029921	BovineHD0400030011	82	191	0.303175	1	NM_001206203 CLEC5A C-type lectin domain family 5, member A	4	NM_001001656 OR9A4 olfactory receptor, family 9, subfamily A, member 4;NM_004668 MGAM maltase-glucoamylase (alpha-glucosidase);NM_013252 CLEC5A C-type lectin domain family 5, member A;NM_176817 TAS2R38 taste receptor, type 2, member 38	6	ENSBTAG00000003664 ENSBTAT00000004771;ENSBTAG00000015137 ENSBTAT00000020136;ENSBTAG00000020453 ENSBTAT00000027255;ENSBTAG00000024065 ENSBTAT00000033179;ENSBTAG00000027341 ENSBTAT00000039211;ENSBTAG00000046152 ENSBTAT00000065670	292
728	chr4	106387921	106404042	16122	both	BovineHD0400030135	ARS-BFGL-NGS-104647	12	17	0.0269841	0		0		1	ENSBTAG00000024245 ENSBTAT00000033479	17
729	chr4	106417821	106545051	127231	both	BovineHD0400030154	BovineHD0400030195	9	38	0.0603175	0		0		27	ENSBTAG00000031232 ENSBTAT00000065452;ENSBTAG00000031234 ENSBTAT00000054445;ENSBTAG00000038307 ENSBTAT00000052905;ENSBTAG00000038385 ENSBTAT00000056089;ENSBTAG00000038690 ENSBTAT00000053610;ENSBTAG00000038934 ENSBTAT00000053230;ENSBTAG00000038943 ENSBTAT00000053520;ENSBTAG00000038960 ENSBTAT00000055640;ENSBTAG00000039093 ENSBTAT00000052682;ENSBTAG00000039956 ENSBTAT00000052434;ENSBTAG00000040281 …	38
730	chr4	106633751	106791813	158063	both	ARS-BFGL-NGS-54107	BovineHD0400030325	10	26	0.0412698	1	NM_001080904 LOC509513 uncharacterized LOC509513	0		2	ENSBTAG00000031216 ENSBTAT00000038869;ENSBTAG00000038605 ENSBTAT00000053668	26
731	chr4	106856070	106861448	5379	loss	BovineHD0400030366	BovineHD0400030371	4	1	Unique	1	NM_001080904 LOC509513 uncharacterized LOC509513	0		1	ENSBTAG00000027204 ENSBTAT00000053883 ENSBTAT00000053833 ENSBTAT00000063741	1
732	chr4	106915479	106920684	5206	gain	BovineHD0400030393	BovineHD0400030397	3	1	Unique	0		0		1	ENSBTAG00000027204 ENSBTAT00000053883 ENSBTAT00000053833 ENSBTAT00000063741	1
733	chr4	107203096	107253901	50806	gain	BovineHD0400036255	ARS-BFGL-NGS-100841	12	32	0.0507937	0		3	NM_001001658 OR9A2 olfactory receptor, family 9, subfamily A, member 2;NM_001001667 OR6V1 olfactory receptor, family 6, subfamily V, member 1;NR_002140 OR6W1P olfactory receptor, family 6, subfamily W, member 1 pseudogene	2	ENSBTAG00000024231 ENSBTAT00000053265;ENSBTAG00000037918 ENSBTAT00000033455	32
734	chr4	108056436	108096853	40418	loss	BovineHD0400030819	BovineHD0400030832	15	2	Multiple	0		6	NM_001001802 OR2A42 olfactory receptor, family 2, subfamily A, member 42;NM_001004135 OR2A12 olfactory receptor, family 2, subfamily A, member 12;NM_001004488 OR2A25 olfactory receptor, family 2, subfamily A, member 25;NM_001005287 OR2A1 olfactory receptor, family 2, subfamily A, member 1;NR_002157 OR2A9P olfactory receptor, family 2, subfamily A, member 9 pseudogene;NR_002158 OR2A20P olfactory r…	1	ENSBTAG00000038201 ENSBTAT00000055484	2
735	chr4	108104761	108125448	20688	gain	BovineHD0400030837	BovineHD0400030842	7	10	0.015873	0		5	NM_001001802 OR2A42 olfactory receptor, family 2, subfamily A, member 42;NM_001004488 OR2A25 olfactory receptor, family 2, subfamily A, member 25;NM_001005287 OR2A1 olfactory receptor, family 2, subfamily A, member 1;NR_002157 OR2A9P olfactory receptor, family 2, subfamily A, member 9 pseudogene;NR_002158 OR2A20P olfactory receptor, family 2, subfamily A, member 20 pseudogene	1	ENSBTAG00000013673 ENSBTAT00000010658	10
736	chr4	108136944	108171759	34816	both	BovineHD0400030846	BovineHD0400030856	12	81	0.128571	0		6	NM_001001802 OR2A42 olfactory receptor, family 2, subfamily A, member 42;NM_001004488 OR2A25 olfactory receptor, family 2, subfamily A, member 25;NM_001005287 OR2A1 olfactory receptor, family 2, subfamily A, member 1;NM_001005480 OR2A2 olfactory receptor, family 2, subfamily A, member 2;NR_002157 OR2A9P olfactory receptor, family 2, subfamily A, member 9 pseudogene;NR_002158 OR2A20P olfactory rec…	1	ENSBTAG00000039005 ENSBTAT00000053915	82
737	chr4	108216251	108273998	57748	both	BovineHD0400030868	BovineHD0400030878	10	50	0.0793651	0		5	NM_001001802 OR2A42 olfactory receptor, family 2, subfamily A, member 42;NM_001004488 OR2A25 olfactory receptor, family 2, subfamily A, member 25;NM_001005287 OR2A1 olfactory receptor, family 2, subfamily A, member 1;NR_002157 OR2A9P olfactory receptor, family 2, subfamily A, member 9 pseudogene;NR_002158 OR2A20P olfactory receptor, family 2, subfamily A, member 20 pseudogene	0		51
738	chr4	108286123	108298969	12847	gain	BovineHD0400030882	BovineHD0400030885	3	1	Unique	0		5	NM_001001802 OR2A42 olfactory receptor, family 2, subfamily A, member 42;NM_001004488 OR2A25 olfactory receptor, family 2, subfamily A, member 25;NM_001005287 OR2A1 olfactory receptor, family 2, subfamily A, member 1;NR_002157 OR2A9P olfactory receptor, family 2, subfamily A, member 9 pseudogene;NR_002158 OR2A20P olfactory receptor, family 2, subfamily A, member 20 pseudogene	0		1
739	chr4	108809767	108816146	6380	loss	BovineHD0400031076	BovineHD0400031078	3	1	Unique	1	NM_001080370 TPK1 thiamin pyrophosphokinase 1	2	NM_001042482 TPK1 thiamin pyrophosphokinase 1;NM_022445 TPK1 thiamin pyrophosphokinase 1	1	ENSBTAG00000017676 ENSBTAT00000023510 ENSBTAT00000044036	1
740	chr4	108992414	109051121	58708	loss	BovineHD0400031197	BovineHD0400031215	20	1	Unique	0		0		0		1
741	chr4	109085439	109098126	12688	gain	BovineHD0400031224	BovineHD0400031228	5	14	0.0222222	0		0		0		14
742	chr4	109149534	109177998	28465	loss	BovineHD0400031250	BovineHD0400031266	16	4	0.00634921	0		0		0		4
743	chr4	110411623	110425194	13572	gain	BovineHD0400031615	BovineHD0400031621	6	1	Unique	0		0		0		1
744	chr4	111029670	111031309	1640	loss	BovineHD0400031834	BovineHD0400031836	3	1	Unique	0		1	NM_014141 CNTNAP2 contactin associated protein-like 2	0		1
745	chr4	111485594	111503965	18372	loss	BovineHD0400031983	BovineHD0400031985	4	2	Multiple	0		1	NM_014141 CNTNAP2 contactin associated protein-like 2	0		2
746	chr4	112113561	112121521	7961	gain	Hapmap50184-BTA-101607	BovineHD0400032222	4	2	Multiple	0		1	NM_014141 CNTNAP2 contactin associated protein-like 2	0		2
747	chr4	112424283	112426902	2620	gain	BovineHD0400032363	BovineHD0400032365	3	19	0.0301587	0		1	NM_014141 CNTNAP2 contactin associated protein-like 2	1	ENSBTAG00000027832 ENSBTAT00000061048	19
748	chr4	113657341	113762447	105107	both	BovineHD0400032774	BovineHD0400032818	21	109	0.173016	1	NM_001034771 GIMAP7 GTPase, IMAP family member 7	2	NM_153236 GIMAP7 GTPase, IMAP family member 7;NM_175571 GIMAP8 GTPase, IMAP family member 8	2	ENSBTAG00000009850 ENSBTAT00000039003;ENSBTAG00000014402 ENSBTAT00000065457 ENSBTAT00000064120 ENSBTAT00000019150	122
749	chr4	113904484	113984759	80276	both	BovineHD0400032866	BovineHD0400032900	7	15	0.0238095	2	NM_001080257 GIMAP7 GTPase, IMAP family member 7;NM_001083677 GIMAP1 GTPase, IMAP family member 1	4	NM_001199577 GIMAP1-GIMAP5 GIMAP1-GIMAP5 readthrough;NM_018384 GIMAP5 GTPase, IMAP family member 5;NM_130759 GIMAP1 GTPase, IMAP family member 1;NM_153236 GIMAP7 GTPase, IMAP family member 7	2	ENSBTAG00000030940 ENSBTAT00000014926;ENSBTAG00000040331 ENSBTAT00000052584	15
750	chr4	114068320	114088489	20170	gain	BovineHD0400036286	BovineHD0400032943	5	3	0.0047619	1	NM_001105034 GIMAP7 GTPase, IMAP family member 7	1	NM_018384 GIMAP5 GTPase, IMAP family member 5	1	ENSBTAG00000008550 ENSBTAT00000043789	3
751	chr4	115493278	115498539	5262	loss	BovineHD0400033467	BovineHD0400033469	3	1	Unique	0		1	NM_170606 MLL3 myeloid/lymphoid or mixed-lineage leukemia 3	1	ENSBTAG00000024199 ENSBTAT00000028347	1
752	chr4	116660401	116700308	39908	gain	BovineHD0400033918	BovineHD0400033931	15	3	0.0047619	0		0		0		3
753	chr4	116962080	116963597	1518	gain	BovineHD0400034017	BovineHD0400034019	3	1	Unique	1	NM_174040 DPP6 dipeptidyl-peptidase 6	1	NM_001039350 DPP6 dipeptidyl-peptidase 6	0		1
754	chr4	118699467	118706252	6786	loss	BovineHD0400034788	BovineHD0400036302	3	1	Unique	0		0		0		1
755	chr4	118822765	118829592	6828	loss	BovineHD0400034816	BovineHD0400034818	3	5	0.00793651	0		0		0		5
756	chr4	118884897	118891222	6326	loss	BovineHD0400034829	BovineHD0400034833	5	4	0.00634921	0		0		0		4
757	chr4	120165395	120170605	5211	loss	BovineHD0400035185	BovineHD0400035187	3	1	Unique	1	NM_001192449 NCAPG2 non-SMC condensin II complex, subunit G2	1	NM_017760 NCAPG2 non-SMC condensin II complex, subunit G2	1	ENSBTAG00000016131 ENSBTAT00000021476	1
758	chr4	120336279	120348466	12188	loss	ARS-BFGL-NGS-77055	BovineHD0400035230	6	1	Unique	0		1	NM_018051 WDR60 WD repeat domain 60	1	ENSBTAG00000024157 ENSBTAT00000033340	1
759	chr4	120647354	120773181	125828	gain	BovineHD0400036309	BovineHD0400035321	6	14	0.0222222	0		0		0		14
760	chr5	5101	38502	33402	gain	BovineHD0500000001	BovineHD0500000008	7	2	Multiple	0		0		0		2
761	chr5	251403	270410	19008	gain	BovineHD0500000054	BovineHD0500035762	4	11	0.0174603	0		0		1	ENSBTAG00000037552 ENSBTAT00000046813	11
762	chr5	322834	339570	16737	loss	BovineHD0500000062	BovineHD0500035764	3	1	Unique	0		2	NM_052997 ANKRD30A ankyrin repeat domain 30A;NR_003291 ANKRD18DP ankyrin repeat domain 18D, pseudogene	1	ENSBTAG00000027770 ENSBTAT00000014687	1
763	chr5	375030	392471	17442	gain	BovineHD0500000070	BovineHD0500000075	5	1	Unique	0		0		0		1
764	chr5	468035	554291	86257	gain	BovineHD0500000085	BovineHD0500035769	17	2	Multiple	0		2	NM_017412 FZD3 frizzled family receptor 3;NM_145866 FZD3 frizzled family receptor 3	1	ENSBTAG00000045542 ENSBTAT00000063410	2
765	chr5	574390	580117	5728	gain	BovineHD0500000107	BovineHD0500000109	3	2	Multiple	0		0		0		2
766	chr5	614030	624291	10262	gain	BovineHD0500000116	BovineHD0500000119	5	2	Multiple	0		0		0		2
767	chr5	1499572	1506039	6468	gain	BovineHD0500000368	BovineHD0500000369	3	1	Unique	0		4	NM_001146213 TBC1D15 TBC1 domain family, member 15;NM_001146214 TBC1D15 TBC1 domain family, member 15;NM_022771 TBC1D15 TBC1 domain family, member 15;NR_027449 TBC1D15 TBC1 domain family, member 15	1	ENSBTAG00000012828 ENSBTAT00000030419	1
768	chr5	2423437	2431061	7625	loss	BovineHD0500000640	BovineHD0500000642	4	1	Unique	0		0		0		1
769	chr5	2947606	3804054	856449	both	BovineHD0500000760	BovineHD0500000957	208	7	0.0111111	0		0		0		7
770	chr5	3823446	3862743	39298	loss	Hapmap48402-BTA-60008	BovineHD0500000968	10	1	Unique	0		0		0		1
771	chr5	3877491	3887274	9784	loss	BovineHD0500000971	BovineHD0500000973	3	1	Unique	0		0		0		1
772	chr5	4114512	4129355	14844	both	BovineHD0500001033	BovineHD0500001037	4	5	0.00793651	0		0		0		5
773	chr5	4182364	4189797	7434	gain	BovineHD0500001059	BovineHD0500001061	3	1	Unique	0		0		0		1
774	chr5	4267929	4291469	23541	gain	BovineHD4100003379	BovineHD0500001083	9	2	Multiple	0		0		0		2
775	chr5	4292464	4320344	27881	gain	BovineHD0500001084	BovineHD0500001093	10	1	Unique	0		0		0		1
776	chr5	4321454	4343117	21664	gain	BovineHD0500001094	BovineHD0500001104	12	2	Multiple	0		0		0		2
777	chr5	4345918	4487362	141445	gain	BovineHD0500001105	BovineHD0500001169	68	2	Multiple	0		3	NM_139136 KCNC2 potassium voltage-gated channel, Shaw-related subfamily, member 2;NM_139137 KCNC2 potassium voltage-gated channel, Shaw-related subfamily, member 2;NM_153748 KCNC2 potassium voltage-gated channel, Shaw-related subfamily, member 2	0		2
778	chr5	4488686	4587298	98613	both	BovineHD0500001170	BovineHD0500001196	31	42	0.0666667	0		3	NM_139136 KCNC2 potassium voltage-gated channel, Shaw-related subfamily, member 2;NM_139137 KCNC2 potassium voltage-gated channel, Shaw-related subfamily, member 2;NM_153748 KCNC2 potassium voltage-gated channel, Shaw-related subfamily, member 2	0		42
779	chr5	4599596	4667303	67708	gain	BovineHD0500001198	BovineHD0500035365	28	2	Multiple	0		3	NM_139136 KCNC2 potassium voltage-gated channel, Shaw-related subfamily, member 2;NM_139137 KCNC2 potassium voltage-gated channel, Shaw-related subfamily, member 2;NM_153748 KCNC2 potassium voltage-gated channel, Shaw-related subfamily, member 2	0		2
780	chr5	4674939	4686943	12005	gain	BovineHD0500001224	BovineHD0500001228	6	2	Multiple	0		3	NM_139136 KCNC2 potassium voltage-gated channel, Shaw-related subfamily, member 2;NM_139137 KCNC2 potassium voltage-gated channel, Shaw-related subfamily, member 2;NM_153748 KCNC2 potassium voltage-gated channel, Shaw-related subfamily, member 2	0		2
781	chr5	5006099	5012505	6407	loss	BovineHD0500001312	ARS-BFGL-NGS-2956	4	2	Multiple	1	NM_001076984 GLIPR1 GLI pathogenesis-related 1	1	NM_006851 GLIPR1 GLI pathogenesis-related 1	1	ENSBTAG00000011590 ENSBTAT00000015396	2
782	chr5	5044250	5055863	11614	loss	BovineHD0500001327	BovineHD0500001330	5	1	Unique	0		0		0		1
783	chr5	5626620	5638151	11532	loss	BovineHD0500001507	BovineHD0500001512	5	22	0.0349206	0		0		0		22
784	chr5	5722965	5736669	13705	loss	BovineHD0500001535	BovineHD0500001542	7	2	Multiple	0		0		0		2
785	chr5	7924892	7928480	3589	loss	BTB-01359812	BovineHD0500002251	3	1	Unique	0		0		0		1
786	chr5	8270443	8274261	3819	gain	BovineHD0500002355	BovineHD0500002358	4	9	0.0142857	0		0		0		9
787	chr5	9493788	9509707	15920	loss	BovineHD0500002701	BovineHD0500002706	6	2	Multiple	1	NM_001102217 PPP1R12A protein phosphatase 1, regulatory subunit 12A	6	NM_001143885 PPP1R12A protein phosphatase 1, regulatory subunit 12A;NM_001167857 PPP1R12B protein phosphatase 1, regulatory subunit 12B;NM_001167858 PPP1R12B protein phosphatase 1, regulatory subunit 12B;NM_001244990 PPP1R12A protein phosphatase 1, regulatory subunit 12A;NM_001244992 PPP1R12A protein phosphatase 1, regulatory subunit 12A;NM_002480 PPP1R12A protein phosphatase 1, regulatory subuni…	1	ENSBTAG00000014609 ENSBTAT00000061600 ENSBTAT00000019454	2
788	chr5	9762365	9933020	170656	gain	BovineHD0500002769	BovineHD0500002822	35	4	0.00634921	0		1	NM_173591 OTOGL otogelin-like	1	ENSBTAG00000011336 ENSBTAT00000048210 ENSBTAT00000048174	4
789	chr5	10066097	10072919	6823	loss	BTB-00221620	BovineHD0500002871	3	2	Multiple	1	NM_001192555 PTPRQ protein tyrosine phosphatase, receptor type, Q	1	NM_001145026 PTPRQ protein tyrosine phosphatase, receptor type, Q	1	ENSBTAG00000026977 ENSBTAT00000048152	2
790	chr5	11176710	11186491	9782	gain	BTB-00222540	BovineHD0500003281	3	1	Unique	0		7	NM_001220473 PPFIA2 protein tyrosine phosphatase, receptor type, f polypeptide (PTPRF), interacting protein (liprin), alpha 2;NM_001220474 PPFIA2 protein tyrosine phosphatase, receptor type, f polypeptide (PTPRF), interacting protein (liprin), alpha 2;NM_001220475 PPFIA2 protein tyrosine phosphatase, receptor type, f polypeptide (PTPRF), interacting protein (liprin), alpha 2;NM_001220476 PPFIA2 p…	0		1
791	chr5	11432152	11449134	16983	loss	BovineHD0500003396	BovineHD0500003398	4	4	0.00634921	0		0		0		4
792	chr5	11788905	11805989	17085	gain	BovineHD0500003480	BovineHD0500003487	9	3	0.0047619	0		0		0		3
793	chr5	12372065	12388528	16464	loss	BovineHD0500003652	BovineHD0500003657	6	3	0.0047619	0		1	NM_152588 TMTC2 transmembrane and tetratricopeptide repeat containing 2	0		3
794	chr5	12449814	12455234	5421	gain	BovineHD0500003695	BovineHD0500003699	5	1	Unique	0		1	NM_152588 TMTC2 transmembrane and tetratricopeptide repeat containing 2	0		1
795	chr5	13035547	13054388	18842	loss	BovineHD0500003914	BovineHD0500003921	8	9	0.0142857	0		0		0		9
796	chr5	13116564	13136068	19505	loss	BovineHD0500003943	BovineHD0500003956	15	1	Unique	0		0		0		1
797	chr5	13319441	13325522	6082	loss	BovineHD0500004018	BovineHD0500004020	3	1	Unique	0		0		0		1
798	chr5	13360325	13403654	43330	loss	BovineHD0500004038	BovineHD0500004051	15	1	Unique	0		0		0		1
799	chr5	13505687	13511550	5864	gain	BovineHD0500004073	BovineHD0500004078	6	2	Multiple	0		0		0		2
800	chr5	13628326	13636541	8216	loss	BovineHD0500004115	BovineHD0500004116	4	3	0.0047619	0		0		0		3
801	chr5	15471835	15486094	14260	gain	BovineHD0500004526	BovineHD0500004533	9	1	Unique	0		0		0		1
802	chr5	15832131	15838518	6388	loss	BovineHD0500004674	BovineHD0500004678	5	9	0.0142857	0		1	NM_013244 MGAT4C mannosyl (alpha-1,3-)-glycoprotein beta-1,4-N-acetylglucosaminyltransferase, isozyme C (putative)	0		9
803	chr5	17185011	17194627	9617	loss	BovineHD0500005017	BovineHD0500005019	3	7	0.0111111	0		0		0		7
804	chr5	17341803	17351999	10197	gain	BovineHD0500005089	BovineHD0500005093	5	2	Multiple	0		0		0		2
805	chr5	20856908	20870452	13545	gain	BovineHD0500006017	BovineHD0500006028	11	1	Unique	0		0		0		1
806	chr5	21005522	21009030	3509	gain	BovineHD0500006063	BovineHD0500006065	3	1	Unique	0		0		0		1
807	chr5	21608657	21637288	28632	gain	BovineHD0500006221	BovineHD0500006233	13	2	Multiple	0		0		0		2
808	chr5	22514133	22563988	49856	loss	BovineHD0500006524	BovineHD0500006529	6	121	0.192063	0		0		0		121
809	chr5	23334153	23345660	11508	gain	BovineHD0500006790	BovineHD0500006792	3	1	Unique	0		0		0		1
810	chr5	23744154	23756126	11973	loss	BovineHD0500006911	BovineHD0500006917	6	1	Unique	0		1	NM_003805 CRADD CASP2 and RIPK1 domain containing adaptor with death domain	0		1
811	chr5	23847307	23861315	14009	loss	BovineHD0500006942	ARS-BFGL-NGS-12640	4	1	Unique	0		0		0		1
812	chr5	26573570	26662152	88583	gain	BovineHD0500007735	BovineHD0500007761	29	1	Unique	1	NM_001192843 ATF7 activating transcription factor 7	5	NM_001130059 ATF7 activating transcription factor 7;NM_001130060 ATF7 activating transcription factor 7;NM_001206682 ATF7 activating transcription factor 7;NM_001206683 ATF7 activating transcription factor 7;NM_006856 ATF7 activating transcription factor 7	1	ENSBTAG00000005863 ENSBTAT00000007704	1
813	chr5	31682483	31690859	8377	loss	BovineHD0500009215	BovineHD0500009217	3	27	0.0428571	0		0		0		27
814	chr5	31896234	31918396	22163	loss	BovineHD0500009289	BovineHD0500009295	7	43	0.068254	0		0		1	ENSBTAG00000014748 ENSBTAT00000019623	43
815	chr5	34210571	34220929	10359	gain	BovineHD0500009932	Hapmap30868-BTA-158132	3	2	Multiple	0		0		0		2
816	chr5	34480376	34496348	15973	gain	BovineHD0500009972	BovineHD0500009976	5	2	Multiple	1	NM_001205567 SCAF11 SR-related CTD-associated factor 11	2	NM_004719 SCAF11 SR-related CTD-associated factor 11;NM_152641 ARID2 AT rich interactive domain 2 (ARID, RFX-like)	1	ENSBTAG00000011087 ENSBTAT00000014719	2
817	chr5	36297024	36299121	2098	loss	BovineHD0500010410	BovineHD0500010412	3	5	0.00793651	1	NM_001101233 TMEM117 transmembrane protein 117	1	NM_032256 TMEM117 transmembrane protein 117	1	ENSBTAG00000032148 ENSBTAT00000045612	5
818	chr5	38972778	38988272	15495	gain	BovineHD0500011167	BovineHD0500011170	3	1	Unique	0		0		0		1
819	chr5	39006663	39068045	61383	loss	BovineHD0500011181	BovineHD0500011194	14	5	0.00793651	0		0		0		5
820	chr5	40181727	40217046	35320	both	BovineHD0500011492	BovineHD0500011501	11	10	0.015873	1	NM_174280 CNTN1 contactin 1	2	NM_001843 CNTN1 contactin 1;NM_175038 CNTN1 contactin 1	1	ENSBTAG00000020679 ENSBTAT00000045515	10
821	chr5	40747327	40750505	3179	loss	BovineHD0500011659	BovineHD0500011662	3	8	0.0126984	1	NM_001206086 LRRK2 leucine-rich repeat kinase 2	1	NM_198578 LRRK2 leucine-rich repeat kinase 2	1	ENSBTAG00000016260 ENSBTAT00000061570	8
822	chr5	40820099	40854620	34522	both	BovineHD0500011679	BovineHD0500011690	13	2	Multiple	1	NM_001206086 LRRK2 leucine-rich repeat kinase 2	1	NM_198578 LRRK2 leucine-rich repeat kinase 2	1	ENSBTAG00000016260 ENSBTAT00000061570	2
823	chr5	41517287	41532096	14810	loss	BovineHD0500011845	BovineHD0500011850	8	11	0.0174603	1	NM_001192963 SLC2A13 solute carrier family 2 (facilitated glucose transporter), member 13	1	NM_052885 SLC2A13 solute carrier family 2 (facilitated glucose transporter), member 13	1	ENSBTAG00000043962 ENSBTAT00000061504	11
824	chr5	41573140	41583134	9995	loss	BovineHD0500011864	BovineHD0500011866	3	3	0.0047619	0		0		0		3
825	chr5	41721477	41764928	43452	both	BovineHD0500011901	BovineHD0500011908	8	36	0.0571429	0		1	NM_005164 ABCD2 ATP-binding cassette, sub-family D (ALD), member 2	1	ENSBTAG00000038043 ENSBTAT00000056538	36
826	chr5	41982095	41983818	1724	gain	BovineHD0500011994	BovineHD0500011996	3	6	0.00952381	1	NM_001206918 KIF21A kinesin family member 21A	4	NM_001173463 KIF21A kinesin family member 21A;NM_001173464 KIF21A kinesin family member 21A;NM_001173465 KIF21A kinesin family member 21A;NM_017641 KIF21A kinesin family member 21A	0		6
827	chr5	42341280	42369947	28668	loss	BovineHD0500012114	BovineHD0500012119	5	5	0.00793651	0		0		0		5
828	chr5	42577397	42593923	16527	loss	BovineHD0500012173	BovineHD0500012177	4	1	Unique	1	NM_001098085 CPNE8 copine VIII	1	NM_153634 CPNE8 copine VIII	1	ENSBTAG00000020914 ENSBTAT00000027861	1
829	chr5	42742341	42791450	49110	loss	BovineHD0500012211	BovineHD0500012226	18	1	Unique	0		0		0		1
830	chr5	43844097	43852761	8665	gain	BovineHD0500012566	Hapmap38177-BTA-73472	6	2	Multiple	1	NM_001102323 C5H12orf28 uncharacterized LOC781109	0		1	ENSBTAG00000014829 ENSBTAT00000019581	2
831	chr5	44425277	44505495	80219	both	BovineHD0500035926	BovineHD0500012777	13	38	0.0603175	1	NM_001080336 LOC781146 lysozyme	1	NM_000239 LYZ lysozyme	3	ENSBTAG00000000198 ENSBTAT00000000231;ENSBTAG00000022971 ENSBTAT00000031211;ENSBTAG00000039170 ENSBTAT00000056893	41
832	chr5	44521797	44541996	20200	gain	BovineHD0500012786	BovineHD0500012790	5	9	0.0142857	0		1	NM_000239 LYZ lysozyme	1	ENSBTAG00000020564 ENSBTAT00000055398 ENSBTAT00000052851	9
833	chr5	44647006	44663503	16498	loss	BovineHD0500012826	BovineHD0500012831	5	13	0.0206349	0		1	NM_000239 LYZ lysozyme	1	ENSBTAG00000026322 ENSBTAT00000017351	13
834	chr5	44818361	44836844	18484	loss	BovineHD0500012864	BovineHD0500012872	9	3	0.0047619	0		1	NR_039674 MIR548AJ2 microRNA 548aj-2	0		3
835	chr5	44906841	44939428	32588	loss	BovineHD0500012906	BovineHD0500012917	12	1	Unique	0		1	NR_039674 MIR548AJ2 microRNA 548aj-2	0		1
836	chr5	45365062	45368209	3148	gain	BovineHD0500013058	BovineHD0500013061	4	2	Multiple	1	NM_175824 RAP1B RAP1B, member of RAS oncogene family	6	NM_001010942 RAP1B RAP1B, member of RAS oncogene family;NM_001251917 RAP1B RAP1B, member of RAS oncogene family;NM_001251918 RAP1B RAP1B, member of RAS oncogene family;NM_001251921 RAP1B RAP1B, member of RAS oncogene family;NM_001251922 RAP1B RAP1B, member of RAS oncogene family;NM_015646 RAP1B RAP1B, member of RAS oncogene family	1	ENSBTAG00000008967 ENSBTAT00000011803	2
837	chr5	49247629	49260811	13183	both	BovineHD0500014187	BovineHD0500014191	5	40	0.0634921	0		2	NM_001006610 SIAH1 seven in absentia homolog 1 (Drosophila);NM_003031 SIAH1 seven in absentia homolog 1 (Drosophila)	2	ENSBTAG00000000237 ENSBTAT00000000291;ENSBTAG00000011352 ENSBTAT00000015086	40
838	chr5	49549906	49587539	37634	loss	BovineHD0500014244	BovineHD0500014255	15	1	Unique	1	NM_001206076 XPOT exportin, tRNA (nuclear export receptor for tRNAs)	1	NM_007235 XPOT exportin, tRNA (nuclear export receptor for tRNAs)	1	ENSBTAG00000026962 ENSBTAT00000038585	1
839	chr5	49997535	49999826	2292	loss	BovineHD0500014390	BTA-95484-no-rs	3	3	0.0047619	1	NM_001205668 SRGAP1 SLIT-ROBO Rho GTPase activating protein 1	1	NM_020762 SRGAP1 SLIT-ROBO Rho GTPase activating protein 1	0		3
840	chr5	50314511	50348439	33929	loss	BovineHD0500014468	BovineHD0500014479	13	119	0.188889	0		0		0		135
841	chr5	51958548	51967497	8950	loss	BovineHD0500014944	ARS-BFGL-NGS-116994	3	4	0.00634921	0		1	NM_178539 FAM19A2 family with sequence similarity 19 (chemokine (C-C motif)-like), member A2	0		4
842	chr5	53108521	53111306	2786	loss	BovineHD0500015206	BovineHD0500015208	3	2	Multiple	0		0		0		2
843	chr5	53302277	53305263	2987	gain	BovineHD0500015244	BovineHD0500015246	3	4	0.00634921	0		0		0		4
844	chr5	54732891	54740971	8081	gain	BovineHD0500015611	BovineHD0500015614	4	1	Unique	0		0		0		1
845	chr5	55074057	55083679	9623	loss	BovineHD0500015701	Hapmap38648-BTA-101665	4	2	Multiple	0		0		0		2
846	chr5	55135352	55176436	41085	loss	BovineHD0500015712	BovineHD0500015722	10	6	0.00952381	0		0		0		6
847	chr5	56371072	56462859	91788	loss	BovineHD0500016019	BovineHD0500016037	19	2	Multiple	1	NM_001078034 R3HDM2 R3H domain containing 2	0		0		2
848	chr5	57971101	57977594	6494	loss	BovineHD0500016361	ARS-BFGL-NGS-103394	3	2	Multiple	0		0		0		2
849	chr5	57985850	58293514	307665	both	BovineHD0500016365	BovineHD0500016429	42	135	0.214286	0		2	NM_001005494 OR6C4 olfactory receptor, family 6, subfamily C, member 4;NM_054105 OR6C2 olfactory receptor, family 6, subfamily C, member 2	8	ENSBTAG00000018506 ENSBTAT00000024634;ENSBTAG00000021122 ENSBTAT00000028146;ENSBTAG00000037758 ENSBTAT00000050476;ENSBTAG00000037842 ENSBTAT00000054242;ENSBTAG00000047733 ENSBTAT00000055881;ENSBTAG00000047920 ENSBTAT00000065324;ENSBTAG00000047931 ENSBTAT00000065368;ENSBTAG00000047980 ENSBTAT00000063382	198
850	chr5	58386640	58441130	54491	both	BovineHD0500016450	BovineHD0500016460	11	159	0.252381	0		2	NM_001005518 OR6C65 olfactory receptor, family 6, subfamily C, member 65;NM_054105 OR6C2 olfactory receptor, family 6, subfamily C, member 2	1	ENSBTAG00000047825 ENSBTAT00000064619	159
851	chr5	58529762	58537795	8034	loss	BovineHD0500016497	BovineHD0500016502	6	5	0.00793651	0		3	NM_001005487 OR13G1 olfactory receptor, family 13, subfamily G, member 1;NM_001005518 OR6C65 olfactory receptor, family 6, subfamily C, member 65;NM_054105 OR6C2 olfactory receptor, family 6, subfamily C, member 2	0		5
852	chr5	58705671	59627471	921801	both	BovineHD0500016537	BovineHD0500016691	127	520	0.825397	0		10	NM_001005182 OR6C1 olfactory receptor, family 6, subfamily C, member 1;NM_001005183 OR6C76 olfactory receptor, family 6, subfamily C, member 76;NM_001005490 OR6C74 olfactory receptor, family 6, subfamily C, member 74;NM_001005493 OR6C6 olfactory receptor, family 6, subfamily C, member 6;NM_001005497 OR6C75 olfactory receptor, family 6, subfamily C, member 75;NM_001005499 OR6C70 olfactory receptor…	23	ENSBTAG00000002913 ENSBTAT00000003781;ENSBTAG00000006313 ENSBTAT00000008284;ENSBTAG00000024607 ENSBTAT00000001478;ENSBTAG00000024691 ENSBTAT00000015822;ENSBTAG00000026030 ENSBTAT00000056424;ENSBTAG00000026078 ENSBTAT00000027976;ENSBTAG00000031097 ENSBTAT00000008283;ENSBTAG00000031099 ENSBTAT00000044016;ENSBTAG00000031111 ENSBTAT00000044037 ENSBTAT00000015060;ENSBTAG00000038521 ENSBTAT00000056321;…	770
853	chr5	59636492	59681315	44824	gain	BovineHD0500016692	BovineHD0500036014	11	1	Unique	0		1	NM_001005280 OR10A7 olfactory receptor, family 10, subfamily A, member 7	3	ENSBTAG00000039756 ENSBTAT00000052282;ENSBTAG00000047619 ENSBTAT00000065497;ENSBTAG00000047967 ENSBTAT00000066347	1
854	chr5	59871702	59905836	34135	loss	BovineHD0500016773	BovineHD0500016776	4	14	0.0222222	0		0		1	ENSBTAG00000045722 ENSBTAT00000053805	14
855	chr5	59992319	60014801	22483	gain	BovineHD0500036016	BovineHD0500036018	6	3	0.0047619	0		1	NM_001005243 OR9K2 olfactory receptor, family 9, subfamily K, member 2	1	ENSBTAG00000046317 ENSBTAT00000065597	3
856	chr5	61411654	61414635	2982	loss	BovineHD0500017208	BovineHD0500017211	4	1	Unique	0		0		0		1
857	chr5	61789888	61827732	37845	loss	BovineHD0500017311	BovineHD0500017324	14	2	Multiple	0		0		0		2
858	chr5	63426863	63433183	6321	gain	BovineHD0500017729	BovineHD0500017731	3	9	0.0142857	1	NM_001102291 ANKS1B ankyrin repeat and sterile alpha motif domain containing 1B	8	NM_001204066 ANKS1B ankyrin repeat and sterile alpha motif domain containing 1B;NM_001204067 ANKS1B ankyrin repeat and sterile alpha motif domain containing 1B;NM_001204068 ANKS1B ankyrin repeat and sterile alpha motif domain containing 1B;NM_001204069 ANKS1B ankyrin repeat and sterile alpha motif domain containing 1B;NM_001204070 ANKS1B ankyrin repeat and sterile alpha motif domain containing 1B…	1	ENSBTAG00000030994 ENSBTAT00000056361 ENSBTAT00000043868	9
859	chr5	63977747	63983082	5336	gain	BovineHD0500017913	Hapmap49515-BTA-18233	3	1	Unique	0		1	NM_152788 ANKS1B ankyrin repeat and sterile alpha motif domain containing 1B	0		1
860	chr5	65024099	65030645	6547	loss	BovineHD0500018189	BovineHD0500018192	4	1	Unique	1	NM_001102050 ANO4 anoctamin 4	1	NM_178826 ANO4 anoctamin 4	1	ENSBTAG00000004145 ENSBTAT00000005430	1
861	chr5	66938345	66946246	7902	loss	BovineHD0500018723	BovineHD0500018724	3	4	0.00634921	0		0		0		4
862	chr5	68133443	68171952	38510	gain	BovineHD0500019057	BovineHD0500019070	14	1	Unique	0		0		0		1
863	chr5	68905631	68946279	40649	gain	BovineHD0500019340	Hapmap27802-BTA-49707	12	1	Unique	1	NM_001191391 ALDH1L2 aldehyde dehydrogenase 1 family, member L2	2	NM_001034173 ALDH1L2 aldehyde dehydrogenase 1 family, member L2;NR_027752 ALDH1L2 aldehyde dehydrogenase 1 family, member L2	1	ENSBTAG00000006326 ENSBTAT00000008298	1
864	chr5	68967048	68976336	9289	both	BovineHD0500019354	BovineHD0500019356	3	5	0.00793651	0		0		0		5
865	chr5	72064878	72162056	97179	gain	BovineHD0500020289	BovineHD0500020327	40	1	Unique	2	NM_001046584 MGC137014 protein HP-20 homolog;NM_001205588 LARGE like-glycosyltransferase	2	NM_004737 LARGE like-glycosyltransferase;NM_133642 LARGE like-glycosyltransferase	2	ENSBTAG00000021953 ENSBTAT00000029269;ENSBTAG00000026666 ENSBTAT00000038015	1
866	chr5	73185738	73190311	4574	loss	BovineHD0500020761	BovineHD0500020763	4	44	0.0698413	0		0		0		44
867	chr5	74079827	74085915	6089	gain	BovineHD0500021086	BovineHD0500021092	7	2	Multiple	0		0		0		2
868	chr5	74864558	74891556	26999	gain	BovineHD0500021275	BovineHD0500021280	7	15	0.0238095	0		9	NM_001136540 APOL1 apolipoprotein L, 1;NM_030882 APOL2 apolipoprotein L, 2;NM_145637 APOL2 apolipoprotein L, 2;NM_145640 APOL3 apolipoprotein L, 3;NM_145641 APOL3 apolipoprotein L, 3;NM_145642 APOL3 apolipoprotein L, 3;NR_027833 APOL3 apolipoprotein L, 3;NR_027834 APOL3 apolipoprotein L, 3;NR_027835 APOL3 apolipoprotein L, 3	1	ENSBTAG00000039524 ENSBTAT00000017482	15
869	chr5	74939227	75060837	121611	gain	BovineHD0500021293	BovineHD0500021325	25	11	0.0174603	3	NM_001100297 APOL3 apolipoprotein L, 3;NM_001100333 LOC510193 apolipoprotein L, 3-like;NM_001100351 APOL3 apolipoprotein L, 3	13	NM_001130042 CRYZ crystallin, zeta (quinone reductase);NM_001130043 CRYZ crystallin, zeta (quinone reductase);NM_001134759 CRYZ crystallin, zeta (quinone reductase);NM_001136540 APOL1 apolipoprotein L, 1;NM_001889 CRYZ crystallin, zeta (quinone reductase);NM_030882 APOL2 apolipoprotein L, 2;NM_145637 APOL2 apolipoprotein L, 2;NM_145640 APOL3 apolipoprotein L, 3;NM_145641 APOL3 apolipoprotein L, 3…	4	ENSBTAG00000000667 ENSBTAT00000000878;ENSBTAG00000012192 ENSBTAT00000016190 ENSBTAT00000064515;ENSBTAG00000038652 ENSBTAT00000054074;ENSBTAG00000040244 ENSBTAT00000044682	13
870	chr5	75542150	75566931	24782	gain	BovineHD0500021515	BovineHD0500021525	11	1	Unique	1	NM_001076114 PVALB parvalbumin	1	NM_002854 PVALB parvalbumin	1	ENSBTAG00000019159 ENSBTAT00000025499	1
871	chr5	76314100	76392366	78267	gain	BovineHD0500021783	BovineHD0500021803	24	1	Unique	1	NM_001017940 USP18 ubiquitin specific peptidase 18	1	NM_017414 USP18 ubiquitin specific peptidase 18	1	ENSBTAG00000016661 ENSBTAT00000053400 ENSBTAT00000022157	1
872	chr5	76559524	76589620	30097	loss	BovineHD0500021843	BovineHD0500021846	5	1	Unique	0		0		0		1
873	chr5	76599679	76758621	158943	both	BTB-01947877	BovineHD0500021862	21	16	0.0253968	1	NM_001192912 SYT10 synaptotagmin X	1	NM_198992 SYT10 synaptotagmin X	1	ENSBTAG00000000606 ENSBTAT00000000798	16
874	chr5	79770759	79778957	8199	loss	ARS-BFGL-NGS-19985	BovineHD0500022595	3	2	Multiple	0		1	NM_002883 RANGAP1 Ran GTPase activating protein 1	0		2
875	chr5	79874371	79906442	32072	loss	BovineHD0500022635	BovineHD4100003881	7	1	Unique	0		1	NM_001193451 TMTC1 transmembrane and tetratricopeptide repeat containing 1	0		1
876	chr5	79941263	79954124	12862	loss	BovineHD0500022647	Hapmap50921-BTA-24204	5	58	0.0920635	0		1	NM_001193451 TMTC1 transmembrane and tetratricopeptide repeat containing 1	0		58
877	chr5	80888454	80903363	14910	loss	BovineHD0500022899	BovineHD0500022901	3	1	Unique	0		1	NR_030385 MIR548D2 microRNA 548d-2	0		1
878	chr5	81367641	81379017	11377	loss	BovineHD0500023026	Hapmap42855-BTA-16144	4	1	Unique	0		0		0		1
879	chr5	81711454	81724188	12735	both	BovineHD0500023107	BovineHD0500023110	3	14	0.0222222	1	NM_001193032 CCDC91 coiled-coil domain containing 91	1	NM_018318 CCDC91 coiled-coil domain containing 91	1	ENSBTAG00000012448 ENSBTAT00000016518	14
880	chr5	83602670	83615323	12654	loss	BovineHD0500023666	BovineHD0500023669	4	15	0.0238095	1	NM_174369 ITPR2 inositol 1,4,5-trisphosphate receptor, type 2	1	NM_002223 ITPR2 inositol 1,4,5-trisphosphate receptor, type 2	1	ENSBTAG00000002313 ENSBTAT00000002982	15
881	chr5	85196236	85202253	6018	loss	BovineHD0500024101	BovineHD0500036116	3	3	0.0047619	1	NM_001110001 KRAS v-Ki-ras2 Kirsten rat sarcoma viral oncogene homolog	2	NM_004985 KRAS v-Ki-ras2 Kirsten rat sarcoma viral oncogene homolog;NM_033360 KRAS v-Ki-ras2 Kirsten rat sarcoma viral oncogene homolog	1	ENSBTAG00000009778 ENSBTAT00000043161	3
882	chr5	85710602	85712516	1915	loss	BovineHD0500024270	BovineHD0500024272	3	10	0.015873	0		0		0		10
883	chr5	87435508	87469839	34332	loss	BovineHD0500024796	BovineHD0500024808	13	2	Multiple	0		0		0		2
884	chr5	87553280	87559310	6031	loss	BovineHD0500024834	BovineHD0500024837	4	2	Multiple	0		0		0		2
885	chr5	89575833	89577321	1489	loss	BovineHD0500025439	BovineHD0500025441	3	3	0.0047619	0		2	NM_000921 PDE3A phosphodiesterase 3A, cGMP-inhibited;NM_001244683 PDE3A phosphodiesterase 3A, cGMP-inhibited	1	ENSBTAG00000017260 ENSBTAT00000022940	3
886	chr5	91043234	91053270	10037	both	BovineHD0500025833	BovineHD0500025840	8	8	0.0126984	0		2	NM_001143821 PLEKHA5 pleckstrin homology domain containing, family A member 5;NM_019012 PLEKHA5 pleckstrin homology domain containing, family A member 5	1	ENSBTAG00000017571 ENSBTAT00000023359	8
887	chr5	91465793	91467698	1906	loss	BovineHD0500025974	BovineHD0500025977	4	1	Unique	0		0		0		1
888	chr5	92425345	92441503	16159	gain	BovineHD0500026232	BovineHD0500026236	4	1	Unique	1	NM_001105472 RERGL RERG/RAS-like	1	NM_024730 RERGL RERG/RAS-like	1	ENSBTAG00000030493 ENSBTAT00000043032	1
889	chr5	92771893	92778823	6931	gain	BovineHD0500026343	BovineHD0500026345	3	1	Unique	0		0		0		1
890	chr5	93057594	93093486	35893	loss	BovineHD0500026421	Hapmap29299-BTA-100895	6	1	Unique	0		0		0		1
891	chr5	93601025	93611357	10333	loss	BovineHD0500026567	BovineHD0500026569	3	3	0.0047619	0		0		0		3
892	chr5	93943148	93944861	1714	gain	BovineHD0500026659	BovineHD0500026661	3	2	Multiple	0		0		1	ENSBTAG00000008541 ENSBTAT00000011257	2
893	chr5	93953156	93956886	3731	loss	BovineHD0500026667	BovineHD0500026670	4	5	0.00793651	0		0		0		5
894	chr5	94224197	94246350	22154	loss	BovineHD0500026762	BovineHD0500026768	7	3	0.0047619	0		0		0		3
895	chr5	95056492	95069789	13298	loss	BovineHD0500027000	BovineHD0500027008	9	24	0.0380952	0		0		0		24
896	chr5	95861355	95913926	52572	both	BovineHD0500027229	BovineHD0500027239	10	2	Multiple	1	NM_001102325 ATF7IP activating transcription factor 7 interacting protein	1	NM_018179 ATF7IP activating transcription factor 7 interacting protein	0		2
897	chr5	96004181	96033954	29774	loss	BovineHD0500027254	BovineHD0500027261	8	19	0.0301587	0		0		0		19
898	chr5	99542086	99641976	99891	both	BovineHD0500036171	BovineHD0500028497	14	55	0.0873016	0		2	NM_002260 KLRC2 killer cell lectin-like receptor subfamily C, member 2;NM_013431 KLRC4 killer cell lectin-like receptor subfamily C, member 4	1	ENSBTAG00000046268 ENSBTAT00000006472	60
899	chr5	99658641	99770471	111831	both	BovineHD0500036179	BovineHD0500028526	5	17	0.0269841	0		1	NM_002260 KLRC2 killer cell lectin-like receptor subfamily C, member 2	2	ENSBTAG00000014332 ENSBTAT00000039039 ENSBTAT00000056514;ENSBTAG00000033671 ENSBTAT00000055632	17
900	chr5	99812422	99850673	38252	both	BovineHD0500028536	BovineHD0500028550	4	92	0.146032	0		3	NM_002260 KLRC2 killer cell lectin-like receptor subfamily C, member 2;NM_002261 KLRC3 killer cell lectin-like receptor subfamily C, member 3;NM_007333 KLRC3 killer cell lectin-like receptor subfamily C, member 3	1	ENSBTAG00000045786 ENSBTAT00000031648	92
901	chr5	100078477	100091792	13316	gain	BovineHD0500028640	BovineHD0500028646	6	6	0.00952381	0		0		0		6
902	chr5	100390337	100411569	21233	loss	BovineHD4100003996	BovineHD0500028758	11	1	Unique	1	NM_001105345 CLEC12A C-type lectin domain family 12, member A	3	NM_001207010 CLEC12A C-type lectin domain family 12, member A;NM_138337 CLEC12A C-type lectin domain family 12, member A;NM_201623 CLEC12A C-type lectin domain family 12, member A	1	ENSBTAG00000012815 ENSBTAT00000017022	1
903	chr5	100490798	100528191	37394	gain	BovineHD0500028788	BovineHD0500028798	11	1	Unique	0		2	NM_001190765 KLRF2 killer cell lectin-like receptor subfamily F, member 2;NM_005127 CLEC2B C-type lectin domain family 2, member B	1	ENSBTAG00000046980 ENSBTAT00000064777	1
904	chr5	100581184	100642451	61268	gain	BovineHD0500028815	BovineHD0500028829	14	51	0.0809524	0		0		2	ENSBTAG00000006851 ENSBTAT00000008997 ENSBTAT00000065136;ENSBTAG00000012026 ENSBTAT00000009016	56
905	chr5	100665106	100705324	40219	gain	BovineHD0500028834	BovineHD0500028844	11	1	Unique	1	NM_001099120 KLRF1 killer cell lectin-like receptor subfamily F, member 1	1	NM_016523 KLRF1 killer cell lectin-like receptor subfamily F, member 1	1	ENSBTAG00000037534 ENSBTAT00000042955	1
906	chr5	100979457	101046300	66844	gain	BovineHD0500036207	BovineHD0500028913	5	1	Unique	0		1	NM_002258 KLRB1 killer cell lectin-like receptor subfamily B, member 1	0		1
907	chr5	102394624	102693737	299114	both	BovineHD0500029336	BovineHD0500029403	33	131	0.207937	0		2	NM_174941 CD163L1 CD163 molecule-like 1;NR_002934 LOC619207 scavenger receptor protein family member	2	ENSBTAG00000039380 ENSBTAT00000065821;ENSBTAG00000039817 ENSBTAT00000055624	165
908	chr5	103065866	103079608	13743	gain	BovineHD0500029525	BovineHD0500029528	3	2	Multiple	0		1	NR_002934 LOC619207 scavenger receptor protein family member	0		2
909	chr5	103122325	103454169	331845	both	BovineHD0500029544	BovineHD0500029587	21	325	0.515873	3	NM_001143742 WC1 WC1 isolate DV9;NM_001190424 WC1.3 WC1.3 molecule;NM_176651 CD163L1 CD163 molecule-like 1	4	NM_006710 COPS8 COP9 constitutive photomorphogenic homolog subunit 8 (Arabidopsis);NM_174941 CD163L1 CD163 molecule-like 1;NM_198189 COPS8 COP9 constitutive photomorphogenic homolog subunit 8 (Arabidopsis);NR_002934 LOC619207 scavenger receptor protein family member	3	ENSBTAG00000026531 ENSBTAT00000052415 ENSBTAT00000064798 ENSBTAT00000055996;ENSBTAG00000039256 ENSBTAT00000055707;ENSBTAG00000039470 ENSBTAT00000028127 ENSBTAT00000065731 ENSBTAT00000055884	392
910	chr5	103661361	103722388	61028	both	BovineHD0500029664	BovineHD0500029678	12	35	0.0555556	1	NM_001192155 C1RL complement component 1, r subcomponent-like	0		1	ENSBTAG00000037743 ENSBTAT00000055395	35
911	chr5	105408238	105416121	7884	gain	BovineHD4100004035	BovineHD0500030249	4	3	0.0047619	0		0		0		3
912	chr5	106381965	106442580	60616	gain	BovineHD0500030511	BovineHD0500030525	17	1	Unique	0		0		0		1
913	chr5	106936298	106938388	2091	loss	BovineHD0500030725	BovineHD0500030727	3	1	Unique	0		0		0		1
914	chr5	107238359	107259364	21006	gain	BovineHD0500030862	BovineHD0500030870	10	3	0.0047619	0		0		0		3
915	chr5	107361668	107371014	9347	loss	BovineHD0500030907	BovineHD0500030909	4	1	Unique	1	NM_001098992 TULP3 tubby like protein 3	0		1	ENSBTAG00000015879 ENSBTAT00000021105	1
916	chr5	108670948	108690396	19449	gain	BovineHD0500031303	BovineHD0500031309	8	1	Unique	0		0		0		1
917	chr5	109038149	109046196	8048	loss	BovineHD0500031404	BovineHD0500031406	3	15	0.0238095	0		25	NM_000069 CACNA1S calcium channel, voltage-dependent, L type, alpha 1S subunit;NM_000719 CACNA1C calcium channel, voltage-dependent, L type, alpha 1C subunit;NM_001129827 CACNA1C calcium channel, voltage-dependent, L type, alpha 1C subunit;NM_001129829 CACNA1C calcium channel, voltage-dependent, L type, alpha 1C subunit;NM_001129830 CACNA1C calcium channel, voltage-dependent, L type, alpha 1C sub…	0		15
918	chr5	110705344	110741419	36076	gain	BovineHD0500031938	BovineHD0500031957	21	2	Multiple	1	NM_001191338 DMC1 DMC1 dosage suppressor of mck1 homolog, meiosis-specific homologous recombination (yeast)	1	NM_007068 DMC1 DMC1 dosage suppressor of mck1 homolog, meiosis-specific homologous recombination (yeast)	1	ENSBTAG00000005936 ENSBTAT00000007794	2
919	chr5	111952209	111997116	44908	gain	BovineHD0500032362	BovineHD0500032372	12	2	Multiple	0		1	NM_001024843 TNRC6B trinucleotide repeat containing 6B	0		2
920	chr5	114722859	114885730	162872	gain	BovineHD0500033149	BovineHD0500033210	54	4	0.00634921	0		2	NM_001044370 MPPED1 metallophosphoesterase domain containing 1;NM_173050 SCUBE1 signal peptide, CUB domain, EGF-like 1	1	ENSBTAG00000011275 ENSBTAT00000037639	5
921	chr5	115034492	115062222	27731	both	BovineHD0500033263	BovineHD0500033275	11	25	0.0396825	0		3	NM_001177675 PNPLA5 patatin-like phospholipase domain containing 5;NM_025225 PNPLA3 patatin-like phospholipase domain containing 3;NM_138814 PNPLA5 patatin-like phospholipase domain containing 5	1	ENSBTAG00000045746 ENSBTAT00000066219	27
922	chr5	115181089	115212807	31719	both	BovineHD0500033335	BovineHD0500036283	5	2	Multiple	0		2	NM_022785 EFCAB6 EF-hand calcium binding domain 6;NM_198856 EFCAB6 EF-hand calcium binding domain 6	1	ENSBTAG00000030189 ENSBTAT00000061180 ENSBTAT00000042597 ENSBTAT00000010796	2
923	chr5	115452207	115458848	6642	gain	BovineHD0500033437	BovineHD0500033438	3	2	Multiple	0		0		0		2
924	chr5	115558730	115585450	26721	loss	BovineHD0500033495	BovineHD0500033508	14	3	0.0047619	2	NM_001083805 PARVG parvin, gamma;NM_001102299 PARVB parvin, beta	4	NM_001003828 PARVB parvin, beta;NM_001243385 PARVB parvin, beta;NM_001243386 PARVB parvin, beta;NM_013327 PARVB parvin, beta	2	ENSBTAG00000008057 ENSBTAT00000042594;ENSBTAG00000021978 ENSBTAT00000029307	3
925	chr5	115707755	115716208	8454	loss	BovineHD0500033536	BovineHD0500033542	8	1	Unique	0		0		0		1
926	chr5	117192530	117196868	4339	gain	BovineHD0500034047	BovineHD0500034050	5	1	Unique	1	NM_001034036 PPARA peroxisome proliferator-activated receptor alpha	5	NM_001001928 PPARA peroxisome proliferator-activated receptor alpha;NM_005036 PPARA peroxisome proliferator-activated receptor alpha;NM_005037 PPARG peroxisome proliferator-activated receptor gamma;NM_138712 PPARG peroxisome proliferator-activated receptor gamma;NR_027034 LOC150381 uncharacterized LOC150381	1	ENSBTAG00000008063 ENSBTAT00000010606	1
927	chr5	117278033	117648683	370651	both	BovineHD0500034076	BovineHD0500034163	50	578	0.91746	0		0		0		1055
928	chr5	117688762	117712518	23757	gain	BovineHD0500034177	BovineHD0500034182	6	8	0.0126984	1	NM_001101890 GTSE1 G-2 and S-phase expressed 1	2	NM_006071 PKDREJ polycystic kidney disease (polycystin) and REJ homolog (sperm receptor for egg jelly homolog, sea urchin);NM_016426 GTSE1 G-2 and S-phase expressed 1	2	ENSBTAG00000007102 ENSBTAT00000054392 ENSBTAT00000009339;ENSBTAG00000008066 ENSBTAT00000062977 ENSBTAT00000010610	8
929	chr5	118650313	118657667	7355	loss	BovineHD0500034510	BovineHD0500034513	4	2	Multiple	0		0		0		2
930	chr5	118836991	119083482	246492	gain	BovineHD0500034615	BovineHD0500034736	123	1	Unique	0		0		0		1
931	chr5	119239292	119261609	22318	loss	BovineHD0500034807	ARS-USMARC-Parent-DQ846688-rs29023691	13	2	Multiple	0		0		0		2
932	chr5	119318618	119333338	14721	loss	BovineHD0500034847	BovineHD0500034859	14	5	0.00793651	0		0		0		5
933	chr5	119566374	119612084	45711	loss	BovineHD0500034926	BovineHD0500034940	16	2	Multiple	1	NM_001077000 FAM19A5 family with sequence similarity 19 (chemokine (C-C motif)-like), member A5	2	NM_001082967 FAM19A5 family with sequence similarity 19 (chemokine (C-C motif)-like), member A5;NM_015381 FAM19A5 family with sequence similarity 19 (chemokine (C-C motif)-like), member A5	1	ENSBTAG00000022986 ENSBTAT00000031229	2
934	chr5	119632468	119636624	4157	loss	BovineHD0500034947	BovineHD4100004197	5	3	0.0047619	0		0		0		3
935	chr5	119716023	119729902	13880	loss	BovineHD0500034972	ARS-BFGL-NGS-100728	5	15	0.0238095	0		0		0		15
936	chr5	119886893	119976469	89577	loss	BovineHD0500035017	BovineHD0500035039	21	1	Unique	0		7	NM_001242898 PPP6R2 protein phosphatase 6, regulatory subunit 2;NM_001242899 PPP6R2 protein phosphatase 6, regulatory subunit 2;NM_001242900 PPP6R2 protein phosphatase 6, regulatory subunit 2;NM_002972 SBF1 SET binding factor 1;NM_014678 PPP6R2 protein phosphatase 6, regulatory subunit 2;NM_014931 PPP6R1 protein phosphatase 6, regulatory subunit 1;NR_027765 SBF1P1 SET binding factor 1 pseudogene 1	2	ENSBTAG00000018660 ENSBTAT00000024829;ENSBTAG00000021337 ENSBTAT00000028448	1
937	chr5	120042142	120083235	41094	loss	BovineHD0500035052	BovineHD0500035059	9	3	0.0047619	1	NM_001206333 SYCE3 synaptonemal complex central element protein 3	3	NM_001123225 SYCE3 synaptonemal complex central element protein 3;NM_014931 PPP6R1 protein phosphatase 6, regulatory subunit 1;NM_138433 KLHDC7B kelch domain containing 7B	2	ENSBTAG00000046298 ENSBTAT00000064160;ENSBTAG00000046800 ENSBTAT00000063783	3
938	chr5	120132022	120147114	15093	gain	BovineHD0500035069	BovineHD0500035074	5	1	Unique	1	NM_001193199 MAPK8IP2 mitogen-activated protein kinase 8 interacting protein 2	2	NM_012324 MAPK8IP2 mitogen-activated protein kinase 8 interacting protein 2;NM_016431 MAPK8IP2 mitogen-activated protein kinase 8 interacting protein 2	1	ENSBTAG00000030179 ENSBTAT00000021360	1
939	chr5	120531334	120533697	2364	loss	BovineHD0500035188	BovineHD0500035190	3	2	Multiple	0		0		0		2
940	chr5	121142676	121152705	10030	gain	BovineHD0500035565	BovineHD0500035567	3	5	0.00793651	0		4	NM_001164104 MOV10L1 Mov10l1, Moloney leukemia virus 10-like 1, homolog (mouse);NM_001164105 MOV10L1 Mov10l1, Moloney leukemia virus 10-like 1, homolog (mouse);NM_018158 SLC4A1AP solute carrier family 4 (anion exchanger), member 1, adaptor protein;NM_018995 MOV10L1 Mov10l1, Moloney leukemia virus 10-like 1, homolog (mouse)	2	ENSBTAG00000020341 ENSBTAT00000027109;ENSBTAG00000047080 ENSBTAT00000064186	5
941	chr6	31280	1025545	994266	both	BovineHD0600000005	BovineHD0600000228	231	45	0.0714286	0		3	NM_002032 FTH1 ferritin, heavy polypeptide 1;NR_002201 FTH1P3 ferritin, heavy polypeptide 1 pseudogene 3;NR_038825 LOC100506013 uncharacterized LOC100506013	1	ENSBTAG00000040324 ENSBTAT00000055066	78
942	chr6	1072995	1100413	27419	loss	BovineHD0600000246	BovineHD0600000254	9	66	0.104762	0		0		0		66
943	chr6	1193082	1294965	101884	gain	BovineHD0600000291	BovineHD0600000324	35	7	0.0111111	0		0		0		7
944	chr6	1520054	1562309	42256	loss	BovineHD0600000379	BovineHD0600000388	10	6	0.00952381	0		0		0		6
945	chr6	1781927	1799319	17393	loss	BovineHD0600000466	BovineHD0600000470	5	1	Unique	0		1	NM_001166373 MARCH1 membrane-associated ring finger (C3HC4) 1	0		1
946	chr6	2099357	2172976	73620	both	BovineHD0600000548	BovineHD0600000567	19	3	0.0047619	2	NM_001035034 C6H4orf43 chromosome 6 open reading frame, human C4orf43;NM_001046025 TKTL2 transketolase-like 2	5	NM_001145933 TKTL1 transketolase-like 1;NM_001145934 TKTL1 transketolase-like 1;NM_012253 TKTL1 transketolase-like 1;NM_018352 C4orf43 chromosome 4 open reading frame 43;NM_032136 TKTL2 transketolase-like 2	2	ENSBTAG00000008947 ENSBTAT00000011778;ENSBTAG00000012658 ENSBTAT00000016796	3
947	chr6	2957144	2959298	2155	loss	BovineHD0600000734	BovineHD0600000736	3	1	Unique	0		0		0		1
948	chr6	3089088	3109223	20136	loss	BovineHD0600000778	BovineHD0600000784	8	5	0.00793651	0		0		0		5
949	chr6	3190744	3217181	26438	gain	BovineHD0600000797	BovineHD0600000803	7	50	0.0793651	0		0		0		50
950	chr6	3492281	3494938	2658	loss	BovineHD0600000869	BovineHD0600000871	3	2	Multiple	0		0		0		2
951	chr6	3614332	3626246	11915	loss	Hapmap23359-BTA-143727	BovineHD0600000942	5	19	0.0301587	0		0		0		19
952	chr6	4131597	4138168	6572	loss	BovineHD0600001075	BovineHD0600001078	4	2	Multiple	1	NM_001192681 QRFPR pyroglutamylated RFamide peptide receptor	1	NM_198179 QRFPR pyroglutamylated RFamide peptide receptor	1	ENSBTAG00000008255 ENSBTAT00000010865	2
953	chr6	4553543	4557501	3959	gain	BovineHD0600001197	BovineHD0600001199	3	2	Multiple	1	NM_001192907 PRDM5 PR domain containing 5	1	NM_018699 PRDM5 PR domain containing 5	1	ENSBTAG00000012111 ENSBTAT00000049757	2
954	chr6	4934675	4958964	24290	loss	BovineHD0600001299	BovineHD0600001309	10	2	Multiple	0		0		0		2
955	chr6	5288155	5298300	10146	loss	BovineHD0600001385	BovineHD0600001388	4	9	0.0142857	0		0		0		9
956	chr6	5990415	6027009	36595	gain	BovineHD0600001411	BovineHD0600001415	6	2	Multiple	2	NM_001079796 MAD2 mitotic checkpoint component Mad2;NM_001191513 MAD2L1 MAD2 mitotic arrest deficient-like 1 (yeast)	1	NM_002358 MAD2L1 MAD2 mitotic arrest deficient-like 1 (yeast)	1	ENSBTAG00000035319 ENSBTAT00000049824	2
957	chr6	7050818	7159060	108243	both	BovineHD0600001526	BovineHD0600001559	18	10	0.015873	2	NM_001025332 FABP2 fatty acid binding protein 2, intestinal;NM_174417 PDE5A phosphodiesterase 5A, cGMP-specific	5	NM_000134 FABP2 fatty acid binding protein 2, intestinal;NM_001083 PDE5A phosphodiesterase 5A, cGMP-specific;NM_019050 USP53 ubiquitin specific peptidase 53;NM_033430 PDE5A phosphodiesterase 5A, cGMP-specific;NM_033437 PDE5A phosphodiesterase 5A, cGMP-specific	4	ENSBTAG00000010350 ENSBTAT00000049054;ENSBTAG00000017045 ENSBTAT00000022662;ENSBTAG00000024888 ENSBTAT00000014479;ENSBTAG00000048273 ENSBTAT00000065362	10
958	chr6	7289235	7304262	15028	loss	ARS-BFGL-NGS-104900	BovineHD0600001593	6	3	0.0047619	1	NM_001015676 MYOZ2 myozenin 2	1	NM_016599 MYOZ2 myozenin 2	1	ENSBTAG00000002574 ENSBTAT00000003330	3
959	chr6	7466830	7489700	22871	loss	BovineHD0600001629	BovineHD0600001642	12	1	Unique	1	NM_001083751 SYNPO2 synaptopodin 2	3	NM_001128933 SYNPO2 synaptopodin 2;NM_001128934 SYNPO2 synaptopodin 2;NM_133477 SYNPO2 synaptopodin 2	1	ENSBTAG00000006434 ENSBTAT00000008434	1
960	chr6	8009169	8096394	87226	gain	BovineHD0600001830	BovineHD0600001848	22	1	Unique	1	NM_001193222 PRSS12 protease, serine, 12 (neurotrypsin, motopsin)	8	NM_001202431 PRDX1 peroxiredoxin 1;NM_002574 PRDX1 peroxiredoxin 1;NM_003619 PRSS12 protease, serine, 12 (neurotrypsin, motopsin);NM_004784 NDST3 N-deacetylase/N-sulfotransferase (heparan glucosaminyl) 3;NM_181696 PRDX1 peroxiredoxin 1;NM_181697 PRDX1 peroxiredoxin 1;NR_002963 SNORA24 small nucleolar RNA, H/ACA box 24;NR_034010 SNHG8 small nucleolar RNA host gene 8 (non-protein coding)	2	ENSBTAG00000007316 ENSBTAT00000064652 ENSBTAT00000009623;ENSBTAG00000020705 ENSBTAT00000027594	1
961	chr6	8442439	8605537	163099	both	BovineHD0600001950	BovineHD0600001999	47	3	0.0047619	0		0		0		3
962	chr6	8796503	8815305	18803	gain	BovineHD0600002051	BovineHD0600002054	4	1	Unique	0		0		0		1
963	chr6	9228072	9238349	10278	loss	BTB-01862702	BovineHD0600002145	3	1	Unique	0		0		0		1
964	chr6	9609916	9633428	23513	loss	BovineHD0600002255	BTA-104961-no-rs	10	9	0.0142857	0		0		0		9
965	chr6	9849873	9858742	8870	loss	BovineHD0600002303	ARS-BFGL-NGS-102941	4	1	Unique	0		0		0		1
966	chr6	10026521	10042575	16055	loss	BovineHD0600002369	BovineHD0600002376	7	1	Unique	0		0		0		1
967	chr6	10460630	10467722	7093	loss	BovineHD0600002484	BovineHD0600002485	3	3	0.0047619	0		0		0		3
968	chr6	10509304	10513332	4029	gain	BovineHD0600002491	BovineHD0600002493	3	5	0.00793651	0		0		0		5
969	chr6	10605292	10609153	3862	loss	BovineHD0600002527	BTB-01322092	3	1	Unique	0		0		0		1
970	chr6	10774168	10781922	7755	loss	BovineHD0600002569	BovineHD0600002572	4	5	0.00793651	0		0		0		5
971	chr6	11003338	11111574	108237	both	BovineHD0600002639	BovineHD0600002666	31	5	0.00793651	0		0		0		5
972	chr6	11310762	11314043	3282	both	BovineHD0600002729	BovineHD0600002732	4	4	0.00634921	0		0		0		4
973	chr6	11491268	11521655	30388	both	BovineHD0600002774	Hapmap28097-BTA-150010	5	4	0.00634921	0		0		0		4
974	chr6	11664485	11674369	9885	loss	BovineHD0600002831	BovineHD0600002834	5	6	0.00952381	0		1	NM_022569 NDST4 N-deacetylase/N-sulfotransferase (heparan glucosaminyl) 4	0		6
975	chr6	12296402	12393055	96654	loss	BovineHD0600003046	BovineHD0600003081	37	2	Multiple	0		0		0		2
976	chr6	12447020	12464858	17839	loss	BTA-112689-no-rs	BovineHD0600003103	8	3	0.0047619	0		0		0		3
977	chr6	12846571	12856335	9765	loss	ARS-BFGL-NGS-16236	BovineHD0600003272	3	42	0.0666667	0		0		0		42
978	chr6	13711268	13724261	12994	loss	BovineHD0600003585	BovineHD0600003594	10	1	Unique	0		3	NM_001127493 ANK2 ankyrin 2, neuronal;NM_001148 ANK2 ankyrin 2, neuronal;NM_020977 ANK2 ankyrin 2, neuronal	0		1
979	chr6	14094866	14103675	8810	loss	Hapmap58993-rs29021212	BovineHD0600003754	4	2	Multiple	0		0		0		2
980	chr6	14146137	14156643	10507	gain	BovineHD0600003770	BovineHD0600003772	3	1	Unique	1	NM_001075184 LARP7 La ribonucleoprotein domain family, member 7	2	NM_015454 LARP7 La ribonucleoprotein domain family, member 7;NM_016648 LARP7 La ribonucleoprotein domain family, member 7	1	ENSBTAG00000009632 ENSBTAT00000012693	1
981	chr6	14529426	14536960	7535	loss	BovineHD0600003896	BovineHD0600003898	3	2	Multiple	1	NM_001076961 C6H4orf32 chromosome 6 open reading frame, human C4orf32	1	NM_152400 C4orf32 chromosome 4 open reading frame 32	1	ENSBTAG00000017375 ENSBTAT00000023103	2
982	chr6	14549656	14567316	17661	loss	BovineHD0600003904	ARS-BFGL-NGS-19120	5	3	0.0047619	1	NM_001076961 C6H4orf32 chromosome 6 open reading frame, human C4orf32	1	NM_152400 C4orf32 chromosome 4 open reading frame 32	1	ENSBTAG00000017375 ENSBTAT00000023103	3
983	chr6	16922637	16928119	5483	loss	BovineHD4100004273	BovineHD0600004620	4	1	Unique	1	NM_001075171 CCDC109B coiled-coil domain containing 109B	1	NM_017918 CCDC109B coiled-coil domain containing 109B	1	ENSBTAG00000012995 ENSBTAT00000017276	1
984	chr6	17388856	17400789	11934	loss	BovineHD0600004773	BovineHD0600004777	4	7	0.0111111	0		2	NM_032518 COL25A1 collagen, type XXV, alpha 1;NM_198721 COL25A1 collagen, type XXV, alpha 1	0		7
985	chr6	18865030	18875597	10568	gain	BovineHD0600005205	BovineHD0600005209	6	2	Multiple	0		0		0		2
986	chr6	20186794	20258329	71536	loss	BovineHD0600005567	BovineHD0600005588	24	3	0.0047619	0		4	NM_001163435 TBCK TBC1 domain containing kinase;NM_001163436 TBCK TBC1 domain containing kinase;NM_001163437 TBCK TBC1 domain containing kinase;NM_033115 TBCK TBC1 domain containing kinase	1	ENSBTAG00000004227 ENSBTAT00000005539	3
987	chr6	21567448	21572858	5411	loss	BovineHD0600005953	BovineHD0600005956	4	5	0.00793651	0		0		0		5
988	chr6	22122749	22123887	1139	loss	BovineHD0600006120	BovineHD0600006122	3	2	Multiple	0		0		0		2
989	chr6	23875288	23882054	6767	loss	BovineHD0600006597	BovineHD0600006599	3	2	Multiple	2	NM_001076409 NFKB1 nuclear factor of kappa light polypeptide gene enhancer in B-cells 1;NM_001205630 SLC39A8 solute carrier family 39 (zinc transporter), member 8	4	NM_001135146 SLC39A8 solute carrier family 39 (zinc transporter), member 8;NM_001135147 SLC39A8 solute carrier family 39 (zinc transporter), member 8;NM_001135148 SLC39A8 solute carrier family 39 (zinc transporter), member 8;NM_022154 SLC39A8 solute carrier family 39 (zinc transporter), member 8	1	ENSBTAG00000005668 ENSBTAT00000007448	2
990	chr6	26079083	26086794	7712	loss	BovineHD0600007189	BovineHD0600007191	3	1	Unique	0		0		0		1
991	chr6	26564648	26567761	3114	loss	BovineHD0600007332	BovineHD0600007335	4	1	Unique	0		0		0		1
992	chr6	28989049	29006120	17072	both	BovineHD0600008075	BovineHD0600008081	7	69	0.109524	0		0		0		70
993	chr6	29229430	29239920	10491	loss	BTA-75645-no-rs	BovineHD0600008152	6	1	Unique	0		0		0		1
994	chr6	29287593	29290557	2965	gain	BovineHD0600008164	BovineHD0600008167	4	1	Unique	0		0		0		1
995	chr6	30322354	30328940	6587	loss	BovineHD0600008454	BovineHD0600008459	7	2	Multiple	0		2	NR_039672 MIR548AI microRNA 548ai;NR_039674 MIR548AJ2 microRNA 548aj-2	0		2
996	chr6	30978996	31006471	27476	gain	BovineHD0600008674	BovineHD0600008692	22	3	0.0047619	0		0		0		3
997	chr6	32495842	32514324	18483	loss	BovineHD0600009111	BovineHD0600009114	4	2	Multiple	0		1	NM_001510 GRID2 glutamate receptor, ionotropic, delta 2	0		2
998	chr6	32954280	32979090	24811	loss	BovineHD0600009236	BovineHD4100004378	5	1	Unique	0		1	NM_001510 GRID2 glutamate receptor, ionotropic, delta 2	1	ENSBTAG00000047255 ENSBTAT00000065317	1
999	chr6	33010809	33054026	43218	loss	BovineHD0600009246	BovineHD0600009258	18	1	Unique	0		1	NM_001510 GRID2 glutamate receptor, ionotropic, delta 2	0		1
1000	chr6	33113270	33122399	9130	loss	BovineHD0600009271	BovineHD4100004391	6	1	Unique	0		1	NM_001510 GRID2 glutamate receptor, ionotropic, delta 2	0		1
1001	chr6	33486467	33496920	10454	loss	BovineHD0600009350	BovineHD0600009357	7	1	Unique	0		1	NM_001510 GRID2 glutamate receptor, ionotropic, delta 2	0		1
1002	chr6	33675559	33678483	2925	loss	BovineHD0600009407	BovineHD0600009409	3	6	0.00952381	0		1	NM_001510 GRID2 glutamate receptor, ionotropic, delta 2	0		6
1003	chr6	34000165	34004831	4667	gain	BovineHD0600009515	BovineHD0600009518	3	2	Multiple	0		0		0		2
1004	chr6	34303081	34312017	8937	loss	BovineHD0600009578	BovineHD0600009580	3	2	Multiple	0		0		0		2
1005	chr6	34465561	34492386	26826	loss	BovineHD0600009615	BovineHD0600009620	6	24	0.0380952	0		1	NM_001145065 FAM190A family with sequence similarity 190, member A	0		24
1006	chr6	34889220	34901210	11991	loss	ARS-BFGL-NGS-103009	BovineHD0600009712	3	1	Unique	0		1	NM_001145065 FAM190A family with sequence similarity 190, member A	0		1
1007	chr6	35510680	35517793	7114	loss	BovineHD0600009894	BovineHD0600009897	4	1	Unique	1	NM_001076437 FAM190A family with sequence similarity 190, member A	2	NM_001145065 FAM190A family with sequence similarity 190, member A;NM_207491 FAM190A family with sequence similarity 190, member A	1	ENSBTAG00000019808 ENSBTAT00000026390	1
1008	chr6	35685772	35704771	19000	loss	BovineHD0600009940	BovineHD0600009944	5	9	0.0142857	1	NM_001076437 FAM190A family with sequence similarity 190, member A	2	NM_001145065 FAM190A family with sequence similarity 190, member A;NM_207491 FAM190A family with sequence similarity 190, member A	1	ENSBTAG00000019808 ENSBTAT00000026390	9
1009	chr6	36478801	36507250	28450	gain	BovineHD0600010154	BovineHD0600010161	8	5	0.00793651	0		0		0		5
1010	chr6	37894102	37899514	5413	loss	BovineHD0600010490	BovineHD0600010492	3	2	Multiple	1	NM_001046474 PPM1K protein phosphatase, Mg2+/Mn2+ dependent, 1K	1	NM_152542 PPM1K protein phosphatase, Mg2+/Mn2+ dependent, 1K	1	ENSBTAG00000005754 ENSBTAT00000007563	2
1011	chr6	38834676	38892842	58167	both	BovineHD4100004576	Hapmap23413-BTC-041058	15	4	0.00634921	1	NM_001192357 LCORL ligand dependent nuclear receptor corepressor-like	2	NM_001166139 LCORL ligand dependent nuclear receptor corepressor-like;NM_153686 LCORL ligand dependent nuclear receptor corepressor-like	1	ENSBTAG00000046561 ENSBTAT00000064559	4
1012	chr6	39131253	39177795	46543	loss	BovineHD0600010788	BovineHD0600010794	9	4	0.00634921	0		0		0		4
1013	chr6	40493904	40504529	10626	loss	BovineHD0600011045	BovineHD0600011047	4	1	Unique	0		0		0		1
1014	chr6	41176609	41179362	2754	loss	BovineHD0600011175	BovineHD0600011176	3	1	Unique	0		0		0		1
1015	chr6	41199013	41205348	6336	gain	BovineHD4100004741	BovineHD4100004742	3	1	Unique	0		0		0		1
1016	chr6	42185133	42192937	7805	loss	BovineHD0600011446	BovineHD0600011447	3	1	Unique	0		2	NM_001035003 KCNIP4 Kv channel interacting protein 4;NM_147183 KCNIP4 Kv channel interacting protein 4	1	ENSBTAG00000047743 ENSBTAT00000065041	1
1017	chr6	42566044	42582519	16476	loss	BovineHD0600011584	BovineHD0600011595	13	1	Unique	0		1	NM_001035003 KCNIP4 Kv channel interacting protein 4	1	ENSBTAG00000047743 ENSBTAT00000065041	1
1018	chr6	43604818	43612799	7982	both	BovineHD0600011871	BovineHD0600011876	6	2	Multiple	0		0		0		2
1019	chr6	43793054	43796252	3199	gain	BovineHD4100004795	BovineHD4100004796	3	4	0.00634921	1	NM_001191277 GBA3 glucosidase, beta, acid 3 (cytosolic)	2	NM_001128432 GBA3 glucosidase, beta, acid 3 (cytosolic);NM_020973 GBA3 glucosidase, beta, acid 3 (cytosolic)	1	ENSBTAG00000020363 ENSBTAT00000027139	4
1020	chr6	44545708	44554322	8615	loss	Hapmap54823-rs29021261	BovineHD4100004836	7	1	Unique	0		0		0		1
1021	chr6	48590328	48593652	3325	loss	BovineHD0600013359	BovineHD0600013361	3	7	0.0111111	0		0		0		7
1022	chr6	48601080	48797713	196634	loss	BovineHD0600013363	BovineHD0600013425	67	3	0.0047619	0		0		0		3
1023	chr6	49108445	49111806	3362	loss	BovineHD0600013482	BovineHD0600013485	4	2	Multiple	0		0		0		2
1024	chr6	49114629	49126416	11788	gain	BovineHD0600013487	BovineHD0600013493	7	10	0.015873	0		0		0		10
1025	chr6	49238460	49252866	14407	loss	BovineHD0600013527	BovineHD0600013531	4	8	0.0126984	0		0		0		8
1026	chr6	49506279	49512419	6141	loss	BovineHD0600013613	BovineHD0600013617	5	1	Unique	0		0		0		1
1027	chr6	49589245	49591757	2513	loss	BovineHD0600013632	BovineHD0600013634	3	2	Multiple	0		0		0		2
1028	chr6	49858380	49873569	15190	both	BovineHD0600013725	Hapmap23279-BTA-158875	10	14	0.0222222	0		0		0		14
1029	chr6	50144935	50171421	26487	loss	BovineHD0600013805	BTA-18813-no-rs	4	4	0.00634921	0		0		0		4
1030	chr6	50638547	50672081	33535	loss	BovineHD0600013945	ARS-BFGL-NGS-41652	7	2	Multiple	0		0		0		2
1031	chr6	50874566	50887205	12640	loss	BovineHD0600014014	BTB-00257072	3	1	Unique	0		0		0		1
1032	chr6	50910586	50917026	6441	gain	BovineHD0600014021	BovineHD0600014024	4	6	0.00952381	0		0		0		6
1033	chr6	50957856	50981312	23457	loss	BovineHD0600014047	Hapmap29605-BTA-27618	18	6	0.00952381	0		0		0		6
1034	chr6	51013707	51016989	3283	loss	BovineHD0600014074	BovineHD0600014076	3	2	Multiple	0		0		0		2
1035	chr6	51702610	51708784	6175	loss	BovineHD0600014248	BovineHD0600014250	4	3	0.0047619	1	NM_001192975 PCDH7 protocadherin 7	2	NM_001173523 PCDH7 protocadherin 7;NM_032457 PCDH7 protocadherin 7	1	ENSBTAG00000000061 ENSBTAT00000000069	3
1036	chr6	51920117	51939786	19670	loss	BovineHD0600014315	BTA-26524-no-rs	15	1	Unique	1	NM_001192975 PCDH7 protocadherin 7	2	NM_001173523 PCDH7 protocadherin 7;NM_032457 PCDH7 protocadherin 7	1	ENSBTAG00000000061 ENSBTAT00000000069	1
1037	chr6	52187963	52223691	35729	loss	BovineHD0600014399	BovineHD0600014403	5	3	0.0047619	0		0		0		3
1038	chr6	52503084	52544597	41514	loss	BovineHD0600014467	Hapmap50774-BTA-76325	13	7	0.0111111	0		0		0		7
1039	chr6	53445208	53794478	349271	both	BovineHD0600014645	BovineHD0600014729	87	66	0.104762	0		0		0		79
1040	chr6	54230479	54239347	8869	gain	BovineHD0600014891	BovineHD0600014892	3	1	Unique	0		0		0		1
1041	chr6	54596564	54624883	28320	loss	BovineHD0600014961	BovineHD0600014969	10	16	0.0253968	0		0		0		16
1042	chr6	54849614	54852291	2678	loss	BovineHD4100005038	BovineHD0600015042	3	2	Multiple	0		0		0		2
1043	chr6	55024101	55042305	18205	loss	BovineHD0600015098	BovineHD0600015102	4	1	Unique	0		0		0		1
1044	chr6	55077357	55079475	2119	loss	BTB-00844067	BovineHD0600015110	3	5	0.00793651	0		0		0		5
1045	chr6	55147990	55162337	14348	loss	BTB-00843793	BovineHD0600015127	4	1	Unique	0		0		0		1
1046	chr6	55242759	55269702	26944	loss	BovineHD0600015168	BTA-53855-no-rs	7	5	0.00793651	0		0		0		5
1047	chr6	55424307	55427429	3123	loss	BovineHD0600015221	ARS-BFGL-NGS-26300	3	3	0.0047619	0		0		0		3
1048	chr6	55826147	55830448	4302	loss	BovineHD0600015295	BovineHD0600015297	3	3	0.0047619	0		0		0		3
1049	chr6	56110297	56124881	14585	gain	BovineHD0600015364	BovineHD0600015367	5	6	0.00952381	0		0		0		6
1050	chr6	56328815	56370785	41971	loss	BovineHD0600015416	BovineHD0600015420	6	1	Unique	0		0		0		1
1051	chr6	56460841	56465986	5146	loss	BovineHD0600015445	BovineHD0600015446	3	1	Unique	0		0		0		1
1052	chr6	56484106	56506982	22877	loss	BovineHD0600015450	BovineHD0600015455	6	1	Unique	0		0		0		1
1053	chr6	56518244	56814752	296509	loss	BovineHD0600015458	BovineHD0600015540	84	1	Unique	0		0		0		1
1054	chr6	57448716	57464144	15429	loss	BovineHD0600015722	BovineHD0600015725	4	36	0.0571429	0		0		0		36
1055	chr6	57792205	57794668	2464	gain	BovineHD0600015808	BovineHD0600015809	3	1	Unique	0		0		0		1
1056	chr6	57977039	57992178	15140	gain	BovineHD0600015862	BovineHD0600015867	7	4	0.00634921	0		0		0		4
1057	chr6	58299405	58306681	7277	loss	BovineHD0600015973	BovineHD0600015978	6	7	0.0111111	0		1	NM_001144990 KIAA1239 KIAA1239	0		7
1058	chr6	60173472	60184753	11282	gain	Hapmap55170-rs29017690	BovineHD0600016562	3	1	Unique	1	NM_001205326 KLB klotho beta	1	NM_175737 KLB klotho beta	1	ENSBTAG00000014517 ENSBTAT00000019297	1
1059	chr6	62774310	62962945	188636	loss	BovineHD0600017339	BovineHD0600017398	57	9	0.0142857	2	NM_001205411 SHISA3 shisa homolog 3 (Xenopus laevis);NM_174838 ATP8A1 ATPase, aminophospholipid transporter (APLT), class I, type 8A, member 1	3	NM_001080505 SHISA3 shisa homolog 3 (Xenopus laevis);NM_001105529 ATP8A1 ATPase, aminophospholipid transporter (APLT), class I, type 8A, member 1;NM_006095 ATP8A1 ATPase, aminophospholipid transporter (APLT), class I, type 8A, member 1	2	ENSBTAG00000011156 ENSBTAT00000014818;ENSBTAG00000034411 ENSBTAT00000048749	9
1060	chr6	63232513	63252962	20450	gain	BTB-01857634	BovineHD0600017482	7	2	Multiple	0		0		0		2
1061	chr6	64591384	64594051	2668	loss	BovineHD4100005096	BovineHD0600017863	4	1	Unique	1	NM_001205725 KCTD8 potassium channel tetramerisation domain containing 8	1	NM_198353 KCTD8 potassium channel tetramerisation domain containing 8	0		1
1062	chr6	65940020	65961129	21110	loss	BovineHD0600018205	BovineHD0600018208	3	38	0.0603175	0		0		0		38
1063	chr6	66007368	66031094	23727	gain	BovineHD0600018217	BovineHD0600018224	9	1	Unique	0		0		0		1
1064	chr6	66208095	66213248	5154	gain	BovineHD0600018261	BovineHD0600018262	3	1	Unique	0		0		0		1
1065	chr6	66752193	66763697	11505	loss	BovineHD0600018407	BovineHD0600018410	3	1	Unique	0		0		0		1
1066	chr6	68316330	68327026	10697	gain	BovineHD4100005105	BovineHD0600018858	5	4	0.00634921	1	NM_174278 CNGA1 cyclic nucleotide gated channel alpha 1	2	NM_000087 CNGA1 cyclic nucleotide gated channel alpha 1;NM_001142564 CNGA1 cyclic nucleotide gated channel alpha 1	1	ENSBTAG00000002205 ENSBTAT00000002853	4
1067	chr6	69814461	69817730	3270	gain	BovineHD0600019300	BovineHD0600019302	3	2	Multiple	0		0		0		2
1068	chr6	70671041	70684196	13156	gain	BovineHD0600019624	BovineHD0600019629	5	1	Unique	1	NM_001076234 LNX1 ligand of numb-protein X 1	3	NM_001126328 LNX1 ligand of numb-protein X 1;NM_001243312 SMCR9 Smith-Magenis syndrome chromosome region, candidate 9;NM_032622 LNX1 ligand of numb-protein X 1	1	ENSBTAG00000020658 ENSBTAT00000027531 ENSBTAT00000051993	1
1069	chr6	72075063	72077236	2174	loss	BovineHD4100005136	BovineHD4100005137	3	2	Multiple	0		0		0		2
1070	chr6	75555034	75567296	12263	gain	BovineHD0600021021	BovineHD0600021025	5	1	Unique	0		0		0		1
1071	chr6	75787570	75840663	53094	both	BovineHD0600021089	BovineHD0600021097	11	8	0.0126984	0		0		0		8
1072	chr6	76345952	76353749	7798	loss	BovineHD0600021214	BovineHD0600021220	7	1	Unique	0		0		0		1
1073	chr6	76687100	76724955	37856	loss	BovineHD0600021284	BovineHD0600021292	12	3	0.0047619	0		0		0		3
1074	chr6	76922031	76932310	10280	loss	BovineHD0600021342	BovineHD0600021344	3	1	Unique	0		0		0		1
1075	chr6	77631089	77641110	10022	gain	BovineHD0600021540	BovineHD0600021544	5	2	Multiple	0		0		0		2
1076	chr6	78634839	78653718	18880	loss	BovineHD0600021784	BovineHD0600021788	5	1	Unique	0		0		0		1
1077	chr6	79853041	79887914	34874	loss	BovineHD0600022060	BovineHD0600022070	11	1	Unique	0		0		0		1
1078	chr6	79932750	80035084	102335	both	BovineHD4100005199	BTB-01393641	18	6	0.00952381	0		0		0		6
1079	chr6	80062406	80078053	15648	loss	BTB-01393607	BovineHD0600022095	3	1	Unique	0		0		0		1
1080	chr6	80232706	80251687	18982	loss	BovineHD0600022123	BTB-01904349	7	23	0.0365079	0		0		0		23
1081	chr6	80269487	80338390	68904	loss	BovineHD0600022134	BovineHD0600022159	27	1	Unique	0		0		0		1
1082	chr6	80358427	80365835	7409	loss	BTB-01578906	BovineHD0600034786	3	3	0.0047619	0		0		0		3
1083	chr6	80381964	80447570	65607	gain	BovineHD0600022163	BovineHD0600034789	12	5	0.00793651	0		0		0		5
1084	chr6	80657477	80658733	1257	gain	BovineHD0600022216	BovineHD0600022218	3	27	0.0428571	0		0		0		27
1085	chr6	80704133	80723111	18979	both	BovineHD0600022243	BovineHD0600022250	8	5	0.00793651	0		0		0		5
1086	chr6	80734033	80763301	29269	loss	BovineHD0600022254	BovineHD0600022259	6	62	0.0984127	0		0		0		62
1087	chr6	80996652	81042351	45700	loss	ARS-BFGL-NGS-13079	BTB-00264877	20	35	0.0555556	0		0		0		35
1088	chr6	81138293	81144657	6365	loss	BovineHD0600022359	BovineHD0600022361	3	1	Unique	0		0		0		1
1089	chr6	81156868	81186411	29544	loss	BovineHD0600022363	BovineHD0600022369	7	21	0.0333333	0		0		0		21
1090	chr6	81265502	81279597	14096	gain	BovineHD0600022391	BovineHD0600022395	5	1	Unique	0		0		0		1
1091	chr6	81418922	81428078	9157	loss	BovineHD0600022437	BovineHD0600022440	4	5	0.00793651	0		0		0		5
1092	chr6	81459939	81580677	120739	loss	BovineHD4100005206	BovineHD0600022524	71	5	0.00793651	1	NM_001080324 TECRL trans-2,3-enoyl-CoA reductase-like	1	NM_001010874 TECRL trans-2,3-enoyl-CoA reductase-like	1	ENSBTAG00000024826 ENSBTAT00000034572	5
1093	chr6	81698725	81709047	10323	loss	BovineHD0600022582	BovineHD0600022592	10	1	Unique	0		0		0		1
1094	chr6	81966383	81982462	16080	loss	BovineHD4100005209	BovineHD0600022679	4	1	Unique	0		0		0		1
1095	chr6	82133726	82167284	33559	loss	BovineHD0600022700	BTA-76934-no-rs	7	2	Multiple	0		0		0		2
1096	chr6	82480080	82481697	1618	loss	BovineHD0600022746	BovineHD0600022747	3	2	Multiple	0		0		0		2
1097	chr6	82552852	82570788	17937	loss	BovineHD0600022764	BovineHD0600022769	7	1	Unique	0		2	NM_004439 EPHA5 EPH receptor A5;NM_182472 EPHA5 EPH receptor A5	1	ENSBTAG00000009438 ENSBTAT00000039576	1
1098	chr6	83741791	83750456	8666	loss	BovineHD0600023006	BovineHD0600023010	5	1	Unique	0		0		0		1
1099	chr6	84042568	84110627	68060	gain	BovineHD4100005270	BovineHD0600023142	34	2	Multiple	0		0		0		2
1100	chr6	84575241	84601550	26310	loss	BTA-111700-no-rs	BovineHD0600023269	5	3	0.0047619	0		0		0		3
1101	chr6	84924991	84929238	4248	gain	BovineHD4100005277	BovineHD0600023359	4	1	Unique	1	NM_001045881 CENPC1 centromere protein C 1	1	NM_001812 CENPC1 centromere protein C 1	1	ENSBTAG00000001323 ENSBTAT00000001748 ENSBTAT00000055430	1
1102	chr6	85017112	85093387	76276	gain	BovineHD0600023382	BovineHD0600023404	21	5	0.00793651	2	NM_001077868 STAP1 signal transducing adaptor family member 1;NM_001083438 UBA6 ubiquitin-like modifier activating enzyme 6	2	NM_012108 STAP1 signal transducing adaptor family member 1;NM_018227 UBA6 ubiquitin-like modifier activating enzyme 6	2	ENSBTAG00000000962 ENSBTAT00000001271;ENSBTAG00000006837 ENSBTAT00000008985	5
1103	chr6	85196301	85205890	9590	loss	BovineHD0600023434	BovineHD0600023439	6	1	Unique	0		0		1	ENSBTAG00000038648 ENSBTAT00000052687 ENSBTAT00000053208	1
1104	chr6	86121193	86169865	48673	both	BovineHD0600023658	BovineHD0600023673	16	99	0.157143	1	NM_001046354 UGT2B10 UDP glucuronosyltransferase 2 family, polypeptide B10	10	NM_001073 UGT2B11 UDP glucuronosyltransferase 2 family, polypeptide B11;NM_001074 UGT2B7 UDP glucuronosyltransferase 2 family, polypeptide B7;NM_001075 UGT2B10 UDP glucuronosyltransferase 2 family, polypeptide B10;NM_001076 UGT2B15 UDP glucuronosyltransferase 2 family, polypeptide B15;NM_001077 UGT2B17 UDP glucuronosyltransferase 2 family, polypeptide B17;NM_001144767 UGT2B10 UDP glucuronosyltran…	2	ENSBTAG00000039991 ENSBTAT00000022664;ENSBTAG00000040337 ENSBTAT00000028410	99
1105	chr6	86314187	86380834	66648	gain	BovineHD0600023713	BTA-118119-no-rs	15	1	Unique	0		9	NM_001073 UGT2B11 UDP glucuronosyltransferase 2 family, polypeptide B11;NM_001074 UGT2B7 UDP glucuronosyltransferase 2 family, polypeptide B7;NM_001075 UGT2B10 UDP glucuronosyltransferase 2 family, polypeptide B10;NM_001076 UGT2B15 UDP glucuronosyltransferase 2 family, polypeptide B15;NM_001077 UGT2B17 UDP glucuronosyltransferase 2 family, polypeptide B17;NM_001144767 UGT2B10 UDP glucuronosyltran…	1	ENSBTAG00000003523 ENSBTAT00000036968	1
1106	chr6	88677866	88692558	14693	gain	BovineHD0600024273	BovineHD0600024276	4	23	0.0365079	0		0		0		23
1107	chr6	88875684	88891318	15635	both	BovineHD0600024342	BTB-01654826	10	4	0.00634921	0		0		0		4
1108	chr6	91949571	92136769	187199	gain	BovineHD0600025250	BovineHD0600025297	51	8	0.0126984	2	NM_001083754 RCHY1 ring finger and CHY zinc finger domain containing 1;NM_001103290 THAP6 THAP domain containing 6	9	NM_001008925 RCHY1 ring finger and CHY zinc finger domain containing 1;NM_001009922 RCHY1 ring finger and CHY zinc finger domain containing 1;NM_001206981 C4orf26 chromosome 4 open reading frame 26;NM_004102 FABP3 fatty acid binding protein 3, muscle and heart (mammary-derived growth inhibitor);NM_015436 RCHY1 ring finger and CHY zinc finger domain containing 1;NM_144721 THAP6 THAP domain contain…	2	ENSBTAG00000007189 ENSBTAT00000009461;ENSBTAG00000007190 ENSBTAT00000009462	10
1109	chr6	92208941	92217233	8293	loss	BovineHD0600025311	BTB-01428731	3	1	Unique	1	NM_001046455 G3BP2 GTPase activating protein (SH3 domain) binding protein 2	4	NM_004102 FABP3 fatty acid binding protein 3, muscle and heart (mammary-derived growth inhibitor);NM_012297 G3BP2 GTPase activating protein (SH3 domain) binding protein 2;NM_203504 G3BP2 GTPase activating protein (SH3 domain) binding protein 2;NM_203505 G3BP2 GTPase activating protein (SH3 domain) binding protein 2	1	ENSBTAG00000014041 ENSBTAT00000018663	1
1110	chr6	92919992	92922752	2761	gain	BovineHD0600025593	BTB-00267167	4	3	0.0047619	0		2	NM_001136570 FAM47E family with sequence similarity 47, member E;NM_001242939 FAM47E-STBD1 FAM47E-STBD1 readthrough	1	ENSBTAG00000004921 ENSBTAT00000056575 ENSBTAT00000006475	3
1111	chr6	93841772	93850385	8614	loss	BovineHD0600026012	BovineHD0600026015	4	2	Multiple	0		0		0		2
1112	chr6	96023805	96406592	382788	both	BovineHD0600026699	BovineHD0600026810	112	35	0.0555556	1	NM_001076826 ANTXR2 anthrax toxin receptor 2	3	NM_058172 ANTXR2 anthrax toxin receptor 2;NR_026555 GDEP gene differentially expressed in prostate;NR_038826 LOC100506035 uncharacterized LOC100506035	1	ENSBTAG00000014324 ENSBTAT00000019050	35
1113	chr6	96440777	97667700	1226924	gain	BovineHD0600026818	BovineHD0600027121	321	1	Unique	6	NM_001076389 C6H4orf22 chromosome 6 open reading frame, human C4orf22;NM_001076826 ANTXR2 anthrax toxin receptor 2;NM_001078011 FGF5 fibroblast growth factor 5;NM_001103232 PRDM8 PR domain containing 8;NM_001144099 PRKG2 protein kinase, cGMP-dependent, type II;NM_001192268 BMP3 bone morphogenetic protein 3	10	NM_001099403 PRDM8 PR domain containing 8;NM_001145794 ANTXR2 anthrax toxin receptor 2;NM_001201 BMP3 bone morphogenetic protein 3;NM_001206997 C4orf22 chromosome 4 open reading frame 22;NM_004464 FGF5 fibroblast growth factor 5;NM_006259 PRKG2 protein kinase, cGMP-dependent, type II;NM_020226 PRDM8 PR domain containing 8;NM_033143 FGF5 fibroblast growth factor 5;NM_058172 ANTXR2 anthrax toxin re…	6	ENSBTAG00000002978 ENSBTAT00000003877;ENSBTAG00000014324 ENSBTAT00000019050;ENSBTAG00000017348 ENSBTAT00000023064;ENSBTAG00000017642 ENSBTAT00000023468;ENSBTAG00000020570 ENSBTAT00000049199;ENSBTAG00000035776 ENSBTAT00000050264	1
1114	chr6	101866147	101886575	20429	gain	BovineHD0600028353	Hapmap32521-BTC-071427	3	8	0.0126984	0		0		0		8
1115	chr6	103230982	103233888	2907	gain	BovineHD0600028733	BovineHD0600028735	3	2	Multiple	1	NM_001099372 UBE2I ubiquitin-conjugating enzyme E2I	2	NM_003345 UBE2I ubiquitin-conjugating enzyme E2I;NM_194259 UBE2I ubiquitin-conjugating enzyme E2I	0		2
1116	chr6	103492591	103513369	20779	gain	BovineHD0600028804	BovineHD0600028813	11	5	0.00793651	1	NM_174590 PTPN13 protein tyrosine phosphatase, non-receptor type 13 (APO-1/CD95 (Fas)-associated phosphatase)	4	NM_006264 PTPN13 protein tyrosine phosphatase, non-receptor type 13 (APO-1/CD95 (Fas)-associated phosphatase);NM_080683 PTPN13 protein tyrosine phosphatase, non-receptor type 13 (APO-1/CD95 (Fas)-associated phosphatase);NM_080684 PTPN13 protein tyrosine phosphatase, non-receptor type 13 (APO-1/CD95 (Fas)-associated phosphatase);NM_080685 PTPN13 protein tyrosine phosphatase, non-receptor type 13 (…	1	ENSBTAG00000014947 ENSBTAT00000055276	5
1117	chr6	103601463	103613168	11706	gain	BovineHD0600034854	BovineHD0600028829	3	1	Unique	0		0		0		1
1118	chr6	108113094	108204184	91091	gain	BovineHD0600030460	BovineHD0600030488	30	1	Unique	1	NM_001244591 TNIP2 TNFAIP3 interacting protein 2	4	NM_001161527 TNIP2 TNFAIP3 interacting protein 2;NM_003704 FAM193A family with sequence similarity 193, member A;NM_024309 TNIP2 TNFAIP3 interacting protein 2;NR_027761 LOC100132831 A20-binding inhibitor of NF-kappaB activation 2 pseudogene	2	ENSBTAG00000009744 ENSBTAT00000012847;ENSBTAG00000015126 ENSBTAT00000020124	1
1119	chr6	108246921	108257168	10248	loss	BovineHD0600030499	ARS-BFGL-NGS-8311	9	1	Unique	0		0		0		1
1120	chr6	108567060	108695798	128739	gain	BovineHD0600030574	BovineHD4100005585	75	2	Multiple	1	NM_001205996 FGFRL1 fibroblast growth factor receptor-like 1	1	NM_181808 POLN polymerase (DNA directed) nu	1	ENSBTAG00000017296 ENSBTAT00000023023	2
1121	chr6	108766095	108778154	12060	loss	BovineHD0600030663	ARS-BFGL-NGS-12278	7	4	0.00634921	1	NM_001205996 FGFRL1 fibroblast growth factor receptor-like 1	2	NM_001127178 PIGG phosphatidylinositol glycan anchor biosynthesis, class G;NM_017733 PIGG phosphatidylinositol glycan anchor biosynthesis, class G	1	ENSBTAG00000005964 ENSBTAT00000007828	4
1122	chr6	109661494	109682953	21460	loss	BovineHD0600030859	ARS-BFGL-NGS-61359	3	1	Unique	0		0		0		1
1123	chr6	111134262	111153844	19583	loss	BTB-01169717	BovineHD0600031429	5	1	Unique	0		0		0		1
1124	chr6	111230826	111321399	90574	gain	BovineHD0600031450	BTA-103106-no-rs	29	5	0.00793651	0		0		0		6
1125	chr6	111563226	111621892	58667	loss	BovineHD0600031566	BovineHD0600031596	33	1	Unique	0		0		0		1
1126	chr6	111956255	111967710	11456	gain	BovineHD0600031672	BovineHD0600031680	9	25	0.0396825	0		0		0		25
1127	chr6	112919006	112924932	5927	loss	BovineHD0600031940	BovineHD0600031942	3	1	Unique	0		0		0		1
1128	chr6	114705514	114716539	11026	loss	BovineHD0600032522	BovineHD0600032526	6	13	0.0206349	0		0		0		13
1129	chr6	115671529	115679429	7901	loss	BovineHD0600032804	BovineHD0600032807	5	3	0.0047619	0		0		0		3
1130	chr6	118707394	118722699	15306	gain	BovineHD0600033962	BovineHD0600033969	8	1	Unique	0		1	NM_020777 SORCS2 sortilin-related VPS10 domain containing receptor 2	0		1
1131	chr6	118864808	118941570	76763	gain	BovineHD0600034013	BovineHD0600034026	17	1	Unique	2	NM_001206044 AFAP1 actin filament associated protein 1;NR_031193 MIR2452 microRNA mir-2452	3	NM_001134647 AFAP1 actin filament associated protein 1;NM_020777 SORCS2 sortilin-related VPS10 domain containing receptor 2;NM_198595 AFAP1 actin filament associated protein 1	1	ENSBTAG00000027434 ENSBTAT00000061444 ENSBTAT00000054008	1
1132	chr6	119369384	119378071	8688	loss	BovineHD0600034210	BovineHD0600034212	3	1	Unique	0		0		0		1
1133	chr7	99259	244816	145558	both	BovineHD0700000019	BTB-01218926	20	29	0.0460317	0		0		1	ENSBTAG00000040610 ENSBTAT00000053092	29
1134	chr7	354904	437108	82205	loss	BTB-01218761	BovineHD0700000083	20	1	Unique	0		2	NM_002020 FLT4 fms-related tyrosine kinase 4;NM_182925 FLT4 fms-related tyrosine kinase 4	1	ENSBTAG00000001462 ENSBTAT00000040219	1
1135	chr7	983878	989660	5783	loss	BovineHD0700000224	BovineHD0700000227	4	39	0.0619048	1	NM_001103259 RASGEF1C RasGEF domain family, member 1C	0		0		39
1136	chr7	1248157	1422115	173959	both	BovineHD0700000309	BovineHD0700000368	64	11	0.0174603	5	NM_001046098 LTC4S leukotriene C4 synthase;NM_001101999 TBC1D9B TBC1 domain family, member 9B (with GRAM domain);NM_001103261 MGAT4B mannosyl (alpha-1,3-)-glycoprotein beta-1,4-N-acetylglucosaminyltransferase, isozyme B;NM_001167943 C7H5orf45 chromosome 7 open reading frame, human C5orf45;NM_176641 SQSTM1 sequestosome 1	13	NM_001017987 C5orf45 chromosome 5 open reading frame 45;NM_001048249 C5orf43 chromosome 5 open reading frame 43;NM_001102426 TBC1D8 TBC1 domain family, member 8 (with GRAM domain);NM_001142298 SQSTM1 sequestosome 1;NM_001142299 SQSTM1 sequestosome 1;NM_003900 SQSTM1 sequestosome 1;NM_014275 MGAT4B mannosyl (alpha-1,3-)-glycoprotein beta-1,4-N-acetylglucosaminyltransferase, isozyme B;NM_015043 TBC…	5	ENSBTAG00000009737 ENSBTAT00000012836;ENSBTAG00000009738 ENSBTAT00000063603 ENSBTAT00000049734;ENSBTAG00000015591 ENSBTAT00000020709;ENSBTAG00000015602 ENSBTAT00000020727;ENSBTAG00000015611 ENSBTAT00000029796	11
1137	chr7	1666377	1703768	37392	loss	BovineHD0700000427	ARS-BFGL-NGS-14294	11	1	Unique	0		1	NM_025158 RUFY1 RUN and FYVE domain containing 1	0		1
1138	chr7	2265621	2299665	34045	loss	BovineHD0700000606	BovineHD0700000618	13	1	Unique	0		26	NM_001006656 ZNF473 zinc finger protein 473;NM_001008727 ZNF121 zinc finger protein 121;NM_001012320 ZNF302 zinc finger protein 302;NM_001029976 ZNF16 zinc finger protein 16;NM_001044387 ZNF557 zinc finger protein 557;NM_001044388 ZNF557 zinc finger protein 557;NM_001146326 ZIM2 zinc finger, imprinted 2;NM_001172679 ZNF764 zinc finger protein 764;NM_006958 ZNF16 zinc finger protein 16;NM_007139 Z…	0		1
1139	chr7	2323494	2327827	4334	gain	ARS-BFGL-NGS-7600	BovineHD0700000631	5	1	Unique	0		26	NM_000843 GRM6 glutamate receptor, metabotropic 6;NM_001006656 ZNF473 zinc finger protein 473;NM_001008727 ZNF121 zinc finger protein 121;NM_001012320 ZNF302 zinc finger protein 302;NM_001029976 ZNF16 zinc finger protein 16;NM_001044387 ZNF557 zinc finger protein 557;NM_001044388 ZNF557 zinc finger protein 557;NM_001146326 ZIM2 zinc finger, imprinted 2;NM_001172679 ZNF764 zinc finger protein 764;…	1	ENSBTAG00000016187 ENSBTAT00000021547	1
1140	chr7	3159039	3191056	32018	loss	BovineHD0700000875	BovineHD0700000882	9	1	Unique	0		1	NM_183062 PRSS38 protease, serine, 38	1	ENSBTAG00000013977 ENSBTAT00000036551	1
1141	chr7	3248872	3295771	46900	loss	BovineHD0700000892	BovineHD0700000901	10	2	Multiple	0		0		0		2
1142	chr7	4798483	4800783	2301	loss	ARS-BFGL-NGS-98087	BovineHD0700001343	3	2	Multiple	1	NM_001109983 PGPEP1 pyroglutamyl-peptidase I	1	NM_017712 PGPEP1 pyroglutamyl-peptidase I	1	ENSBTAG00000002566 ENSBTAT00000003320	2
1143	chr7	4871850	4898225	26376	gain	BovineHD0700001355	BovineHD0700001359	3	8	0.0126984	0		4	NM_001145304 KIAA1683 KIAA1683;NM_001145305 KIAA1683 KIAA1683;NM_025249 KIAA1683 KIAA1683;NR_036575 LOC729966 uncharacterized LOC729966	2	ENSBTAG00000024904 ENSBTAT00000000218;ENSBTAG00000033886 ENSBTAT00000048089 ENSBTAT00000063901	8
1144	chr7	6708218	6718398	10181	both	BovineHD0700001971	BovineHD0700001976	4	80	0.126984	0		0		0		80
1145	chr7	8085552	8089657	4106	loss	BovineHD0700002054	BovineHD0700002058	4	4	0.00634921	0		0		0		4
1146	chr7	8150154	8161319	11166	gain	BovineHD0700002074	BovineHD0700002083	4	28	0.0444444	0		2	NM_001004465 OR10H4 olfactory receptor, family 10, subfamily H, member 4;NM_013938 OR10H3 olfactory receptor, family 10, subfamily H, member 3	2	ENSBTAG00000045972 ENSBTAT00000065873;ENSBTAG00000047215 ENSBTAT00000066035	28
1147	chr7	8218382	8250202	31821	gain	BovineHD0700002102	BovineHD0700002111	11	4	0.00634921	0		0		1	ENSBTAG00000008335 ENSBTAT00000010974	4
1148	chr7	9429661	9504448	74788	both	BovineHD0700033497	BovineHD0700002471	12	22	0.0349206	0		2	NM_017506 OR7A5 olfactory receptor, family 7, subfamily A, member 5;NM_198944 OR7C1 olfactory receptor, family 7, subfamily C, member 1	2	ENSBTAG00000036175 ENSBTAT00000023382;ENSBTAG00000047888 ENSBTAT00000065633	24
1149	chr7	9534900	9611313	76414	both	BovineHD0700002476	BovineHD0700002491	10	25	0.0396825	0		2	NM_030901 OR7A17 olfactory receptor, family 7, subfamily A, member 17;NM_198944 OR7C1 olfactory receptor, family 7, subfamily C, member 1	3	ENSBTAG00000034909 ENSBTAT00000037393;ENSBTAG00000036331 ENSBTAT00000024954;ENSBTAG00000048056 ENSBTAT00000057506	25
1150	chr7	9626435	11337272	1710838	both	BovineHD0700002495	BovineHD0700003007	224	296	0.469841	0		10	NM_001001966 OR14A16 olfactory receptor, family 14, subfamily A, member 16;NM_001005188 OR6X1 olfactory receptor, family 6, subfamily X, member 1;NM_001005190 OR7A10 olfactory receptor, family 7, subfamily A, member 10;NM_001008712 RBPMS RNA binding protein with multiple splicing;NM_005192 CDKN3 cyclin-dependent kinase inhibitor 3;NM_012377 OR7C2 olfactory receptor, family 7, subfamily C, member …	27	ENSBTAG00000022663 ENSBTAT00000054308;ENSBTAG00000024397 ENSBTAT00000023985;ENSBTAG00000034917 ENSBTAT00000049392 ENSBTAT00000054632;ENSBTAG00000035241 ENSBTAT00000049737;ENSBTAG00000038533 ENSBTAT00000056549;ENSBTAG00000039877 ENSBTAT00000053797;ENSBTAG00000045561 ENSBTAT00000065842;ENSBTAG00000045927 ENSBTAT00000063735;ENSBTAG00000046163 ENSBTAT00000064850;ENSBTAG00000046233 ENSBTAT00000064725;…	784
1151	chr7	11388825	11434396	45572	gain	BovineHD0700003014	BovineHD0700003023	6	1	Unique	0		0		0		1
1152	chr7	11526456	11975779	449324	both	BovineHD0700003042	BovineHD0700003123	22	63	0.1	0		10	NM_001025160 CD97 CD97 molecule;NM_001784 CD97 CD97 molecule;NM_013447 EMR2 egf-like module containing, mucin-like, hormone receptor-like 2;NM_078481 CD97 CD97 molecule;NM_152916 EMR2 egf-like module containing, mucin-like, hormone receptor-like 2;NM_152917 EMR2 egf-like module containing, mucin-like, hormone receptor-like 2;NM_152918 EMR2 egf-like module containing, mucin-like, hormone receptor-…	4	ENSBTAG00000003528 ENSBTAT00000004588;ENSBTAG00000026148 ENSBTAT00000027132;ENSBTAG00000033055 ENSBTAT00000046929;ENSBTAG00000033061 ENSBTAT00000013229	75
1153	chr7	12937269	12942939	5671	gain	BovineHD4100005745	BovineHD0700003351	3	3	0.0047619	2	NM_001046387 MRI1 methylthioribose-1-phosphate isomerase homolog (S. cerevisiae);NM_001076345 C7H19orf53 chromosome 7 open reading frame, human C19orf53	3	NM_001031727 MRI1 methylthioribose-1-phosphate isomerase homolog (S. cerevisiae);NM_014047 C19orf53 chromosome 19 open reading frame 53;NM_032285 MRI1 methylthioribose-1-phosphate isomerase homolog (S. cerevisiae)	2	ENSBTAG00000002524 ENSBTAT00000003273;ENSBTAG00000002525 ENSBTAT00000003276	3
1154	chr7	13168428	13172230	3803	loss	BovineHD0700003417	BovineHD0700003419	3	6	0.00952381	0		0		0		6
1155	chr7	14634128	14637583	3456	gain	BovineHD0700003944	BovineHD0700003946	3	1	Unique	0		48	NM_001005193 OR7G2 olfactory receptor, family 7, subfamily G, member 2;NM_001008727 ZNF121 zinc finger protein 121;NM_001012753 ZNF763 zinc finger protein 763;NM_001080404 ZNF878 zinc finger protein 878;NM_001080493 ZNF823 zinc finger protein 823;NM_001080821 ZNF799 zinc finger protein 799;NM_001136501 ZNF844 zinc finger protein 844;NM_001164276 ZNF44 zinc finger protein 44;NM_001201407 ZNF778 zi…	0		1
1156	chr7	14714172	14722637	8466	loss	BovineHD0700003979	BovineHD0700003985	8	19	0.0301587	0		31	NM_001005191 OR7D4 olfactory receptor, family 7, subfamily D, member 4;NM_001012753 ZNF763 zinc finger protein 763;NM_001080493 ZNF823 zinc finger protein 823;NM_001080821 ZNF799 zinc finger protein 799;NM_001136501 ZNF844 zinc finger protein 844;NM_001164276 ZNF44 zinc finger protein 44;NM_001201407 ZNF778 zinc finger protein 778;NM_001203250 ZNF20 zinc finger protein 20;NM_003437 ZNF136 zinc fi…	0		19
1157	chr7	14816919	14843094	26176	gain	BovineHD0700004017	BovineHD0700004023	6	71	0.112698	0		31	NM_001012753 ZNF763 zinc finger protein 763;NM_001077624 ZNF846 zinc finger protein 846;NM_001080493 ZNF823 zinc finger protein 823;NM_001080821 ZNF799 zinc finger protein 799;NM_001136501 ZNF844 zinc finger protein 844;NM_001164276 ZNF44 zinc finger protein 44;NM_001172773 ZNF548 zinc finger protein 548;NM_001201407 ZNF778 zinc finger protein 778;NM_001203250 ZNF20 zinc finger protein 20;NM_0034…	0		71
1158	chr7	15066460	15102276	35817	loss	BovineHD0700004119	BovineHD0700004130	12	46	0.0730159	0		33	NM_001012753 ZNF763 zinc finger protein 763;NM_001077624 ZNF846 zinc finger protein 846;NM_001079935 OR7E24 olfactory receptor, family 7, subfamily E, member 24;NM_001080493 ZNF823 zinc finger protein 823;NM_001080821 ZNF799 zinc finger protein 799;NM_001136501 ZNF844 zinc finger protein 844;NM_001164276 ZNF44 zinc finger protein 44;NM_001201407 ZNF778 zinc finger protein 778;NM_001203250 ZNF20 z…	1	ENSBTAG00000046564 ENSBTAT00000053279	46
1159	chr7	15118144	15126059	7916	loss	BovineHD0700004131	BovineHD0700004135	5	1	Unique	0		32	NM_001012753 ZNF763 zinc finger protein 763;NM_001077624 ZNF846 zinc finger protein 846;NM_001079935 OR7E24 olfactory receptor, family 7, subfamily E, member 24;NM_001080493 ZNF823 zinc finger protein 823;NM_001080821 ZNF799 zinc finger protein 799;NM_001136501 ZNF844 zinc finger protein 844;NM_001164276 ZNF44 zinc finger protein 44;NM_001201407 ZNF778 zinc finger protein 778;NM_001203250 ZNF20 z…	0		1
1160	chr7	15134645	15190305	55661	both	BovineHD0700004136	BovineHD0700004148	12	51	0.0809524	0		32	NM_001012753 ZNF763 zinc finger protein 763;NM_001077624 ZNF846 zinc finger protein 846;NM_001079935 OR7E24 olfactory receptor, family 7, subfamily E, member 24;NM_001080493 ZNF823 zinc finger protein 823;NM_001080821 ZNF799 zinc finger protein 799;NM_001136501 ZNF844 zinc finger protein 844;NM_001164276 ZNF44 zinc finger protein 44;NM_001201407 ZNF778 zinc finger protein 778;NM_001203250 ZNF20 z…	1	ENSBTAG00000047799 ENSBTAT00000004091	51
1161	chr7	15206840	15209734	2895	loss	BovineHD0700004155	BovineHD0700004157	3	6	0.00952381	0		32	NM_001012753 ZNF763 zinc finger protein 763;NM_001077624 ZNF846 zinc finger protein 846;NM_001080493 ZNF823 zinc finger protein 823;NM_001080821 ZNF799 zinc finger protein 799;NM_001136501 ZNF844 zinc finger protein 844;NM_001164276 ZNF44 zinc finger protein 44;NM_001201407 ZNF778 zinc finger protein 778;NM_001203250 ZNF20 zinc finger protein 20;NM_003437 ZNF136 zinc finger protein 136;NM_006631 …	0		6
1162	chr7	15361832	15399007	37176	both	BovineHD0700004227	BovineHD0700033595	8	24	0.0380952	0		30	NM_001008727 ZNF121 zinc finger protein 121;NM_001077624 ZNF846 zinc finger protein 846;NM_001136501 ZNF844 zinc finger protein 844;NM_001201407 ZNF778 zinc finger protein 778;NM_001202406 ZNF559 zinc finger protein 559;NM_001202407 ZNF559 zinc finger protein 559;NM_001202408 ZNF559 zinc finger protein 559;NM_001202409 ZNF559 zinc finger protein 559;NM_001202410 ZNF559 zinc finger protein 559;NM_…	0		24
1163	chr7	15635043	15722026	86984	gain	BovineHD0700004291	BovineHD0700033602	8	2	Multiple	1	NM_001205320 OLFM2 olfactomedin 2	3	NM_058164 OLFM2 olfactomedin 2;NR_002224 ADAM6 ADAM metallopeptidase domain 6 (pseudogene);NR_023311 ZNF137P zinc finger protein 137, pseudogene	5	ENSBTAG00000045635 ENSBTAT00000063762;ENSBTAG00000046813 ENSBTAT00000063019 ENSBTAT00000065465;ENSBTAG00000047177 ENSBTAT00000065795 ENSBTAT00000063643;ENSBTAG00000047377 ENSBTAT00000064833;ENSBTAG00000047507 ENSBTAT00000064948	2
1164	chr7	16015554	16032936	17383	loss	BovineHD0700004422	BovineHD0700004429	3	1	Unique	0		1	NM_000201 ICAM1 intercellular adhesion molecule 1	0		1
1165	chr7	18497954	18566035	68082	both	BovineHD0700005179	BovineHD0700005195	16	182	0.288889	0		1	NM_001974 EMR1 egf-like module containing, mucin-like, hormone receptor-like 1	1	ENSBTAG00000002284 ENSBTAT00000014774	185
1166	chr7	19860339	19881691	21353	gain	ARS-BFGL-NGS-114610	BovineHD0700005544	5	1	Unique	1	NM_001099715 SAFB scaffold attachment factor B	6	NM_001201338 SAFB scaffold attachment factor B;NM_001201339 SAFB scaffold attachment factor B;NM_001201340 SAFB scaffold attachment factor B;NM_002967 SAFB scaffold attachment factor B;NM_014649 SAFB2 scaffold attachment factor B2;NR_037699 SAFB scaffold attachment factor B	2	ENSBTAG00000007875 ENSBTAT00000002344;ENSBTAG00000035584 ENSBTAT00000002342	1
1167	chr7	24134819	24149485	14667	loss	BovineHD0700006614	BovineHD0700006618	6	2	Multiple	0		6	NM_001164386 RAPGEF6 Rap guanine nucleotide exchange factor (GEF) 6;NM_001164387 RAPGEF6 Rap guanine nucleotide exchange factor (GEF) 6;NM_001164388 RAPGEF6 Rap guanine nucleotide exchange factor (GEF) 6;NM_001164389 RAPGEF6 Rap guanine nucleotide exchange factor (GEF) 6;NM_001164390 RAPGEF6 Rap guanine nucleotide exchange factor (GEF) 6;NM_016340 RAPGEF6 Rap guanine nucleotide exchange factor (G…	1	ENSBTAG00000000682 ENSBTAT00000000910	2
1168	chr7	24788691	24793796	5106	loss	BovineHD0700006827	BovineHD0700006829	3	13	0.0206349	0		0		0		13
1169	chr7	24910183	24982024	71842	loss	BovineHD0700006867	Hapmap51318-BTA-78584	20	4	0.00634921	0		0		0		4
1170	chr7	26421679	26433766	12088	loss	BovineHD0700007345	BovineHD0700007347	4	1	Unique	0		0		0		1
1171	chr7	27809201	27824691	15491	gain	BTB-01073880	BovineHD0700007807	7	4	0.00634921	1	NM_001046451 MEGF10 multiple EGF-like-domains 10	1	NM_032446 MEGF10 multiple EGF-like-domains 10	1	ENSBTAG00000000329 ENSBTAT00000000434	4
1172	chr7	28972872	28976298	3427	gain	BovineHD0700008171	BovineHD0700008173	3	1	Unique	0		0		0		1
1173	chr7	29569259	29627140	57882	loss	BovineHD0700008324	BovineHD0700008337	13	16	0.0253968	0		0		0		16
1174	chr7	31182715	31189486	6772	loss	BovineHD0700008821	Hapmap47242-BTA-31230	4	1	Unique	0		0		0		1
1175	chr7	31803903	31815811	11909	loss	BovineHD0700033669	BovineHD0700009000	3	1	Unique	0		0		0		1
1176	chr7	34400520	34411655	11136	loss	BovineHD0700009821	BovineHD0700009823	3	2	Multiple	0		0		0		2
1177	chr7	35130073	35148303	18231	loss	BovineHD0700010032	BovineHD0700010041	10	6	0.00952381	0		0		0		6
1178	chr7	35312206	35318219	6014	loss	BovineHD0700010103	BovineHD0700010105	3	6	0.00952381	0		0		0		6
1179	chr7	36876364	36887774	11411	loss	BovineHD0700010639	BovineHD0700010640	4	2	Multiple	0		0		0		2
1180	chr7	37078980	37081199	2220	gain	BovineHD0700010699	BovineHD0700010701	3	6	0.00952381	0		0		0		6
1181	chr7	37537125	37654330	117206	loss	BovineHD0700010831	BovineHD0700010854	26	1	Unique	0		0		0		1
1182	chr7	38103070	38252314	149245	loss	BovineHD0700010979	BovineHD0700011039	60	2	Multiple	0		0		0		2
1183	chr7	41223948	41281508	57561	loss	BovineHD0700011947	BovineHD0700011956	11	22	0.0349206	0		1	NM_138286 ZNF681 zinc finger protein 681	1	ENSBTAG00000046963 ENSBTAT00000064375	22
1184	chr7	41443093	41445679	2587	gain	BovineHD0700011998	ARS-BFGL-NGS-95004	4	24	0.0380952	0		0		1	ENSBTAG00000046424 ENSBTAT00000064254	24
1185	chr7	41463554	41466011	2458	gain	BovineHD0700012012	BTB-00306845	3	1	Unique	0		0		1	ENSBTAG00000024713 ENSBTAT00000025129	1
1186	chr7	41551994	41554524	2531	gain	BovineHD0700012052	BovineHD0700012055	4	1	Unique	0		0		1	ENSBTAG00000009285 ENSBTAT00000012229	1
1187	chr7	41582892	41588354	5463	loss	BovineHD0700012067	BovineHD0700012071	5	38	0.0603175	0		0		1	ENSBTAG00000039706 ENSBTAT00000052929	38
1188	chr7	42367910	42421638	53729	both	BovineHD0700012347	BovineHD0700012352	5	29	0.0460317	0		1	NM_005742 PDIA6 protein disulfide isomerase family A, member 6	0		29
1189	chr7	42506332	42519964	13633	loss	BovineHD0700012373	BovineHD0700012380	7	1	Unique	0		0		0		1
1190	chr7	42725058	43353211	628154	both	BovineHD0700012436	BovineHD0700012573	142	233	0.369841	0		21	NM_001001918 OR14C36 olfactory receptor, family 14, subfamily C, member 36;NM_001001963 OR2L8 olfactory receptor, family 2, subfamily L, member 8;NM_001004491 OR2AK2 olfactory receptor, family 2, subfamily AK, member 2;NM_001004686 OR2L2 olfactory receptor, family 2, subfamily L, member 2;NM_001004687 OR2L3 olfactory receptor, family 2, subfamily L, member 3;NM_001004688 OR2M2 olfactory receptor,…	18	ENSBTAG00000007557 ENSBTAT00000009943;ENSBTAG00000009497 ENSBTAT00000012496;ENSBTAG00000013691 ENSBTAT00000030772;ENSBTAG00000019925 ENSBTAT00000054320;ENSBTAG00000022690 ENSBTAT00000064079;ENSBTAG00000027241 ENSBTAT00000001689;ENSBTAG00000030722 ENSBTAT00000043435;ENSBTAG00000030725 ENSBTAT00000043437;ENSBTAG00000038564 ENSBTAT00000053218;ENSBTAG00000040033 ENSBTAT00000056595;ENSBTAG00000045733 …	266
1191	chr7	43487164	43498441	11278	both	BovineHD0700033720	BovineHD0700012611	4	198	0.314286	0		2	NM_001004696 OR2T4 olfactory receptor, family 2, subfamily T, member 4;NM_001005487 OR13G1 olfactory receptor, family 13, subfamily G, member 1	0		198
1192	chr7	43529725	43534836	5112	loss	BovineHD0700012619	BovineHD0700012621	3	11	0.0174603	0		2	NM_001004696 OR2T4 olfactory receptor, family 2, subfamily T, member 4;NM_001005487 OR13G1 olfactory receptor, family 13, subfamily G, member 1	0		11
1193	chr7	43606380	43693932	87553	loss	BovineHD0700033721	BovineHD0700012650	16	17	0.0269841	0		4	NM_001001821 OR2T34 olfactory receptor, family 2, subfamily T, member 34;NM_001004693 OR2T10 olfactory receptor, family 2, subfamily T, member 10;NM_001004696 OR2T4 olfactory receptor, family 2, subfamily T, member 4;NM_001005495 OR2T3 olfactory receptor, family 2, subfamily T, member 3	1	ENSBTAG00000030714 ENSBTAT00000043427	17
1194	chr7	43706652	43711628	4977	loss	BovineHD0700012654	BovineHD0700012655	3	1	Unique	0		2	NM_001004693 OR2T10 olfactory receptor, family 2, subfamily T, member 10;NM_001004696 OR2T4 olfactory receptor, family 2, subfamily T, member 4	1	ENSBTAG00000047415 ENSBTAT00000056993	1
1195	chr7	43759207	43766370	7164	gain	BovineHD0700012679	BovineHD0700012688	11	2	Multiple	0		0		0		2
1196	chr7	43884451	43901480	17030	loss	ARS-BFGL-NGS-7310	BovineHD0700012724	8	3	0.0047619	0		0		0		3
1197	chr7	44161983	44458713	296731	both	BovineHD0700012796	BovineHD0700012808	12	342	0.542857	0		3	NM_033108 HSFY1 heat shock transcription factor, Y-linked 1;NM_153716 HSFY2 heat shock transcription factor, Y linked 2;NR_003607 HSFY1P1 heat shock transcription factor, Y-linked 1 pseudogene 1	1	ENSBTAG00000009273 ENSBTAT00000055168	390
1198	chr7	45547947	45559515	11569	gain	BovineHD0700013090	ARS-BFGL-NGS-115860	4	3	0.0047619	0		4	NM_001174118 MEX3D mex-3 homolog D (C. elegans);NM_001687 ATP5D ATP synthase, H+ transporting, mitochondrial F1 complex, delta subunit;NM_203304 MEX3D mex-3 homolog D (C. elegans);NM_213604 ADAMTSL5 ADAMTS-like 5	0		3
1199	chr7	45841894	45868197	26304	loss	BovineHD0700013159	BovineHD0700013170	13	1	Unique	2	NM_001024566 SCAMP4 secretory carrier membrane protein 4;NM_001101056 CSNK1G2 casein kinase 1, gamma 2	2	NM_079834 SCAMP4 secretory carrier membrane protein 4;NM_138422 ADAT3 adenosine deaminase, tRNA-specific 3	1	ENSBTAG00000045762 ENSBTAT00000065646	1
1200	chr7	47413318	47421358	8041	loss	BovineHD0700013747	BovineHD0700013749	3	2	Multiple	0		0		0		2
1201	chr7	47797202	47807367	10166	loss	BovineHD0700013821	BTB-00310752	4	1	Unique	1	NM_001101849 SEC24A SEC24 family, member A (S. cerevisiae)	2	NM_001252231 SEC24A SEC24 family, member A (S. cerevisiae);NM_021982 SEC24A SEC24 family, member A (S. cerevisiae)	1	ENSBTAG00000018322 ENSBTAT00000043111	1
1202	chr7	47856478	47892300	35823	loss	BovineHD0700013836	BTA-79025-no-rs	15	1	Unique	0		1	NM_014829 DDX46 DEAD (Asp-Glu-Ala-Asp) box polypeptide 46	1	ENSBTAG00000021520 ENSBTAT00000028682	1
1203	chr7	51357188	51661856	304669	loss	BovineHD0700014931	BovineHD0700014995	65	4	0.00634921	5	NM_001034524 HSPA9 heat shock 70kDa protein 9 (mortalin);NM_001045875 EGR1 early growth response 1;NM_001046325 REEP2 receptor accessory protein 2;NM_001046366 FAM53C family with sequence similarity 53, member C;NM_001076254 ETF1 eukaryotic translation termination factor 1	8	NM_001135647 FAM53C family with sequence similarity 53, member C;NM_001964 EGR1 early growth response 1;NM_004134 HSPA9 heat shock 70kDa protein 9 (mortalin);NM_004730 ETF1 eukaryotic translation termination factor 1;NM_016604 KDM3B lysine (K)-specific demethylase 3B;NM_016605 FAM53C family with sequence similarity 53, member C;NM_016606 REEP2 receptor accessory protein 2;NM_153216 POU5F2 POU dom…	6	ENSBTAG00000010063 ENSBTAT00000013278;ENSBTAG00000010068 ENSBTAT00000013281;ENSBTAG00000010069 ENSBTAT00000013284;ENSBTAG00000011415 ENSBTAT00000035255;ENSBTAG00000011419 ENSBTAT00000015172;ENSBTAG00000030529 ENSBTAT00000013264	4
1204	chr7	51920731	51964210	43480	loss	BovineHD0700015048	BovineHD0700015058	11	1	Unique	1	NM_001075808 SIL1 SIL1 homolog, endoplasmic reticulum chaperone (S. cerevisiae)	2	NM_001037633 SIL1 SIL1 homolog, endoplasmic reticulum chaperone (S. cerevisiae);NM_022464 SIL1 SIL1 homolog, endoplasmic reticulum chaperone (S. cerevisiae)	2	ENSBTAG00000033747 ENSBTAT00000047926;ENSBTAG00000046926 ENSBTAT00000063044	1
1205	chr7	52220103	52227900	7798	loss	BovineHD0700015113	BovineHD0700033758	3	2	Multiple	1	NM_001102486 MATR3 matrin 3	6	NM_001194954 MATR3 matrin 3;NM_001194955 MATR3 matrin 3;NM_001194956 MATR3 matrin 3;NM_018834 MATR3 matrin 3;NM_199189 MATR3 matrin 3;NR_036535 MATR3 matrin 3	1	ENSBTAG00000006756 ENSBTAT00000057156	2
1206	chr7	53536229	53562468	26240	gain	BovineHD0700015401	BovineHD0700015412	12	1	Unique	0		0		0		1
1207	chr7	53572605	53664924	92320	loss	BovineHD0700015418	Hapmap42803-BTA-110000	53	2	Multiple	1	NM_001102506 PCDHA13 protocadherin alpha 13	32	NM_014005 PCDHA9 protocadherin alpha 9;NM_018900 PCDHA1 protocadherin alpha 1;NM_018901 PCDHA10 protocadherin alpha 10;NM_018902 PCDHA11 protocadherin alpha 11;NM_018903 PCDHA12 protocadherin alpha 12;NM_018904 PCDHA13 protocadherin alpha 13;NM_018905 PCDHA2 protocadherin alpha 2;NM_018906 PCDHA3 protocadherin alpha 3;NM_018907 PCDHA4 protocadherin alpha 4;NM_018908 PCDHA5 protocadherin alpha 5;N…	6	ENSBTAG00000015439 ENSBTAT00000063152;ENSBTAG00000030227 ENSBTAT00000020497;ENSBTAG00000045539 ENSBTAT00000020506;ENSBTAG00000046190 ENSBTAT00000065348;ENSBTAG00000046717 ENSBTAT00000020521;ENSBTAG00000048170 ENSBTAT00000020511	2
1208	chr7	53905353	53952520	47168	both	BovineHD4100006061	BovineHD0700015573	24	4	0.00634921	0		11	NM_015669 PCDHB5 protocadherin beta 5;NM_018931 PCDHB11 protocadherin beta 11;NM_018932 PCDHB12 protocadherin beta 12;NM_018936 PCDHB2 protocadherin beta 2;NM_018937 PCDHB3 protocadherin beta 3;NM_018938 PCDHB4 protocadherin beta 4;NM_018939 PCDHB6 protocadherin beta 6;NM_020957 PCDHB16 protocadherin beta 16;NR_001280 PCDHB17 protocadherin beta 17 pseudogene;NR_001281 PCDHB18 protocadherin beta 1…	3	ENSBTAG00000039433 ENSBTAT00000009669;ENSBTAG00000045603 ENSBTAT00000063545;ENSBTAG00000047478 ENSBTAT00000063047	4
1209	chr7	53966895	54000732	33838	loss	BovineHD0700015580	BovineHD0700015603	21	7	0.0111111	0		13	NM_015669 PCDHB5 protocadherin beta 5;NM_018930 PCDHB10 protocadherin beta 10;NM_018931 PCDHB11 protocadherin beta 11;NM_018932 PCDHB12 protocadherin beta 12;NM_018933 PCDHB13 protocadherin beta 13;NM_018936 PCDHB2 protocadherin beta 2;NM_018937 PCDHB3 protocadherin beta 3;NM_018940 PCDHB7 protocadherin beta 7;NM_019119 PCDHB9 protocadherin beta 9;NM_019120 PCDHB8 protocadherin beta 8;NM_020957 P…	4	ENSBTAG00000015453 ENSBTAT00000056901;ENSBTAG00000045743 ENSBTAT00000040261;ENSBTAG00000045859 ENSBTAT00000064522;ENSBTAG00000046262 ENSBTAT00000065512	7
1210	chr7	54014869	54022417	7549	loss	BovineHD0700015606	BovineHD0700015608	3	1	Unique	1	NM_001103248 PCDHB11 protocadherin beta 11	4	NM_018934 PCDHB14 protocadherin beta 14;NM_018936 PCDHB2 protocadherin beta 2;NR_001281 PCDHB18 protocadherin beta 18 pseudogene;NR_001282 PCDHB19P protocadherin beta 19 pseudogene	1	ENSBTAG00000030474 ENSBTAT00000009668	1
1211	chr7	54842961	55037685	194725	gain	BovineHD0700015868	BovineHD0700033357	27	8	0.0126984	0		1	NM_001004059 OR4S2 olfactory receptor, family 4, subfamily S, member 2	3	ENSBTAG00000012339 ENSBTAT00000016387;ENSBTAG00000016789 ENSBTAT00000022334;ENSBTAG00000018503 ENSBTAT00000024632	8
1212	chr7	57724722	57725825	1104	loss	BovineHD0700016512	BovineHD4100006087	3	1	Unique	0		0		0		1
1213	chr7	58972187	58995312	23126	gain	BovineHD0700016884	BovineHD0700016887	5	4	0.00634921	0		3	NM_138492 PRELID2 PRELI domain containing 2;NM_182960 PRELID2 PRELI domain containing 2;NM_205846 PRELID2 PRELI domain containing 2	1	ENSBTAG00000044169 ENSBTAT00000060989	4
1214	chr7	61740831	61743075	2245	gain	BovineHD0700017782	BovineHD0700017784	3	14	0.0222222	0		0		0		14
1215	chr7	63443211	63449161	5951	gain	BovineHD0700018347	BovineHD0700018349	3	6	0.00952381	0		1	NM_001804 CDX1 caudal type homeobox 1	0		6
1216	chr7	64042246	64047196	4951	loss	BovineHD0700018518	BovineHD0700018520	3	1	Unique	1	NM_001078039 MYOZ3 myozenin 3	2	NM_001122853 MYOZ3 myozenin 3;NM_133371 MYOZ3 myozenin 3	1	ENSBTAG00000025136 ENSBTAT00000035177	1
1217	chr7	64685425	64688101	2677	gain	BovineHD0700018792	BovineHD0700018795	4	6	0.00952381	0		1	NM_078483 SLC36A1 solute carrier family 36 (proton/amino acid symporter), member 1	0		6
1218	chr7	65292844	65369840	76997	loss	BovineHD0700019027	BovineHD0700019066	40	1	Unique	0		0		0		1
1219	chr7	65783735	65871908	88174	loss	BovineHD0700019194	BovineHD0700019220	24	2	Multiple	0		0		0		2
1220	chr7	66014521	66028838	14318	loss	BovineHD0700019262	BovineHD0700019267	4	15	0.0238095	0		0		0		15
1221	chr7	66112882	66122924	10043	loss	BovineHD0700019283	BovineHD0700019285	3	2	Multiple	0		0		0		2
1222	chr7	67484348	67503901	19554	loss	BovineHD0700019743	BovineHD0700019757	14	1	Unique	0		1	NM_198321 GALNT10 UDP-N-acetyl-alpha-D-galactosamine:polypeptide N-acetylgalactosaminyltransferase 10 (GalNAc-T10)	1	ENSBTAG00000034113 ENSBTAT00000048360	1
1223	chr7	68531589	68538020	6432	loss	BovineHD0700020063	BovineHD0700020065	3	2	Multiple	0		0		0		2
1224	chr7	69553387	69568996	15610	loss	BovineHD0700020371	BovineHD0700020381	9	3	0.0047619	0		0		0		3
1225	chr7	69627662	69633398	5737	loss	BovineHD4100006175	BovineHD0700020406	4	2	Multiple	1	NM_001191263 SGCD sarcoglycan, delta (35kDa dystrophin-associated glycoprotein)	3	NM_000337 SGCD sarcoglycan, delta (35kDa dystrophin-associated glycoprotein);NM_001128209 SGCD sarcoglycan, delta (35kDa dystrophin-associated glycoprotein);NM_172244 SGCD sarcoglycan, delta (35kDa dystrophin-associated glycoprotein)	1	ENSBTAG00000044046 ENSBTAT00000061429	2
1226	chr7	69916568	69931500	14933	loss	BovineHD0700020534	BovineHD0700020543	9	22	0.0349206	1	NM_001191263 SGCD sarcoglycan, delta (35kDa dystrophin-associated glycoprotein)	3	NM_000337 SGCD sarcoglycan, delta (35kDa dystrophin-associated glycoprotein);NM_001128209 SGCD sarcoglycan, delta (35kDa dystrophin-associated glycoprotein);NM_172244 SGCD sarcoglycan, delta (35kDa dystrophin-associated glycoprotein)	1	ENSBTAG00000044046 ENSBTAT00000061429	22
1227	chr7	70005850	70022592	16743	loss	BovineHD0700020566	BovineHD0700020574	10	22	0.0349206	1	NM_001191263 SGCD sarcoglycan, delta (35kDa dystrophin-associated glycoprotein)	3	NM_000337 SGCD sarcoglycan, delta (35kDa dystrophin-associated glycoprotein);NM_001128209 SGCD sarcoglycan, delta (35kDa dystrophin-associated glycoprotein);NM_172244 SGCD sarcoglycan, delta (35kDa dystrophin-associated glycoprotein)	1	ENSBTAG00000044046 ENSBTAT00000061429	22
1228	chr7	70186407	70283070	96664	both	BovineHD0700020612	BovineHD0700020635	17	63	0.1	1	NM_001046523 HAVCR1 hepatitis A virus cellular receptor 1	0		1	ENSBTAG00000030297 ENSBTAT00000042779	63
1229	chr7	70565654	70586211	20558	gain	BovineHD0700020754	BovineHD0700033837	4	2	Multiple	0		6	NM_001099414 HAVCR1 hepatitis A virus cellular receptor 1;NM_001146726 TIMD4 T-cell immunoglobulin and mucin domain containing 4;NM_001173393 HAVCR1 hepatitis A virus cellular receptor 1;NM_012206 HAVCR1 hepatitis A virus cellular receptor 1;NM_138379 TIMD4 T-cell immunoglobulin and mucin domain containing 4;NR_003603 LOC100101266 hepatitis A virus cellular receptor 1 pseudogene	0		2
1230	chr7	70614678	70712823	98146	gain	BovineHD0700020771	BovineHD0700020810	25	7	0.0111111	0		7	NM_001099414 HAVCR1 hepatitis A virus cellular receptor 1;NM_001146726 TIMD4 T-cell immunoglobulin and mucin domain containing 4;NM_001173393 HAVCR1 hepatitis A virus cellular receptor 1;NM_012206 HAVCR1 hepatitis A virus cellular receptor 1;NM_032782 HAVCR2 hepatitis A virus cellular receptor 2;NM_138379 TIMD4 T-cell immunoglobulin and mucin domain containing 4;NR_003603 LOC100101266 hepatitis A…	1	ENSBTAG00000036102 ENSBTAT00000064478 ENSBTAT00000065153 ENSBTAT00000050597	8
1231	chr7	70735525	70816154	80630	gain	BovineHD0700033126	BovineHD0700020840	19	6	0.00952381	0		1	NM_032782 HAVCR2 hepatitis A virus cellular receptor 2	0		6
1232	chr7	73463457	73474183	10727	loss	BovineHD0700021606	BovineHD0700021609	4	1	Unique	0		0		0		1
1233	chr7	74066243	74073336	7094	gain	ARS-BFGL-NGS-28100	BovineHD0700021821	4	4	0.00634921	0		0		0		4
1234	chr7	74241339	74255065	13727	gain	BTB-00632527	BovineHD0700021869	5	3	0.0047619	0		0		0		3
1235	chr7	74399802	74401948	2147	gain	BovineHD4100006210	BovineHD0700021910	3	1	Unique	0		1	NM_025153 ATP10B ATPase, class V, type 10B	1	ENSBTAG00000016841 ENSBTAT00000022402	1
1236	chr7	74850645	74860564	9920	loss	BovineHD0700022039	BovineHD0700022042	4	1	Unique	0		0		0		1
1237	chr7	75198519	75222285	23767	loss	BovineHD0700022132	BovineHD0700022141	10	3	0.0047619	1	NM_001192760 GABRB2 gamma-aminobutyric acid (GABA) A receptor, beta 2	4	NM_000813 GABRB2 gamma-aminobutyric acid (GABA) A receptor, beta 2;NM_000814 GABRB3 gamma-aminobutyric acid (GABA) A receptor, beta 3;NM_021911 GABRB2 gamma-aminobutyric acid (GABA) A receptor, beta 2;NM_021912 GABRB3 gamma-aminobutyric acid (GABA) A receptor, beta 3	1	ENSBTAG00000018585 ENSBTAT00000024736	3
1238	chr7	75825484	75829645	4162	gain	BovineHD0700022265	BovineHD0700022267	3	2	Multiple	0		0		0		2
1239	chr7	76479787	76497957	18171	gain	BovineHD0700022436	BTB-00327755	7	9	0.0142857	0		0		0		9
1240	chr7	76571529	76617472	45944	loss	BovineHD0700022452	BovineHD0700022461	11	1	Unique	0		0		0		1
1241	chr7	76906097	76922326	16230	loss	BovineHD0700022554	BovineHD0700022557	5	2	Multiple	0		0		0		2
1242	chr7	78362467	78441553	79087	loss	BovineHD0700022957	BovineHD0700022976	22	2	Multiple	0		0		0		2
1243	chr7	78543721	78599961	56241	both	BovineHD0700023016	BTA-23130-no-rs	17	7	0.0111111	0		0		0		7
1244	chr7	79859083	79866641	7559	gain	BovineHD0700023301	BovineHD0700023303	3	3	0.0047619	0		0		0		3
1245	chr7	80157916	80167182	9267	both	BovineHD0700023384	BovineHD0700023389	7	3	0.0047619	0		0		0		3
1246	chr7	81574094	81583795	9702	loss	BovineHD0700023736	BovineHD0700023739	4	1	Unique	0		1	NM_001122679 ODZ2 odz, odd Oz/ten-m homolog 2 (Drosophila)	0		1
1247	chr7	83460948	83462334	1387	loss	BovineHD0700024476	BovineHD0700024478	3	12	0.0190476	0		1	NM_006909 RASGRF2 Ras protein-specific guanine nucleotide-releasing factor 2	1	ENSBTAG00000030259 ENSBTAT00000035048	12
1248	chr7	83690073	83697392	7320	loss	BovineHD0700024568	ARS-BFGL-NGS-40327	3	18	0.0285714	0		0		0		18
1249	chr7	83717140	83780501	63362	gain	BovineHD0700024578	BovineHD0700024592	12	1	Unique	1	NM_001035478 SSBP2 single-stranded DNA binding protein 2	1	NM_012446 SSBP2 single-stranded DNA binding protein 2	1	ENSBTAG00000013856 ENSBTAT00000018404	1
1250	chr7	85369010	85383138	14129	loss	BovineHD0700025049	BovineHD0700025052	3	3	0.0047619	1	NM_001081615 XRCC4 X-ray repair complementing defective repair in Chinese hamster cells 4	3	NM_003401 XRCC4 X-ray repair complementing defective repair in Chinese hamster cells 4;NM_022406 XRCC4 X-ray repair complementing defective repair in Chinese hamster cells 4;NM_022550 XRCC4 X-ray repair complementing defective repair in Chinese hamster cells 4	1	ENSBTAG00000024275 ENSBTAT00000042719	3
1251	chr7	87108583	87150386	41804	loss	BovineHD0700025569	BovineHD0700033173	9	60	0.0952381	0		0		0		60
1252	chr7	87174854	87176075	1222	loss	BovineHD0700025583	BovineHD0700025585	3	1	Unique	0		0		0		1
1253	chr7	87452028	87457363	5336	loss	BovineHD0700025638	BovineHD0700025641	4	30	0.047619	0		0		0		30
1254	chr7	87606801	87654809	48009	loss	BovineHD0700025668	BovineHD0700025681	12	1	Unique	0		0		0		1
1255	chr7	87699741	87709363	9623	gain	BovineHD0700025699	BovineHD0700025703	5	2	Multiple	0		0		0		2
1256	chr7	87889035	87901651	12617	gain	BovineHD0700025739	BovineHD0700025742	4	1	Unique	0		1	NR_002961 SNORA22 small nucleolar RNA, H/ACA box 22	0		1
1257	chr7	88116515	88126909	10395	loss	BovineHD0700025802	BovineHD0700025804	3	1	Unique	0		0		0		1
1258	chr7	88253357	88346988	93632	both	BovineHD0700025839	BovineHD0700025871	35	15	0.0238095	0		3	NM_001099668 HIGD1A HIG1 hypoxia inducible domain family, member 1A;NM_001099669 HIGD1A HIG1 hypoxia inducible domain family, member 1A;NM_014056 HIGD1A HIG1 hypoxia inducible domain family, member 1A	0		15
1259	chr7	88550049	88554789	4741	gain	BovineHD0700025928	BovineHD0700025932	4	5	0.00793651	0		0		0		5
1260	chr7	90472485	90477244	4760	gain	BovineHD0700026511	BovineHD0700026513	3	2	Multiple	2	NR_038196 LOC100616526 uncharacterized LOC100616526;NR_038197 LOC100616526 uncharacterized LOC100616526	1	NR_015436 LINC00461 long intergenic non-protein coding RNA 461	0		2
1261	chr7	90485117	90488708	3592	loss	BovineHD0700033182	BovineHD0700026516	3	1	Unique	2	NR_038196 LOC100616526 uncharacterized LOC100616526;NR_038197 LOC100616526 uncharacterized LOC100616526	1	NR_015436 LINC00461 long intergenic non-protein coding RNA 461	0		1
1262	chr7	92340177	92359510	19334	loss	BovineHD0700026978	BovineHD0700026982	6	34	0.0539683	0		0		0		34
1263	chr7	92789174	92905077	115904	loss	BovineHD0700027119	BovineHD0700027149	29	2	Multiple	0		2	NM_032119 GPR98 G protein-coupled receptor 98;NR_003149 GPR98 G protein-coupled receptor 98	1	ENSBTAG00000046227 ENSBTAT00000011370	3
1264	chr7	94020545	94024811	4267	loss	BovineHD0700027400	BovineHD0700027405	6	1	Unique	0		0		0		1
1265	chr7	95437013	95486206	49194	loss	ARS-BFGL-NGS-29400	BovineHD0700027812	13	1	Unique	1	NM_175804 NR2F1 nuclear receptor subfamily 2, group F, member 1	7	NM_001163417 FAM172A family with sequence similarity 172, member A;NM_001163418 FAM172A family with sequence similarity 172, member A;NM_005654 NR2F1 nuclear receptor subfamily 2, group F, member 1;NM_032042 FAM172A family with sequence similarity 172, member A;NR_015369 FLJ42709 uncharacterized LOC441094;NR_021491 FLJ42709 uncharacterized LOC441094;NR_028080 FAM172A family with sequence similari…	1	ENSBTAG00000017599 ENSBTAT00000023401 ENSBTAT00000043324	1
1266	chr7	96113539	96115246	1708	loss	BovineHD0700027981	BovineHD0700027983	3	2	Multiple	0		1	NM_001145678 KIAA0825 KIAA0825	0		2
1267	chr7	96306482	96322917	16436	loss	BovineHD4100006335	BovineHD0700028066	10	5	0.00793651	0		2	NM_001145678 KIAA0825 KIAA0825;NM_173665 KIAA0825 KIAA0825	1	ENSBTAG00000003144 ENSBTAT00000000923	5
1268	chr7	97256345	97263532	7188	loss	BovineHD0700028381	BovineHD0700028383	4	1	Unique	0		2	NM_014639 TTC37 tetratricopeptide repeat domain 37;NR_004844 RPL13AP3 ribosomal protein L13a pseudogene 3	1	ENSBTAG00000009131 ENSBTAT00000042662	1
1269	chr7	97264479	97271628	7150	gain	BovineHD0700028384	BovineHD0700028387	5	1	Unique	0		1	NR_004844 RPL13AP3 ribosomal protein L13a pseudogene 3	0		1
1270	chr7	98502599	98508931	6333	loss	BovineHD0700028748	BovineHD0700028752	5	6	0.00952381	2	NM_001030318 CAST calpastatin;NM_174003 CAST calpastatin	2	NM_001042440 CAST calpastatin;NM_001190442 CAST calpastatin	1	ENSBTAG00000000874 ENSBTAT00000037077 ENSBTAT00000011029 ENSBTAT00000027864 ENSBTAT00000065978	6
1271	chr7	99050660	99068431	17772	loss	BovineHD0700028986	BovineHD0700028991	5	3	0.0047619	0		0		0		3
1272	chr7	99113453	99116654	3202	loss	BovineHD0700028999	BovineHD0700029002	3	69	0.109524	0		0		0		69
1273	chr7	99321502	99328261	6760	loss	BovineHD0700029073	BovineHD0700029077	5	22	0.0349206	0		0		0		22
1274	chr7	99654518	99677775	23258	loss	BovineHD0700029164	BovineHD0700029169	6	1	Unique	0		0		0		1
1275	chr7	99765694	99791666	25973	both	BovineHD0700029191	BovineHD0700029195	6	11	0.0174603	0		0		0		11
1276	chr7	100041017	100052329	11313	gain	BovineHD0700029284	BovineHD0700029287	4	20	0.031746	0		0		0		20
1277	chr7	100651390	100664122	12733	loss	BovineHD0700029418	BovineHD0700029423	6	2	Multiple	0		0		0		2
1278	chr7	101352338	101359827	7490	gain	BovineHD0700029619	BovineHD0700029621	4	1	Unique	0		0		0		1
1279	chr7	101980506	101996684	16179	loss	Hapmap41090-BTA-80433	BovineHD0700029795	4	1	Unique	0		0		0		1
1280	chr7	102258225	102269692	11468	gain	BovineHD0700029862	BovineHD0700029871	9	1	Unique	0		0		0		1
1281	chr7	102879174	102884881	5708	loss	BovineHD0700030022	BovineHD0700030026	6	2	Multiple	0		0		0		2
1282	chr7	103196542	103201858	5317	loss	BovineHD0700030116	BovineHD0700030118	3	2	Multiple	0		0		0		2
1283	chr7	105422685	105431584	8900	loss	BovineHD0700030816	BovineHD0700030818	3	1	Unique	0		0		1	ENSBTAG00000046867 ENSBTAT00000063427	1
1284	chr7	106115794	106131431	15638	loss	BovineHD0700031002	Hapmap54690-rs29024551	5	1	Unique	0		0		0		1
1285	chr7	106217855	106235358	17504	gain	BovineHD0700031035	BovineHD0700031040	6	2	Multiple	0		0		0		2
1286	chr7	106467944	106476048	8105	loss	BovineHD0700034047	BovineHD0700031092	3	1	Unique	0		0		0		1
1287	chr7	106547342	106557071	9730	loss	BovineHD0700031104	BovineHD0700031106	3	7	0.0111111	0		0		0		7
1288	chr7	107202073	107209769	7697	loss	BovineHD0700031278	BovineHD0700031279	3	2	Multiple	0		0		0		2
1289	chr7	107712506	107762667	50162	loss	BovineHD0700031402	BovineHD0700031417	15	19	0.0301587	0		0		0		19
1290	chr7	108121117	108132469	11353	gain	BTA-49476-no-rs	BovineHD0700031519	7	3	0.0047619	0		0		0		3
1291	chr7	108265505	108270995	5491	loss	BovineHD0700031553	BovineHD0700031557	5	2	Multiple	0		0		0		2
1292	chr7	108606765	108617807	11043	loss	BovineHD0700031664	BovineHD0700031666	3	4	0.00634921	0		0		0		4
1293	chr7	110894233	110898688	4456	loss	BovineHD0700032347	BovineHD0700032350	4	1	Unique	0		0		0		1
1294	chr7	110936667	110977290	40624	loss	BovineHD0700032360	BovineHD0700032373	15	1	Unique	0		0		0		1
1295	chr7	111634499	111801847	167349	loss	BovineHD0700032586	BovineHD0700032660	82	1	Unique	0		0		0		1
1296	chr7	111913792	111918914	5123	loss	BovineHD0700032708	BovineHD0700032711	3	3	0.0047619	0		0		0		3
1297	chr8	95630	135066	39437	both	BovineHD0800000013	BovineHD0800000020	7	43	0.068254	1	NM_001083662 HIATL1 hippocampus abundant transcript-like 1	2	NM_032558 HIATL1 hippocampus abundant transcript-like 1;NR_002894 HIATL2 hippocampus abundant transcript-like 2	1	ENSBTAG00000003124 ENSBTAT00000004062	43
1298	chr8	373080	416642	43563	loss	BovineHD0800033545	BovineHD0800000092	18	1	Unique	1	NM_001192058 ANXA10 annexin A10	1	NM_007193 ANXA10 annexin A10	1	ENSBTAG00000004944 ENSBTAT00000006504	1
1299	chr8	490731	503056	12326	gain	BovineHD0800000121	BovineHD0800000124	4	1	Unique	1	NM_001192058 ANXA10 annexin A10	2	NM_001012967 DDX60L DEAD (Asp-Glu-Ala-Asp) box polypeptide 60-like;NM_007193 ANXA10 annexin A10	1	ENSBTAG00000004944 ENSBTAT00000006504	1
1300	chr8	550540	573592	23053	gain	BovineHD0800000130	BovineHD0800000138	10	2	Multiple	0		2	NM_001166108 PALLD palladin, cytoskeletal associated protein;NM_016081 PALLD palladin, cytoskeletal associated protein	1	ENSBTAG00000001081 ENSBTAT00000001432	2
1301	chr8	1817817	1860542	42726	loss	BovineHD0800000619	BovineHD0800000631	13	2	Multiple	0		2	NM_016228 AADAT aminoadipate aminotransferase;NM_182662 AADAT aminoadipate aminotransferase	0		2
1302	chr8	2252209	2253891	1683	loss	BovineHD0800000770	BovineHD0800000772	3	14	0.0222222	0		0		0		14
1303	chr8	2538925	2550100	11176	gain	BovineHD0800000862	BovineHD0800000865	4	1	Unique	0		0		0		1
1304	chr8	2735832	2740411	4580	loss	BovineHD0800000908	BovineHD0800000910	3	5	0.00793651	0		0		0		5
1305	chr8	2848640	2937703	89064	loss	BovineHD0800000935	BovineHD0800000963	28	1	Unique	0		0		0		1
1306	chr8	3101470	3290952	189483	loss	BovineHD0800001008	BovineHD0800001071	61	8	0.0126984	0		0		0		8
1307	chr8	3343762	3363622	19861	both	BovineHD0800033555	BovineHD0800001091	4	3	0.0047619	0		0		0		3
1308	chr8	3934242	3972590	38349	loss	BovineHD0800001271	BovineHD0800001286	14	1	Unique	1	NM_001191298 GALNTL6 UDP-N-acetyl-alpha-D-galactosamine:polypeptide N-acetylgalactosaminyltransferase-like 6	1	NM_001034845 GALNTL6 UDP-N-acetyl-alpha-D-galactosamine:polypeptide N-acetylgalactosaminyltransferase-like 6	1	ENSBTAG00000035007 ENSBTAT00000049479	1
1309	chr8	4152167	4173494	21328	loss	BovineHD0800001344	BovineHD0800001353	10	1	Unique	1	NM_001191298 GALNTL6 UDP-N-acetyl-alpha-D-galactosamine:polypeptide N-acetylgalactosaminyltransferase-like 6	1	NM_001034845 GALNTL6 UDP-N-acetyl-alpha-D-galactosamine:polypeptide N-acetylgalactosaminyltransferase-like 6	1	ENSBTAG00000035007 ENSBTAT00000049479	1
1310	chr8	4342002	4343619	1618	loss	BovineHD0800001404	BovineHD0800001406	3	2	Multiple	1	NM_001191298 GALNTL6 UDP-N-acetyl-alpha-D-galactosamine:polypeptide N-acetylgalactosaminyltransferase-like 6	1	NM_001034845 GALNTL6 UDP-N-acetyl-alpha-D-galactosamine:polypeptide N-acetylgalactosaminyltransferase-like 6	1	ENSBTAG00000035007 ENSBTAT00000049479	2
1311	chr8	5132142	5155207	23066	loss	BovineHD0800001648	BovineHD0800001656	8	1	Unique	1	NM_001191298 GALNTL6 UDP-N-acetyl-alpha-D-galactosamine:polypeptide N-acetylgalactosaminyltransferase-like 6	1	NM_001034845 GALNTL6 UDP-N-acetyl-alpha-D-galactosamine:polypeptide N-acetylgalactosaminyltransferase-like 6	1	ENSBTAG00000035007 ENSBTAT00000049479	1
1312	chr8	5612624	5629515	16892	loss	BTB-00334070	BovineHD0800001835	5	1	Unique	1	NM_001191124 SAP30 Sin3A-associated protein, 30kDa	1	NM_003864 SAP30 Sin3A-associated protein, 30kDa	1	ENSBTAG00000015578 ENSBTAT00000020692	1
1313	chr8	6555484	6564960	9477	loss	BovineHD0800002103	BovineHD0800002105	4	2	Multiple	0		0		0		2
1314	chr8	11917034	11986888	69855	loss	BovineHD0800003887	BovineHD0800003894	6	17	0.0269841	0		0		0		17
1315	chr8	12082617	12337463	254847	loss	BovineHD0800003917	BovineHD0800003984	62	1	Unique	0		0		0		1
1316	chr8	12451687	12498395	46709	both	BovineHD0800004014	BovineHD0800004022	8	311	0.493651	0		0		0		311
1317	chr8	12714944	12725248	10305	loss	BovineHD0800004070	BovineHD0800004072	4	5	0.00793651	0		0		0		5
1318	chr8	12983574	13042765	59192	loss	BovineHD0800004148	BovineHD0800004168	23	44	0.0698413	0		0		0		44
1319	chr8	13134510	13158037	23528	loss	BovineHD0800004193	BovineHD0800004199	7	1	Unique	0		0		0		1
1320	chr8	13356267	13364507	8241	loss	BovineHD0800004259	BovineHD0800004261	3	16	0.0253968	0		0		0		16
1321	chr8	14135332	14153512	18181	gain	BovineHD0800004489	BovineHD0800004493	4	1	Unique	0		0		0		1
1322	chr8	15374573	15390011	15439	loss	BovineHD0800004817	BovineHD0800004822	6	27	0.0428571	0		0		0		27
1323	chr8	15944265	15973094	28830	loss	BovineHD0800004990	BovineHD0800005000	10	3	0.0047619	0		2	NM_152570 LINGO2 leucine rich repeat and Ig domain containing 2;NR_029472 SNRPC small nuclear ribonucleoprotein polypeptide C	0		3
1324	chr8	16108636	16132985	24350	loss	BovineHD0800005053	BovineHD0800005057	6	1	Unique	0		1	NM_152570 LINGO2 leucine rich repeat and Ig domain containing 2	0		1
1325	chr8	16703789	16743693	39905	gain	BovineHD0800005210	BovineHD0800005220	11	1	Unique	1	NM_001103088 C8H9orf72 chromosome 8 open reading frame, human C9orf72	2	NM_018325 C9orf72 chromosome 9 open reading frame 72;NM_145005 C9orf72 chromosome 9 open reading frame 72	1	ENSBTAG00000010059 ENSBTAT00000013268	1
1326	chr8	18441489	18451129	9641	gain	BovineHD0800005788	BTB-01734696	4	1	Unique	0		0		0		1
1327	chr8	18594058	18599493	5436	loss	BovineHD0800005828	BTB-01098498	3	2	Multiple	0		0		0		2
1328	chr8	19841194	19882341	41148	loss	BovineHD0800006122	BovineHD0800006139	19	1	Unique	0		0		0		1
1329	chr8	21249524	21267518	17995	loss	BovineHD0800006512	BTB-01286541	7	17	0.0269841	0		0		0		17
1330	chr8	22932796	23078877	146082	both	BovineHD0800006871	BovineHD0800033630	35	91	0.144444	2	NM_001172041 IFNAH interferon alpha H;NM_174085 IFNAC IFN-alpha C	16	NM_000605 IFNA2 interferon, alpha 2;NM_002169 IFNA5 interferon, alpha 5;NM_002170 IFNA8 interferon, alpha 8;NM_002171 IFNA10 interferon, alpha 10;NM_002172 IFNA14 interferon, alpha 14;NM_002173 IFNA16 interferon, alpha 16;NM_002175 IFNA21 interferon, alpha 21;NM_002177 IFNW1 interferon, omega 1;NM_006900 IFNA13 interferon, alpha 13;NM_021002 IFNA6 interferon, alpha 6;NM_021057 IFNA7 interferon, a…	9	ENSBTAG00000039963 ENSBTAT00000053863;ENSBTAG00000045552 ENSBTAT00000064736;ENSBTAG00000046443 ENSBTAT00000054467;ENSBTAG00000046598 ENSBTAT00000063073;ENSBTAG00000046629 ENSBTAT00000064068;ENSBTAG00000046638 ENSBTAT00000034453;ENSBTAG00000046815 ENSBTAT00000056009;ENSBTAG00000047134 ENSBTAT00000066113;ENSBTAG00000047413 ENSBTAT00000066068	94
1331	chr8	23198755	23234865	36111	gain	BovineHD0800006953	BovineHD0800006959	4	1	Unique	1	NM_174350 IFNB1 interferon, beta 1, fibroblast	2	NM_002175 IFNA21 interferon, alpha 21;NM_002176 IFNB1 interferon, beta 1, fibroblast	2	ENSBTAG00000045674 ENSBTAT00000064512;ENSBTAG00000047142 ENSBTAT00000065048	1
1332	chr8	24650391	24673543	23153	loss	BovineHD0800007428	BovineHD0800007436	11	1	Unique	1	NM_001144094 SLC24A2 solute carrier family 24 (sodium/potassium/calcium exchanger), member 2	2	NM_001193288 SLC24A2 solute carrier family 24 (sodium/potassium/calcium exchanger), member 2;NM_020344 SLC24A2 solute carrier family 24 (sodium/potassium/calcium exchanger), member 2	1	ENSBTAG00000043972 ENSBTAT00000061324	1
1333	chr8	24974542	25026795	52254	loss	BovineHD0800007550	BovineHD0800007568	20	1	Unique	0		1	NM_017925 DENND4C DENN/MADD domain containing 4C	1	ENSBTAG00000003097 ENSBTAT00000004032	1
1334	chr8	25991764	26004340	12577	gain	BovineHD0800007847	BovineHD0800007852	7	4	0.00634921	0		0		0		4
1335	chr8	26084389	26087759	3371	loss	BovineHD0800007880	BovineHD0800007882	4	1	Unique	0		0		0		1
1336	chr8	29552743	29582594	29852	loss	BovineHD0800008970	BovineHD0800008976	7	1	Unique	1	NM_001081534 ZDHHC21 zinc finger, DHHC-type containing 21	1	NM_178566 ZDHHC21 zinc finger, DHHC-type containing 21	1	ENSBTAG00000006197 ENSBTAT00000008139	1
1337	chr8	30099148	30132194	33047	loss	BovineHD0800009145	BovineHD0800009155	13	2	Multiple	1	NM_001076104 NFIB nuclear factor I/B	3	NM_001190737 NFIB nuclear factor I/B;NM_001190738 NFIB nuclear factor I/B;NM_005596 NFIB nuclear factor I/B	1	ENSBTAG00000027442 ENSBTAT00000039408 ENSBTAT00000011234	2
1338	chr8	30388084	30407640	19557	loss	BovineHD0800009217	BTB-00285279	9	5	0.00793651	0		0		0		5
1339	chr8	30749157	30753697	4541	gain	BovineHD0800009304	BovineHD0800009307	4	3	0.0047619	0		0		0		3
1340	chr8	32384668	32417667	33000	gain	BovineHD0800009759	BTA-114929-no-rs	7	1	Unique	0		0		0		1
1341	chr8	32582663	32951672	369010	both	BovineHD0800009792	BovineHD0800009875	92	7	0.0111111	0		0		0		7
1342	chr8	32961137	32968374	7238	loss	BovineHD0800009876	BovineHD0800009878	3	16	0.0253968	0		0		0		16
1343	chr8	33038254	33069026	30773	loss	BovineHD0800009895	BovineHD0800009904	10	2	Multiple	0		0		0		2
1344	chr8	33095563	33114798	19236	loss	BovineHD0800009909	BovineHD0800009913	5	2	Multiple	0		0		0		2
1345	chr8	33287680	33300164	12485	gain	BovineHD0800009956	BovineHD0800009958	4	3	0.0047619	0		0		0		3
1346	chr8	33505593	33511818	6226	loss	BovineHD0800010022	BovineHD0800010024	3	1	Unique	0		0		0		1
1347	chr8	33719567	33725198	5632	loss	BovineHD0800010059	Hapmap23351-BTA-123397	3	7	0.0111111	0		0		0		7
1348	chr8	34262761	34274335	11575	loss	BovineHD0800010191	BovineHD0800010194	4	1	Unique	0		0		0		1
1349	chr8	34626261	34667933	41673	loss	BovineHD0800010285	BovineHD0800010295	11	3	0.0047619	0		0		0		3
1350	chr8	35323628	35332856	9229	gain	BovineHD0800010495	BovineHD0800010498	3	1	Unique	0		0		0		1
1351	chr8	37353131	37368440	15310	loss	BovineHD0800011145	BovineHD0800011152	8	1	Unique	0		0		0		1
1352	chr8	37379247	37393527	14281	loss	BovineHD0800011154	BovineHD0800011158	5	1	Unique	0		0		0		1
1353	chr8	37655318	37695773	40456	both	BovineHD0800033672	BovineHD0800033213	5	5	0.00793651	1	NM_001098469 LOC617079 ATP-binding cassette transporter C4-like	0		1	ENSBTAG00000038698 ENSBTAT00000045899	5
1354	chr8	38367620	38543241	175622	gain	BovineHD0800011445	BovineHD0800011483	42	4	0.00634921	1	NM_001192951 GLDC glycine dehydrogenase (decarboxylating)	10	NM_000170 GLDC glycine dehydrogenase (decarboxylating);NM_001039802 CDC42 cell division cycle 42 (GTP binding protein, 25kDa);NM_001146694 KDM4C lysine (K)-specific demethylase 4C;NM_001146695 KDM4C lysine (K)-specific demethylase 4C;NM_001791 CDC42 cell division cycle 42 (GTP binding protein, 25kDa);NM_007260 LYPLA2 lysophospholipase II;NM_015061 KDM4C lysine (K)-specific demethylase 4C;NR_00258…	1	ENSBTAG00000025903 ENSBTAT00000036700	4
1355	chr8	38784045	38849473	65429	gain	BovineHD0800011558	BovineHD0800011568	10	2	Multiple	1	NM_001075297 IL33 interleukin 33	3	NM_001199640 IL33 interleukin 33;NM_001199641 IL33 interleukin 33;NM_033439 IL33 interleukin 33	1	ENSBTAG00000018347 ENSBTAT00000024412	2
1356	chr8	39085112	39091185	6074	gain	BovineHD0800011624	BovineHD0800011626	3	3	0.0047619	0		0		0		3
1357	chr8	40259313	40278439	19127	loss	BovineHD0800011938	BovineHD0800011942	5	8	0.0126984	0		0		0		8
1358	chr8	42512563	42513874	1312	loss	BovineHD0800012648	BovineHD0800012650	3	4	0.00634921	0		0		0		4
1359	chr8	44104691	44116372	11682	gain	BovineHD0800013172	BovineHD0800013176	6	1	Unique	0		1	NM_015158 KANK1 KN motif and ankyrin repeat domains 1	0		1
1360	chr8	44931986	44944671	12686	loss	ARS-BFGL-NGS-96104	BovineHD0800013419	5	127	0.201587	0		0		0		127
1361	chr8	46105276	46111407	6132	loss	BovineHD0800013783	BovineHD0800013787	6	8	0.0126984	0		0		0		8
1362	chr8	46152302	46161296	8995	loss	BovineHD0800013795	BovineHD0800033228	4	1	Unique	1	NM_001206857 PTAR1 protein prenyltransferase alpha subunit repeat containing 1	1	NM_001099666 PTAR1 protein prenyltransferase alpha subunit repeat containing 1	1	ENSBTAG00000005826 ENSBTAT00000007663 ENSBTAT00000049249	1
1363	chr8	46318922	46341524	22603	loss	BovineHD0800013862	BovineHD0800013870	8	2	Multiple	1	NM_001079625 C8H9orf135 chromosome 8 open reading frame, human C9orf135	1	NM_001010940 C9orf135 chromosome 9 open reading frame 135	1	ENSBTAG00000033396 ENSBTAT00000047514	2
1364	chr8	46729375	46736750	7376	gain	ARS-BFGL-NGS-103766	BovineHD0800013996	4	7	0.0111111	0		1	NM_015110 SMC5 structural maintenance of chromosomes 5	1	ENSBTAG00000018437 ENSBTAT00000061396	7
1365	chr8	49200560	49211989	11430	gain	BovineHD0800014704	BovineHD0800014707	4	1	Unique	0		1	NM_138691 TMC1 transmembrane channel-like 1	1	ENSBTAG00000018778 ENSBTAT00000025003	1
1366	chr8	50022559	50025014	2456	loss	BovineHD0800014970	BovineHD0800014972	3	1	Unique	0		0		0		1
1367	chr8	50292030	50301070	9041	gain	BovineHD0800015048	BovineHD0800015050	3	1	Unique	0		0		0		1
1368	chr8	50793491	50803507	10017	gain	ARS-BFGL-NGS-7814	BovineHD0800015187	4	2	Multiple	0		0		0		2
1369	chr8	50823440	50834440	11001	loss	BovineHD0800015195	BovineHD0800015198	5	1	Unique	0		0		0		1
1370	chr8	51593010	51608386	15377	loss	BTB-01713444	BovineHD0800015466	5	17	0.0269841	0		0		0		17
1371	chr8	52093593	52127517	33925	loss	BovineHD0800015606	BovineHD0800015613	10	2	Multiple	0		0		0		2
1372	chr8	53486832	53507332	20501	gain	BovineHD0800016070	BovineHD0800016077	8	1	Unique	0		4	NM_001018037 VPS13A vacuolar protein sorting 13 homolog A (S. cerevisiae);NM_001018038 VPS13A vacuolar protein sorting 13 homolog A (S. cerevisiae);NM_015186 VPS13A vacuolar protein sorting 13 homolog A (S. cerevisiae);NM_033305 VPS13A vacuolar protein sorting 13 homolog A (S. cerevisiae)	0		1
1373	chr8	54376152	54435508	59357	loss	BovineHD0800016377	BovineHD0800016392	17	2	Multiple	0		2	NM_001098802 CEP78 centrosomal protein 78kDa;NM_032171 CEP78 centrosomal protein 78kDa	1	ENSBTAG00000020752 ENSBTAT00000036653	2
1374	chr8	54959166	54999799	40634	loss	BovineHD0800016559	BovineHD0800016574	15	11	0.0174603	0		0		0		11
1375	chr8	56130997	56140714	9718	loss	BovineHD0800016928	BovineHD0800016932	5	1	Unique	0		0		0		1
1376	chr8	56712926	56876146	163221	loss	BovineHD0800017087	Hapmap42859-BTA-17125	3	2	Multiple	0		0		0		2
1377	chr8	57218215	57297242	79028	gain	BovineHD0800017166	BovineHD4100006810	17	1	Unique	0		0		0		1
1378	chr8	58512069	58694039	181971	loss	BovineHD0800017508	BovineHD0800017553	47	1	Unique	0		0		1	ENSBTAG00000045585 ENSBTAT00000066014	1
1379	chr8	58898183	58923620	25438	loss	Hapmap29835-BTA-145855	BovineHD0800017610	10	1	Unique	0		0		0		1
1380	chr8	59485870	59536957	51088	loss	BovineHD0800017771	BovineHD0800017782	14	1	Unique	0		0		0		1
1381	chr8	60445007	60463739	18733	gain	BovineHD0800018040	BovineHD0800018045	7	23	0.0365079	0		1	NR_024006 FP588 uncharacterized LOC92973	0		23
1382	chr8	61614265	61664521	50257	both	BTB-00104976	BovineHD0800018434	18	13	0.0206349	1	NM_001046100 ZCCHC7 zinc finger, CCHC domain containing 7	2	NM_032226 ZCCHC7 zinc finger, CCHC domain containing 7;NR_036592 LOC100506710 endogenous Bornavirus-like nucleoprotein 2 pseudogene	1	ENSBTAG00000025859 ENSBTAT00000028791	13
1383	chr8	63530836	63544304	13469	loss	BovineHD0800033760	BovineHD0800018997	5	6	0.00952381	0		0		0		6
1384	chr8	65569786	65594371	24586	gain	ARS-BFGL-NGS-111488	BovineHD0800019625	8	1	Unique	1	NM_001035032 ERP44 endoplasmic reticulum protein 44	1	NM_015051 ERP44 endoplasmic reticulum protein 44	1	ENSBTAG00000009804 ENSBTAT00000012930	1
1385	chr8	65829631	65837242	7612	gain	BovineHD0800019699	BovineHD0800033767	4	2	Multiple	0		0		1	ENSBTAG00000035708 ENSBTAT00000050195	2
1386	chr8	66660568	66669744	9177	loss	BovineHD0800020020	BovineHD0800020022	3	11	0.0174603	0		1	NM_130773 CNTNAP5 contactin associated protein-like 5	0		11
1387	chr8	67145487	67148754	3268	loss	BovineHD0800020133	BovineHD0800020135	3	2	Multiple	0		0		0		2
1388	chr8	67540635	67548164	7530	loss	BovineHD0800020261	BovineHD0800020264	4	1	Unique	0		0		0		1
1389	chr8	70694194	70701096	6903	gain	BovineHD0800021282	BovineHD0800021285	4	2	Multiple	1	NM_001034440 PEBP4 phosphatidylethanolamine-binding protein 4	1	NM_144962 PEBP4 phosphatidylethanolamine-binding protein 4	1	ENSBTAG00000015416 ENSBTAT00000055568	2
1390	chr8	73050203	73096454	46252	loss	BovineHD0800021945	BovineHD0800021962	3	2	Multiple	0		0		1	ENSBTAG00000001219 ENSBTAT00000001613	2
1391	chr8	73258555	73267165	8611	gain	BovineHD0800022013	BTB-00358338	4	2	Multiple	0		0		0		2
1392	chr8	76041769	76052116	10348	loss	BovineHD0800022816	BovineHD0800022821	6	3	0.0047619	0		0		0		3
1393	chr8	77667309	77687415	20107	loss	BovineHD0800023267	BovineHD0800023274	8	60	0.0952381	0		0		0		60
1394	chr8	79071818	79137097	65280	loss	BovineHD0800023666	BovineHD0800023679	15	1	Unique	0		0		0		1
1395	chr8	80043580	80051952	8373	loss	BovineHD0800023925	BovineHD0800023927	3	6	0.00952381	0		0		0		6
1396	chr8	80505667	80518716	13050	loss	BovineHD0800024037	BovineHD0800024038	3	20	0.031746	0		0		0		20
1397	chr8	81360305	81401001	40697	loss	BovineHD0800024191	BovineHD0800024200	11	2	Multiple	0		0		0		2
1398	chr8	82138723	82177440	38718	loss	BovineHD0800024401	BovineHD0800024424	23	3	0.0047619	1	NM_001206038 DAPK1 death-associated protein kinase 1	1	NM_004938 DAPK1 death-associated protein kinase 1	0		3
1399	chr8	82535020	82537055	2036	gain	BovineHD0800024577	BovineHD0800024579	3	1	Unique	0		0		0		1
1400	chr8	86991363	86995543	4181	loss	BovineHD0800025790	BovineHD0800025792	3	1	Unique	0		0		0		1
1401	chr8	87012807	87016049	3243	loss	BovineHD0800025797	BovineHD0800025799	3	1	Unique	0		0		0		1
1402	chr8	88060501	88068371	7871	loss	BovineHD0800026122	BovineHD0800026124	3	5	0.00793651	1	NM_001105436 AUH AU RNA binding protein/enoyl-CoA hydratase	1	NM_001698 AUH AU RNA binding protein/enoyl-CoA hydratase	0		5
1403	chr8	88636140	88646465	10326	loss	BovineHD0800026317	BovineHD0800026322	6	3	0.0047619	0		0		0		3
1404	chr8	89098625	89109601	10977	loss	BovineHD0800026436	BovineHD0800026439	4	4	0.00634921	0		0		0		4
1405	chr8	91548755	91559681	10927	gain	BovineHD0800027175	BovineHD0800027178	4	4	0.00634921	0		0		0		4
1406	chr8	91797905	91814625	16721	gain	BovineHD0800027230	BTA-82231-no-rs	6	1	Unique	0		0		0		1
1407	chr8	93154633	93156158	1526	loss	BovineHD0800027668	BovineHD0800027670	3	15	0.0238095	0		0		0		15
1408	chr8	93623169	93625929	2761	loss	BovineHD0800027781	BovineHD0800027785	5	6	0.00952381	0		0		0		6
1409	chr8	93799746	93807320	7575	loss	BovineHD0800027824	BovineHD0800027826	4	1	Unique	0		0		0		1
1410	chr8	93867246	93881789	14544	both	BTA-101737-no-rs	BovineHD0800027853	7	40	0.0634921	0		0		0		40
1411	chr8	94573746	94580920	7175	loss	BovineHD0800027993	BovineHD0800027994	3	1	Unique	0		0		0		1
1412	chr8	94617247	94633442	16196	loss	BovineHD0800028006	BovineHD0800028010	6	2	Multiple	0		0		0		2
1413	chr8	94844130	94867227	23098	gain	BovineHD0800028062	BovineHD0800028067	5	1	Unique	0		0		0		1
1414	chr8	95529800	95534358	4559	loss	BovineHD0800028255	BovineHD0800028257	3	1	Unique	0		0		0		1
1415	chr8	95843835	95927955	84121	loss	BovineHD0800028338	BovineHD0800028352	7	17	0.0269841	0		5	NM_001001956 OR13C9 olfactory receptor, family 13, subfamily C, member 9;NM_001004481 OR13C2 olfactory receptor, family 13, subfamily C, member 2;NM_001004482 OR13C5 olfactory receptor, family 13, subfamily C, member 5;NM_001004485 OR13F1 olfactory receptor, family 13, subfamily F, member 1;NM_001005188 OR6X1 olfactory receptor, family 6, subfamily X, member 1	3	ENSBTAG00000016173 ENSBTAT00000000168;ENSBTAG00000036005 ENSBTAT00000050498;ENSBTAG00000036008 ENSBTAT00000050501	17
1416	chr8	95983063	96042429	59367	loss	BovineHD0800028364	BovineHD0800028374	11	32	0.0507937	0		3	NM_001001961 OR13C3 olfactory receptor, family 13, subfamily C, member 3;NM_001004485 OR13F1 olfactory receptor, family 13, subfamily F, member 1;NM_001005188 OR6X1 olfactory receptor, family 6, subfamily X, member 1	1	ENSBTAG00000036012 ENSBTAT00000050503	32
1417	chr8	96129918	96187327	57410	loss	BovineHD0800028400	BovineHD0800028414	14	176	0.279365	0		1	NM_001005188 OR6X1 olfactory receptor, family 6, subfamily X, member 1	1	ENSBTAG00000039868 ENSBTAT00000053720	176
1418	chr8	101694371	101697472	3102	loss	BovineHD0800030203	BovineHD0800030205	3	2	Multiple	0		1	NM_153366 SVEP1 sushi, von Willebrand factor type A, EGF and pentraxin domain containing 1	1	ENSBTAG00000020243 ENSBTAT00000001939	2
1419	chr8	102106667	102112303	5637	loss	BovineHD0800030343	BovineHD0800030346	4	1	Unique	1	NM_174047 LPAR1 lysophosphatidic acid receptor 1	2	NM_001401 LPAR1 lysophosphatidic acid receptor 1;NM_057159 LPAR1 lysophosphatidic acid receptor 1	1	ENSBTAG00000009654 ENSBTAT00000012721	1
1420	chr8	103427331	103464840	37510	gain	BovineHD0800030752	BovineHD0800030760	8	1	Unique	1	NM_001104963 HSDL2 hydroxysteroid dehydrogenase like 2	0		1	ENSBTAG00000031295 ENSBTAT00000044340 ENSBTAT00000044338	1
1421	chr8	103917356	104037321	119966	loss	BovineHD0800030924	BovineHD0800030956	31	1	Unique	0		8	NM_001101338 ZNF883 zinc finger protein 883;NM_003408 ZFP37 zinc finger protein 37 homolog (mouse);NM_030613 ZFP2 zinc finger protein 2 homolog (mouse);NM_033468 ZNF257 zinc finger protein 257;NM_152289 ZNF561 zinc finger protein 561;NM_152357 ZNF440 zinc finger protein 440;NM_173480 ZNF57 zinc finger protein 57;NR_026693 ZNF487P zinc finger protein 487, pseudogene	2	ENSBTAG00000045868 ENSBTAT00000063491;ENSBTAG00000047990 ENSBTAT00000064213	1
1422	chr8	105168710	105226498	57789	gain	BovineHD0800031346	BovineHD0800031357	13	39	0.0619048	2	NM_001040502 ORM1 alpha-1 acid glycoprotein;NM_001206680 COL27A1 collagen, type XXVII, alpha 1	4	NM_000607 ORM1 orosomucoid 1;NM_000608 ORM2 orosomucoid 2;NM_030767 AKNA AT-hook transcription factor;NM_032888 COL27A1 collagen, type XXVII, alpha 1	3	ENSBTAG00000017294 ENSBTAT00000022991;ENSBTAG00000017306 ENSBTAT00000023012;ENSBTAG00000019807 ENSBTAT00000001200	39
1423	chr8	105256615	105273649	17035	gain	BovineHD0800031371	BovineHD0800033928	6	27	0.0428571	1	NM_001206680 COL27A1 collagen, type XXVII, alpha 1	2	NM_030767 AKNA AT-hook transcription factor;NM_032888 COL27A1 collagen, type XXVII, alpha 1	1	ENSBTAG00000017306 ENSBTAT00000023012	27
1424	chr8	106217410	106226101	8692	loss	BovineHD0800031684	BovineHD0800031688	6	1	Unique	0		0		0		1
1425	chr8	108434321	108439685	5365	loss	BovineHD0800032575	BovineHD0800032576	3	1	Unique	0		0		0		1
1426	chr8	112486692	112547090	60399	both	BTB-01334410	UA-IFASA-3715	4	18	0.0285714	1	NM_001130754 RAB14 RAB14, member RAS oncogene family	2	NM_007018 CNTRL centriolin;NM_016322 RAB14 RAB14, member RAS oncogene family	2	ENSBTAG00000011417 ENSBTAT00000061592;ENSBTAG00000017803 ENSBTAT00000023671	18
1427	chr9	10049	70012	59964	gain	BovineHD0900031325	UA-IFASA-7981	7	4	0.00634921	0		0		0		4
1428	chr9	748385	760715	12331	gain	BovineHD0900000146	BovineHD0900000148	3	5	0.00793651	0		1	NM_001142800 EYS eyes shut homolog (Drosophila)	0		5
1429	chr9	1287617	1339470	51854	loss	BovineHD0900000251	BovineHD0900000264	16	1	Unique	0		1	NM_001142800 EYS eyes shut homolog (Drosophila)	0		1
1430	chr9	1464907	1473475	8569	loss	BovineHD0900000281	BovineHD0900000283	3	3	0.0047619	0		1	NM_001142800 EYS eyes shut homolog (Drosophila)	0		3
1431	chr9	1549769	1570047	20279	loss	BovineHD0900000297	BovineHD0900000301	5	3	0.0047619	0		1	NM_001142800 EYS eyes shut homolog (Drosophila)	0		3
1432	chr9	1879683	1893183	13501	loss	BovineHD0900000374	BovineHD0900000376	4	1	Unique	0		1	NM_001142800 EYS eyes shut homolog (Drosophila)	0		1
1433	chr9	2246104	2250122	4019	loss	BovineHD0900000432	BovineHD0900000434	3	46	0.0730159	0		1	NM_001142800 EYS eyes shut homolog (Drosophila)	0		46
1434	chr9	2525040	2534069	9030	both	BovineHD0900000479	BovineHD0900000481	3	5	0.00793651	0		1	NM_001142800 EYS eyes shut homolog (Drosophila)	0		5
1435	chr9	2611482	2626145	14664	both	BovineHD0900000491	BovineHD0900000493	3	7	0.0111111	0		1	NM_001142800 EYS eyes shut homolog (Drosophila)	0		7
1436	chr9	3238778	3267709	28932	loss	BovineHD0900000615	BTB-01697970	4	34	0.0539683	0		3	NM_001142800 EYS eyes shut homolog (Drosophila);NM_001142801 EYS eyes shut homolog (Drosophila);NM_198283 EYS eyes shut homolog (Drosophila)	0		34
1437	chr9	3671485	3684547	13063	both	BovineHD0900000711	BovineHD0900000716	7	6	0.00952381	0		0		0		6
1438	chr9	4161590	4170927	9338	loss	BovineHD0900000811	BovineHD0900000814	4	1	Unique	0		0		0		1
1439	chr9	4287904	4296300	8397	loss	BovineHD0900000827	BovineHD0900000829	3	1	Unique	0		0		0		1
1440	chr9	4374671	4389366	14696	loss	BovineHD0900031341	BovineHD0900000852	7	9	0.0142857	0		0		0		9
1441	chr9	4886986	4909296	22311	loss	BovineHD0900001005	BovineHD0900001011	7	10	0.015873	0		0		0		10
1442	chr9	5130370	5258574	128205	loss	BovineHD0900001057	BovineHD0900001096	40	2	Multiple	0		0		0		2
1443	chr9	5586598	5627402	40805	both	BovineHD0900001157	BovineHD0900001161	5	91	0.144444	0		0		0		91
1444	chr9	5893393	5917409	24017	loss	BovineHD0900001222	BovineHD0900001228	7	2	Multiple	0		0		0		2
1445	chr9	5972581	5981648	9068	loss	BovineHD0900001247	ARS-BFGL-NGS-105604	3	1	Unique	0		0		0		1
1446	chr9	6225419	6252169	26751	both	BovineHD0900001299	BovineHD0900001308	11	5	0.00793651	0		0		0		5
1447	chr9	6581699	6602071	20373	loss	BovineHD0900001394	BovineHD0900001397	4	6	0.00952381	0		0		0		6
1448	chr9	6714644	6728796	14153	loss	BovineHD0900001439	BovineHD0900001443	4	2	Multiple	0		0		0		2
1449	chr9	6940642	6977472	36831	loss	BovineHD0900001505	BovineHD0900001509	5	8	0.0126984	0		0		0		8
1450	chr9	7335828	7353499	17672	loss	BovineHD0900001609	BovineHD0900001614	5	2	Multiple	0		0		0		2
1451	chr9	13915096	13937504	22409	gain	BovineHD0900003627	BovineHD0900003635	9	1	Unique	0		0		0		1
1452	chr9	13985299	13992239	6941	loss	BovineHD0900003647	BovineHD0900003651	5	90	0.142857	0		0		0		90
1453	chr9	14214155	14249791	35637	both	BovineHD4100007232	BTA-115781-no-rs	8	2	Multiple	0		0		0		2
1454	chr9	14298555	14370434	71880	loss	BovineHD0900003732	BovineHD0900003747	18	1	Unique	0		1	NM_020197 SMYD2 SET and MYND domain containing 2	0		1
1455	chr9	14532005	14543410	11406	gain	BovineHD0900003787	BovineHD0900031012	3	1	Unique	0		0		0		1
1456	chr9	15306379	15564406	258028	both	BovineHD0900004037	BovineHD0900004117	87	30	0.047619	1	NM_001192790 SENP6 SUMO1/sentrin specific peptidase 6	3	NM_001100409 SENP6 SUMO1/sentrin specific peptidase 6;NM_015571 SENP6 SUMO1/sentrin specific peptidase 6;NM_015687 FILIP1 filamin A interacting protein 1	2	ENSBTAG00000005869 ENSBTAT00000007718;ENSBTAG00000032382 ENSBTAT00000010665	46
1457	chr9	16151985	16159989	8005	loss	BovineHD0900004323	BovineHD0900004327	5	1	Unique	0		0		0		1
1458	chr9	16321701	16379226	57526	loss	BovineHD0900004388	BovineHD0900004404	20	1	Unique	0		0		1	ENSBTAG00000016391 ENSBTAT00000021796	1
1459	chr9	16424135	16854033	429899	gain	BovineHD0900004424	BovineHD0900031365	137	2	Multiple	0		0		0		2
1460	chr9	16998488	17009988	11501	loss	BovineHD0900004596	BovineHD0900004602	8	1	Unique	0		0		0		1
1461	chr9	17021151	17042287	21137	loss	BovineHD0900004606	BovineHD0900004610	5	14	0.0222222	0		0		0		14
1462	chr9	17067599	17078928	11330	loss	BovineHD0900004618	BovineHD0900004621	5	17	0.0269841	0		0		0		17
1463	chr9	17094613	17102933	8321	loss	BovineHD0900004624	BovineHD0900004629	6	1	Unique	0		0		0		1
1464	chr9	17242764	17267913	25150	loss	ARS-BFGL-NGS-46439	BovineHD0900004678	5	7	0.0111111	0		0		0		7
1465	chr9	17686832	17692715	5884	loss	BovineHD0900031016	BovineHD0900004793	3	1	Unique	0		0		0		1
1466	chr9	17922604	17963354	40751	both	BovineHD0900004854	Hapmap44430-BTA-94402	8	5	0.00793651	0		0		0		5
1467	chr9	18379655	18394337	14683	gain	BovineHD0900004991	BovineHD0900031374	8	6	0.00952381	0		0		0		6
1468	chr9	19599436	19636290	36855	loss	BovineHD0900005361	BovineHD0900005369	9	5	0.00793651	0		0		0		5
1469	chr9	22360763	22401167	40405	gain	BovineHD0900006004	BovineHD0900006029	26	5	0.00793651	0		0		0		5
1470	chr9	22483959	22505055	21097	gain	BovineHD0900006060	BovineHD0900006064	5	1	Unique	0		0		0		1
1471	chr9	22948368	22950842	2475	loss	BovineHD0900006180	BovineHD0900006182	3	1	Unique	0		0		0		1
1472	chr9	25126494	25158976	32483	gain	BTA-83093-no-rs	BTB-02058641	6	1	Unique	0		0		0		1
1473	chr9	26174408	26180669	6262	gain	BovineHD0900007006	BovineHD0900007008	4	3	0.0047619	0		0		0		3
1474	chr9	27465308	27469239	3932	gain	BovineHD0900007363	BovineHD0900007365	3	12	0.0190476	0		2	NM_001040214 NKAIN2 Na+/K+ transporting ATPase interacting 2;NM_153355 NKAIN2 Na+/K+ transporting ATPase interacting 2	0		12
1475	chr9	27570104	27576608	6505	loss	BovineHD0900007393	BovineHD0900007395	3	6	0.00952381	0		2	NM_001040214 NKAIN2 Na+/K+ transporting ATPase interacting 2;NM_153355 NKAIN2 Na+/K+ transporting ATPase interacting 2	0		6
1476	chr9	28246822	28381623	134802	loss	BovineHD0900007637	BovineHD0900007691	52	2	Multiple	0		2	NM_001251987 TRDN triadin;NM_006073 TRDN triadin	0		2
1477	chr9	29244257	29252388	8132	gain	BTB-00387060	BovineHD0900007953	3	1	Unique	0		0		0		1
1478	chr9	29582748	29599429	16682	loss	BovineHD0900008020	BovineHD0900008023	4	3	0.0047619	0		0		0		3
1479	chr9	29777528	29796838	19311	loss	BovineHD0900008066	BovineHD0900008077	12	4	0.00634921	0		0		0		4
1480	chr9	30204460	30229302	24843	loss	BovineHD0900008191	BovineHD0900008194	4	1	Unique	0		4	NM_001037738 NPM1 nucleophosmin (nucleolar phosphoprotein B23, numatrin);NM_002520 NPM1 nucleophosmin (nucleolar phosphoprotein B23, numatrin);NM_152730 C6orf170 chromosome 6 open reading frame 170;NM_199185 NPM1 nucleophosmin (nucleolar phosphoprotein B23, numatrin)	1	ENSBTAG00000009575 ENSBTAT00000065447 ENSBTAT00000047950	1
1481	chr9	30499714	30576191	76478	loss	BovineHD0900008267	BTB-01209657	28	2	Multiple	0		0		0		2
1482	chr9	30700500	30721498	20999	loss	BovineHD0900008336	BovineHD0900031408	12	1	Unique	0		0		0		1
1483	chr9	30756512	30790689	34178	loss	BovineHD0900008355	BTB-01444248	8	2	Multiple	0		0		0		2
1484	chr9	30932163	30972803	40641	loss	BovineHD0900008403	BovineHD0900008418	16	47	0.0746032	0		0		0		47
1485	chr9	31107969	31125427	17459	loss	BovineHD0900008445	BovineHD0900008455	12	49	0.0777778	0		0		0		49
1486	chr9	31589773	31611772	22000	loss	BovineHD0900008580	BovineHD0900031044	6	3	0.0047619	0		0		0		3
1487	chr9	32226348	32232414	6067	loss	BovineHD0900008774	BovineHD0900008776	3	1	Unique	1	NM_001205972 MAN1A1 mannosidase, alpha, class 1A, member 1	1	NM_005907 MAN1A1 mannosidase, alpha, class 1A, member 1	1	ENSBTAG00000024381 ENSBTAT00000061143	1
1488	chr9	32465722	32468364	2643	loss	BovineHD0900008887	BovineHD0900008889	3	2	Multiple	0		2	NM_001100411 FAM184A family with sequence similarity 184, member A;NM_024581 FAM184A family with sequence similarity 184, member A	1	ENSBTAG00000015467 ENSBTAT00000020593	2
1489	chr9	34488147	34499841	11695	gain	BTB-01911582	BovineHD0900009448	4	1	Unique	0		0		0		1
1490	chr9	35997006	36007409	10404	loss	BovineHD0900009884	BovineHD0900009885	3	1	Unique	0		0		0		1
1491	chr9	36013595	36039363	25769	loss	BovineHD4100007352	BovineHD0900009892	7	1	Unique	0		0		0		1
1492	chr9	36150353	36163768	13416	loss	BovineHD0900009918	BovineHD0900009920	3	1	Unique	0		0		0		1
1493	chr9	36547860	36598218	50359	loss	BovineHD0900010044	BovineHD0900010079	37	7	0.0111111	1	NM_001076215 HS3ST5 heparan sulfate (glucosamine) 3-O-sulfotransferase 5	0		1	ENSBTAG00000000188 ENSBTAT00000000213	7
1494	chr9	36671832	36677939	6108	gain	BovineHD0900010115	BovineHD0900010119	4	1	Unique	1	NM_001076215 HS3ST5 heparan sulfate (glucosamine) 3-O-sulfotransferase 5	0		1	ENSBTAG00000000188 ENSBTAT00000000213	1
1495	chr9	36934604	36954216	19613	gain	BovineHD0900010266	BovineHD0900010274	9	1	Unique	1	NM_001075146 HDAC2 histone deacetylase 2	2	NM_001527 HDAC2 histone deacetylase 2;NR_033441 HDAC2 histone deacetylase 2	1	ENSBTAG00000011849 ENSBTAT00000015734	1
1496	chr9	37397268	37400591	3324	gain	BovineHD0900010404	BovineHD0900010406	4	1	Unique	0		0		0		1
1497	chr9	38193344	38199983	6640	loss	BovineHD0900010606	BovineHD0900010612	7	7	0.0111111	0		0		0		7
1498	chr9	38362973	38374639	11667	loss	BovineHD0900010649	BovineHD0900010654	6	5	0.00793651	0		0		0		5
1499	chr9	39485123	39502027	16905	loss	BovineHD0900031429	BovineHD0900010993	3	1	Unique	1	NM_001206172 REV3L REV3-like, catalytic subunit of DNA polymerase zeta (yeast)	1	NM_002912 REV3L REV3-like, catalytic subunit of DNA polymerase zeta (yeast)	1	ENSBTAG00000010760 ENSBTAT00000060948	1
1500	chr9	40765749	40866390	100642	gain	BovineHD0900011324	BovineHD0900011350	29	11	0.0174603	0		0		0		11
1501	chr9	43264355	43281958	17604	both	BovineHD0900012011	BovineHD0900012014	4	2	Multiple	1	NM_001100385 PDSS2 prenyl (decaprenyl) diphosphate synthase, subunit 2	1	NM_020381 PDSS2 prenyl (decaprenyl) diphosphate synthase, subunit 2	1	ENSBTAG00000021859 ENSBTAT00000029142	2
1502	chr9	44064990	44088439	23450	loss	BovineHD0900012240	BovineHD0900012247	8	1	Unique	0		1	NR_031680 MIR548H4 microRNA 548h-4	0		1
1503	chr9	45319473	45470496	151024	gain	BovineHD0900012587	BovineHD0900012614	29	16	0.0253968	1	NM_001191329 POPDC3 popeye domain containing 3	2	NM_022361 POPDC3 popeye domain containing 3;NR_024539 POPDC3 popeye domain containing 3	2	ENSBTAG00000033218 ENSBTAT00000045761;ENSBTAG00000046017 ENSBTAT00000063686	17
1504	chr9	47401219	47404056	2838	loss	BovineHD4100007414	BovineHD0900013059	3	2	Multiple	0		0		0		2
1505	chr9	48175366	48193553	18188	loss	BTA-67516-no-rs	BovineHD0900013279	12	1	Unique	0		0		0		1
1506	chr9	48731116	48744834	13719	loss	BovineHD0900013433	BovineHD0900013439	6	1	Unique	1	NM_001193063 GRIK2 glutamate receptor, ionotropic, kainate 2	5	NM_000830 GRIK1 glutamate receptor, ionotropic, kainate 1;NM_001166247 GRIK2 glutamate receptor, ionotropic, kainate 2;NM_021956 GRIK2 glutamate receptor, ionotropic, kainate 2;NM_175611 GRIK1 glutamate receptor, ionotropic, kainate 1;NM_175768 GRIK2 glutamate receptor, ionotropic, kainate 2	1	ENSBTAG00000033153 ENSBTAT00000015563	1
1507	chr9	49985406	50007670	22265	loss	BovineHD0900013788	BovineHD0900013792	5	1	Unique	1	NM_001206118 ASCC3 activating signal cointegrator 1 complex subunit 3	1	NM_006828 ASCC3 activating signal cointegrator 1 complex subunit 3	1	ENSBTAG00000020482 ENSBTAT00000065100 ENSBTAT00000027294	1
1508	chr9	51002416	51017656	15241	loss	BovineHD0900014052	Hapmap27484-BTA-83951	5	1	Unique	1	NM_001206181 USP45 ubiquitin specific peptidase 45	1	NM_001080481 USP45 ubiquitin specific peptidase 45	1	ENSBTAG00000018528 ENSBTAT00000037865	1
1509	chr9	51193153	51201852	8700	loss	BovineHD0900014099	BovineHD0900014101	3	4	0.00634921	0		0		0		4
1510	chr9	52267010	52283151	16142	both	BovineHD0900014409	Hapmap60949-rs29020404	5	5	0.00793651	0		0		0		5
1511	chr9	53457744	53459181	1438	loss	BovineHD0900014717	BovineHD0900014719	3	1	Unique	0		1	NM_052904 KLHL32 kelch-like 32 (Drosophila)	0		1
1512	chr9	53893533	53899150	5618	both	BovineHD0900014841	BovineHD0900014846	6	49	0.0777778	0		0		0		49
1513	chr9	54216888	54254216	37329	loss	BTA-83723-no-rs	BovineHD0900014939	10	1	Unique	0		0		0		1
1514	chr9	54880305	54887459	7155	loss	BovineHD0900015087	BovineHD0900015088	3	1	Unique	0		0		0		1
1515	chr9	55427318	55449737	22420	loss	BovineHD0900015198	Hapmap50126-BTA-83733	8	1	Unique	0		0		0		1
1516	chr9	55615580	55622748	7169	loss	BovineHD0900015265	BovineHD0900015267	3	2	Multiple	0		0		0		2
1517	chr9	55990227	55996389	6163	gain	BovineHD0900015358	BovineHD0900015361	4	13	0.0206349	0		0		0		13
1518	chr9	56016603	56030649	14047	loss	BovineHD0900015370	Hapmap46176-BTA-88146	3	5	0.00793651	0		0		0		5
1519	chr9	56476314	56508043	31730	loss	BovineHD0900015477	BovineHD0900015485	10	4	0.00634921	0		0		0		4
1520	chr9	56694798	56723536	28739	loss	BovineHD0900015524	BovineHD0900015530	7	8	0.0126984	0		0		0		8
1521	chr9	57182000	57201783	19784	loss	BTA-98907-no-rs	BovineHD0900015633	11	1	Unique	0		0		0		1
1522	chr9	57876007	57949852	73846	gain	BovineHD0900015822	BTA-87269-no-rs	20	1	Unique	0		0		0		1
1523	chr9	57961111	57976195	15085	gain	BovineHD0900015847	ARS-BFGL-NGS-8191	9	23	0.0365079	0		0		0		23
1524	chr9	57984807	58085032	100226	gain	BovineHD0900015861	BovineHD0900015890	30	1	Unique	0		0		0		1
1525	chr9	58113021	58139945	26925	loss	BTA-104917-no-rs	BovineHD0900015909	10	1	Unique	0		0		0		1
1526	chr9	58645044	58650104	5061	gain	BovineHD0900016045	BovineHD0900016047	4	2	Multiple	0		0		0		2
1527	chr9	61720405	61730285	9881	loss	BovineHD0900016966	BovineHD0900016969	4	1	Unique	1	NM_001192828 RRAGD Ras-related GTP binding D	3	NM_002042 GABRR1 gamma-aminobutyric acid (GABA) receptor, rho 1;NM_021244 RRAGD Ras-related GTP binding D;NM_080743 SRSF12 serine/arginine-rich splicing factor 12	1	ENSBTAG00000018438 ENSBTAT00000024531	1
1528	chr9	63928374	63933005	4632	loss	BovineHD0900017543	BovineHD0900017545	3	9	0.0142857	0		0		0		9
1529	chr9	64499217	64503681	4465	loss	BovineHD0900017711	ARS-BFGL-NGS-66464	3	1	Unique	0		0		0		1
1530	chr9	64596890	64601150	4261	loss	BovineHD0900017740	BovineHD0900017743	4	3	0.0047619	0		0		0		3
1531	chr9	64607403	64611352	3950	loss	BovineHD0900017749	BovineHD0900017752	4	1	Unique	0		0		0		1
1532	chr9	64743011	64848827	105817	both	BovineHD0900017774	BovineHD0900017793	19	6	0.00952381	1	NM_001191536 SNX14 sorting nexin 14	8	NM_001159673 SYNCRIP synaptotagmin binding, cytoplasmic RNA interacting protein;NM_001159674 SYNCRIP synaptotagmin binding, cytoplasmic RNA interacting protein;NM_001159675 SYNCRIP synaptotagmin binding, cytoplasmic RNA interacting protein;NM_001159676 SYNCRIP synaptotagmin binding, cytoplasmic RNA interacting protein;NM_001159677 SYNCRIP synaptotagmin binding, cytoplasmic RNA interacting protein…	2	ENSBTAG00000006672 ENSBTAT00000008774;ENSBTAG00000018408 ENSBTAT00000031642 ENSBTAT00000054657	6
1533	chr9	64989727	64997360	7634	loss	BovineHD0900017838	BovineHD0900017840	3	1	Unique	0		0		0		1
1534	chr9	65725315	65744359	19045	gain	BovineHD0900018056	BovineHD0900018066	12	4	0.00634921	0		0		0		4
1535	chr9	66524047	66527861	3815	loss	BovineHD0900018371	BovineHD0900018372	3	4	0.00634921	0		0		0		4
1536	chr9	66556838	66570892	14055	loss	BovineHD0900018380	BovineHD0900018384	5	2	Multiple	0		0		0		2
1537	chr9	66599290	66620995	21706	loss	BovineHD0900018390	BovineHD0900018393	4	71	0.112698	0		0		1	ENSBTAG00000026578 ENSBTAT00000037837 ENSBTAT00000065464 ENSBTAT00000063278	71
1538	chr9	66701469	66707222	5754	loss	BovineHD0900018409	BovineHD0900018411	3	2	Multiple	1	NM_001098116 THEMIS thymocyte selection associated	3	NM_001010923 THEMIS thymocyte selection associated;NM_001164685 THEMIS thymocyte selection associated;NM_001164687 THEMIS thymocyte selection associated	1	ENSBTAG00000015615 ENSBTAT00000020742	2
1539	chr9	67138032	67151217	13186	loss	BovineHD0900018543	BovineHD0900018546	4	1	Unique	1	NM_001191537 PTPRK protein tyrosine phosphatase, receptor type, K	2	NM_001135648 PTPRK protein tyrosine phosphatase, receptor type, K;NM_002844 PTPRK protein tyrosine phosphatase, receptor type, K	1	ENSBTAG00000020829 ENSBTAT00000061187	1
1540	chr9	67163445	67225350	61906	loss	BovineHD0900018558	BovineHD0900018574	15	1	Unique	1	NM_001191537 PTPRK protein tyrosine phosphatase, receptor type, K	2	NM_001135648 PTPRK protein tyrosine phosphatase, receptor type, K;NM_002844 PTPRK protein tyrosine phosphatase, receptor type, K	1	ENSBTAG00000020829 ENSBTAT00000061187	1
1541	chr9	69293191	69346920	53730	loss	BovineHD0900019152	BovineHD0900019163	13	1	Unique	1	NM_001038083 SAMD3 sterile alpha motif domain containing 3	2	NM_001017373 SAMD3 sterile alpha motif domain containing 3;NM_152552 SAMD3 sterile alpha motif domain containing 3	1	ENSBTAG00000021361 ENSBTAT00000028479 ENSBTAT00000055737	1
1542	chr9	69527371	69536017	8647	loss	BovineHD0900019207	BovineHD0900019209	3	25	0.0396825	0		0		0		25
1543	chr9	70292273	70372119	79847	gain	BovineHD0900019445	BovineHD0900019465	21	22	0.0349206	1	NM_001102266 AKAP7 A kinase (PRKA) anchor protein 7	3	NM_004842 AKAP7 A kinase (PRKA) anchor protein 7;NM_016377 AKAP7 A kinase (PRKA) anchor protein 7;NM_138633 AKAP7 A kinase (PRKA) anchor protein 7	1	ENSBTAG00000000240 ENSBTAT00000000294	22
1544	chr9	70421729	70442420	20692	gain	BovineHD0900019482	BovineHD0900019487	6	31	0.0492063	0		0		0		31
1545	chr9	71474908	71586588	111681	both	BovineHD0900031545	BovineHD0900019844	13	5	0.00793651	1	NM_001206565 TAAR6 trace amine associated receptor 6	2	NM_053278 TAAR8 trace amine associated receptor 8;NM_175067 TAAR6 trace amine associated receptor 6	6	ENSBTAG00000027223 ENSBTAT00000056257;ENSBTAG00000038447 ENSBTAT00000054701;ENSBTAG00000040354 ENSBTAT00000057403;ENSBTAG00000046954 ENSBTAT00000064665 ENSBTAT00000063095;ENSBTAG00000047327 ENSBTAT00000056744;ENSBTAG00000047912 ENSBTAT00000063736	5
1546	chr9	71591522	71608476	16955	gain	BovineHD0900019848	BovineHD0900019858	4	1	Unique	0		0		0		1
1547	chr9	78915416	78940525	25110	loss	BovineHD0900021968	BovineHD0900021972	5	7	0.0111111	0		0		0		7
1548	chr9	79330699	79351729	21031	loss	BovineHD0900022046	BovineHD0900022050	5	1	Unique	0		0		0		1
1549	chr9	79742076	79755788	13713	loss	BovineHD0900022133	BovineHD0900022136	4	1	Unique	0		0		0		1
1550	chr9	80558898	80565365	6468	loss	BovineHD0900022344	BovineHD0900022346	3	2	Multiple	0		0		0		2
1551	chr9	81526109	81549749	23641	loss	BovineHD0900022668	BovineHD0900022676	8	7	0.0111111	0		0		0		7
1552	chr9	82781711	82789216	7506	loss	Hapmap40603-BTA-84409	BovineHD0900023034	4	1	Unique	0		1	NM_007124 UTRN utrophin	1	ENSBTAG00000009665 ENSBTAT00000012740	1
1553	chr9	83215639	83224747	9109	loss	BovineHD0900023181	BovineHD0900023183	3	2	Multiple	0		1	NM_007124 UTRN utrophin	1	ENSBTAG00000009665 ENSBTAT00000012740	2
1554	chr9	84489200	84499470	10271	gain	ARS-BFGL-NGS-1866	BovineHD0900023636	6	11	0.0174603	1	NM_001206004 GRM1 glutamate receptor, metabotropic 1	2	NM_000838 GRM1 glutamate receptor, metabotropic 1;NM_001114329 GRM1 glutamate receptor, metabotropic 1	0		11
1555	chr9	84669898	84683964	14067	loss	BovineHD0900023697	BovineHD0900023701	4	28	0.0444444	1	NM_001206004 GRM1 glutamate receptor, metabotropic 1	2	NM_000838 GRM1 glutamate receptor, metabotropic 1;NM_001114329 GRM1 glutamate receptor, metabotropic 1	0		28
1556	chr9	85846010	85868419	22410	loss	BovineHD0900024037	BovineHD0900024040	3	1	Unique	0		0		0		1
1557	chr9	87905839	87922682	16844	loss	BovineHD0900024701	BovineHD0900024705	5	1	Unique	1	NM_001206087 PPIL4 peptidylprolyl isomerase (cyclophilin)-like 4	1	NM_139126 PPIL4 peptidylprolyl isomerase (cyclophilin)-like 4	1	ENSBTAG00000016980 ENSBTAT00000022582	1
1558	chr9	88112031	88249420	137390	both	BTB-01693152	BovineHD0900031606	36	12	0.0190476	3	NM_001168613 ULBP17 UL16-binding protein 17;NM_001206831 LRP11 low density lipoprotein receptor-related protein 11;NM_205785 RAET1G retinoic acid early transcript 1G	13	NM_001001788 RAET1G retinoic acid early transcript 1G;NM_001243142 NUSAP1 nucleolar and spindle associated protein 1;NM_001243143 NUSAP1 nucleolar and spindle associated protein 1;NM_001243144 NUSAP1 nucleolar and spindle associated protein 1;NM_016359 NUSAP1 nucleolar and spindle associated protein 1;NM_018454 NUSAP1 nucleolar and spindle associated protein 1;NM_024518 ULBP3 UL16 binding protein…	4	ENSBTAG00000024751 ENSBTAT00000016352;ENSBTAG00000032007 ENSBTAT00000052954 ENSBTAT00000053631;ENSBTAG00000038891 ENSBTAT00000053728;ENSBTAG00000039329 ENSBTAT00000057496	14
1559	chr9	88275810	88327324	51515	both	BovineHD0900024808	BovineHD0900024829	5	6	0.00952381	3	NM_001168608 ULBP21 UL16 binding protein 21;NM_001168613 ULBP17 UL16-binding protein 17;NM_205785 RAET1G retinoic acid early transcript 1G	8	NM_001243325 RAET1E retinoic acid early transcript 1E;NM_001243327 RAET1E retinoic acid early transcript 1E;NM_001243328 RAET1E retinoic acid early transcript 1E;NM_024518 ULBP3 UL16 binding protein 3;NM_130900 RAET1L retinoic acid early transcript 1L;NM_139165 RAET1E retinoic acid early transcript 1E;NR_045126 LOC100652739 uncharacterized LOC100652739;NR_045127 LOC100652739 uncharacterized LOC10…	3	ENSBTAG00000039329 ENSBTAT00000057496;ENSBTAG00000039875 ENSBTAT00000049047;ENSBTAG00000047902 ENSBTAT00000064751	6
1560	chr9	88558239	88563215	4977	gain	BovineHD0900024958	BovineHD0900024961	5	8	0.0126984	0		3	NM_001243327 RAET1E retinoic acid early transcript 1E;NM_001243328 RAET1E retinoic acid early transcript 1E;NM_139165 RAET1E retinoic acid early transcript 1E	0		8
1561	chr9	88828442	88844397	15956	loss	BovineHD0900025037	BovineHD0900025040	5	1	Unique	0		0		0		1
1562	chr9	91200875	91209561	8687	loss	BovineHD0900025750	BovineHD0900025752	3	2	Multiple	1	NM_001101836 RGS17 regulator of G-protein signaling 17	1	NM_012419 RGS17 regulator of G-protein signaling 17	0		2
1563	chr9	91234070	91306804	72735	both	BovineHD0900025758	BovineHD0900025779	20	13	0.0206349	1	NM_001101836 RGS17 regulator of G-protein signaling 17	2	NM_001001920 OR4C15 olfactory receptor, family 4, subfamily C, member 15;NM_012419 RGS17 regulator of G-protein signaling 17	1	ENSBTAG00000016405 ENSBTAT00000021826	13
1564	chr9	91447151	91452666	5516	gain	BovineHD0900025811	BovineHD0900025815	5	1	Unique	0		0		0		1
1565	chr9	91610266	91618764	8499	loss	BovineHD0900025858	BovineHD0900025860	3	1	Unique	0		0		0		1
1566	chr9	91637171	91652367	15197	loss	BovineHD0900025863	BovineHD0900025868	5	1	Unique	0		0		0		1
1567	chr9	91670453	91708474	38022	loss	BovineHD0900025871	BovineHD0900025882	13	1	Unique	0		0		0		1
1568	chr9	92061663	92110981	49319	loss	Hapmap59634-rs29013969	BovineHD0900025992	10	1	Unique	0		0		0		1
1569	chr9	92170721	92180415	9695	gain	BovineHD0900026020	BovineHD0900026024	4	3	0.0047619	1	NM_174408 OPRM1 opioid receptor, mu 1	11	NM_000914 OPRM1 opioid receptor, mu 1;NM_001008503 OPRM1 opioid receptor, mu 1;NM_001008504 OPRM1 opioid receptor, mu 1;NM_001008505 OPRM1 opioid receptor, mu 1;NM_001145279 OPRM1 opioid receptor, mu 1;NM_001145280 OPRM1 opioid receptor, mu 1;NM_001145282 OPRM1 opioid receptor, mu 1;NM_001145283 OPRM1 opioid receptor, mu 1;NM_001145284 OPRM1 opioid receptor, mu 1;NM_001145285 OPRM1 opioid recepto…	1	ENSBTAG00000019719 ENSBTAT00000026280	3
1570	chr9	92776813	92786911	10099	loss	BovineHD0900026247	BovineHD0900026250	4	14	0.0222222	0		0		0		14
1571	chr9	93045670	93060394	14725	loss	ARS-BFGL-NGS-111177	BovineHD0900026324	6	2	Multiple	0		0		0		2
1572	chr9	93242257	93370986	128730	loss	BovineHD0900026385	BovineHD0900026424	36	1	Unique	2	NM_001076896 TFB1M transcription factor B1, mitochondrial;NM_001114610 TFB1M transcription factor B1, mitochondrial	2	NM_001001346 CLDN20 claudin 20;NM_016020 TFB1M transcription factor B1, mitochondrial	2	ENSBTAG00000031895 ENSBTAT00000045235 ENSBTAT00000045233 ENSBTAT00000065189;ENSBTAG00000046726 ENSBTAT00000063680	1
1573	chr9	94235535	94247342	11808	gain	UA-IFASA-6733	BovineHD0900026727	8	4	0.00634921	0		0		0		4
1574	chr9	94261127	94265747	4621	loss	BovineHD0900026729	BovineHD0900026733	5	1	Unique	0		0		0		1
1575	chr9	95960509	96002179	41671	gain	BovineHD0900027295	BovineHD0900027305	13	2	Multiple	0		0		0		2
1576	chr9	97345709	97357043	11335	loss	BovineHD0900027784	BovineHD0900027789	5	18	0.0285714	0		0		0		18
1577	chr9	98638260	98642586	4327	loss	BovineHD0900028320	BovineHD0900028322	3	1	Unique	1	NM_001199065 PARK2 parkinson protein 2, E3 ubiquitin protein ligase (parkin)	3	NM_004562 PARK2 parkinson protein 2, E3 ubiquitin protein ligase (parkin);NM_013987 PARK2 parkinson protein 2, E3 ubiquitin protein ligase (parkin);NM_013988 PARK2 parkinson protein 2, E3 ubiquitin protein ligase (parkin)	1	ENSBTAG00000018996 ENSBTAT00000062978 ENSBTAT00000065043 ENSBTAT00000064741 ENSBTAT00000064168 ENSBTAT00000025286 ENSBTAT00000063967 ENSBTAT00000064521	1
1578	chr9	98672699	98764859	92161	loss	BovineHD0900028339	BovineHD0900028389	49	1	Unique	1	NM_001199065 PARK2 parkinson protein 2, E3 ubiquitin protein ligase (parkin)	3	NM_004562 PARK2 parkinson protein 2, E3 ubiquitin protein ligase (parkin);NM_013987 PARK2 parkinson protein 2, E3 ubiquitin protein ligase (parkin);NM_013988 PARK2 parkinson protein 2, E3 ubiquitin protein ligase (parkin)	1	ENSBTAG00000018996 ENSBTAT00000062978 ENSBTAT00000065043 ENSBTAT00000064741 ENSBTAT00000064168 ENSBTAT00000025286 ENSBTAT00000063967 ENSBTAT00000064521	1
1579	chr9	100282999	100315938	32940	gain	BovineHD0900029068	BovineHD0900029074	8	6	0.00952381	0		0		0		6
1580	chr9	100864184	100868578	4395	loss	BovineHD0900029268	BovineHD0900029272	5	1	Unique	0		0		0		1
1581	chr9	101433902	101470808	36907	gain	Hapmap53323-rs29022857	Hapmap23780-BTA-85163	10	1	Unique	0		1	NM_014394 GHITM growth hormone inducible transmembrane protein	0		1
1582	chr9	101489618	101928540	438923	both	BovineHD0900029514	BovineHD0900029709	193	13	0.0206349	0		4	NM_001170791 FAM82A1 family with sequence similarity 82, member A1;NM_001170792 FAM82A1 family with sequence similarity 82, member A1;NM_001170793 FAM82A1 family with sequence similarity 82, member A1;NM_144713 FAM82A1 family with sequence similarity 82, member A1	0		16
1583	chr9	102824499	102828123	3625	loss	BovineHD0900030071	BovineHD0900030072	3	2	Multiple	1	NM_001034551 SFT2D1 SFT2 domain containing 1	1	NM_145169 SFT2D1 SFT2 domain containing 1	1	ENSBTAG00000002993 ENSBTAT00000003895	2
1584	chr9	103346507	103352771	6265	loss	BovineHD0900030263	BovineHD0900030267	5	2	Multiple	0		0		0		2
1585	chr9	103666535	103668838	2304	loss	BovineHD4100007761	BovineHD0900030398	3	1	Unique	0		0		0		1
1586	chr9	103752760	103808990	56231	gain	BovineHD0900030433	BovineHD0900030456	26	1	Unique	0		0		0		1
1587	chr9	104021585	104050068	28484	both	BovineHD0900030530	BovineHD0900030537	6	9	0.0142857	1	NM_001206773 LOC788572 olfactory receptor 701-like	0		1	ENSBTAG00000047235 ENSBTAT00000057128	9
1588	chr9	104960154	104980513	20360	loss	Hapmap40387-BTA-107848	BovineHD0900030816	4	1	Unique	0		2	NM_001202550 WDR27 WD repeat domain 27;NM_182552 WDR27 WD repeat domain 27	1	ENSBTAG00000009620 ENSBTAT00000061523	1
1589	chr9	105522674	105573011	50338	gain	BovineHD0900030957	BovineHD0900030969	13	1	Unique	1	NM_001102507 FAM120B family with sequence similarity 120B	1	NM_032448 FAM120B family with sequence similarity 120B	1	ENSBTAG00000003884 ENSBTAT00000005065 ENSBTAT00000055791	1
1590	chr10	6391	238014	231624	loss	BovineHD1000000001	BovineHD1000000042	31	22	0.0349206	0		0		1	ENSBTAG00000047105 ENSBTAT00000063402	24
1591	chr10	339154	486141	146988	both	BovineHD1000000056	BovineHD1000000114	53	7	0.0111111	0		1	NM_001085377 MCC mutated in colorectal cancers	1	ENSBTAG00000003493 ENSBTAT00000004541	7
1592	chr10	1161847	1227807	65961	loss	BovineHD1000000340	BovineHD1000000360	24	2	Multiple	1	NM_001075986 APC adenomatous polyposis coli	3	NM_000038 APC adenomatous polyposis coli;NM_001127510 APC adenomatous polyposis coli;NM_001127511 APC adenomatous polyposis coli	1	ENSBTAG00000018852 ENSBTAT00000025099	2
1593	chr10	1513505	1578664	65160	loss	BovineHD1000000438	BovineHD1000000452	15	11	0.0174603	1	NM_001105384 EPB41L4A erythrocyte membrane protein band 4.1 like 4A	1	NM_022140 EPB41L4A erythrocyte membrane protein band 4.1 like 4A	1	ENSBTAG00000014750 ENSBTAT00000019627	11
1594	chr10	2294822	2300342	5521	loss	BovineHD1000000688	BovineHD1000000693	6	1	Unique	0		0		0		1
1595	chr10	2326007	2343720	17714	loss	BovineHD4100007785	BovineHD1000000712	9	8	0.0126984	0		0		0		8
1596	chr10	2504463	2506256	1794	loss	BovineHD1000000743	BovineHD1000000745	3	7	0.0111111	0		0		0		7
1597	chr10	3327045	3331786	4742	loss	BovineHD1000001031	BovineHD1000001033	3	3	0.0047619	2	NM_205792 KCNN2 potassium intermediate/small conductance calcium-activated channel, subfamily N, member 2;NM_205814 KCNN2 potassium intermediate/small conductance calcium-activated channel, subfamily N, member 2	1	NM_021614 KCNN2 potassium intermediate/small conductance calcium-activated channel, subfamily N, member 2	1	ENSBTAG00000011076 ENSBTAT00000014706 ENSBTAT00000031197	3
1598	chr10	5066860	5079679	12820	gain	BovineHD1000001523	BovineHD1000001529	6	1	Unique	0		0		0		1
1599	chr10	5728029	5737028	9000	gain	BovineHD1000001729	BovineHD1000001731	3	1	Unique	0		0		0		1
1600	chr10	6235759	6242129	6371	gain	BovineHD1000001923	BovineHD1000001926	4	1	Unique	0		0		0		1
1601	chr10	6254194	6264567	10374	loss	BovineHD1000001929	BovineHD1000001934	6	1	Unique	0		0		0		1
1602	chr10	6268796	6288477	19682	loss	BovineHD1000001935	BovineHD1000001949	14	10	0.015873	0		0		0		10
1603	chr10	6315517	6319715	4199	loss	BovineHD1000001967	BovineHD1000001971	5	37	0.0587302	0		0		0		37
1604	chr10	6598454	6618384	19931	gain	BovineHD1000002079	BovineHD1000002090	12	9	0.0142857	0		1	NM_001164443 ANKRD31 ankyrin repeat domain 31	0		9
1605	chr10	6815725	6824247	8523	loss	BovineHD1000002143	BovineHD1000002145	3	6	0.00952381	1	NM_174765 COL4A3BP collagen, type IV, alpha 3 (Goodpasture antigen) binding protein	3	NM_001130105 COL4A3BP collagen, type IV, alpha 3 (Goodpasture antigen) binding protein;NM_005713 COL4A3BP collagen, type IV, alpha 3 (Goodpasture antigen) binding protein;NM_031361 COL4A3BP collagen, type IV, alpha 3 (Goodpasture antigen) binding protein	1	ENSBTAG00000000081 ENSBTAT00000000092 ENSBTAT00000056797	6
1606	chr10	7347256	7355387	8132	gain	BovineHD1000002311	BovineHD1000002318	8	10	0.015873	1	NM_001192019 SV2C synaptic vesicle glycoprotein 2C	1	NM_014979 SV2C synaptic vesicle glycoprotein 2C	1	ENSBTAG00000017507 ENSBTAT00000036622	10
1607	chr10	7909116	7926889	17774	gain	BovineHD1000030510	BovineHD1000002610	7	3	0.0047619	0		0		0		3
1608	chr10	8493461	8496055	2595	gain	BovineHD1000002827	BovineHD1000002830	4	2	Multiple	0		8	NM_001029851 PDE8B phosphodiesterase 8B;NM_001029852 PDE8B phosphodiesterase 8B;NM_001029853 PDE8B phosphodiesterase 8B;NM_001029854 PDE8B phosphodiesterase 8B;NM_001243137 PDE8A phosphodiesterase 8A;NM_002605 PDE8A phosphodiesterase 8A;NM_003719 PDE8B phosphodiesterase 8B;NM_173454 PDE8A phosphodiesterase 8A	1	ENSBTAG00000020205 ENSBTAT00000026909	2
1609	chr10	9147391	9225692	78302	loss	BovineHD1000002985	BovineHD1000003011	27	1	Unique	1	NM_001076534 AP3B1 adaptor-related protein complex 3, beta 1 subunit	1	NM_003664 AP3B1 adaptor-related protein complex 3, beta 1 subunit	1	ENSBTAG00000005016 ENSBTAT00000006605	1
1610	chr10	9976512	9990124	13613	gain	BovineHD1000003312	BovineHD1000003315	3	4	0.00634921	0		0		0		4
1611	chr10	10531181	10541599	10419	gain	BovineHD1000003498	BovineHD1000003502	4	2	Multiple	0		0		0		2
1612	chr10	10578879	10588709	9831	loss	BovineHD1000003509	BovineHD1000003512	4	3	0.0047619	1	NM_001046361 PAPD4 PAP associated domain containing 4	3	NM_001114393 PAPD4 PAP associated domain containing 4;NM_001114394 PAPD4 PAP associated domain containing 4;NM_173797 PAPD4 PAP associated domain containing 4	1	ENSBTAG00000006751 ENSBTAT00000008885 ENSBTAT00000048886	3
1613	chr10	11998215	12042138	43924	gain	BovineHD1000004060	BovineHD1000004073	15	1	Unique	1	NM_001205449 PDCD7 programmed cell death 7	9	NM_001160103 ZC3H14 zinc finger CCCH-type containing 14;NM_001160104 ZC3H14 zinc finger CCCH-type containing 14;NM_001163692 UBAP1L ubiquitin associated protein 1-like;NM_005707 PDCD7 programmed cell death 7;NM_006660 CLPX ClpX caseinolytic peptidase X homolog (E. coli);NM_024824 ZC3H14 zinc finger CCCH-type containing 14;NM_207660 ZC3H14 zinc finger CCCH-type containing 14;NM_207661 ZC3H14 zinc …	2	ENSBTAG00000008386 ENSBTAT00000011038;ENSBTAG00000039658 ENSBTAT00000054198	1
1614	chr10	12566322	12590949	24628	loss	BTB-01684979	BovineHD1000004206	4	1	Unique	1	NM_001205525 DENND4A DENN/MADD domain containing 4A	3	NM_001144823 DENND4A DENN/MADD domain containing 4A;NM_005848 DENND4A DENN/MADD domain containing 4A;NM_014856 DENND4B DENN/MADD domain containing 4B	1	ENSBTAG00000017095 ENSBTAT00000022733	1
1615	chr10	13141591	13145820	4230	loss	BovineHD1000004463	BovineHD1000004467	5	5	0.00793651	0		0		0		5
1616	chr10	14459586	14469014	9429	loss	BovineHD1000004825	BovineHD1000004826	3	1	Unique	1	NM_001206770 MAP2K5 mitogen-activated protein kinase kinase 5	3	NM_001206804 MAP2K5 mitogen-activated protein kinase kinase 5;NM_002757 MAP2K5 mitogen-activated protein kinase kinase 5;NM_145160 MAP2K5 mitogen-activated protein kinase kinase 5	1	ENSBTAG00000000218 ENSBTAT00000000265	1
1617	chr10	15012534	15063352	50819	gain	BovineHD1000004952	BovineHD1000004964	14	4	0.00634921	2	NM_001034671 CALML4 calmodulin-like 4;NM_001109984 CLN6 ceroid-lipofuscinosis, neuronal 6, late infantile, variant	3	NM_001031733 CALML4 calmodulin-like 4;NM_017882 CLN6 ceroid-lipofuscinosis, neuronal 6, late infantile, variant;NM_033429 CALML4 calmodulin-like 4	2	ENSBTAG00000005565 ENSBTAT00000007315;ENSBTAG00000025822 ENSBTAT00000036523	4
1618	chr10	15756752	15773814	17063	loss	BovineHD1000005249	BovineHD1000005251	3	2	Multiple	1	NM_001079773 SPESP1 sperm equatorial segment protein 1	4	NM_001184780 NOX5 NADPH oxidase, EF-hand calcium binding domain 5;NM_145658 SPESP1 sperm equatorial segment protein 1;NR_033671 NOX5 NADPH oxidase, EF-hand calcium binding domain 5;NR_033672 NOX5 NADPH oxidase, EF-hand calcium binding domain 5	1	ENSBTAG00000005994 ENSBTAT00000007865	2
1619	chr10	16662635	16665097	2463	loss	BovineHD1000005560	BovineHD1000005562	3	11	0.0174603	0		0		0		11
1620	chr10	17775153	17786983	11831	gain	BovineHD1000005907	BovineHD1000005912	7	29	0.0460317	1	NM_001100343 LRRC49 leucine rich repeat containing 49	3	NM_001199017 LRRC49 leucine rich repeat containing 49;NM_001199018 LRRC49 leucine rich repeat containing 49;NM_017691 LRRC49 leucine rich repeat containing 49	1	ENSBTAG00000010944 ENSBTAT00000014533	29
1621	chr10	17905030	17911906	6877	loss	BovineHD1000005950	ARS-BFGL-BAC-10951	4	2	Multiple	0		0		0		2
1622	chr10	18109565	18130128	20564	gain	BovineHD1000006028	BovineHD1000006032	6	4	0.00634921	0		1	NM_024817 THSD4 thrombospondin, type I, domain containing 4	0		4
1623	chr10	21495616	21513571	17956	loss	BovineHD1000006979	BovineHD1000006986	9	1	Unique	0		0		0		1
1624	chr10	21938238	21961687	23450	both	BovineHD1000007087	BovineHD1000007096	7	15	0.0238095	0		1	NM_012353 OR1C1 olfactory receptor, family 1, subfamily C, member 1	2	ENSBTAG00000046906 ENSBTAT00000064220;ENSBTAG00000047893 ENSBTAT00000065256	15
1625	chr10	22159956	25370474	3210519	both	BovineHD1000007184	BovineHD1000008278	446	607	0.963492	0		0		71	ENSBTAG00000000431 ENSBTAT00000052114 ENSBTAT00000046304;ENSBTAG00000000432 ENSBTAT00000054754 ENSBTAT00000064496 ENSBTAT00000046313 ENSBTAT00000000555 ENSBTAT00000002757;ENSBTAG00000005941 ENSBTAT00000007799;ENSBTAG00000022229 ENSBTAT00000030008;ENSBTAG00000024659 ENSBTAT00000007729;ENSBTAG00000027170 ENSBTAT00000037058;ENSBTAG00000033034 ENSBTAT00000056018;ENSBTAG00000033036 ENSBTAT00000046900;…	2323
1626	chr10	25457947	25561945	103999	both	BovineHD1000008304	BovineHD1000008324	14	53	0.084127	0		0		1	ENSBTAG00000006514 ENSBTAT00000008541	53
1627	chr10	26896185	26906837	10653	gain	BovineHD1000031279	BovineHD1000008786	8	12	0.0190476	0		2	NM_001005487 OR13G1 olfactory receptor, family 13, subfamily G, member 1;NM_020474 GALNT1 UDP-N-acetyl-alpha-D-galactosamine:polypeptide N-acetylgalactosaminyltransferase 1 (GalNAc-T1)	1	ENSBTAG00000015983 ENSBTAT00000052513	12
1628	chr10	27058080	27117598	59519	loss	BovineHD1000008857	BovineHD1000008887	31	51	0.0809524	0		3	NM_001005188 OR6X1 olfactory receptor, family 6, subfamily X, member 1;NM_001005487 OR13G1 olfactory receptor, family 13, subfamily G, member 1;NR_015416 LOC727924 uncharacterized LOC727924	4	ENSBTAG00000038485 ENSBTAT00000056674;ENSBTAG00000039315 ENSBTAT00000056921;ENSBTAG00000047483 ENSBTAT00000066271;ENSBTAG00000048109 ENSBTAT00000063795	54
1629	chr10	27213702	27223900	10199	loss	BovineHD1000008938	BovineHD1000008940	3	1	Unique	0		3	NM_001004715 OR4K17 olfactory receptor, family 4, subfamily K, member 17;NM_001005487 OR13G1 olfactory receptor, family 13, subfamily G, member 1;NR_015416 LOC727924 uncharacterized LOC727924	1	ENSBTAG00000037411 ENSBTAT00000054043	1
1630	chr10	27271823	27324707	52885	both	BovineHD1000008954	BovineHD1000008968	20	10	0.015873	0		3	NM_001004715 OR4K17 olfactory receptor, family 4, subfamily K, member 17;NM_001005487 OR13G1 olfactory receptor, family 13, subfamily G, member 1;NM_001005501 OR4K2 olfactory receptor, family 4, subfamily K, member 2	2	ENSBTAG00000011510 ENSBTAT00000039095;ENSBTAG00000037511 ENSBTAT00000056376	10
1631	chr10	27368613	27387673	19061	gain	BovineHD1000008987	BovineHD1000008990	4	11	0.0174603	0		2	NM_001004715 OR4K17 olfactory receptor, family 4, subfamily K, member 17;NM_001005487 OR13G1 olfactory receptor, family 13, subfamily G, member 1	0		11
1632	chr10	27410550	27421756	11207	loss	BovineHD1000008995	BovineHD1000008998	5	1	Unique	0		3	NM_001004715 OR4K17 olfactory receptor, family 4, subfamily K, member 17;NM_001005486 OR4K15 olfactory receptor, family 4, subfamily K, member 15;NM_001005487 OR13G1 olfactory receptor, family 13, subfamily G, member 1	0		1
1633	chr10	27443844	27455188	11345	loss	BovineHD1000009004	BovineHD1000009010	8	1	Unique	0		2	NM_001004715 OR4K17 olfactory receptor, family 4, subfamily K, member 17;NM_001005487 OR13G1 olfactory receptor, family 13, subfamily G, member 1	0		1
1634	chr10	27565890	27570949	5060	loss	BovineHD1000009055	BovineHD1000009057	3	6	0.00952381	0		3	NM_001004715 OR4K17 olfactory receptor, family 4, subfamily K, member 17;NM_001004734 OR14I1 olfactory receptor, family 14, subfamily I, member 1;NM_001005487 OR13G1 olfactory receptor, family 13, subfamily G, member 1	0		6
1635	chr10	27634214	27659286	25073	loss	BovineHD1000009080	BovineHD1000009085	6	33	0.052381	0		3	NM_001004715 OR4K17 olfactory receptor, family 4, subfamily K, member 17;NM_001004734 OR14I1 olfactory receptor, family 14, subfamily I, member 1;NM_001005487 OR13G1 olfactory receptor, family 13, subfamily G, member 1	1	ENSBTAG00000047984 ENSBTAT00000066089	33
1636	chr10	27722810	27732967	10158	gain	BovineHD1000009105	BovineHD1000009110	6	6	0.00952381	0		2	NM_001004715 OR4K17 olfactory receptor, family 4, subfamily K, member 17;NM_001004734 OR14I1 olfactory receptor, family 14, subfamily I, member 1	1	ENSBTAG00000046370 ENSBTAT00000064190	6
1637	chr10	27742636	27777300	34665	loss	BovineHD1000009116	BovineHD1000009126	11	24	0.0380952	0		1	NM_001004715 OR4K17 olfactory receptor, family 4, subfamily K, member 17	0		24
1638	chr10	28134809	28147620	12812	both	BovineHD1000009244	BTB-00417541	5	4	0.00634921	0		4	NM_001005221 OR4F29 olfactory receptor, family 4, subfamily F, member 29;NM_001005224 OR4F3 olfactory receptor, family 4, subfamily F, member 3;NM_001005277 OR4F16 olfactory receptor, family 4, subfamily F, member 16;NM_001005504 OR4F21 olfactory receptor, family 4, subfamily F, member 21	1	ENSBTAG00000038083 ENSBTAT00000055778	4
1639	chr10	28503935	28525117	21183	loss	BovineHD1000009327	BovineHD1000009329	4	2	Multiple	1	NM_001199064 C10H15orf29 chromosome 10 open reading frame, human C15orf29	2	NM_024713 C15orf29 chromosome 15 open reading frame 29;NR_003954 LOC729176 chromosome 15 open reading frame 29 pseudogene	1	ENSBTAG00000006413 ENSBTAT00000008409	2
1640	chr10	31685754	31712740	26987	gain	BovineHD1000010218	BovineHD1000010225	8	1	Unique	0		0		0		1
1641	chr10	33062170	33098354	36185	gain	BovineHD1000010529	BovineHD1000010538	9	29	0.0460317	0		0		0		29
1642	chr10	33571539	33574679	3141	gain	BovineHD1000010639	BovineHD1000010641	3	2	Multiple	0		0		0		2
1643	chr10	37344544	37412571	68028	gain	BovineHD4100008041	BovineHD1000011574	17	1	Unique	3	NM_001114657 PLA2G4B phospholipase A2, group IVB (cytosolic);NM_001114658 JMJD7 jumonji domain containing 7;NM_001192053 EHD4 EH-domain containing 4	6	NM_001114632 JMJD7 jumonji domain containing 7;NM_001114633 PLA2G4B phospholipase A2, group IVB (cytosolic);NM_001198588 JMJD7-PLA2G4B JMJD7-PLA2G4B readthrough;NM_005090 JMJD7-PLA2G4B JMJD7-PLA2G4B readthrough;NM_016642 SPTBN5 spectrin, beta, non-erythrocytic 5;NM_139265 EHD4 EH-domain containing 4	4	ENSBTAG00000006784 ENSBTAT00000061035;ENSBTAG00000006790 ENSBTAT00000008931 ENSBTAT00000065401;ENSBTAG00000006792 ENSBTAT00000008933;ENSBTAG00000046607 ENSBTAT00000008929	1
1644	chr10	38835155	38847379	12225	loss	BovineHD1000011997	BovineHD1000011999	3	12	0.0190476	0		0		0		12
1645	chr10	39691689	39696344	4656	gain	BovineHD1000012219	BovineHD1000012221	3	3	0.0047619	0		0		0		3
1646	chr10	39839384	39846476	7093	loss	BovineHD1000012268	BTA-66276-no-rs	6	1	Unique	0		0		0		1
1647	chr10	40432090	40462616	30527	loss	BovineHD1000012415	BovineHD1000012423	11	1	Unique	0		2	NM_001113498 MDGA2 MAM domain containing glycosylphosphatidylinositol anchor 2;NM_182830 MDGA2 MAM domain containing glycosylphosphatidylinositol anchor 2	1	ENSBTAG00000005697 ENSBTAT00000036071	1
1648	chr10	40746954	40794738	47785	loss	BovineHD1000012489	ARS-BFGL-NGS-109834	16	5	0.00793651	0		1	NM_001113498 MDGA2 MAM domain containing glycosylphosphatidylinositol anchor 2	0		5
1649	chr10	40844133	40860581	16449	loss	BovineHD1000012523	BovineHD1000012529	7	1	Unique	0		0		0		1
1650	chr10	40955011	41009932	54922	loss	BovineHD1000012544	BovineHD1000012567	25	4	0.00634921	0		0		0		4
1651	chr10	41283859	41361189	77331	loss	BovineHD1000012629	BTB-01970117	21	2	Multiple	0		0		0		2
1652	chr10	41424995	41429809	4815	loss	BovineHD1000012658	BovineHD1000012661	4	1	Unique	0		0		0		1
1653	chr10	41557884	41609884	52001	both	BovineHD1000012680	BovineHD1000012690	13	116	0.184127	0		0		0		119
1654	chr10	41768908	41804629	35722	loss	BovineHD1000012717	BovineHD1000012734	18	1	Unique	0		0		0		1
1655	chr10	42106950	42137031	30082	gain	BovineHD1000012784	BovineHD1000012791	7	8	0.0126984	0		0		0		8
1656	chr10	42436483	42467266	30784	loss	BovineHD1000012858	BovineHD1000012870	14	5	0.00793651	0		0		0		5
1657	chr10	42621653	42626198	4546	loss	BovineHD1000012909	BovineHD1000012913	5	4	0.00634921	0		0		0		4
1658	chr10	42828365	42862459	34095	loss	BovineHD1000012946	ARS-BFGL-NGS-112899	9	1	Unique	1	NM_001205505 NEMF nuclear export mediator factor	1	NM_004713 NEMF nuclear export mediator factor	1	ENSBTAG00000004934 ENSBTAT00000006491	1
1659	chr10	44263393	44274064	10672	loss	BovineHD1000013272	BovineHD1000013274	4	1	Unique	0		0		0		1
1660	chr10	45963934	45974343	10410	loss	BovineHD1000013787	BovineHD1000013790	4	1	Unique	0		0		0		1
1661	chr10	49926038	49944462	18425	gain	BovineHD1000015026	BovineHD1000015031	7	1	Unique	0		0		0		1
1662	chr10	51577261	51607370	30110	loss	BovineHD1000031418	BTB-00423741	6	1	Unique	1	NM_174496 ADAM10 ADAM metallopeptidase domain 10	1	NM_001110 ADAM10 ADAM metallopeptidase domain 10	1	ENSBTAG00000005481 ENSBTAT00000044627	1
1663	chr10	52572818	52584852	12035	loss	BovineHD1000015709	ARS-BFGL-NGS-72759	6	1	Unique	0		0		0		1
1664	chr10	52693548	52714589	21042	gain	BovineHD1000015743	BTB-00424848	6	2	Multiple	0		4	NM_001018090 GCOM1 GRINL1A complex locus 1;NM_001018091 GCOM1 GRINL1A complex locus 1;NM_001018100 MYZAP myocardial zonula adherens protein;NM_152451 MYZAP myocardial zonula adherens protein	1	ENSBTAG00000002194 ENSBTAT00000002839	2
1665	chr10	52728922	52733953	5032	gain	BovineHD1000015749	BovineHD1000015752	4	1	Unique	0		4	NM_001018090 GCOM1 GRINL1A complex locus 1;NM_001018091 GCOM1 GRINL1A complex locus 1;NM_001018100 MYZAP myocardial zonula adherens protein;NM_152451 MYZAP myocardial zonula adherens protein	1	ENSBTAG00000002194 ENSBTAT00000002839	1
1666	chr10	52795010	52819851	24842	gain	BovineHD4100008145	BovineHD1000015784	13	2	Multiple	0		0		0		2
1667	chr10	53984078	53996874	12797	loss	BovineHD4100008152	BovineHD1000016036	4	1	Unique	1	NM_001046338 MNS1 meiosis-specific nuclear structural 1	1	NM_018365 MNS1 meiosis-specific nuclear structural 1	1	ENSBTAG00000000271 ENSBTAT00000000337	1
1668	chr10	54173042	54177218	4177	gain	BovineHD1000016069	BovineHD1000016072	4	3	0.0047619	0		0		0		3
1669	chr10	55562883	55621677	58795	both	BovineHD1000016467	BovineHD1000016498	35	2	Multiple	0		0		0		2
1670	chr10	56065856	56078397	12542	loss	BovineHD1000016663	BovineHD1000016664	4	2	Multiple	1	NM_001206460 UNC13C unc-13 homolog C (C. elegans)	1	NM_001080534 UNC13C unc-13 homolog C (C. elegans)	1	ENSBTAG00000025522 ENSBTAT00000002162	2
1671	chr10	56564922	56574547	9626	loss	BovineHD1000016834	BovineHD1000016838	5	2	Multiple	0		0		0		2
1672	chr10	57074317	57495250	420934	loss	BovineHD1000016976	BovineHD1000017050	79	3	0.0047619	0		1	NM_018047 RBM22 RNA binding motif protein 22	0		3
1673	chr10	59141733	59144657	2925	gain	BovineHD1000017410	BovineHD1000017412	3	1	Unique	0		0		0		1
1674	chr10	60195930	60201542	5613	both	BovineHD1000017565	BovineHD1000017570	6	108	0.171429	0		0		0		108
1675	chr10	61427080	61475960	48881	loss	BovineHD1000017777	BovineHD1000017784	7	1	Unique	0		2	NM_001193489 SECISBP2L SECIS binding protein 2-like;NM_014701 SECISBP2L SECIS binding protein 2-like	1	ENSBTAG00000046553 ENSBTAT00000065830	1
1676	chr10	62229559	62267100	37542	loss	ARS-BFGL-BAC-14794	BovineHD1000017959	10	1	Unique	0		0		0		1
1677	chr10	63939052	63947314	8263	gain	BovineHD1000018475	BTA-73360-no-rs	3	10	0.015873	0		0		0		10
1678	chr10	64669353	64670749	1397	gain	BovineHD1000018648	BovineHD1000018650	3	4	0.00634921	0		0		0		4
1679	chr10	65805298	65814372	9075	loss	BovineHD1000018948	BovineHD1000018951	4	1	Unique	1	NM_001101264 FERMT2 fermitin family member 2	3	NM_001134999 FERMT2 fermitin family member 2;NM_001135000 FERMT2 fermitin family member 2;NM_006832 FERMT2 fermitin family member 2	1	ENSBTAG00000014501 ENSBTAT00000019278	1
1680	chr10	72667071	72672229	5159	gain	BovineHD1000020749	BovineHD1000020752	4	3	0.0047619	0		0		0		3
1681	chr10	74712863	74718317	5455	loss	BovineHD1000021288	BovineHD1000021291	4	5	0.00793651	0		0		0		5
1682	chr10	75050187	75064091	13905	loss	BovineHD4100008248	BovineHD1000021369	4	1	Unique	0		0		0		1
1683	chr10	75410551	75419514	8964	loss	BovineHD1000021424	BovineHD1000021429	6	1	Unique	1	NM_001192989 KCNH5 potassium voltage-gated channel, subfamily H (eag-related), member 5	5	NM_002238 KCNH1 potassium voltage-gated channel, subfamily H (eag-related), member 1;NM_139318 KCNH5 potassium voltage-gated channel, subfamily H (eag-related), member 5;NM_172362 KCNH1 potassium voltage-gated channel, subfamily H (eag-related), member 1;NM_172375 KCNH5 potassium voltage-gated channel, subfamily H (eag-related), member 5;NM_172376 KCNH5 potassium voltage-gated channel, subfamily …	1	ENSBTAG00000011379 ENSBTAT00000015122	1
1684	chr10	77610454	77627272	16819	loss	BovineHD1000022169	ARS-BFGL-NGS-12172	11	13	0.0206349	0		0		0		13
1685	chr10	78006332	78016466	10135	loss	BovineHD1000022273	BovineHD1000022276	4	2	Multiple	1	NM_177501 FUT8 fucosyltransferase 8 (alpha (1,6) fucosyltransferase)	5	NM_004480 FUT8 fucosyltransferase 8 (alpha (1,6) fucosyltransferase);NM_178155 FUT8 fucosyltransferase 8 (alpha (1,6) fucosyltransferase);NM_178156 FUT8 fucosyltransferase 8 (alpha (1,6) fucosyltransferase);NR_038167 FUT8 fucosyltransferase 8 (alpha (1,6) fucosyltransferase);NR_038170 FUT8 fucosyltransferase 8 (alpha (1,6) fucosyltransferase)	1	ENSBTAG00000019819 ENSBTAT00000026406	2
1686	chr10	78880133	78908750	28618	gain	BovineHD1000022581	BovineHD1000022588	9	14	0.0222222	2	NM_001075604 C10H14orf53 chromosome 10 open reading frame, human C14orf53;NR_045536 C10H14orf53 chromosome 10 open reading frame, human C14orf53	4	NM_001024218 GPHN gephyrin;NM_020806 GPHN gephyrin;NR_024338 LINC00238 long intergenic non-protein coding RNA 238;NR_024339 LINC00238 long intergenic non-protein coding RNA 238	2	ENSBTAG00000004171 ENSBTAT00000061297 ENSBTAT00000005465;ENSBTAG00000014234 ENSBTAT00000043345	14
1687	chr10	79133712	79181522	47811	loss	BovineHD1000022623	BovineHD1000022641	20	1	Unique	0		2	NM_001024218 GPHN gephyrin;NM_020806 GPHN gephyrin	1	ENSBTAG00000004171 ENSBTAT00000061297 ENSBTAT00000005465	1
1688	chr10	79706954	79722746	15793	loss	BovineHD1000022752	BovineHD1000022758	7	3	0.0047619	1	NM_001031768 TMEM229B transmembrane protein 229B	1	NM_182526 TMEM229B transmembrane protein 229B	1	ENSBTAG00000012900 ENSBTAT00000053068	3
1689	chr10	83239367	83250515	11149	loss	BovineHD1000023718	BovineHD1000023720	4	4	0.00634921	0		1	NM_032223 PCNXL3 pecanex-like 3 (Drosophila)	0		4
1690	chr10	86799458	86805390	5933	gain	BTB-00439031	BovineHD1000024733	3	1	Unique	1	NM_001040549 TMED10 transmembrane emp24-like trafficking protein 10 (yeast)	2	NM_006827 TMED10 transmembrane emp24-like trafficking protein 10 (yeast);NR_002807 TMED10P1 transmembrane emp24-like trafficking protein 10 (yeast) pseudogene 1	1	ENSBTAG00000005694 ENSBTAT00000007481	1
1691	chr10	87173025	87268791	95767	gain	BovineHD1000024839	BovineHD1000024856	17	6	0.00952381	1	NM_001192143 FLVCR2 feline leukemia virus subgroup C cellular receptor family, member 2	3	NM_001195283 FLVCR2 feline leukemia virus subgroup C cellular receptor family, member 2;NM_017791 FLVCR2 feline leukemia virus subgroup C cellular receptor family, member 2;NR_030334 MIR603 microRNA 603	1	ENSBTAG00000040078 ENSBTAT00000025616	6
1692	chr10	87758707	87763321	4615	loss	BovineHD1000024969	ARS-BFGL-NGS-98478	3	2	Multiple	0		0		0		2
1693	chr10	87826550	87835464	8915	gain	BovineHD1000024984	BovineHD1000024986	3	2	Multiple	0		1	NM_001195283 FLVCR2 feline leukemia virus subgroup C cellular receptor family, member 2	0		2
1694	chr10	87873996	87878635	4640	loss	BovineHD1000024990	ARS-BFGL-NGS-112168	5	52	0.0825397	0		1	NM_001195283 FLVCR2 feline leukemia virus subgroup C cellular receptor family, member 2	0		52
1695	chr10	90679288	90686795	7508	loss	BovineHD1000025962	BovineHD1000025966	5	1	Unique	0		1	NM_004796 NRXN3 neurexin 3	0		1
1696	chr10	92398284	92405137	6854	loss	BovineHD1000026702	BovineHD1000026704	3	3	0.0047619	0		0		0		3
1697	chr10	93438381	93456736	18356	loss	ARS-BFGL-NGS-29782	BovineHD1000026983	9	2	Multiple	1	NM_174206 TSHR thyroid stimulating hormone receptor	3	NM_000369 TSHR thyroid stimulating hormone receptor;NM_001018036 TSHR thyroid stimulating hormone receptor;NM_001142626 TSHR thyroid stimulating hormone receptor	1	ENSBTAG00000017489 ENSBTAT00000052615	2
1698	chr10	95149558	95266968	117411	loss	BTA-15744-no-rs	BovineHD1000027527	39	8	0.0126984	0		0		0		8
1699	chr10	96663844	96683973	20130	loss	BovineHD1000027893	BovineHD1000031612	8	14	0.0222222	0		0		0		14
1700	chr10	96687111	96706977	19867	gain	BovineHD4100008380	BovineHD1000027903	7	1	Unique	0		0		0		1
1701	chr10	97356070	97367811	11742	gain	BovineHD4100008385	BovineHD1000028151	10	11	0.0174603	0		0		0		11
1702	chr10	97535000	97577844	42845	loss	BovineHD1000028194	BovineHD1000028199	6	6	0.00952381	0		0		0		6
1703	chr10	97829244	97849200	19957	loss	BovineHD1000028275	BovineHD1000028284	10	2	Multiple	0		0		0		2
1704	chr10	98858968	98865959	6992	loss	BovineHD1000028584	BovineHD1000028588	5	3	0.0047619	0		0		0		3
1705	chr10	98870883	98880486	9604	gain	BovineHD1000028589	BovineHD1000028593	6	3	0.0047619	0		0		0		3
1706	chr10	99143676	99164103	20428	loss	BovineHD1000028675	BovineHD1000028679	5	1	Unique	0		0		0		1
1707	chr10	100035100	100061235	26136	loss	BovineHD1000028951	BovineHD1000028956	7	1	Unique	0		0		0		1
1708	chr10	100200067	100203712	3646	loss	BovineHD1000029001	BovineHD1000029004	4	2	Multiple	0		0		0		2
1709	chr10	100383561	100404148	20588	gain	BovineHD1000029069	BovineHD1000029075	8	1	Unique	0		0		0		1
1710	chr10	100482371	100490201	7831	gain	BovineHD1000029091	BovineHD1000029094	4	1	Unique	0		0		0		1
1711	chr10	101418308	101421698	3391	loss	BovineHD1000029422	BovineHD1000029424	3	1	Unique	1	NM_001206576 EML5 echinoderm microtubule associated protein like 5	1	NM_183387 EML5 echinoderm microtubule associated protein like 5	1	ENSBTAG00000009994 ENSBTAT00000061574	1
1712	chr10	101686578	101696488	9911	gain	BovineHD1000029500	BovineHD1000029503	5	4	0.00634921	0		0		0		4
1713	chr10	102067503	102072516	5014	gain	BovineHD1000029660	BovineHD1000029664	5	1	Unique	1	NM_001206687 FOXN3 forkhead box N3	2	NM_001085471 FOXN3 forkhead box N3;NM_005197 FOXN3 forkhead box N3	1	ENSBTAG00000046684 ENSBTAT00000064571 ENSBTAT00000065076	1
1714	chr10	102750368	102770466	20099	gain	BovineHD1000029978	BovineHD1000029997	18	1	Unique	1	NM_001193155 TDP1 tyrosyl-DNA phosphodiesterase 1	2	NM_001008744 TDP1 tyrosyl-DNA phosphodiesterase 1;NM_018319 TDP1 tyrosyl-DNA phosphodiesterase 1	1	ENSBTAG00000013138 ENSBTAT00000017463	1
1715	chr10	102988867	103010301	21435	loss	BovineHD1000030093	BovineHD1000030101	9	9	0.0142857	0		0		0		9
1716	chr10	103156854	103171282	14429	loss	BovineHD1000030136	BovineHD1000030145	9	1	Unique	0		0		0		1
1717	chr11	35180	119675	84496	gain	BovineHD1100000004	BovineHD1100000021	18	4	0.00634921	0		1	NM_198581 ZC3H6 zinc finger CCCH-type containing 6	1	ENSBTAG00000020646 ENSBTAT00000027514	4
1718	chr11	317337	322449	5113	gain	Hapmap49786-BTA-88669	BovineHD1100000104	3	1	Unique	0		0		0		1
1719	chr11	436312	442731	6420	loss	BovineHD1100000146	BovineHD1100000148	3	19	0.0301587	1	NM_001192024 MERTK c-mer proto-oncogene tyrosine kinase	0		0		19
1720	chr11	5340368	5356445	16078	gain	BovineHD1100001938	BovineHD1100001941	4	1	Unique	0		0		0		1
1721	chr11	5745177	5800039	54863	gain	BovineHD1100002087	BovineHD1100002109	20	27	0.0428571	2	NM_001081738 SLC10A6 solute carrier family 10 (sodium/bile acid cotransporter family), member 6;NM_174590 PTPN13 protein tyrosine phosphatase, non-receptor type 13 (APO-1/CD95 (Fas)-associated phosphatase)	6	NM_002518 NPAS2 neuronal PAS domain protein 2;NM_006264 PTPN13 protein tyrosine phosphatase, non-receptor type 13 (APO-1/CD95 (Fas)-associated phosphatase);NM_080683 PTPN13 protein tyrosine phosphatase, non-receptor type 13 (APO-1/CD95 (Fas)-associated phosphatase);NM_080684 PTPN13 protein tyrosine phosphatase, non-receptor type 13 (APO-1/CD95 (Fas)-associated phosphatase);NM_080685 PTPN13 protei…	2	ENSBTAG00000016794 ENSBTAT00000022342 ENSBTAT00000065788;ENSBTAG00000046971 ENSBTAT00000019901	27
1722	chr11	8279933	8284491	4559	loss	BovineHD1100003011	Hapmap55406-rs29018155	3	1	Unique	0		0		0		1
1723	chr11	9119379	9137581	18203	loss	BovineHD1100003210	BovineHD1100003217	7	1	Unique	1	NM_001035332 MRPS9 mitochondrial ribosomal protein S9	1	NM_182640 MRPS9 mitochondrial ribosomal protein S9	1	ENSBTAG00000006150 ENSBTAT00000008093	1
1724	chr11	13160135	13246135	86001	both	BovineHD1100004280	BovineHD1100004333	54	4	0.00634921	1	NM_001192476 ZNF638 zinc finger protein 638	4	NM_001014972 ZNF638 zinc finger protein 638;NM_001252612 ZNF638 zinc finger protein 638;NM_001252613 ZNF638 zinc finger protein 638;NM_014497 ZNF638 zinc finger protein 638	1	ENSBTAG00000009242 ENSBTAT00000012184	4
1725	chr11	14241827	14279025	37199	loss	Hapmap48692-BTA-24694	BovineHD1100004660	12	16	0.0253968	0		1	NM_000379 XDH xanthine dehydrogenase	1	ENSBTAG00000012519 ENSBTAT00000016620 ENSBTAT00000032589	16
1726	chr11	15999515	16012257	12743	gain	ARS-BFGL-NGS-51088	BovineHD1100005109	7	2	Multiple	0		0		0		2
1727	chr11	16583170	16612478	29309	loss	BovineHD1100005201	BTA-86548-no-rs	5	5	0.00793651	0		0		0		5
1728	chr11	16727817	16739446	11630	loss	BovineHD1100005223	BovineHD1100005225	3	1	Unique	0		0		0		1
1729	chr11	17638965	17644809	5845	loss	BovineHD1100005428	BovineHD1100005431	4	1	Unique	0		0		0		1
1730	chr11	17685624	17687898	2275	loss	BovineHD1100005447	BovineHD1100005448	3	21	0.0333333	0		0		0		21
1731	chr11	17756277	17762357	6081	loss	BovineHD1100005471	BovineHD1100005472	3	5	0.00793651	0		0		0		5
1732	chr11	17798788	17802367	3580	loss	BovineHD1100005482	BovineHD1100005484	4	1	Unique	0		0		0		1
1733	chr11	17901347	17923365	22019	gain	BovineHD1100005518	BovineHD1100005529	11	1	Unique	0		0		0		1
1734	chr11	18210210	18221603	11394	loss	BovineHD1100005580	BTB-01744126	6	1	Unique	0		0		0		1
1735	chr11	19051449	19114910	63462	loss	BovineHD1100005821	BovineHD1100005830	11	1	Unique	2	NM_001193050 FEZ2 fasciculation and elongation protein zeta 2 (zygin II);NM_001205335 FEZ2 fasciculation and elongation protein zeta 2 (zygin II)	2	NM_001042548 FEZ2 fasciculation and elongation protein zeta 2 (zygin II);NM_005102 FEZ2 fasciculation and elongation protein zeta 2 (zygin II)	1	ENSBTAG00000009021 ENSBTAT00000011880	1
1736	chr11	19337836	19372581	34746	loss	BovineHD1100005925	BovineHD1100005935	12	1	Unique	1	NM_001206104 STRN striatin, calmodulin binding protein	3	NM_001039877 STRN4 striatin, calmodulin binding protein 4;NM_003162 STRN striatin, calmodulin binding protein;NM_013403 STRN4 striatin, calmodulin binding protein 4	1	ENSBTAG00000018590 ENSBTAT00000024742	1
1737	chr11	20646092	20648968	2877	gain	BovineHD1100006226	BovineHD1100006229	4	1	Unique	0		0		0		1
1738	chr11	22337866	22373870	36005	gain	BovineHD1100006742	Hapmap52352-rs29018193	10	5	0.00793651	0		0		0		5
1739	chr11	22703470	22704974	1505	gain	BovineHD1100006894	BovineHD1100006896	3	1	Unique	1	NM_176632 SLC8A1 solute carrier family 8 (sodium/calcium exchanger), member 1	5	NM_001112800 SLC8A1 solute carrier family 8 (sodium/calcium exchanger), member 1;NM_001112801 SLC8A1 solute carrier family 8 (sodium/calcium exchanger), member 1;NM_001112802 SLC8A1 solute carrier family 8 (sodium/calcium exchanger), member 1;NM_001252624 SLC8A1 solute carrier family 8 (sodium/calcium exchanger), member 1;NM_021097 SLC8A1 solute carrier family 8 (sodium/calcium exchanger), member…	1	ENSBTAG00000013861 ENSBTAT00000022795 ENSBTAT00000018452	1
1740	chr11	23072707	23085190	12484	loss	BovineHD1100006984	Hapmap44345-BTA-119580	4	1	Unique	0		0		0		1
1741	chr11	23298373	23315765	17393	loss	BovineHD1100007027	BovineHD1100007030	5	4	0.00634921	0		0		0		4
1742	chr11	23614041	23630338	16298	loss	BovineHD1100007117	BovineHD1100007119	4	1	Unique	0		0		0		1
1743	chr11	25914552	25929153	14602	loss	BovineHD1100007753	BovineHD1100007758	5	2	Multiple	0		2	NM_001083953 THADA thyroid adenoma associated;NM_022065 THADA thyroid adenoma associated	1	ENSBTAG00000003555 ENSBTAT00000061178 ENSBTAT00000004627	2
1744	chr11	26407214	26432421	25208	gain	BovineHD1100007882	BovineHD1100007887	7	1	Unique	1	NM_174430 PPM1B protein phosphatase, Mg2+/Mn2+ dependent, 1B	5	NM_001033556 PPM1B protein phosphatase, Mg2+/Mn2+ dependent, 1B;NM_001033557 PPM1B protein phosphatase, Mg2+/Mn2+ dependent, 1B;NM_002706 PPM1B protein phosphatase, Mg2+/Mn2+ dependent, 1B;NM_177968 PPM1B protein phosphatase, Mg2+/Mn2+ dependent, 1B;NM_177969 PPM1B protein phosphatase, Mg2+/Mn2+ dependent, 1B	1	ENSBTAG00000000223 ENSBTAT00000050064 ENSBTAT00000046197	1
1745	chr11	26641581	26685588	44008	loss	BovineHD1100031565	BovineHD1100007937	12	1	Unique	1	NM_001105641 CAMKMT calmodulin-lysine N-methyltransferase	1	NM_024766 CAMKMT calmodulin-lysine N-methyltransferase	1	ENSBTAG00000032519 ENSBTAT00000046124	1
1746	chr11	26851967	26853614	1648	gain	BovineHD1100008001	BovineHD1100008003	3	1	Unique	1	NM_001105641 CAMKMT calmodulin-lysine N-methyltransferase	1	NM_024766 CAMKMT calmodulin-lysine N-methyltransferase	1	ENSBTAG00000032519 ENSBTAT00000046124	1
1747	chr11	31981273	31984222	2950	loss	BovineHD1100009607	BovineHD1100009609	3	1	Unique	0		0		0		1
1748	chr11	32832709	32853914	21206	gain	BovineHD1100009895	BovineHD1100009903	10	3	0.0047619	1	NM_174404 NRXN1 neurexin 1	3	NM_001135659 NRXN1 neurexin 1;NM_004796 NRXN3 neurexin 3;NM_004801 NRXN1 neurexin 1	1	ENSBTAG00000024021 ENSBTAT00000033082 ENSBTAT00000026956 ENSBTAT00000061495	3
1749	chr11	33006434	33014479	8046	gain	BovineHD1100009952	ARS-BFGL-NGS-114551	3	2	Multiple	1	NM_174404 NRXN1 neurexin 1	2	NM_001135659 NRXN1 neurexin 1;NM_004801 NRXN1 neurexin 1	0		2
1750	chr11	33051504	33139576	88073	gain	BovineHD1100009963	BovineHD1100031580	20	1	Unique	1	NM_174404 NRXN1 neurexin 1	2	NM_001135659 NRXN1 neurexin 1;NM_004801 NRXN1 neurexin 1	0		1
1751	chr11	33539985	33570580	30596	loss	BovineHD1100010056	BovineHD1100010061	6	1	Unique	0		0		0		1
1752	chr11	33857688	33869583	11896	gain	BovineHD1100010126	BovineHD1100010130	5	7	0.0111111	0		0		0		7
1753	chr11	36121356	36131546	10191	loss	BovineHD1100010711	ARS-BFGL-NGS-101233	3	4	0.00634921	0		1	NM_001080412 ZBTB38 zinc finger and BTB domain containing 38	0		4
1754	chr11	38937399	38942740	5342	gain	BovineHD1100011521	ARS-BFGL-NGS-11777	3	2	Multiple	0		0		0		2
1755	chr11	39151084	39177211	26128	loss	ARS-BFGL-NGS-32998	BovineHD1100011585	7	3	0.0047619	0		0		0		3
1756	chr11	39697294	39717216	19923	loss	BovineHD1100011722	BovineHD1100011726	7	1	Unique	0		0		0		1
1757	chr11	39785308	39810730	25423	loss	BovineHD1100011743	BovineHD1100011748	7	4	0.00634921	0		0		0		4
1758	chr11	39880479	39917946	37468	gain	BovineHD1100011760	BovineHD1100011767	8	34	0.0539683	0		0		0		34
1759	chr11	40199331	40225604	26274	loss	BovineHD1100011837	BovineHD1100011847	11	1	Unique	0		0		0		1
1760	chr11	41840114	41842810	2697	gain	BovineHD1100012246	BovineHD1100012249	4	5	0.00793651	0		0		0		5
1761	chr11	44179527	44199055	19529	loss	Hapmap23331-BTA-161297	BovineHD1100012864	5	1	Unique	1	NM_001046176 SEPT10 septin 10	2	NM_144710 SEPT10 septin 10;NM_178584 SEPT10 septin 10	1	ENSBTAG00000022461 ENSBTAT00000056779	1
1762	chr11	44710586	44726179	15594	both	BovineHD1100012977	BovineHD1100012983	5	23	0.0365079	1	NM_001080919 SULT1C4 sulfotransferase family, cytosolic, 1C, member 4	3	NM_001008743 SULT1C3 sulfotransferase family, cytosolic, 1C, member 3;NM_003342 UBE2G1 ubiquitin-conjugating enzyme E2G 1;NM_006588 SULT1C4 sulfotransferase family, cytosolic, 1C, member 4	2	ENSBTAG00000016032 ENSBTAT00000021337;ENSBTAG00000032051 ENSBTAT00000045471	23
1763	chr11	44759406	44778863	19458	gain	BovineHD1100012992	BovineHD1100012996	5	1	Unique	1	NM_001193080 SULT1C3 sulfotransferase family, cytosolic, 1C, member 3	1	NM_001008743 SULT1C3 sulfotransferase family, cytosolic, 1C, member 3	1	ENSBTAG00000002803 ENSBTAT00000003630	1
1764	chr11	44905185	44918908	13724	gain	BovineHD1100013035	BovineHD1100013038	4	1	Unique	0		0		0		1
1765	chr11	46023684	46026983	3300	loss	BovineHD1100013376	BovineHD1100013378	3	13	0.0206349	0		0		0		13
1766	chr11	47034705	47088943	54239	loss	BovineHD1100013761	BovineHD1100013766	5	7	0.0111111	0		1	NM_001025 RPS23 ribosomal protein S23	1	ENSBTAG00000047029 ENSBTAT00000063143	7
1767	chr11	47113513	47206059	92547	loss	BovineHD1100013775	BovineHD1100013814	45	15	0.0238095	0		0		3	ENSBTAG00000003408 ENSBTAT00000045349 ENSBTAT00000031540;ENSBTAG00000045514 ENSBTAT00000065803;ENSBTAG00000045659 ENSBTAT00000065589	15
1768	chr11	47275276	47283116	7841	gain	BovineHD1100013833	Hapmap35985-SCAFFOLD87273_8202	7	2	Multiple	0		0		0		2
1769	chr11	49055002	49109272	54271	both	BovineHD1100014428	BovineHD1100014445	11	8	0.0126984	1	NM_001075143 GNLY granulysin	1	NM_014373 GPR160 G protein-coupled receptor 160	2	ENSBTAG00000047449 ENSBTAT00000064249;ENSBTAG00000047816 ENSBTAT00000021088	8
1770	chr11	50326620	50330158	3539	loss	BovineHD1100014817	ARS-BFGL-NGS-97754	3	14	0.0222222	0		1	NM_001370 DNAH6 dynein, axonemal, heavy chain 6	0		14
1771	chr11	51186795	51240358	53564	loss	BovineHD1100015047	BovineHD1100015059	13	1	Unique	0		0		0		1
1772	chr11	51341546	51363697	22152	loss	BovineHD1100015086	BovineHD1100015095	9	1	Unique	0		0		0		1
1773	chr11	51808750	51818152	9403	loss	BovineHD1100015247	BovineHD1100015248	3	1	Unique	0		0		0		1
1774	chr11	52750944	52765633	14690	loss	BovineHD1100015417	BovineHD1100015419	3	3	0.0047619	0		0		0		3
1775	chr11	52985065	53002043	16979	loss	BovineHD1100015456	BovineHD1100015461	6	6	0.00952381	0		0		0		6
1776	chr11	53735437	53741524	6088	loss	BovineHD1100015665	BovineHD1100015669	5	1	Unique	0		0		0		1
1777	chr11	54339383	54348554	9172	gain	BovineHD1100015793	BovineHD1100015796	4	1	Unique	0		0		0		1
1778	chr11	55616285	55619578	3294	loss	BovineHD1100016245	BovineHD1100016248	4	20	0.031746	1	NM_001102110 CTNNA2 catenin (cadherin-associated protein), alpha 2	2	NM_001164883 CTNNA2 catenin (cadherin-associated protein), alpha 2;NM_004389 CTNNA2 catenin (cadherin-associated protein), alpha 2	1	ENSBTAG00000031669 ENSBTAT00000044898	20
1779	chr11	56674163	56735630	61468	loss	BovineHD1100016475	BovineHD1100016485	10	1	Unique	0		0		0		1
1780	chr11	57639084	57652696	13613	both	BTB-01328920	BovineHD1100016667	4	10	0.015873	0		0		0		10
1781	chr11	58171172	58186537	15366	loss	BovineHD1100016749	BovineHD1100016751	3	1	Unique	0		0		0		1
1782	chr11	58210820	58233893	23074	loss	BovineHD1100016757	BovineHD4100008869	6	20	0.031746	0		0		0		20
1783	chr11	58267632	58279739	12108	gain	BovineHD1100016769	BTA-34561-no-rs	7	2	Multiple	0		0		0		2
1784	chr11	58362787	58389923	27137	both	Hapmap28145-BTA-163300	BovineHD1100016796	8	6	0.00952381	0		0		0		6
1785	chr11	59595643	59613065	17423	loss	BovineHD1100017047	BovineHD1100017053	7	1	Unique	0		0		0		1
1786	chr11	61504804	61528533	23730	gain	BovineHD1100017489	BovineHD1100017492	4	5	0.00793651	0		1	NM_015910 WDPCP WD repeat containing planar cell polarity effector	0		5
1787	chr11	62228004	62236388	8385	gain	BovineHD1100017636	BovineHD1100017640	3	3	0.0047619	0		0		0		3
1788	chr11	63567874	63574961	7088	loss	BovineHD1100031655	Hapmap42760-BTA-04812	3	2	Multiple	1	NM_001102213 ACTR2 ARP2 actin-related protein 2 homolog (yeast)	2	NM_001005386 ACTR2 ARP2 actin-related protein 2 homolog (yeast);NM_005722 ACTR2 ARP2 actin-related protein 2 homolog (yeast)	1	ENSBTAG00000009761 ENSBTAT00000012872	2
1789	chr11	64126025	64133966	7942	loss	BovineHD1100018180	BovineHD1100018184	4	1	Unique	0		0		0		1
1790	chr11	65770147	65781326	11180	loss	BovineHD1100018585	BovineHD1100018594	10	3	0.0047619	0		0		0		3
1791	chr11	69278998	69321119	42122	loss	BovineHD1100019686	BovineHD1100019706	21	1	Unique	0		2	NM_001002257 LCLAT1 lysocardiolipin acyltransferase 1;NM_182551 LCLAT1 lysocardiolipin acyltransferase 1	1	ENSBTAG00000005014 ENSBTAT00000006599 ENSBTAT00000063420	1
1792	chr11	69357111	69374266	17156	loss	BovineHD1100019714	BovineHD1100019716	3	31	0.0492063	0		0		0		31
1793	chr11	70507376	70513602	6227	loss	BovineHD1100020182	BovineHD1100020184	3	1	Unique	0		1	NM_004304 ALK anaplastic lymphoma receptor tyrosine kinase	0		1
1794	chr11	75167920	75246523	78604	loss	BovineHD1100021423	BovineHD1100021456	33	2	Multiple	1	NM_001206750 ATAD2B ATPase family, AAA domain containing 2B	2	NM_001242338 ATAD2B ATPase family, AAA domain containing 2B;NM_017552 ATAD2B ATPase family, AAA domain containing 2B	1	ENSBTAG00000017255 ENSBTAT00000022935 ENSBTAT00000012179	2
1795	chr11	75666032	75696206	30175	loss	BovineHD1100021638	BovineHD1100021643	10	7	0.0111111	0		0		0		7
1796	chr11	77114248	77140304	26057	loss	BovineHD1100022085	BovineHD1100022091	8	2	Multiple	0		0		0		2
1797	chr11	77963564	77980958	17395	gain	BovineHD1100022387	BovineHD1100022396	9	1	Unique	0		1	NM_000384 APOB apolipoprotein B (including Ag(x) antigen)	1	ENSBTAG00000008505 ENSBTAT00000038995	1
1798	chr11	78025824	78069787	43964	gain	BovineHD1100022407	ARS-BFGL-NGS-91942	16	1	Unique	0		1	NM_000384 APOB apolipoprotein B (including Ag(x) antigen)	1	ENSBTAG00000008505 ENSBTAT00000038995	1
1799	chr11	78633471	78664164	30694	loss	BovineHD1100022565	BovineHD1100022572	9	1	Unique	0		1	NM_015317 PUM2 pumilio homolog 2 (Drosophila)	1	ENSBTAG00000011155 ENSBTAT00000014813	1
1800	chr11	81414106	81425393	11288	loss	BovineHD1100023274	BovineHD1100023276	4	33	0.052381	0		0		0		33
1801	chr11	81679175	81778880	99706	loss	BovineHD1100023349	BovineHD1100023385	37	4	0.00634921	0		0		0		4
1802	chr11	83426839	83430996	4158	loss	ARS-BFGL-NGS-13091	BovineHD1100024005	3	2	Multiple	0		0		0		2
1803	chr11	83508456	83545574	37119	loss	BovineHD1100024030	BovineHD1100024051	22	2	Multiple	0		0		0		2
1804	chr11	83744298	83748254	3957	gain	BovineHD1100024107	BovineHD1100024110	4	8	0.0126984	0		0		0		8
1805	chr11	84731011	84733565	2555	loss	BovineHD1100024309	BovineHD1100024312	4	11	0.0174603	0		0		0		11
1806	chr11	84766258	84772952	6695	loss	BovineHD1100024322	BovineHD1100024325	4	5	0.00793651	0		0		0		5
1807	chr11	85527924	85555152	27229	loss	BovineHD1100024568	BovineHD1100024573	6	4	0.00634921	0		0		0		4
1808	chr11	86004932	86036402	31471	loss	BovineHD1100024712	BovineHD1100024725	14	18	0.0285714	0		0		0		23
1809	chr11	86888060	87022692	134633	loss	ARS-BFGL-NGS-43715	BovineHD1100025005	75	1	Unique	2	NM_001075740 NOL10 nucleolar protein 10;NM_001083653 ATP6V1C2 ATPase, H+ transporting, lysosomal 42kDa, V1 subunit C2	3	NM_001039362 ATP6V1C2 ATPase, H+ transporting, lysosomal 42kDa, V1 subunit C2;NM_024894 NOL10 nucleolar protein 10;NM_144583 ATP6V1C2 ATPase, H+ transporting, lysosomal 42kDa, V1 subunit C2	2	ENSBTAG00000001927 ENSBTAT00000032875;ENSBTAG00000002716 ENSBTAT00000003521	1
1810	chr11	89906807	90070035	163229	gain	BovineHD1100025987	BovineHD1100026036	51	3	0.0047619	1	NM_001045941 RSAD2 radical S-adenosyl methionine domain containing 2	3	NM_014746 RNF144A ring finger protein 144A;NM_080657 RSAD2 radical S-adenosyl methionine domain containing 2;NM_207315 CMPK2 cytidine monophosphate (UMP-CMP) kinase 2, mitochondrial	3	ENSBTAG00000016061 ENSBTAT00000021373;ENSBTAG00000019979 ENSBTAT00000026613;ENSBTAG00000044064 ENSBTAT00000061067	5
1811	chr11	91858012	92333590	475579	both	BovineHD1100026671	BovineHD1100026843	174	9	0.0142857	2	NM_001077974 LOC527409 glycoprotein galactosyltransferase alpha 1, 3-like;NM_177511 GGTA1 alpha-galactosyltransferase 1 (glycoprotein)	1	NM_182974 GLT6D1 glycosyltransferase 6 domain containing 1	3	ENSBTAG00000012090 ENSBTAT00000016033;ENSBTAG00000039186 ENSBTAT00000057486;ENSBTAG00000039201 ENSBTAT00000053274	16
1812	chr11	92955387	92970612	15226	loss	BovineHD1100027051	BovineHD1100027059	8	1	Unique	0		2	NM_001139442 TTLL11 tubulin tyrosine ligase-like family, member 11;NM_194252 TTLL11 tubulin tyrosine ligase-like family, member 11	0		1
1813	chr11	93285949	93296964	11016	loss	Hapmap51151-BTA-114546	BovineHD1100027186	3	2	Multiple	0		0		1	ENSBTAG00000047693 ENSBTAT00000064727	2
1814	chr11	93432996	93467609	34614	gain	BovineHD1100027209	BovineHD1100027222	15	77	0.122222	0		4	NM_001001918 OR14C36 olfactory receptor, family 14, subfamily C, member 36;NM_001005188 OR6X1 olfactory receptor, family 6, subfamily X, member 1;NM_001005487 OR13G1 olfactory receptor, family 13, subfamily G, member 1;NM_012353 OR1C1 olfactory receptor, family 1, subfamily C, member 1	1	ENSBTAG00000039225 ENSBTAT00000055838	77
1815	chr11	93527989	93571781	43793	gain	BovineHD1100027251	BovineHD1100027259	10	90	0.142857	0		4	NM_001001918 OR14C36 olfactory receptor, family 14, subfamily C, member 36;NM_001005188 OR6X1 olfactory receptor, family 6, subfamily X, member 1;NM_001005487 OR13G1 olfactory receptor, family 13, subfamily G, member 1;NM_012353 OR1C1 olfactory receptor, family 1, subfamily C, member 1	1	ENSBTAG00000038726 ENSBTAT00000056076	90
1816	chr11	93849514	93868404	18891	loss	BovineHD1100027360	BovineHD1100027366	7	28	0.0444444	0		5	NM_001004453 OR1L6 olfactory receptor, family 1, subfamily L, member 6;NM_001004734 OR14I1 olfactory receptor, family 14, subfamily I, member 1;NM_001005188 OR6X1 olfactory receptor, family 6, subfamily X, member 1;NM_001005235 OR1L4 olfactory receptor, family 1, subfamily L, member 4;NM_012353 OR1C1 olfactory receptor, family 1, subfamily C, member 1	2	ENSBTAG00000037822 ENSBTAT00000055458;ENSBTAG00000038941 ENSBTAT00000054125	28
1817	chr11	93896609	93922796	26188	both	BovineHD1100027370	BovineHD1100027376	7	79	0.125397	0		3	NM_001004734 OR14I1 olfactory receptor, family 14, subfamily I, member 1;NM_001005188 OR6X1 olfactory receptor, family 6, subfamily X, member 1;NM_012353 OR1C1 olfactory receptor, family 1, subfamily C, member 1	1	ENSBTAG00000004667 ENSBTAT00000006124	79
1818	chr11	95000368	95010971	10604	loss	Hapmap27144-BTA-115554	BovineHD1100027653	3	2	Multiple	1	NM_001193014 DENND1A DENN/MADD domain containing 1A	2	NM_020946 DENND1A DENN/MADD domain containing 1A;NM_024820 DENND1A DENN/MADD domain containing 1A	1	ENSBTAG00000003610 ENSBTAT00000061512	2
1819	chr11	99371564	99390128	18565	gain	BovineHD1100028859	BovineHD1100031754	3	1	Unique	1	NM_001077978 CCBL1 cysteine conjugate-beta lyase, cytoplasmic	3	NM_001122671 CCBL1 cysteine conjugate-beta lyase, cytoplasmic;NM_001122672 CCBL1 cysteine conjugate-beta lyase, cytoplasmic;NM_004059 CCBL1 cysteine conjugate-beta lyase, cytoplasmic	1	ENSBTAG00000036101 ENSBTAT00000050592 ENSBTAT00000025004 ENSBTAT00000050582	1
1820	chr11	102490024	102494140	4117	loss	BovineHD1100029823	BovineHD1100029825	4	2	Multiple	1	NM_001102083 TTF1 transcription termination factor, RNA polymerase I	2	NM_001205296 TTF1 transcription termination factor, RNA polymerase I;NM_007344 TTF1 transcription termination factor, RNA polymerase I	1	ENSBTAG00000018710 ENSBTAT00000024905 ENSBTAT00000057042	2
1821	chr11	103727930	103797685	69756	loss	BovineHD1100030176	BovineHD1100030196	22	3	0.0047619	1	NM_001038620 LHX3 LIM homeobox 3	3	NM_014564 LHX3 LIM homeobox 3;NM_178138 LHX3 LIM homeobox 3;NM_181701 QSOX2 quiescin Q6 sulfhydryl oxidase 2	2	ENSBTAG00000011124 ENSBTAT00000055580;ENSBTAG00000011129 ENSBTAT00000042859	3
1822	chr11	103821456	103914314	92859	both	ARS-BFGL-NGS-34469	BovineHD1100030221	24	6	0.00952381	2	NM_001046140 SDCCAG3 serologically defined colon cancer antigen 3;NM_001077111 CARD9 caspase recruitment domain family, member 9	11	NM_001039707 SDCCAG3 serologically defined colon cancer antigen 3;NM_001039708 SDCCAG3 serologically defined colon cancer antigen 3;NM_001080849 DNLZ DNL-type zinc finger;NM_001145638 GPSM1 G-protein signaling modulator 1;NM_001145639 GPSM1 G-protein signaling modulator 1;NM_001200003 GPSM1 G-protein signaling modulator 1;NM_003086 SNAPC4 small nuclear RNA activating complex, polypeptide 4, 190kD…	6	ENSBTAG00000000054 ENSBTAT00000000060 ENSBTAT00000042731;ENSBTAG00000001352 ENSBTAT00000055628;ENSBTAG00000006572 ENSBTAT00000008634;ENSBTAG00000012880 ENSBTAT00000017114;ENSBTAG00000018799 ENSBTAT00000025023 ENSBTAT00000066046;ENSBTAG00000023064 ENSBTAT00000031357 ENSBTAT00000057004	6
1823	chr11	104057720	104100041	42322	loss	BovineHD1100030253	BovineHD1100031770	9	4	0.00634921	0		0		0		4
1824	chr11	104207338	104227111	19774	gain	BovineHD1100030288	BovineHD1100030296	9	7	0.0111111	1	NM_001077926 ABO ABO blood group (transferase A, alpha 1-3-N-acetylgalactosaminyltransferase; transferase B, alpha 1-3-galactosyltransferase)	0		0		7
1825	chr11	104392567	104396099	3533	gain	BovineHD1100030358	BovineHD1100030362	5	2	Multiple	0		4	NM_139025 ADAMTS13 ADAM metallopeptidase with thrombospondin type 1 motif, 13;NM_139026 ADAMTS13 ADAM metallopeptidase with thrombospondin type 1 motif, 13;NM_139027 ADAMTS13 ADAM metallopeptidase with thrombospondin type 1 motif, 13;NR_024514 ADAMTS13 ADAM metallopeptidase with thrombospondin type 1 motif, 13	1	ENSBTAG00000015093 ENSBTAT00000020085	2
1826	chr11	104571309	104585187	13879	gain	BovineHD1100030410	ARS-BFGL-NGS-41387	8	2	Multiple	2	NM_001193041 SARDH sarcosine dehydrogenase;NM_180995 DBH dopamine beta-hydroxylase (dopamine beta-monooxygenase)	3	NM_000787 DBH dopamine beta-hydroxylase (dopamine beta-monooxygenase);NM_001134707 SARDH sarcosine dehydrogenase;NM_007101 SARDH sarcosine dehydrogenase	2	ENSBTAG00000004508 ENSBTAT00000005924 ENSBTAT00000055221;ENSBTAG00000004510 ENSBTAT00000005925	2
1827	chr11	104606232	104614411	8180	loss	BovineHD1100030423	BovineHD1100031359	3	2	Multiple	1	NM_001193041 SARDH sarcosine dehydrogenase	2	NM_001134707 SARDH sarcosine dehydrogenase;NM_007101 SARDH sarcosine dehydrogenase	1	ENSBTAG00000004510 ENSBTAT00000005925	2
1828	chr11	105698763	105724825	26063	loss	BovineHD1100030694	ARS-BFGL-NGS-32237	8	1	Unique	2	NM_001077927 ENTPD8 ectonucleoside triphosphate diphosphohydrolase 8;NM_001102075 NOXA1 NADPH oxidase activator 1	3	NM_001033113 ENTPD8 ectonucleoside triphosphate diphosphohydrolase 8;NM_006647 NOXA1 NADPH oxidase activator 1;NM_198585 ENTPD8 ectonucleoside triphosphate diphosphohydrolase 8	2	ENSBTAG00000012121 ENSBTAT00000066207 ENSBTAT00000016076;ENSBTAG00000030246 ENSBTAT00000016080	1
1829	chr11	105791903	105837590	45688	loss	BovineHD1100030711	BovineHD1100030719	10	1	Unique	0		2	NM_001004354 NRARP NOTCH-regulated ankyrin repeat protein;NM_006647 NOXA1 NADPH oxidase activator 1	0		1
1830	chr11	106122391	106224443	102053	gain	BovineHD4100009283	BovineHD1100030813	24	1	Unique	3	NM_001098164 FUT7 fucosyltransferase 7 (alpha (1,3) fucosyltransferase);NM_001105489 NPDC1 neural proliferation, differentiation and control, 1;NM_001105648 ENTPD2 ectonucleoside triphosphate diphosphohydrolase 2	12	NM_001097639 FUT3 fucosyltransferase 3 (galactoside 3(4)-L-fucosyltransferase, Lewis blood group);NM_001097640 FUT3 fucosyltransferase 3 (galactoside 3(4)-L-fucosyltransferase, Lewis blood group);NM_001097641 FUT3 fucosyltransferase 3 (galactoside 3(4)-L-fucosyltransferase, Lewis blood group);NM_001246 ENTPD2 ectonucleoside triphosphate diphosphohydrolase 2;NM_001606 ABCA2 ATP-binding cassette, s…	7	ENSBTAG00000046140 ENSBTAT00000065575;ENSBTAG00000046516 ENSBTAT00000066072;ENSBTAG00000046775 ENSBTAT00000065627;ENSBTAG00000047254 ENSBTAT00000065373 ENSBTAT00000063417;ENSBTAG00000047807 ENSBTAT00000063271;ENSBTAG00000048054 ENSBTAT00000065653;ENSBTAG00000048125 ENSBTAT00000063714	1
1831	chr11	106291424	106361843	70420	loss	BovineHD1100030824	BovineHD1100030850	27	6	0.00952381	5	NM_001035307 EDF1 endothelial differentiation-related factor 1;NM_001076516 PHPT1 phosphohistidine phosphatase 1;NM_001076817 C11H9orf86 chromosome 11 open reading frame, human C9orf86;NM_001143873 MAMDC4 MAM domain containing 4;NM_001192469 FBXW5 F-box and WD repeat domain containing 5	14	NM_001080482 C9orf172 chromosome 9 open reading frame 172;NM_001097639 FUT3 fucosyltransferase 3 (galactoside 3(4)-L-fucosyltransferase, Lewis blood group);NM_001097640 FUT3 fucosyltransferase 3 (galactoside 3(4)-L-fucosyltransferase, Lewis blood group);NM_001097641 FUT3 fucosyltransferase 3 (galactoside 3(4)-L-fucosyltransferase, Lewis blood group);NM_001135861 PHPT1 phosphohistidine phosphatase…	7	ENSBTAG00000010497 ENSBTAT00000013869;ENSBTAG00000010515 ENSBTAT00000013887;ENSBTAG00000021549 ENSBTAT00000028712;ENSBTAG00000021550 ENSBTAT00000032582;ENSBTAG00000030302 ENSBTAT00000042787;ENSBTAG00000039573 ENSBTAT00000001237;ENSBTAG00000039708 ENSBTAT00000053888	6
1832	chr11	106384921	106399415	14495	both	BovineHD1100030858	BovineHD1100030867	9	13	0.0206349	0		5	NM_001097639 FUT3 fucosyltransferase 3 (galactoside 3(4)-L-fucosyltransferase, Lewis blood group);NM_001097640 FUT3 fucosyltransferase 3 (galactoside 3(4)-L-fucosyltransferase, Lewis blood group);NM_001097641 FUT3 fucosyltransferase 3 (galactoside 3(4)-L-fucosyltransferase, Lewis blood group);NM_178469 LCN8 lipocalin 8;NM_203347 LCN15 lipocalin 15	3	ENSBTAG00000001206 ENSBTAT00000001596;ENSBTAG00000017005 ENSBTAT00000022613;ENSBTAG00000047297 ENSBTAT00000063336	13
1833	chr11	106573757	106586225	12469	gain	BovineHD1100030952	BovineHD1100030959	9	1	Unique	0		3	NM_001097639 FUT3 fucosyltransferase 3 (galactoside 3(4)-L-fucosyltransferase, Lewis blood group);NM_001097640 FUT3 fucosyltransferase 3 (galactoside 3(4)-L-fucosyltransferase, Lewis blood group);NM_001097641 FUT3 fucosyltransferase 3 (galactoside 3(4)-L-fucosyltransferase, Lewis blood group)	0		1
1834	chr11	107089159	107136891	47733	both	BovineHD1100031143	BovineHD1100031158	14	13	0.0206349	1	NM_001024532 PSMD13 proteasome (prosome, macropain) 26S subunit, non-ATPase, 13	0		0		13
1835	chr11	107233255	107240471	7217	gain	BovineHD1100031196	BovineHD1100031199	3	2	Multiple	0		0		0		2
1836	chr12	6351	192762	186412	both	BovineHD1200000001	BovineHD1200000027	27	18	0.0285714	0		0		0		18
1837	chr12	499746	509423	9678	loss	BovineHD1200000074	BovineHD1200000076	4	1	Unique	0		0		0		1
1838	chr12	613262	646875	33614	both	BovineHD1200000100	BovineHD1200000106	7	71	0.112698	0		0		0		71
1839	chr12	717729	731185	13457	gain	BovineHD1200000123	BovineHD1200000127	5	3	0.0047619	0		0		0		3
1840	chr12	851956	854270	2315	loss	BovineHD1200000167	BovineHD1200000169	3	24	0.0380952	0		0		0		24
1841	chr12	859605	875900	16296	loss	BovineHD1200000173	BovineHD1200027531	5	3	0.0047619	0		0		0		3
1842	chr12	936045	947661	11617	both	BovineHD1200000187	BTB-01876724	6	161	0.255556	0		0		0		161
1843	chr12	975370	999845	24476	gain	BovineHD1200000205	BovineHD1200026704	10	15	0.0238095	0		0		0		15
1844	chr12	1025666	1048061	22396	both	BovineHD1200000224	BovineHD1200000228	5	2	Multiple	0		0		0		2
1845	chr12	1082058	1110056	27999	loss	BovineHD1200000241	BovineHD1200000246	6	2	Multiple	0		0		0		2
1846	chr12	1167394	1189469	22076	loss	BovineHD1200000258	BovineHD1200027533	8	75	0.119048	0		0		0		77
1847	chr12	1309693	1311050	1358	loss	BovineHD1200000327	BovineHD1200000329	3	4	0.00634921	0		0		0		4
1848	chr12	1543278	1598406	55129	loss	BovineHD1200000425	BovineHD1200000456	34	1	Unique	1	NM_001046426 TDRD3 tudor domain containing 3	3	NM_001146070 TDRD3 tudor domain containing 3;NM_001146071 TDRD3 tudor domain containing 3;NM_030794 TDRD3 tudor domain containing 3	1	ENSBTAG00000009308 ENSBTAT00000012261	1
1849	chr12	2186924	2203849	16926	gain	BovineHD1200000607	BovineHD1200000618	12	4	0.00634921	1	NM_001192614 DIAPH3 diaphanous homolog 3 (Drosophila)	1	NM_001042517 DIAPH3 diaphanous homolog 3 (Drosophila)	1	ENSBTAG00000012443 ENSBTAT00000061079	4
1850	chr12	2254109	2259098	4990	loss	BovineHD1200000651	BovineHD1200000656	6	11	0.0174603	1	NM_001192614 DIAPH3 diaphanous homolog 3 (Drosophila)	1	NM_001042517 DIAPH3 diaphanous homolog 3 (Drosophila)	1	ENSBTAG00000012443 ENSBTAT00000061079	11
1851	chr12	2283984	2287414	3431	loss	BovineHD1200000676	BovineHD1200000678	3	2	Multiple	1	NM_001192614 DIAPH3 diaphanous homolog 3 (Drosophila)	1	NM_001042517 DIAPH3 diaphanous homolog 3 (Drosophila)	1	ENSBTAG00000012443 ENSBTAT00000061079	2
1852	chr12	2405194	2411488	6295	loss	BovineHD1200000729	BovineHD1200000734	5	6	0.00952381	1	NM_001192614 DIAPH3 diaphanous homolog 3 (Drosophila)	2	NM_001042517 DIAPH3 diaphanous homolog 3 (Drosophila);NM_030932 DIAPH3 diaphanous homolog 3 (Drosophila)	1	ENSBTAG00000012443 ENSBTAT00000061079	6
1853	chr12	2692352	2708150	15799	gain	BovineHD1200000861	BovineHD1200000867	7	1	Unique	1	NM_001192614 DIAPH3 diaphanous homolog 3 (Drosophila)	1	NM_001042517 DIAPH3 diaphanous homolog 3 (Drosophila)	1	ENSBTAG00000012443 ENSBTAT00000061079	1
1854	chr12	2733022	2777819	44798	gain	BovineHD1200000876	BovineHD1200000891	15	1	Unique	0		0		0		1
1855	chr12	3313344	3317931	4588	loss	BovineHD1200001040	BovineHD1200001042	3	1	Unique	0		0		0		1
1856	chr12	3828427	4154835	326409	both	BovineHD1200001172	BovineHD1200001267	102	8	0.0126984	0		0		0		8
1857	chr12	4456658	4458232	1575	gain	BovineHD1200001348	BovineHD1200001350	3	1	Unique	0		0		0		1
1858	chr12	4515574	4525500	9927	gain	BovineHD1200001377	BovineHD1200001382	7	7	0.0111111	0		0		0		7
1859	chr12	5674458	5756322	81865	loss	BovineHD1200001629	BovineHD1200001639	14	10	0.015873	0		0		0		10
1860	chr12	5819970	5867832	47863	loss	BovineHD1200001662	BovineHD1200001693	31	2	Multiple	0		0		0		2
1861	chr12	6195101	6200726	5626	loss	Hapmap47846-BTA-116805	BovineHD1200001767	7	9	0.0142857	0		0		0		9
1862	chr12	6244497	6246408	1912	gain	BovineHD1200001779	BovineHD1200001781	3	2	Multiple	0		0		0		2
1863	chr12	6337780	6351849	14070	loss	BovineHD1200001808	BovineHD1200001810	3	1	Unique	0		0		0		1
1864	chr12	7503902	7509154	5253	both	BovineHD1200002109	ARS-BFGL-NGS-28486	5	12	0.0190476	0		0		0		12
1865	chr12	7648557	7663730	15174	gain	BovineHD1200002136	BovineHD1200002142	8	1	Unique	0		0		0		1
1866	chr12	7801355	7820312	18958	loss	BovineHD1200002183	BovineHD1200002185	3	1	Unique	0		0		0		1
1867	chr12	8101501	8114819	13319	loss	BovineHD1200002261	BovineHD1200002262	4	1	Unique	0		0		0		1
1868	chr12	8146207	8153991	7785	loss	BovineHD1200002266	BovineHD1200002270	5	1	Unique	0		0		0		1
1869	chr12	8274007	8320354	46348	loss	BovineHD1200002308	BovineHD1200002316	9	1	Unique	0		0		0		1
1870	chr12	8902022	8926999	24978	gain	BovineHD1200002439	BovineHD1200002450	12	2	Multiple	0		0		0		2
1871	chr12	9487179	9577537	90359	gain	BovineHD1200002604	BovineHD1200002635	35	3	0.0047619	0		0		0		3
1872	chr12	9610262	9648289	38028	gain	BovineHD1200002643	BovineHD1200002652	11	2	Multiple	0		0		0		2
1873	chr12	10028559	10073042	44484	loss	BovineHD1200002777	BovineHD1200002801	26	1	Unique	0		0		0		1
1874	chr12	13430874	13433054	2181	gain	BovineHD1200003920	BovineHD1200003923	4	2	Multiple	0		3	NM_001127615 ENOX1 ecto-NOX disulfide-thiol exchanger 1;NM_001242863 ENOX1 ecto-NOX disulfide-thiol exchanger 1;NM_017993 ENOX1 ecto-NOX disulfide-thiol exchanger 1	1	ENSBTAG00000012434 ENSBTAT00000016503 ENSBTAT00000065444	2
1875	chr12	15857249	15859783	2535	loss	BovineHD1200004760	BovineHD1200004762	3	1	Unique	0		0		0		1
1876	chr12	16005697	16011165	5469	loss	BovineHD1200004807	BovineHD1200004811	5	1	Unique	0		0		0		1
1877	chr12	16097311	16178137	80827	loss	BovineHD1200004845	BovineHD1200004870	29	1	Unique	0		1	NM_015070 ZC3H13 zinc finger CCCH-type containing 13	1	ENSBTAG00000007067 ENSBTAT00000009295	1
1878	chr12	17161186	17165710	4525	gain	BovineHD1200005218	BovineHD1200005221	4	10	0.015873	0		0		0		10
1879	chr12	17318004	17337818	19815	loss	BovineHD1200005265	BovineHD1200005273	9	3	0.0047619	0		0		0		3
1880	chr12	18855871	18878313	22443	loss	ARS-BFGL-BAC-12429	ARS-BFGL-NGS-15329	5	1	Unique	1	NM_001205646 FNDC3A fibronectin type III domain containing 3A	1	NM_001079673 FNDC3A fibronectin type III domain containing 3A	1	ENSBTAG00000020681 ENSBTAT00000032568	1
1881	chr12	20101696	20755193	653498	loss	BovineHD1200006054	BovineHD1200006234	180	3	0.0047619	1	NM_001166566 RNASEH2B ribonuclease H2, subunit B	8	NM_001142279 RNASEH2B ribonuclease H2, subunit B;NM_001242312 FAM124A family with sequence similarity 124A;NM_022717 SNRNP35 small nuclear ribonucleoprotein 35kDa (U11/U12);NM_024570 RNASEH2B ribonuclease H2, subunit B;NM_145019 FAM124A family with sequence similarity 124A;NM_180699 SNRNP35 small nuclear ribonucleoprotein 35kDa (U11/U12);NM_198989 DLEU7 deleted in lymphocytic leukemia, 7;NR_00392…	3	ENSBTAG00000007457 ENSBTAT00000009810;ENSBTAG00000020149 ENSBTAT00000026838;ENSBTAG00000046408 ENSBTAT00000063043	3
1882	chr12	21378021	21391287	13267	gain	BovineHD1200006431	BovineHD1200006436	6	2	Multiple	1	NM_001075723 CCDC70 coiled-coil domain containing 70	1	NM_031290 CCDC70 coiled-coil domain containing 70	1	ENSBTAG00000019863 ENSBTAT00000026466	2
1883	chr12	21816198	21823247	7050	gain	ARS-BFGL-NGS-33369	BovineHD1200006570	6	1	Unique	1	NM_001046326 SLC25A15 solute carrier family 25 (mitochondrial carrier; ornithine transporter) member 15	4	NM_014252 SLC25A15 solute carrier family 25 (mitochondrial carrier; ornithine transporter) member 15;NM_031947 SLC25A2 solute carrier family 25 (mitochondrial carrier; ornithine transporter) member 2;NR_038258 LOC100616668 TPTE2 pseudogene;NR_038259 LOC100616668 TPTE2 pseudogene	1	ENSBTAG00000011647 ENSBTAT00000015468	1
1884	chr12	22906627	22970513	63887	loss	BovineHD1200006877	BovineHD1200006900	24	7	0.0111111	1	NM_001077990 LHFP lipoma HMGIC fusion partner	1	NM_005780 LHFP lipoma HMGIC fusion partner	1	ENSBTAG00000034033 ENSBTAT00000048277	7
1885	chr12	23291697	23311795	20099	loss	BovineHD1200026825	BovineHD1200007006	7	1	Unique	1	NM_001080909 STOML3 stomatin (EPB72)-like 3	2	NM_001144033 STOML3 stomatin (EPB72)-like 3;NM_145286 STOML3 stomatin (EPB72)-like 3	1	ENSBTAG00000018232 ENSBTAT00000024268	1
1886	chr12	23347132	23352942	5811	loss	BovineHD1200007031	BovineHD1200007034	4	4	0.00634921	0		1	NM_207361 FREM2 FRAS1 related extracellular matrix protein 2	1	ENSBTAG00000017032 ENSBTAT00000022647	4
1887	chr12	24334687	24449103	114417	loss	BovineHD1200007302	BovineHD1200007348	46	32	0.0507937	0		0		0		32
1888	chr12	26658862	26689487	30626	loss	BovineHD1200007963	BovineHD1200007974	11	3	0.0047619	0		0		0		3
1889	chr12	27625624	27628451	2828	gain	BovineHD1200008232	BovineHD1200008234	3	1	Unique	0		1	NM_001243476 STARD13 StAR-related lipid transfer (START) domain containing 13	0		1
1890	chr12	29463245	29499088	35844	loss	BovineHD1200026865	BovineHD1200008693	7	2	Multiple	0		0		0		2
1891	chr12	32030317	32232492	202176	both	BovineHD1200009417	BovineHD1200027789	27	157	0.249206	0		0		0		211
1892	chr12	33914919	33959807	44889	loss	BovineHD1200009983	BovineHD1200009995	16	15	0.0238095	1	NM_001163802 ATP8A2 ATPase, aminophospholipid transporter, class I, type 8A, member 2	3	NM_001105529 ATP8A1 ATPase, aminophospholipid transporter (APLT), class I, type 8A, member 1;NM_006095 ATP8A1 ATPase, aminophospholipid transporter (APLT), class I, type 8A, member 1;NM_016529 ATP8A2 ATPase, aminophospholipid transporter, class I, type 8A, member 2	1	ENSBTAG00000019529 ENSBTAT00000061132 ENSBTAT00000026022	15
1893	chr12	34991297	35005150	13854	loss	BovineHD1200010274	BovineHD1200010279	6	4	0.00634921	0		0		0		4
1894	chr12	37047328	37058783	11456	loss	BovineHD1200010776	BovineHD1200027822	3	1	Unique	0		0		0		1
1895	chr12	37383025	37588238	205214	loss	BovineHD1200027824	ARS-BFGL-NGS-89246	58	9	0.0142857	0		0		0		9
1896	chr12	37594269	37606728	12460	loss	BovineHD1200010902	BovineHD1200010905	4	11	0.0174603	0		0		0		11
1897	chr12	37702566	37713222	10657	both	BovineHD1200010934	BovineHD1200010938	5	2	Multiple	0		0		0		2
1898	chr12	38354924	38413506	58583	loss	BovineHD1200026907	BovineHD1200011049	8	40	0.0634921	0		0		0		40
1899	chr12	38479853	38485373	5521	loss	BovineHD1200011055	BovineHD1200011056	3	2	Multiple	0		0		0		2
1900	chr12	38865222	38871627	6406	gain	BovineHD1200011105	BovineHD1200011110	6	7	0.0111111	0		0		0		7
1901	chr12	39056074	39084885	28812	both	BovineHD1200011158	BovineHD1200011165	10	7	0.0111111	0		0		0		7
1902	chr12	39236951	39245860	8910	loss	BovineHD1200011197	BovineHD1200011199	3	1	Unique	0		0		0		1
1903	chr12	39633782	39640664	6883	loss	BovineHD1200011270	BovineHD1200027848	3	2	Multiple	0		0		0		2
1904	chr12	39991416	39997821	6406	loss	BovineHD1200011372	BovineHD1200011375	4	2	Multiple	0		2	NM_020403 PCDH9 protocadherin 9;NM_203487 PCDH9 protocadherin 9	0		2
1905	chr12	40465154	40518554	53401	loss	BovineHD1200011491	BovineHD1200011511	21	1	Unique	0		2	NM_020403 PCDH9 protocadherin 9;NM_203487 PCDH9 protocadherin 9	0		1
1906	chr12	41227176	41235544	8369	loss	BovineHD1200011684	BovineHD1200011687	4	4	0.00634921	0		0		0		4
1907	chr12	41490327	41521738	31412	loss	BovineHD1200011722	BovineHD1200027874	8	1	Unique	0		0		0		1
1908	chr12	41713393	41718971	5579	gain	BovineHD1200011771	BovineHD1200011773	3	4	0.00634921	0		0		0		4
1909	chr12	41806286	41835914	29629	both	BovineHD1200011801	BovineHD4100009561	16	5	0.00793651	0		0		0		5
1910	chr12	41947274	41976705	29432	gain	BovineHD1200011831	BovineHD1200027878	7	1	Unique	0		0		0		1
1911	chr12	41992061	42022492	30432	loss	BovineHD1200011838	BovineHD1200011843	8	2	Multiple	0		0		0		2
1912	chr12	42519574	42529103	9530	loss	BovineHD1200011952	BovineHD1200011954	3	1	Unique	0		0		0		1
1913	chr12	42752600	42784397	31798	both	BovineHD1200011988	BovineHD1200011993	8	7	0.0111111	0		0		0		7
1914	chr12	43139063	43156708	17646	gain	BovineHD1200027892	BovineHD1200012069	9	1	Unique	0		0		0		1
1915	chr12	43164746	43196111	31366	loss	BovineHD1200012072	BovineHD1200012080	8	77	0.122222	0		0		0		77
1916	chr12	43360198	43398340	38143	loss	BovineHD1200012102	Hapmap55276-rs29021589	8	14	0.0222222	0		0		0		14
1917	chr12	43443262	43447501	4240	both	BovineHD1200012119	BovineHD1200012123	5	8	0.0126984	0		0		0		8
1918	chr12	43575958	43610549	34592	loss	BovineHD1200012152	BovineHD1200012160	12	10	0.015873	0		0		0		10
1919	chr12	43628766	43647033	18268	loss	BovineHD1200012164	BovineHD1200012168	6	4	0.00634921	0		0		0		4
1920	chr12	43849762	43856578	6817	both	BovineHD1200012211	BovineHD1200012212	3	2	Multiple	0		0		0		2
1921	chr12	44363730	44398855	35126	both	BovineHD1200012297	BovineHD1200012310	14	6	0.00952381	1	NM_001193055 KLHL1 kelch-like 1 (Drosophila)	3	NM_019117 KLHL4 kelch-like 4 (Drosophila);NM_020866 KLHL1 kelch-like 1 (Drosophila);NM_057162 KLHL4 kelch-like 4 (Drosophila)	1	ENSBTAG00000008647 ENSBTAT00000011402	6
1922	chr12	44584945	44590306	5362	loss	BovineHD1200012376	BovineHD1200012380	5	1	Unique	1	NM_001193055 KLHL1 kelch-like 1 (Drosophila)	3	NM_019117 KLHL4 kelch-like 4 (Drosophila);NM_020866 KLHL1 kelch-like 1 (Drosophila);NM_057162 KLHL4 kelch-like 4 (Drosophila)	1	ENSBTAG00000008647 ENSBTAT00000011402	1
1923	chr12	44599095	44612454	13360	loss	BovineHD1200012384	BovineHD1200012390	8	1	Unique	1	NM_001193055 KLHL1 kelch-like 1 (Drosophila)	3	NM_019117 KLHL4 kelch-like 4 (Drosophila);NM_020866 KLHL1 kelch-like 1 (Drosophila);NM_057162 KLHL4 kelch-like 4 (Drosophila)	1	ENSBTAG00000008647 ENSBTAT00000011402	1
1924	chr12	44766713	44770577	3865	loss	BovineHD1200012424	BovineHD1200012426	3	1	Unique	1	NM_001193055 KLHL1 kelch-like 1 (Drosophila)	3	NM_019117 KLHL4 kelch-like 4 (Drosophila);NM_020866 KLHL1 kelch-like 1 (Drosophila);NM_057162 KLHL4 kelch-like 4 (Drosophila)	0		1
1925	chr12	44926448	45011812	85365	both	BovineHD1200012471	BovineHD1200012493	24	4	0.00634921	0		0		0		4
1926	chr12	45046667	45080528	33862	loss	BovineHD1200027917	BovineHD1200012502	4	15	0.0238095	0		0		0		15
1927	chr12	46463654	46507549	43896	both	BovineHD1200027930	BovineHD1200027361	8	5	0.00793651	0		3	NM_004392 DACH1 dachshund homolog 1 (Drosophila);NM_080759 DACH1 dachshund homolog 1 (Drosophila);NM_080760 DACH1 dachshund homolog 1 (Drosophila)	0		5
1928	chr12	46535693	46540764	5072	loss	BovineHD1200027932	BovineHD1200027933	3	1	Unique	0		3	NM_004392 DACH1 dachshund homolog 1 (Drosophila);NM_080759 DACH1 dachshund homolog 1 (Drosophila);NM_080760 DACH1 dachshund homolog 1 (Drosophila)	0		1
1929	chr12	47269077	47274589	5513	loss	BovineHD1200012979	BovineHD1200012982	4	1	Unique	0		0		0		1
1930	chr12	50410615	50429474	18860	loss	ARS-BFGL-NGS-12268	BovineHD1200013814	7	6	0.00952381	0		0		0		6
1931	chr12	51157668	51162246	4579	gain	BovineHD1200014067	BovineHD1200014071	5	1	Unique	0		2	NM_005358 LMO7 LIM domain 7;NM_015842 LMO7 LIM domain 7	1	ENSBTAG00000010693 ENSBTAT00000014167	1
1932	chr12	53552248	53560386	8139	loss	BovineHD1200014780	BovineHD1200014787	8	1	Unique	0		0		0		1
1933	chr12	55854598	55867003	12406	loss	BovineHD1200015467	Hapmap48424-BTA-65447	9	2	Multiple	0		0		0		2
1934	chr12	56288622	56309328	20707	gain	BovineHD1200015574	BovineHD1200027015	5	2	Multiple	0		0		0		2
1935	chr12	56458558	56473279	14722	loss	BovineHD1200015608	BovineHD1200015611	5	8	0.0126984	0		0		0		8
1936	chr12	56993517	57013468	19952	loss	BovineHD1200015717	BovineHD1200015724	8	1	Unique	0		0		0		1
1937	chr12	57077252	57177344	100093	loss	BTB-02035517	BovineHD1200015755	27	1	Unique	0		0		0		1
1938	chr12	57399771	57411159	11389	loss	BovineHD1200015792	BovineHD1200015798	8	9	0.0142857	0		0		0		9
1939	chr12	57485768	57498381	12614	loss	BovineHD1200015811	BovineHD1200015812	3	1	Unique	0		0		0		1
1940	chr12	57655612	57684714	29103	both	BovineHD1200015842	Hapmap50611-BTA-19865	10	7	0.0111111	0		0		0		7
1941	chr12	57694076	57738215	44140	loss	BovineHD1200015852	BovineHD1200015864	13	23	0.0365079	0		0		0		23
1942	chr12	57943842	57968051	24210	loss	BovineHD1200015909	BovineHD1200015914	6	9	0.0142857	0		0		0		9
1943	chr12	58071071	58426901	355831	both	BovineHD1200015938	BovineHD1200016029	99	11	0.0174603	0		0		0		11
1944	chr12	58530889	58538322	7434	loss	BTB-01348990	BovineHD1200016050	3	2	Multiple	0		0		0		2
1945	chr12	59609816	59802195	192380	loss	ARS-BFGL-NGS-109722	BovineHD1200027033	59	2	Multiple	0		0		0		2
1946	chr12	59896369	59936983	40615	loss	BovineHD1200016411	BovineHD1200016427	19	2	Multiple	0		0		0		2
1947	chr12	60190133	60196818	6686	loss	BovineHD1200016491	BovineHD1200016494	4	4	0.00634921	0		0		0		4
1948	chr12	60210227	60213095	2869	loss	BovineHD1200016504	BovineHD1200016507	4	3	0.0047619	0		0		0		3
1949	chr12	60398574	60410610	12037	gain	BovineHD1200016567	BovineHD1200016574	6	6	0.00952381	0		0		0		6
1950	chr12	60640448	60664504	24057	loss	BovineHD1200016657	BovineHD1200027039	7	42	0.0666667	0		0		0		42
1951	chr12	61150952	61162753	11802	loss	BovineHD1200016784	BovineHD1200016787	4	10	0.015873	0		0		0		10
1952	chr12	61367943	61396071	28129	loss	BovineHD1200016840	BTA-90150-no-rs	10	13	0.0206349	0		0		0		13
1953	chr12	61520990	61530671	9682	loss	BovineHD1200027049	BovineHD1200016869	3	1	Unique	0		0		0		1
1954	chr12	61672214	61676514	4301	loss	BovineHD1200016893	BovineHD1200016897	5	1	Unique	0		0		0		1
1955	chr12	61712196	61713890	1695	loss	BovineHD1200016904	BovineHD1200016906	3	1	Unique	0		0		0		1
1956	chr12	61850615	61861424	10810	gain	BovineHD1200016940	BovineHD1200016947	7	13	0.0206349	0		0		0		13
1957	chr12	61940033	61950490	10458	loss	BovineHD1200016968	Hapmap22815-BTA-160564	3	1	Unique	0		0		0		1
1958	chr12	62051868	62054847	2980	loss	BovineHD1200016990	BovineHD1200016992	3	1	Unique	0		0		0		1
1959	chr12	62156940	62209996	53057	loss	BovineHD4100009652	BovineHD1200017028	19	2	Multiple	0		0		0		2
1960	chr12	62289433	62319903	30471	loss	BovineHD1200017058	BovineHD4100009654	19	2	Multiple	0		0		0		2
1961	chr12	63150951	63165290	14340	gain	BovineHD1200017298	BovineHD1200017307	9	1	Unique	0		0		0		1
1962	chr12	63231449	63233849	2401	gain	BovineHD1200017338	BovineHD1200017341	4	5	0.00793651	0		0		0		5
1963	chr12	63342699	63392626	49928	gain	BovineHD1200017374	BovineHD1200017394	19	1	Unique	0		0		0		1
1964	chr12	63747181	63753665	6485	gain	BovineHD1200017496	BovineHD1200027057	3	1	Unique	0		0		0		1
1965	chr12	63829910	63843842	13933	gain	BovineHD1200017510	BovineHD1200017513	3	3	0.0047619	0		0		0		3
1966	chr12	63894222	64017262	123041	loss	BovineHD1200017520	BovineHD1200017556	36	2	Multiple	0		0		0		2
1967	chr12	64248798	64265529	16732	loss	BovineHD1200027059	BovineHD1200017627	4	3	0.0047619	0		0		0		3
1968	chr12	64588642	64639649	51008	loss	BovineHD1200017726	BovineHD1200017739	13	1	Unique	0		0		0		1
1969	chr12	65031774	65138085	106312	both	BovineHD1200017802	BovineHD1200017837	39	8	0.0126984	0		0		0		8
1970	chr12	65381872	65420992	39121	gain	BovineHD1200017882	BovineHD1200017887	7	7	0.0111111	0		1	NM_001079538 XAGE2B X antigen family, member 2B	0		7
1971	chr12	65516525	65534689	18165	loss	BovineHD1200017913	BovineHD1200017917	6	3	0.0047619	0		0		0		3
1972	chr12	65602532	65624989	22458	loss	BTB-00554213	BovineHD1200017930	5	3	0.0047619	0		0		0		3
1973	chr12	66492037	66519959	27923	loss	BovineHD1200018140	BovineHD1200018147	10	3	0.0047619	1	NM_001102070 GPC5 glypican 5	1	NM_004466 GPC5 glypican 5	1	ENSBTAG00000008708 ENSBTAT00000011475	3
1974	chr12	66787561	66802839	15279	loss	BovineHD1200018233	BovineHD1200018236	4	1	Unique	1	NM_001102070 GPC5 glypican 5	1	NM_004466 GPC5 glypican 5	1	ENSBTAG00000008708 ENSBTAT00000011475	1
1975	chr12	67537603	67580258	42656	loss	BovineHD1200018458	BovineHD1200028144	11	57	0.0904762	0		1	NM_004466 GPC5 glypican 5	0		57
1976	chr12	69536822	69567868	31047	gain	ARS-BFGL-NGS-3513	BovineHD1200019106	12	3	0.0047619	1	NM_001012666 DCT dopachrome tautomerase (dopachrome delta-isomerase, tyrosine-related protein 2)	2	NM_001129889 DCT dopachrome tautomerase (dopachrome delta-isomerase, tyrosine-related protein 2);NM_001922 DCT dopachrome tautomerase (dopachrome delta-isomerase, tyrosine-related protein 2)	1	ENSBTAG00000002300 ENSBTAT00000034881	3
1977	chr12	70318512	70336048	17537	gain	BovineHD1200019334	BovineHD1200019341	5	1	Unique	0		0		0		1
1978	chr12	70348202	72130065	1781864	both	BovineHD1200019350	BovineHD1200028243	170	619	0.98254	0		6	NM_001142401 CD164 CD164 molecule, sialomucin;NM_001142402 CD164 CD164 molecule, sialomucin;NM_001142403 CD164 CD164 molecule, sialomucin;NM_001142404 CD164 CD164 molecule, sialomucin;NM_005845 ABCC4 ATP-binding cassette, sub-family C (CFTR/MRP), member 4;NM_006016 CD164 CD164 molecule, sialomucin	2	ENSBTAG00000045751 ENSBTAT00000035486;ENSBTAG00000047383 ENSBTAT00000050045	2522
1979	chr12	72174261	72321500	147240	both	BovineHD1200019852	BovineHD1200019922	43	52	0.0825397	0		1	NM_001031709 RNLS renalase, FAD-dependent amine oxidase	1	ENSBTAG00000045751 ENSBTAT00000035486	52
1980	chr12	72331910	72333363	1454	gain	BovineHD1200019930	BovineHD1200019932	3	5	0.00793651	0		1	NM_001031709 RNLS renalase, FAD-dependent amine oxidase	0		5
1981	chr12	72365723	72388328	22606	loss	BovineHD1200019945	BovineHD1200019955	9	5	0.00793651	0		1	NM_001031709 RNLS renalase, FAD-dependent amine oxidase	0		5
1982	chr12	72409908	76756892	4346985	both	BovineHD1200019970	BovineHD1200021630	451	630	1	0		8	NM_001031709 RNLS renalase, FAD-dependent amine oxidase;NM_001142401 CD164 CD164 molecule, sialomucin;NM_001142402 CD164 CD164 molecule, sialomucin;NM_001142403 CD164 CD164 molecule, sialomucin;NM_001142404 CD164 CD164 molecule, sialomucin;NM_005845 ABCC4 ATP-binding cassette, sub-family C (CFTR/MRP), member 4;NM_006016 CD164 CD164 molecule, sialomucin;NM_006265 RAD21 RAD21 homolog (S. pombe)	6	ENSBTAG00000023309 ENSBTAT00000035479;ENSBTAG00000026070 ENSBTAT00000036965;ENSBTAG00000039714 ENSBTAT00000035484;ENSBTAG00000046041 ENSBTAT00000035482 ENSBTAT00000030481;ENSBTAG00000047181 ENSBTAT00000035476;ENSBTAG00000047764 ENSBTAT00000010182	6483
1983	chr12	77802250	77803453	1204	loss	BovineHD1200022124	BovineHD1200022126	3	23	0.0365079	1	NM_001205484 HS6ST3 heparan sulfate 6-O-sulfotransferase 3	1	NM_153456 HS6ST3 heparan sulfate 6-O-sulfotransferase 3	0		23
1984	chr12	77979451	77987890	8440	gain	BovineHD1200022185	BovineHD1200022189	5	1	Unique	0		0		0		1
1985	chr12	78050181	78066028	15848	loss	BovineHD1200022220	BovineHD1200022224	6	1	Unique	0		1	NM_080818 OXGR1 oxoglutarate (alpha-ketoglutarate) receptor 1	1	ENSBTAG00000021345 ENSBTAT00000035454	1
1986	chr12	78494480	78499919	5440	loss	BovineHD1200022353	BovineHD1200022356	4	103	0.163492	0		0		0		103
1987	chr12	81034601	81040146	5546	loss	BovineHD1200023206	BovineHD1200023209	4	1	Unique	1	NM_001083509 PCCA propionyl CoA carboxylase, alpha polypeptide	3	NM_000282 PCCA propionyl CoA carboxylase, alpha polypeptide;NM_001127692 PCCA propionyl CoA carboxylase, alpha polypeptide;NM_001178004 PCCA propionyl CoA carboxylase, alpha polypeptide	1	ENSBTAG00000010672 ENSBTAT00000014120	1
1988	chr12	82144071	82215811	71741	loss	BovineHD1200023634	BovineHD1200023652	21	5	0.00793651	1	NM_001206832 FGF14 fibroblast growth factor 14	2	NM_004115 FGF14 fibroblast growth factor 14;NM_175929 FGF14 fibroblast growth factor 14	0		5
1989	chr12	83921241	83930969	9729	loss	BovineHD1200024302	BovineHD1200024307	6	1	Unique	0		0		0		1
1990	chr12	84025152	84029026	3875	gain	BovineHD1200024325	BovineHD1200024327	3	1	Unique	0		0		0		1
1991	chr12	84265006	84286737	21732	loss	BovineHD1200024423	Hapmap24294-BTA-127859	16	6	0.00952381	0		0		0		6
1992	chr12	84627838	84638934	11097	loss	BovineHD1200024521	BovineHD1200024527	7	1	Unique	0		0		0		1
1993	chr12	84761791	84766987	5197	loss	BovineHD1200024546	BovineHD1200024551	6	9	0.0142857	0		0		0		9
1994	chr12	85262104	85272488	10385	loss	BovineHD1200024686	BTB-00507211	4	3	0.0047619	0		0		0		3
1995	chr12	85596321	85603239	6919	gain	BovineHD1200024805	BovineHD1200024807	3	1	Unique	0		0		0		1
1996	chr12	86941007	86942523	1517	loss	BovineHD1200025309	BovineHD1200025311	3	3	0.0047619	1	NM_001083776 FAM155A family with sequence similarity 155, member A	1	NM_001080396 FAM155A family with sequence similarity 155, member A	1	ENSBTAG00000025220 ENSBTAT00000001416	3
1997	chr12	87226140	87232605	6466	gain	Hapmap55090-rs29012630	BovineHD1200025437	3	1	Unique	1	NM_001083776 FAM155A family with sequence similarity 155, member A	1	NM_001080396 FAM155A family with sequence similarity 155, member A	1	ENSBTAG00000025220 ENSBTAT00000001416	1
1998	chr12	87498535	87503547	5013	gain	BovineHD1200025539	ARS-BFGL-NGS-21171	3	1	Unique	0		0		0		1
1999	chr12	89415854	89428451	12598	loss	BovineHD1200026183	BovineHD1200026186	4	1	Unique	0		0		0		1
[truncated: 1,439 more rows]
