# Supplementary material for: Fine mapping of copy number variations on two cattle genome assemblies using high density SNP array
Source: BMC Genomics. 2012 Aug 6;13:376. doi: 10.1186/1471-2164-13-376 (PMC3583728; doi:10.1186/1471-2164-13-376)
Supplement: Additional file 4 — Table S5. UMD3.1 CNV regions, their frequencies, corresponding gene contents. [file 1471-2164-13-376-S4.xls]

## Sheet: Sheet1
Primer				Btau4.0				UMD3.1.1		Sample(Observed, Expected)
		No	Chr	Start	End		Chr	Start	End	Confirmed?
198_1_chr1_f&r	F	198	chr1	141258372	141258392	215	chr1	140474392	140474412	BINE12(2.76,1)
	R		chr1	141258501	141258521		chr1	140474521	140474541	No
198_2_chr1_f&r	F	198	chr1	141266626	141266647	215	chr1	140482831	140482852	BINE12(1.32,1)
	R		chr1	141266756	141266776		chr1	140482961	140482981	Yes
535_1_chr3_f&r	F	535	chr3	102463055	102463077	545	chr3	96256861	96256883	LMS023(0.63,1)
	R		chr3	102463184	102463205		chr3	96256990	96257011	Yes
535_2_chr3_f&r	F	535	chr3	102463875	102463897	545	chr3	96257681	96257703	LMS023(0.95,1)
	R		chr3	102464050	102464072		chr3	96257856	96257878	Yes
622_1_chr4_f&r	F	622	chr4	34496736	34496755	633	chr4	33541532	33541551	BTJE04(1.26,1)
	R		chr4	34496893	34496913		chr4	33541689	33541710	Yes
622_2_chr4_f&r	F	622	chr4	34505122	34505142	633	chr4	33549930	33549950	BTJE04(0.77,1)
	R		chr4	34505348	34505369		chr4	33550156	33550177	Yes
719_1_chr4_f&r	F	719	chr4	103347030	103347050	723	chr4	100566263	100566283	BTBR03(0.62,1)
	R		chr4	103347181	103347201		chr4	100566414	100566434	Yes
719_2_chr4_f&r	F	719	chr4	103349976	103349996	723	chr4	100569209	100569229	BTBR03(1.26,1)
	R		chr4	103350204	103350224		chr4	100569437	100569457	Yes
1005_1_chr6_f&r	F	1005	chr6	43542236	43542256	1019	chr6	43792991	43793011	BINE12(0.93,3)
	R		chr6	43542366	43542386		chr6	43793121	43793141	No
1005_2_chr6_f&r	F	1005	chr6	43545223	43545244	1019	chr6	43795978	43795999	BINE12(1.07,3)
	R		chr6	43545351	43545372		chr6	43796106	43796127	No
1111_1_chr6_f&r	F	1111	chr6	105796756	105796775	1721	chr11	5763454	5763473	BTBR04(2.52,3)
	R		chr6	105796900	105796919		chr11	5763598	5763617	Yes
1111_2_chr6_f&r	F	1111	chr6	105822704	105822725	1721	chr11	5789398	5789419	BTBR04(1.2,3)
	R		chr6	105822889	105822909		chr11	5789583	5789603	No
1354_1_chr8_f&r	F	1354	chr8	46739892	46739910	1360	chr8	44938133	44938151	BTAN04(1.55,1)	BTJE04(4.19,1)	BTLM06(1.05,1)
	R		chr8	46740096	46740116		chr8	44937927	44937947	Yes	No	Yes
1354_2_chr8_f&r	F	1354	chr8	46738666	46738686	1360	chr8	44939358	44939378	BTAN04(0.55,1)	BTJE04(2.83,1)	BTLM06(1.15,1)
	R		chr8	46738838	46738858		chr8	44939186	44939206	Yes	No	Yes
1354_1_chr8_f&r	F	1354	chr8	46739892	46739910	1360	chr8	44938133	44938151	BTHO11(0.01,0)	LMS000023(0.81,1)	BTHO04(0.01,0)
	R		chr8	46740096	46740116		chr8	44937927	44937947	Yes	Yes	Yes
1354_2_chr8_f&r	F	1354	chr8	46738666	46738686	1360	chr8	44939358	44939378	BTHO11(< 0.01,0)	LMS000023(0.78,1)	BTHO04(< 0.01,0)
	R		chr8	46738838	46738858		chr8	44939186	44939206	Yes	Yes	Yes
1582_1_chr10_f&r	F	1582	chr10	6982537	6982557	1606	chr10	7348537	7348557	BTLM06(4.03,3)
	R		chr10	6982713	6982733		chr10	7348713	7348733	Yes
1582_2_chr10_f&r	F	1582	chr10	6989097	6989117	1606	chr10	7355097	7355117	BTLM06(4.49,3)
	R		chr10	6989235	6989255		chr10	7355235	7355255	Yes
1856_1_chr12_f&r	F	1856	chr12	33819200	33819220					BTBR03(0.01,0)	BTHO11(0.02,0)
	R		chr12	33819394	33819413					Yes	Yes
1856_2_chr12_f&r	F	1856	chr12	33819395	33819414					BTBR03(0.36,0)	BTHO11(0.72,0)
	R		chr12	33819610	33819631					Yes	Yes
2083_1_chr14_f&r	F	2083	chr14	63805080	63805101	2135	chr14	67833629	67833650	BTLM06(0.68,1)
	R		chr14	63805219	63805239		chr14	67833768	67833788	Yes
2083_2_chr14_f&r	F	2083	chr14	63805970	63805989	2135	chr14	67834519	67834538	BTLM06(0.44,1)
	R		chr14	63806129	63806148		chr14	67834678	67834697	Yes
2528_1_chr19_f&r	F	2528	chr19	2740496	2740516	2616	chr19	3706873	3706893	BTBR03(< 0.01,0)	BTBR04(0.64,0)
	R		chr19	2740709	2740729		chr19	3707086	3707106	Yes	Yes
2528_2_chr19_f&r	F	2528	chr19	2741269	2741291	2616	chr19	3707646	3707668	BTBR03(1.07,0)	BTBR04(0.29,0)
	R		chr19	2741405	2741426		chr19	3707782	3707803	Yes	Yes
2707_1_chr20_f&r	F	2707	chr20	65913423	65913443	2776	chr20	62335586	62335606	Blackstar(1.91,3)
	R		chr20	65913615	65913635		chr20	62335778	62335798	No
2707_2_chr20_f&r	F	2707	chr20	65924953	65924973	2776	chr20	62347118	62347138	Blackstar(3.65,3)
	R		chr20	65925095	65925115		chr20	62347260	62347280	Yes
2737_1_chr21_f&r	F	2737	chr21	19768332	19768352	2808	chr21	20504918	20504938	BTBR04(1.12,3)
	R		chr21	19768526	19768546		chr21	20504724	20504744	No
2737_2_chr21_f&r	F	2737	chr21	19769643	19769663	2808	chr21	20503607	20503627	BTBR04(2.95,3)
	R		chr21	19769858	19769878		chr21	20503392	20503412	Yes
2909_1_chr23_f&r	F	2909	chr23	27575910	27575930	2993	chr23	27578589	27578609	BTAN08(2.35,3)
	R		chr23	27576116	27576136		chr23	27578795	27578815	Yes
2909_2_chr23_f&r	F	2909	chr23	27596152	27596172	2993	chr23	27598831	27598851	BTAN08(0.09,3)
	R		chr23	27596284	27596305		chr23	27598963	27598984	No
3016_1_chr24_f&r	F	3016	chr24	54908286	54908306	3108	chr24	53324757	53324777	BINE12(< 0.01,0)
	R		chr24	54908512	54908532		chr24	53324983	53325003	Yes
3016_2_chr24_f&r	F	3016	chr24	54908803	54908827	3108	chr24	53325274	53325298	BINE12(< 0.01,0)
	R		chr24	54908952	54908973		chr24	53325423	53325444	Yes
3038_1_chr25_f&r	F	3038	chr25	10246318	10246338	3130	chr25	9359552	9359572	BTAN04(1.48,3)
	R		chr25	10246491	10246511		chr25	9359725	9359745	No
3038_2_chr25_f&r	F	3038	chr25	10251140	10251160	Out of	chr25	9364374	9364394	BTAN04(0.14,3)
						3130
	R		chr25	10251336	10251356		chr25	9364570	9364590	No
3172_1_chr27_f&r	F	3172	chr27	24115192	24115212	3266	chr27	21166419	21166439	BTAN08(0.16,3)
	R		chr27	24115332	24115352		chr27	21166559	21166579	No
3172_2_chr27_f&r	F	3172	chr27	24162992	24163012	3266	chr27	21214015	21214035	BTAN08(0.18,3)
	R		chr27	24163144	24163163		chr27	21214167	21214186	No
3235_1_chr28_f&r	F	3235	chr28	23098363	23098383	3330	chr28	24033764	24033784	BINE12(0.07,1)
	R		chr28	23098504	23098524		chr28	24033905	24033925	Yes
3235_2_chr28_f&r	F	3235	chr28	23103401	23103421	3330	chr28	24038799	24038819	BINE12(0.11,1)
	R		chr28	23103621	23103641		chr28	24039019	24039039	Yes
3263_1_chr28_f&r	F	3263	chr28	41829497	41829517	3358	chr28	42284898	42284918	LMS023(0.09,3)
	R		chr28	41829654	41829674		chr28	42285055	42285075	No
3263_2_chr28_f&r	F	3263	chr28	41830308	41830328	3358	chr28	42285709	42285729	LMS023(0.24,3)
	R		chr28	41830437	41830457		chr28	42285838	42285858	No
3308_1_chr29_f&r	F	3308	chr29	24914214	24914234	3400	chr29	24020282	24020302	BTHO04(0.83,1)	BTHO07(0.01,0)
	R		chr29	24914397	24914417		chr29	24020465	24020485	Yes	Yes
3308_2_chr29_f&r	F	3308	chr29	24913370	24913390	3400	chr29	24019437	24019457	BTHO04(0.71,1)	BTHO07(< 0.01,0)
	R		chr29	24913582	24913602		chr29	24019649	24019669	Yes	Yes
