# Supplementary material for: Fine mapping of copy number variations on two cattle genome assemblies using high density SNP array
Source: BMC Genomics. 2012 Aug 6;13:376. doi: 10.1186/1471-2164-13-376 (PMC3583728; doi:10.1186/1471-2164-13-376)
Supplement: Additional file 5 — Table S6. The summary of PCR results. [file 1471-2164-13-376-S5.xls]

## Sheet: Panther UMD3
Pather Terms	Genome (15734)	CNV (1958)	Expected	Over/Under Representation	P-value
Biological Process
neurological system process	1794	526	223.25	+	9.98e-79
muscle contraction	411	213	51.15	+	6.64e-67
system process	2067	545	257.23	+	3.6e-66
cell surface receptor linked signal transduction	1932	519	240.43	+	4.72e-65
immune system process	2536	573	315.59	+	4.74e-48
synaptic transmission	514	188	63.96	+	4.89e-38
signal transduction	3766	710	468.66	+	2.27e-34
cell communication	3922	720	488.07	+	2.45e-31
cellular defense response	520	153	64.71	+	1.01e-21
cell-cell signaling	1158	257	144.11	+	4.42e-19
sensory perception	659	171	82.01	+	8.12e-19
cellular process	5693	888	708.46	+	5.29e-17
response to stimulus	1825	342	227.11	+	1.54e-14
B cell mediated immunity	297	81	36.96	+	1.62e-10
immune response	713	150	88.73	+	7.15e-10
antigen processing and presentation	117	40	14.56	+	2.56e-08
natural killer cell activation	119	35	14.81	+	5.04e-06
mesoderm development	1339	224	166.63	+	5.21e-06
response to pheromone	41	15	5.1	+	0.000273
visual perception	400	74	49.78	+	0.000674
response to interferon-gamma	104	26	12.94	+	0.00087
antigen processing and presentation of peptide or polysaccharide antigen via MHC class II	74	20	9.21	+	0.00134
gut mesoderm development	77	20	9.58	+	0.0021
embryonic development	395	70	49.16	+	0.00263
macrophage activation	299	53	37.21	+	0.00798
response to toxin	102	22	12.69	+	0.0108
negative regulation of apoptosis	265	47	32.98	+	0.0118
pattern specification process	293	51	36.46	+	0.0124
hemopoiesis	176	33	21.9	+	0.0155
muscle organ development	403	66	50.15	+	0.017
cell-cell adhesion	704	108	87.61	+	0.0171
extracellular transport	152	29	18.92	+	0.0181
mammary gland development	73	16	9.08	+	0.0234
segment specification	165	30	20.53	+	0.0286
developmental process	2611	356	324.92	+	0.0328
dorsal/ventral axis specification	96	19	11.95	+	0.0356
heart development	304	49	37.83	+	0.0442
primary metabolic process	7350	704	914.66	-	3.9e-22
metabolic process	7666	746	953.99	-	1.98e-21
nucleobase, nucleoside, nucleotide and nucleic acid metabolic process	3317	278	412.78	-	3.44e-15
Unclassified	3707	328	461.31	-	1.04e-13
generation of precursor metabolites and energy	355	18	44.18	-	5.74e-06
cell cycle	1670	152	207.82	-	1.17e-05
protein metabolic process	3110	314	387.02	-	1.24e-05
intracellular signaling cascade	1454	130	180.94	-	1.96e-05
respiratory electron transport chain	326	17	40.57	-	2.13e-05
blood circulation	218	10	27.13	-	0.00014
meiosis	184	8	22.9	-	0.0003
phosphate metabolic process	226	12	28.12	-	0.000489
anion transport	149	7	18.54	-	0.00197
mitosis	568	48	70.68	-	0.00237
spermatogenesis	363	32	45.17	-	0.0238
cation transport	577	56	71.8	-	0.0294
cytokinesis	222	18	27.63	-	0.0339
nucleobase, nucleoside, nucleotide and nucleic acid transport	110	7	13.69	-	0.037
chromosome segregation	181	14	22.52	-	0.0374
carbohydrate transport	179	14	22.28	-	0.0416
Molecular Function
G-protein coupled receptor activity	386	378	48.04	+	7.7e-211
receptor activity	1651	576	205.46	+	1.35e-117
antigen binding	18	37	2.24	+	5.53e-32
ATPase activity, coupled to transmembrane movement of substances	82	23	10.2	+	0.000374
lipid transporter activity	83	23	10.33	+	0.00044
nucleic acid binding	3432	264	427.09	-	2.83e-21
binding	6057	575	753.76	-	1.72e-17
Unclassified	4616	434	574.43	-	4.87e-13
transcription factor activity	1694	136	210.81	-	4.7e-09
transcription regulator activity	1694	136	210.81	-	4.7e-09
DNA binding	2030	172	252.62	-	6.85e-09
catalytic activity	5029	520	625.83	-	1.07e-07
kinase activity	646	41	80.39	-	6.21e-07
transferase activity	1488	130	185.17	-	4.81e-06
protein binding	2893	291	360.02	-	2.08e-05
calmodulin binding	238	11	29.62	-	7.46e-05
structural constituent of ribosome	260	13	32.36	-	8.92e-05
structural molecule activity	1395	135	173.6	-	0.000879
calcium-dependent phospholipid binding	129	5	16.05	-	0.00129
receptor binding	1099	106	136.76	-	0.00279
hydrolase activity, acting on ester bonds	647	57	80.52	-	0.0031
RNA splicing factor activity, transesterification mechanism	236	16	29.37	-	0.00503
RNA binding	473	43	58.86	-	0.0175
kinase regulator activity	281	23	34.97	-	0.0202
extracellular matrix structural constituent	138	9	17.17	-	0.0234
helicase activity	136	9	16.92	-	0.0267
motor activity	113	7	14.06	-	0.0301
cation transmembrane transporter activity	381	35	47.41	-	0.0354
cytokine receptor activity	88	5	10.95	-	0.0382
enzyme regulator activity	1084	115	134.9	-	0.0393
translation regulator activity	106	7	13.19	-	0.0483
Pathway
Unclassified	13425	1753	1670.66	+	2.44e-08
Cadherin signaling pathway	107	26	13.32	+	0.00129
T cell activation	120	24	14.93	+	0.0182
PDGF signaling pathway	144	6	17.92	-	0.00106
Inflammation mediated by chemokine and cytokine signaling pathway	246	16	30.61	-	0.00269
Interleukin signaling pathway	132	6	16.43	-	0.00294
EGF receptor signaling pathway	131	6	16.3	-	0.00319
Alzheimer disease-presenilin pathway	113	5	14.06	-	0.00519
Integrin signalling pathway	154	9	19.16	-	0.00785
TGF-beta signaling pathway	116	6	14.44	-	0.0107
Parkinson disease	92	5	11.45	-	0.0283
FGF signaling pathway	111	7	13.81	-	0.0346
Apoptosis signaling pathway	121	8	15.06	-	0.0358
Huntington disease	151	11	18.79	-	0.0376
Cellular Component
immunoglobulin complex	17	37	2.12	+	7.51e-33
protein complex	182	86	22.65	+	9.84e-25
MHC protein complex	60	32	7.47	+	2.1e-11
heterotrimeric G-protein complex	51	12	6.35	+	0.0289
cytoplasm	143	6	17.8	-	0.00116
intracellular	1079	109	134.27	-	0.0116
PANTHER Protein Class
G-protein coupled receptor	367	377	45.67	+	2.8e-217
receptor	996	506	123.95	+	3.82e-164
defense/immunity protein	91	80	11.32	+	1.22e-40
immunoglobulin	18	37	2.24	+	5.53e-32
immunoglobulin receptor superfamily	192	88	23.89	+	2.07e-24
cytokine receptor	247	92	30.74	+	1.48e-19
interferon superfamily	15	11	1.87	+	4.3e-06
major histocompatibility complex antigen	22	12	2.74	+	2.96e-05
ATP-binding cassette (ABC) transporter	82	23	10.2	+	0.000374
antibacterial response protein	21	9	2.61	+	0.00152
heterotrimeric G-protein	44	12	5.48	+	0.0105
ligase	222	39	27.63	+	0.0229
phosphodiesterase	28	8	3.48	+	0.026
apolipoprotein	40	10	4.98	+	0.0308
Unclassified	3810	337	474.13	-	3.71e-14
nucleic acid binding	1478	102	183.93	-	4.54e-12
RNA binding protein	748	42	93.08	-	1.17e-09
transcription factor	1665	134	207.2	-	7.64e-09
kinase	639	40	79.52	-	4.82e-07
protein kinase	484	28	60.23	-	2.15e-06
transferase	1422	123	176.96	-	4.86e-06
ribosomal protein	248	11	30.86	-	3.27e-05
zinc finger transcription factor	547	40	68.07	-	0.000131
mRNA processing factor	166	6	20.66	-	0.00015
phosphatase	226	11	28.12	-	0.000196
signaling molecule	854	75	106.28	-	0.000654
oxidoreductase	549	44	68.32	-	0.000944
membrane traffic protein	293	19	36.46	-	0.00104
chaperone	128	7	15.93	-	0.0102
DNA binding protein	502	45	62.47	-	0.0116
KRAB box transcription factor	329	27	40.94	-	0.0129
dehydrogenase	208	15	25.88	-	0.0145
peptide hormone	143	9	17.8	-	0.0168
protein phosphatase	105	6	13.07	-	0.0246
kinase modulator	98	6	12.2	-	0.0406

## Sheet: Panther Btau_4.0
Pather Terms	Genome (19305)	CNV (2295)	Expected	Over/Under Representation	P-value
Biological Process
neurological system process	2204	683	262.01	+	4.61e-124
system process	2549	705	303.03	+	3.54e-105
muscle contraction	515	283	61.22	+	5.11e-99
cell surface receptor linked signal transduction	2368	639	281.51	+	3.56e-89
synaptic transmission	638	259	75.85	+	3.8e-64
signal transduction	4592	899	545.9	+	2.91e-60
cell communication	4786	917	568.97	+	1.64e-57
immune system process	3249	694	386.24	+	1.45e-56
cell-cell signaling	1441	347	171.31	+	2.03e-35
cellular process	6945	1104	825.63	+	9.11e-33
sensory perception	828	218	98.43	+	7.97e-27
cellular defense response	719	197	85.48	+	2.85e-26
macrophage activation	362	103	43.03	+	3.02e-15
response to stimulus	2389	403	284.01	+	4.76e-13
negative regulation of apoptosis	347	80	41.25	+	4.21e-08
endocytosis	678	130	80.6	+	1.49e-07
vesicle-mediated transport	1323	217	157.28	+	1.6e-06
mesoderm development	1662	263	197.58	+	1.83e-06
natural killer cell activation	157	42	18.66	+	2.09e-06
immune response	944	160	112.22	+	7.49e-06
extracellular transport	218	51	25.92	+	7.56e-06
cell-cell adhesion	891	152	105.92	+	9.16e-06
protein transport	1848	282	219.69	+	1.17e-05
intracellular protein transport	1848	282	219.69	+	1.17e-05
gut mesoderm development	94	26	11.17	+	0.0001
visual perception	479	86	56.94	+	0.000164
antigen processing and presentation	167	38	19.85	+	0.000176
B cell mediated immunity	414	73	49.22	+	0.000793
mammary gland development	93	21	11.06	+	0.00483
developmental process	3204	427	380.9	+	0.00577
embryonic development	479	76	56.94	+	0.00834
cell adhesion	1476	207	175.47	+	0.00849
response to pheromone	77	17	9.15	+	0.0127
apoptosis	1167	165	138.73	+	0.0136
muscle organ development	501	77	59.56	+	0.0157
angiogenesis	439	68	52.19	+	0.0191
antigen processing and presentation of peptide or polysaccharide antigen via MHC class II	94	19	11.17	+	0.0201
nervous system development	1316	182	156.45	+	0.0208
pattern specification process	354	55	42.08	+	0.0306
dorsal/ventral axis specification	113	21	13.43	+	0.0332
segment specification	197	33	23.42	+	0.0349
response to interferon-gamma	141	25	16.76	+	0.035
metabolic process	9477	904	1126.64	-	6.08e-21
primary metabolic process	9084	864	1079.92	-	5.99e-20
Unclassified	4552	366	541.15	-	1.53e-19
nucleobase, nucleoside, nucleotide and nucleic acid metabolic process	4144	336	492.64	-	5.42e-17
intracellular signaling cascade	1757	146	208.87	-	1.02e-06
protein metabolic process	3895	388	463.04	-	3.81e-05
cell cycle	2029	187	241.21	-	7.87e-05
phosphate metabolic process	265	16	31.5	-	0.00171
generation of precursor metabolites and energy	423	32	50.29	-	0.00363
anion transport	182	10	21.64	-	0.00423
blood circulation	260	17	30.91	-	0.00451
cation transport	700	62	83.22	-	0.00822
ion transport	858	79	102	-	0.00935
carbohydrate metabolic process	1100	105	130.77	-	0.00972
spermatogenesis	461	38	54.8	-	0.0099
respiratory electron transport chain	389	31	46.24	-	0.0108
carbohydrate transport	220	15	26.15	-	0.0128
nucleobase, nucleoside, nucleotide and nucleic acid transport	136	8	16.17	-	0.0197
cellular component organization	1640	168	194.97	-	0.022
gamete generation	931	91	110.68	-	0.0281
phosphate transport	95	5	11.29	-	0.0311
mitosis	689	66	81.91	-	0.0381
organelle organization	470	43	55.87	-	0.0427
anterior/posterior axis specification	89	5	10.58	-	0.0477
Molecular Function
G-protein coupled receptor activity	483	482	57.42	+	4.64e-282
receptor activity	2095	748	249.06	+	8.67e-172
antigen binding	69	29	8.2	+	1.24e-08
lipid transporter activity	105	28	12.48	+	0.000101
peptidase inhibitor activity	246	39	29.24	+	0.0473
nucleic acid binding	4301	310	511.31	-	8.14e-27
binding	7554	669	898.03	-	1.09e-23
Unclassified	5629	476	669.18	-	2.95e-20
DNA binding	2515	165	298.99	-	2.08e-19
transcription factor activity	2093	134	248.82	-	4.3e-17
transcription regulator activity	2093	134	248.82	-	4.3e-17
catalytic activity	6174	619	733.97	-	1e-07
kinase activity	776	48	92.25	-	1.88e-07
transferase activity	1827	150	217.2	-	2.88e-07
structural constituent of ribosome	341	17	40.54	-	2.22e-05
RNA splicing factor activity, transesterification mechanism	294	16	34.95	-	0.000257
protein binding	3536	358	420.36	-	0.000336
hydrolase activity, acting on ester bonds	785	64	93.32	-	0.000681
receptor binding	1326	121	157.64	-	0.00101
calmodulin binding	280	17	33.29	-	0.00136
RNA binding	573	49	68.12	-	0.00855
ion channel activity	480	40	57.06	-	0.0102
methyltransferase activity	144	8	17.12	-	0.0115
enzyme activator activity	155	9	18.43	-	0.0119
chromatin binding	226	16	26.87	-	0.0165
transcription cofactor activity	318	25	37.8	-	0.0172
structural molecule activity	1711	175	203.41	-	0.0186
kinase regulator activity	335	27	39.83	-	0.0198
cation transmembrane transporter activity	448	40	53.26	-	0.0342
calcium-dependent phospholipid binding	157	11	18.66	-	0.04
calcium ion binding	481	44	57.18	-	0.0406
phosphatase activity	277	23	32.93	-	0.0433
Pathway
Unclassified	16584	2060	1971.52	+	1.92e-08
Heterotrimeric G-protein signaling pathway-Gq alpha and Go alpha mediated pathway	143	30	17	+	0.00263
Heterotrimeric G-protein signaling pathway-Gi alpha and Gs alpha mediated pathway	179	34	21.28	+	0.00642
PDGF signaling pathway	167	7	19.85	-	0.000828
Integrin signalling pathway	179	8	21.28	-	0.000887
EGF receptor signaling pathway	146	6	17.36	-	0.00157
FGF signaling pathway	129	5	15.34	-	0.00216
TGF-beta signaling pathway	138	6	16.41	-	0.00299
Apoptosis signaling pathway	145	8	17.24	-	0.0108
Parkinson disease	108	6	12.84	-	0.0281
PI3 kinase pathway	108	6	12.84	-	0.0281
Huntington disease	189	14	22.47	-	0.0384
Alzheimer disease-presenilin pathway	135	9	16.05	-	0.0418
Inflammation mediated by chemokine and cytokine signaling pathway	294	25	34.95	-	0.0482
Cellular Component
protein complex	299	84	35.55	+	2.07e-12
immunoglobulin complex	68	29	8.08	+	9.08e-09
MHC protein complex	95	32	11.29	+	3.2e-07
heterotrimeric G-protein complex	66	16	7.85	+	0.00684
organelle	110	4	13.08	-	0.00347
mitochondrion	108	4	12.84	-	0.00412
cytoplasm	176	10	20.92	-	0.00635
ribonucleoprotein complex	180	13	21.4	-	0.0358
PANTHER Protein Class
G-protein coupled receptor	455	481	54.09	+	2.37e-292
receptor	1296	661	154.07	+	1.07e-228
immunoglobulin receptor superfamily	296	104	35.19	+	1.78e-21
cytokine receptor	357	108	42.44	+	1.1e-17
defense/immunity protein	174	65	20.69	+	3.93e-15
immunoglobulin	69	29	8.2	+	1.24e-08
major histocompatibility complex antigen	28	13	3.33	+	4.54e-05
serine protease inhibitor	125	29	14.86	+	0.000716
intermediate filament binding protein	9	6	1.07	+	0.000837
intermediate filament	9	6	1.07	+	0.000837
heterotrimeric G-protein	58	16	6.9	+	0.00204
apolipoprotein	53	14	6.3	+	0.00542
protease inhibitor	168	32	19.97	+	0.00769
phosphodiesterase	34	10	4.04	+	0.00864
antibacterial response protein	41	10	4.87	+	0.0273
interferon superfamily	39	9	4.64	+	0.0467
Unclassified	4650	376	552.8	-	1.4e-19
transcription factor	2055	131	244.3	-	5.94e-17
nucleic acid binding	1839	129	218.62	-	5.22e-12
zinc finger transcription factor	711	36	84.52	-	1.24e-09
RNA binding protein	925	56	109.97	-	5.13e-09
transferase	1709	136	203.17	-	1.16e-07
kinase	765	47	90.94	-	1.85e-07
protein kinase	571	34	67.88	-	3.2e-06
DNA binding protein	644	42	76.56	-	8.77e-06
KRAB box transcription factor	443	25	52.66	-	1.47e-05
signaling molecule	1036	82	123.16	-	3.44e-05
ribosomal protein	330	17	39.23	-	4.87e-05
mRNA processing factor	202	8	24.01	-	0.000141
growth factor	174	8	20.69	-	0.0013
phosphatase	257	15	30.55	-	0.00137
membrane traffic protein	360	25	42.8	-	0.00214
oxidoreductase	661	55	78.58	-	0.00277
transcription cofactor	297	21	35.31	-	0.00632
basic helix-loop-helix transcription factor	114	5	13.55	-	0.00734
protein phosphatase	119	6	14.15	-	0.0128
methyltransferase	142	8	16.88	-	0.0132
dehydrogenase	253	19	30.08	-	0.0206
chaperone	146	10	17.36	-	0.0409
transmembrane receptor regulatory/adaptor protein	89	5	10.58	-	0.0477
