# Supplementary material for: Fine mapping of copy number variations on two cattle genome assemblies using high density SNP array
Source: BMC Genomics. 2012 Aug 6;13:376. doi: 10.1186/1471-2164-13-376 (PMC3583728; doi:10.1186/1471-2164-13-376)
Supplement: Additional file 6 — Table S7. Over/Underrepresentation of PANTHER terms (molecular function, biological process, pathway, cellular component and PANTHER protein class) on Batu_4.0 and UMD3.1. [file 1471-2164-13-376-S6.xls]

## Sheet: UMD3 Network
© 2000-2011 Ingenuity Systems, Inc. All rights reserved.
ID	Molecules in Network	Score	Focus Molecules	Top Functions
1	14-3-3,ACTR2,AKAP7,BCL11A,C11orf9,CCAR1,CYFIP1,CYFIP2,DAPK1,FSH,GBP2 (includes EG:14469),IFI6,IFI27,IFI44L,IFNA2,ISG20,Lh,LILRB2,LILRB4,LOC81691,OAS3,PDE3A,PPFIA4,PRKD1,PSMD1,RAB14,RANGAP1,RGS5,RGS7,RNA polymerase II,RSAD2,SLC9A8,SMAD1,SP100,TUBA1A	28	31	Reproductive System Development and Function, Cellular Development, Cellular Growth and Proliferation
2	APOH,BCL11B,CALR,CCL3,CIITA,CRHR1,DEFB103A/DEFB103B,EMR1,FAF1,FCGR3A,FOXF1,HLA-A,HLA-B,HLA-C,HLA-DQB1 (includes others),HLA-DRB1 (includes EG:100332219),HLA-F,HLA-G,IFN Beta,IFNAR2,Immunoglobulin,Interferon alpha,ISG15,KIR,KIR3DL1,LILRB1,MICA,NFkB (complex),OPRM1,SOAT1,TFAM,TFB1M,TLR3,UBD,USP18	27	30	Inflammatory Response, Inflammatory Disease, Cell-To-Cell Signaling and Interaction
3	AGT,CD1B,CD1D,CDC27,CEP170,CPT1A,CYP4A11,EGR1,FABP2,FBXW5,FOXC2,Gm-csf,GNAI1,hCG,IL33,IL12 (complex),LAMA3,LILRA2,MAD1L1,MAD2L1,NAMPT,P38 MAPK,PDGF BB,PPARA,PPARG,PRODH,RANBP1,RGS4,SERPINB3,SLC2A3,SQSTM1,STAR,STXBP4,TP63,VCAM1	27	30	Lipid Metabolism, Molecular Transport, Small Molecule Biochemistry
4	ABCB1,ASH1L,ATF7IP2,ATF7IP,CBX1,CDK4,Cyclin E,E2f,ERMAP,HAVCR1,HDAC9,HIST1H2AB/HIST1H2AE,HIST1H2AG (includes others),HIST1H2BJ/HIST1H2BK,HIST1H3A (includes others),HIST1H4A (includes others),Histone h3,Histone h4,HOXA9,HOXA11,IFNB1,Jnk,KDM4C,KRAS,MLL3,MSLN,NUSAP1,RBL1,RELN,SNRPC,TAOK3,TRAF2,ZNF302,ZNF790,ZNF665 (includes others)	27	30	Cellular Development, Cellular Growth and Proliferation, Decreased Levels of Albumin
5	26s Proteasome,AKAP9,Akt,Alpha tubulin,APOB,ARID4B,CDH13,COL11A1,DISC1,FNTA,Gamma tubulin,GPLD1,GZMB,HDAC2,HOXA10,Hsp70,IFNAR1,NCAM1,NLGN1,PAFAH1B1,PARK2,PDE4B,PDE4D,PDE5A,PP1-C,SAP30,SIAH1,STK3,TNPO1,TNPO2,TUBB2A,TUBGCP2,TUBGCP3,VAV1,ZNF655	25	29	Cellular Assembly and Organization, Cellular Function and Maintenance, Cancer
6	Ap1,ARHGEF12,ATF6,CDC42,Cyclin A,DARS,DLG1,ERBB4,ERK,ERK1/2,Estrogen Receptor,Filamin,GRM1,HOXA5,IFNW1,ITGB1,KLB,LDL,MTA1,MUC5AC/MUC5B,P2RY6,p85 (pik3r),PGR,PI3K (complex),PRAME,PTGFR,PTK2,RARB,Ras,SAFB,SEC14L2,SFTPD,STK39,TCR,TDGF1	17	24	Gene Expression, DNA Replication, Recombination, and Repair, Cancer
7	AGTR1,ATP5A1,CPNE8,EMP2,ENAH,ENO1,HOXA13,HOXB6,HSPA6,HTR2B,KCNAB1,KPNB1,LRP11,LRP1B,MLH1,MYC,PIK3C2A,PLCB1,PMS1,PMS2,PPM1B,RPL35A,TES,TTN,UBA52,XRN1,ZYX	11	17	DNA Replication, Recombination, and Repair, Cancer, Gastrointestinal Disease
8	ANK2,APEX1,CDKN1B,CDKN2A,DCP2,DCP1A,EDF1,EIF2C1,EIF2C2,FAM117B,FOXP1,FUNDC2,GALNT10,HOXA2,HOXA4,HOXA7,let-7,LHFP,LRRK2,MBD1,MECP2,miR-122,miR-429/miR-200b/miR-200c,NCL,NME3,NPM1,PTPN13,RABIF,Rnr,RPS23,SBDS,TNRC6B,TTYH3,UPF1,VIM	11	19	Cell Cycle, Cancer, Genetic Disorder
9	AZI2,FANCC,Hsp70,IFN Beta,IFNA4,IFNA5,IFNA6,IFNA7,IFNA8,IFNA10,IFNA14,IFNA16,IFNA17,IFNA21,IFNG,IRF3,IRF7,KLHL2,MX1,SCHIP1,SKAP2,SOCS1,TBC1D9,TBK1,TICAM1,TLR3,TLR4,UGT2B7	11	17	Cellular Development, Hematological System Development and Function, Hematopoiesis
10	AUTS2,CCL4,DEFB1,EFCAB6,GAL3ST1,HAVCR2,IFNG,IL1RN,Interferon alpha,IRF1,LARGE,LGALS9,MED15,MOV10L1,PLA2G16,RAB36,RNA polymerase II,RTDR1,SCUBE1,TNF,TRIM22,ULBP2,USP6NL	11	15	Cellular Growth and Proliferation, Tumor Morphology, Inflammatory Response
11	ABLIM1,C12orf51,CBFB,FLNA,HDAC7,HECTD1,KCTD3,LMO7,MAP3K3,MARK2,PAK1,PLEKHA5,PPFIA1,RABEP1,RAI14,RAPGEF6,TEAD2,USP37,YAP1,YWHAG,YWHAH	10	14	Embryonic Development, Organismal Development, Skeletal and Muscular System Development and Function

## Sheet: UMD3 Function
© 2000-2011 Ingenuity Systems, Inc. All rights reserved.
Category	Functions Annotation	p-Value	Molecules	# Molecules
Endocrine System Disorders	diabetes mellitus	1.41E-17	ABCA8,ABCA9,ABCC11,ABLIM1,ADAMTS12,ADAMTSL3,ADARB2,ADAT1,ADK,AGMO,AGT,AKAP7,AKAP9,ALK,ALS2CR11,ANK2,ANKRD26P1,ANKS1B,ANO3,ANO4,APOB,ARHGAP15,ARHGAP20,ATP10A,ATP8A1,ATP8A2,ATRNL1,AUTS2,BBS9,BRAT1,BRP44,BRWD1,BTNL2,C11orf41,C12orf51,C18orf34,C21orf63,C3orf64,C3orf67,CA1,CA10,CA13,CA5A,CACNA1C,CACNA1F,CACNA1S,CACNA2D1,CACNA2D2,CACNA2D3,CACNG1,CAMKMT,CAMTA1,CBARA1,CCDC50,CDC42,CDH12,CDH13,CDH19,CDKAL…	388
Gastrointestinal Disease	diabetes mellitus	1.41E-17	ABCA8,ABCA9,ABCC11,ABLIM1,ADAMTS12,ADAMTSL3,ADARB2,ADAT1,ADK,AGMO,AGT,AKAP7,AKAP9,ALK,ALS2CR11,ANK2,ANKRD26P1,ANKS1B,ANO3,ANO4,APOB,ARHGAP15,ARHGAP20,ATP10A,ATP8A1,ATP8A2,ATRNL1,AUTS2,BBS9,BRAT1,BRP44,BRWD1,BTNL2,C11orf41,C12orf51,C18orf34,C21orf63,C3orf64,C3orf67,CA1,CA10,CA13,CA5A,CACNA1C,CACNA1F,CACNA1S,CACNA2D1,CACNA2D2,CACNA2D3,CACNG1,CAMKMT,CAMTA1,CBARA1,CCDC50,CDC42,CDH12,CDH13,CDH19,CDKAL…	388
Metabolic Disease	diabetes mellitus	1.41E-17	ABCA8,ABCA9,ABCC11,ABLIM1,ADAMTS12,ADAMTSL3,ADARB2,ADAT1,ADK,AGMO,AGT,AKAP7,AKAP9,ALK,ALS2CR11,ANK2,ANKRD26P1,ANKS1B,ANO3,ANO4,APOB,ARHGAP15,ARHGAP20,ATP10A,ATP8A1,ATP8A2,ATRNL1,AUTS2,BBS9,BRAT1,BRP44,BRWD1,BTNL2,C11orf41,C12orf51,C18orf34,C21orf63,C3orf64,C3orf67,CA1,CA10,CA13,CA5A,CACNA1C,CACNA1F,CACNA1S,CACNA2D1,CACNA2D2,CACNA2D3,CACNG1,CAMKMT,CAMTA1,CBARA1,CCDC50,CDC42,CDH12,CDH13,CDH19,CDKAL…	388
Metabolic Disease	glucose metabolism disorder	3.01E-17	ABCA8,ABCA9,ABCC11,ABLIM1,ADAMTS12,ADAMTSL3,ADARB2,ADAT1,ADK,AGMO,AGT,AKAP7,AKAP9,ALK,ALS2CR11,ANK2,ANKRD26P1,ANKS1B,ANO3,ANO4,APOB,ARHGAP15,ARHGAP20,ATP10A,ATP8A1,ATP8A2,ATRNL1,AUTS2,BBS9,BRAT1,BRP44,BRWD1,BTNL2,C11orf41,C12orf51,C18orf34,C21orf63,C3orf64,C3orf67,CA1,CA10,CA13,CA5A,CACNA1C,CACNA1F,CACNA1S,CACNA2D1,CACNA2D2,CACNA2D3,CACNG1,CAMKMT,CAMTA1,CBARA1,CCDC50,CDC42,CDH12,CDH13,CDH19,CDKAL…	392
Endocrine System Disorders	non-insulin-dependent diabetes mellitus	3.14E-17	ABCA8,ABCA9,ABCC11,ADAMTS12,ADAT1,AGMO,AGT,AKAP9,ALK,ALS2CR11,ANK2,ANKRD26P1,ANKS1B,ANO3,APOB,ARHGAP15,ATP8A1,ATP8A2,AUTS2,BBS9,BRP44,BRWD1,C18orf34,C3orf64,CA1,CA10,CA13,CA5A,CACNA1C,CACNA2D3,CAMKMT,CAMTA1,CBARA1,CCDC50,CDC42,CDH12,CDH13,CDH19,CDKAL1,CHRDL2,CLEC2B,CNTN1,CNTN5,CNTN6,CNTNAP2,CNTNAP5,CNTRL,CPNE4,CPNE8,CPPED1,CSMD1,CTNNA2,CTNNA3,DAPK1,DCC,DENND4C,DGKB,DIAPH3,DISP1,DLG2,DNAH11,DOK6,D…	261
Gastrointestinal Disease	non-insulin-dependent diabetes mellitus	3.14E-17	ABCA8,ABCA9,ABCC11,ADAMTS12,ADAT1,AGMO,AGT,AKAP9,ALK,ALS2CR11,ANK2,ANKRD26P1,ANKS1B,ANO3,APOB,ARHGAP15,ATP8A1,ATP8A2,AUTS2,BBS9,BRP44,BRWD1,C18orf34,C3orf64,CA1,CA10,CA13,CA5A,CACNA1C,CACNA2D3,CAMKMT,CAMTA1,CBARA1,CCDC50,CDC42,CDH12,CDH13,CDH19,CDKAL1,CHRDL2,CLEC2B,CNTN1,CNTN5,CNTN6,CNTNAP2,CNTNAP5,CNTRL,CPNE4,CPNE8,CPPED1,CSMD1,CTNNA2,CTNNA3,DAPK1,DCC,DENND4C,DGKB,DIAPH3,DISP1,DLG2,DNAH11,DOK6,D…	261
Metabolic Disease	non-insulin-dependent diabetes mellitus	3.14E-17	ABCA8,ABCA9,ABCC11,ADAMTS12,ADAT1,AGMO,AGT,AKAP9,ALK,ALS2CR11,ANK2,ANKRD26P1,ANKS1B,ANO3,APOB,ARHGAP15,ATP8A1,ATP8A2,AUTS2,BBS9,BRP44,BRWD1,C18orf34,C3orf64,CA1,CA10,CA13,CA5A,CACNA1C,CACNA2D3,CAMKMT,CAMTA1,CBARA1,CCDC50,CDC42,CDH12,CDH13,CDH19,CDKAL1,CHRDL2,CLEC2B,CNTN1,CNTN5,CNTN6,CNTNAP2,CNTNAP5,CNTRL,CPNE4,CPNE8,CPPED1,CSMD1,CTNNA2,CTNNA3,DAPK1,DCC,DENND4C,DGKB,DIAPH3,DISP1,DLG2,DNAH11,DOK6,D…	261
Genetic Disorder	non-insulin-dependent diabetes mellitus	3.14E-17	ABCA8,ABCA9,ABCC11,ADAMTS12,ADAT1,AGMO,AGT,AKAP9,ALK,ALS2CR11,ANK2,ANKRD26P1,ANKS1B,ANO3,APOB,ARHGAP15,ATP8A1,ATP8A2,AUTS2,BBS9,BRP44,BRWD1,C18orf34,C3orf64,CA1,CA10,CA13,CA5A,CACNA1C,CACNA2D3,CAMKMT,CAMTA1,CBARA1,CCDC50,CDC42,CDH12,CDH13,CDH19,CDKAL1,CHRDL2,CLEC2B,CNTN1,CNTN5,CNTN6,CNTNAP2,CNTNAP5,CNTRL,CPNE4,CPNE8,CPPED1,CSMD1,CTNNA2,CTNNA3,DAPK1,DCC,DENND4C,DGKB,DIAPH3,DISP1,DLG2,DNAH11,DOK6,D…	261
Gastrointestinal Disease	inflammatory bowel disease	3.67E-17	ABCB1,ABCC4,ACTL8,ADAMTS12,ADAMTSL3,ADARB2,AGBL4,ANK2,ANO4,APBA2,APOB,ARHGAP20,ARHGEF17,ATP8A2,ATRNL1,AUH,AUTS2,AXDND1,BANP,BMP3,BOLA3,BTAF1,BTNL2,C11orf41,C17orf57,C3orf67,C4orf22,C6orf170,CACNA1C,CACNA2D3,CACNG1,CAMKMT,CAMTA1,CDH13,CDKAL1,CERKL,CFH,CMTM4,CNST,CNTN5,CNTNAP2,CNTNAP5,COCH,COL5A1,CPNE4,CPPED1,CR1,CRHR1,CSMD1,CSMD3,CTNNA2,CTNNA3,CTNND2,CUL2,CYP11B1,DARS,DCC,DCHS2,DEPTOR,DISC1,DLG2,D…	228
Genetic Disorder	inflammatory bowel disease	3.67E-17	ABCB1,ABCC4,ACTL8,ADAMTS12,ADAMTSL3,ADARB2,AGBL4,ANK2,ANO4,APBA2,APOB,ARHGAP20,ARHGEF17,ATP8A2,ATRNL1,AUH,AUTS2,AXDND1,BANP,BMP3,BOLA3,BTAF1,BTNL2,C11orf41,C17orf57,C3orf67,C4orf22,C6orf170,CACNA1C,CACNA2D3,CACNG1,CAMKMT,CAMTA1,CDH13,CDKAL1,CERKL,CFH,CMTM4,CNST,CNTN5,CNTNAP2,CNTNAP5,COCH,COL5A1,CPNE4,CPPED1,CR1,CRHR1,CSMD1,CSMD3,CTNNA2,CTNNA3,CTNND2,CUL2,CYP11B1,DARS,DCC,DCHS2,DEPTOR,DISC1,DLG2,D…	228
Inflammatory Disease	inflammatory bowel disease	3.67E-17	ABCB1,ABCC4,ACTL8,ADAMTS12,ADAMTSL3,ADARB2,AGBL4,ANK2,ANO4,APBA2,APOB,ARHGAP20,ARHGEF17,ATP8A2,ATRNL1,AUH,AUTS2,AXDND1,BANP,BMP3,BOLA3,BTAF1,BTNL2,C11orf41,C17orf57,C3orf67,C4orf22,C6orf170,CACNA1C,CACNA2D3,CACNG1,CAMKMT,CAMTA1,CDH13,CDKAL1,CERKL,CFH,CMTM4,CNST,CNTN5,CNTNAP2,CNTNAP5,COCH,COL5A1,CPNE4,CPPED1,CR1,CRHR1,CSMD1,CSMD3,CTNNA2,CTNNA3,CTNND2,CUL2,CYP11B1,DARS,DCC,DCHS2,DEPTOR,DISC1,DLG2,D…	228
Gastrointestinal Disease	disorder of pancreas	6.06E-17	ABCA8,ABCA9,ABCC11,ABLIM1,ADAMTS12,ADAMTSL3,ADARB2,ADAT1,ADK,AGMO,AGT,AKAP7,AKAP9,ALK,ALS2CR11,ANK2,ANKRD26P1,ANKS1B,ANO3,ANO4,APOB,ARHGAP15,ARHGAP20,ATP10A,ATP8A1,ATP8A2,ATRNL1,AUTS2,BBS9,BRAT1,BRP44,BRWD1,BTNL2,C11orf41,C12orf51,C18orf34,C21orf63,C3orf64,C3orf67,CA1,CA10,CA13,CA5A,CACNA1C,CACNA1F,CACNA1S,CACNA2D1,CACNA2D2,CACNA2D3,CACNG1,CAMKMT,CAMTA1,CBARA1,CCDC50,CDC42,CDH12,CDH13,CDH19,CDKAL…	390
Gastrointestinal Disease	Crohn's disease	1.06E-16	ABCC4,ACTL8,ADAMTS12,ADAMTSL3,ADARB2,AGBL4,ANK2,ANO4,APBA2,APOB,ARHGAP20,ARHGEF17,ATP8A2,ATRNL1,AUH,AUTS2,AXDND1,BANP,BMP3,BOLA3,BTAF1,BTNL2,C11orf41,C17orf57,C3orf67,C4orf22,C6orf170,CACNA1C,CACNA2D3,CACNG1,CAMKMT,CAMTA1,CDH13,CDKAL1,CERKL,CFH,CMTM4,CNST,CNTN5,CNTNAP2,CNTNAP5,COCH,COL5A1,CPNE4,CPPED1,CR1,CRHR1,CSMD1,CSMD3,CTNNA2,CTNNA3,CTNND2,CUL2,CYP11B1,DARS,DCC,DCHS2,DEPTOR,DISC1,DLG2,DMC1,DN…	223
Genetic Disorder	Crohn's disease	1.06E-16	ABCC4,ACTL8,ADAMTS12,ADAMTSL3,ADARB2,AGBL4,ANK2,ANO4,APBA2,APOB,ARHGAP20,ARHGEF17,ATP8A2,ATRNL1,AUH,AUTS2,AXDND1,BANP,BMP3,BOLA3,BTAF1,BTNL2,C11orf41,C17orf57,C3orf67,C4orf22,C6orf170,CACNA1C,CACNA2D3,CACNG1,CAMKMT,CAMTA1,CDH13,CDKAL1,CERKL,CFH,CMTM4,CNST,CNTN5,CNTNAP2,CNTNAP5,COCH,COL5A1,CPNE4,CPPED1,CR1,CRHR1,CSMD1,CSMD3,CTNNA2,CTNNA3,CTNND2,CUL2,CYP11B1,DARS,DCC,DCHS2,DEPTOR,DISC1,DLG2,DMC1,DN…	223
Inflammatory Disease	Crohn's disease	1.06E-16	ABCC4,ACTL8,ADAMTS12,ADAMTSL3,ADARB2,AGBL4,ANK2,ANO4,APBA2,APOB,ARHGAP20,ARHGEF17,ATP8A2,ATRNL1,AUH,AUTS2,AXDND1,BANP,BMP3,BOLA3,BTAF1,BTNL2,C11orf41,C17orf57,C3orf67,C4orf22,C6orf170,CACNA1C,CACNA2D3,CACNG1,CAMKMT,CAMTA1,CDH13,CDKAL1,CERKL,CFH,CMTM4,CNST,CNTN5,CNTNAP2,CNTNAP5,COCH,COL5A1,CPNE4,CPPED1,CR1,CRHR1,CSMD1,CSMD3,CTNNA2,CTNNA3,CTNND2,CUL2,CYP11B1,DARS,DCC,DCHS2,DEPTOR,DISC1,DLG2,DMC1,DN…	223
Gastrointestinal Disease	digestive system disorder	5.28E-16	ABCA8,ABCA9,ABCB1,ABCC11,ABCC4,ABLIM1,ACCN1,ACCN5,ACTL8,ADAMTS12,ADAMTSL3,ADARB2,ADAT1,ADK,AGBL4,AGMO,AGT,AKAP7,AKAP9,AKR1C3,ALK,ALS2CR11,ANK2,ANKRD26P1,ANKS1B,ANO3,ANO4,APBA2,APC,APOB,ARHGAP15,ARHGAP20,ARHGEF17,ATP10A,ATP8A1,ATP8A2,ATRNL1,AUH,AUTS2,AXDND1,BANP,BBS9,BMP3,BOLA3,BRAT1,BRP44,BRWD1,BTAF1,BTNL2,C11orf41,C12orf51,C17orf57,C18orf34,C21orf63,C3orf64,C3orf67,C4orf22,C6orf170,CA1,CA10,CA13…	526
Endocrine System Disorders	endocrine system disorder	7.46E-15	ABCA8,ABCA9,ABCC11,ABLIM1,ADAMTS12,ADAMTSL3,ADARB2,ADAT1,ADK,AGMO,AGT,AKAP7,AKAP9,ALK,ALS2CR11,ANK2,ANKRD26P1,ANKS1B,ANO3,ANO4,APOB,ARHGAP15,ARHGAP20,ATP10A,ATP8A1,ATP8A2,ATRNL1,AUTS2,BBS9,BRAT1,BRP44,BRWD1,BTNL2,C11orf41,C12orf51,C18orf34,C21orf63,C3orf64,C3orf67,CA1,CA10,CA13,CA5A,CACNA1C,CACNA1F,CACNA1S,CACNA2D1,CACNA2D2,CACNA2D3,CACNG1,CAMKMT,CAMTA1,CBARA1,CCDC50,CDC42,CDH12,CDH13,CDH19,CDKAL…	397
Genetic Disorder	bipolar disorder	8.34E-15	ABCA6,ABCC4,ABLIM1,ACTL8,ADAMTS17,AGT,ALDH5A1,ALK,AMZ1,ANK2,ANO4,AP3B1,ATP10D,ATP2C1,AUTS2,BBS9,C10orf68,C11orf41,C1orf151,C4orf22,CA1,CA10,CA13,CA5A,CACNA1C,CCDC50,CD1E,CDH12,CDH13,CDH18,CDS2,CENPC1,CEP112,CLPX,CNTN5,CNTN6,CNTNAP2,CNTNAP5,COL25A1,COMT,CPPED1,CSMD1,CTNNA2,CTNNA3,CTTNBP2,CYP2C18,DACH1,DAPK1,DCHS2,DGCR8,DISC1,DLAT,DLG2,DNAH6,DNAJC6,DOK6,DPP6,DSCAM,DTNA,DTNBP1,ENOX1,EPHA6,ETFDH,FABP…	211
Neurological Disease	bipolar disorder	8.34E-15	ABCA6,ABCC4,ABLIM1,ACTL8,ADAMTS17,AGT,ALDH5A1,ALK,AMZ1,ANK2,ANO4,AP3B1,ATP10D,ATP2C1,AUTS2,BBS9,C10orf68,C11orf41,C1orf151,C4orf22,CA1,CA10,CA13,CA5A,CACNA1C,CCDC50,CD1E,CDH12,CDH13,CDH18,CDS2,CENPC1,CEP112,CLPX,CNTN5,CNTN6,CNTNAP2,CNTNAP5,COL25A1,COMT,CPPED1,CSMD1,CTNNA2,CTNNA3,CTTNBP2,CYP2C18,DACH1,DAPK1,DCHS2,DGCR8,DISC1,DLAT,DLG2,DNAH6,DNAJC6,DOK6,DPP6,DSCAM,DTNA,DTNBP1,ENOX1,EPHA6,ETFDH,FABP…	211
Psychological Disorders	bipolar disorder	8.34E-15	ABCA6,ABCC4,ABLIM1,ACTL8,ADAMTS17,AGT,ALDH5A1,ALK,AMZ1,ANK2,ANO4,AP3B1,ATP10D,ATP2C1,AUTS2,BBS9,C10orf68,C11orf41,C1orf151,C4orf22,CA1,CA10,CA13,CA5A,CACNA1C,CCDC50,CD1E,CDH12,CDH13,CDH18,CDS2,CENPC1,CEP112,CLPX,CNTN5,CNTN6,CNTNAP2,CNTNAP5,COL25A1,COMT,CPPED1,CSMD1,CTNNA2,CTNNA3,CTTNBP2,CYP2C18,DACH1,DAPK1,DCHS2,DGCR8,DISC1,DLAT,DLG2,DNAH6,DNAJC6,DOK6,DPP6,DSCAM,DTNA,DTNBP1,ENOX1,EPHA6,ETFDH,FABP…	211
Cardiovascular Disease	atherosclerosis	1.54E-14	AADAT,ACCN1,ACCN5,ADAMTS12,ADAMTS7,ADARB2,ADAT1,ADK,AGPAT5,AGT,ALDH5A1,ALK,ANKRD26,ANKRD26P1,ANKS1B,ANO4,APOB,ARHGAP20,ATP8A2,ATRNL1,AUTS2,BTNL2,C17orf57,C18orf34,C7orf10,C8orf34,CA10,CACNA1C,CACNA1F,CACNA1S,CACNA2D1,CACNA2D3,CAMTA1,CAST,CCDC50,CDC42,CDH10,CDH13,CERKL,CMC1,CNGB3,CNTN5,CNTN6,CNTNAP2,CNTNAP5,COL11A1,COL25A1,COL5A1,COMT,CPNE4,CPPED1,CRADD,CRYZ,CSMD1,CSMD2,CSMD3,CTNNA2,CTNNA3,CTNND2,…	240
Cardiovascular Disease	arterial occlusive disease	1.71E-14	AADAT,ACCN1,ACCN5,ADAMTS12,ADAMTS7,ADARB2,ADAT1,ADK,AGPAT5,AGT,ALDH5A1,ALK,ANKRD26,ANKRD26P1,ANKS1B,ANO4,APOB,ARHGAP20,ATP8A2,ATRNL1,AUTS2,BTNL2,C17orf57,C18orf34,C7orf10,C8orf34,CA10,CACNA1C,CACNA1F,CACNA1S,CACNA2D1,CACNA2D3,CAMTA1,CAST,CCDC50,CDC42,CDH10,CDH13,CERKL,CMC1,CNGB3,CNTN5,CNTN6,CNTNAP2,CNTNAP5,COL11A1,COL25A1,COL5A1,COMT,CPNE4,CPPED1,CRADD,CRYZ,CSMD1,CSMD2,CSMD3,CTNNA2,CTNNA3,CTNND2,…	241
Genetic Disorder	coronary artery disease	2.11E-14	AADAT,ACCN1,ACCN5,ADAMTS12,ADAMTS7,ADARB2,ADAT1,ADK,AGPAT5,AGT,ALDH5A1,ALK,ANKRD26,ANKRD26P1,ANKS1B,ANO4,ARHGAP20,ATRNL1,AUTS2,BTNL2,C17orf57,C18orf34,C7orf10,C8orf34,CA10,CACNA1C,CACNA1F,CACNA1S,CACNA2D1,CACNA2D3,CAMTA1,CAST,CCDC50,CDC42,CDH10,CDH13,CERKL,CMC1,CNGB3,CNTN5,CNTN6,CNTNAP2,CNTNAP5,COL11A1,COL25A1,COL5A1,COMT,CPNE4,CPPED1,CRADD,CRYZ,CSMD1,CSMD2,CTNNA2,CTNNA3,CTNND2,CYFIP2,DARS,DCC,DD…	227
Cardiovascular Disease	coronary artery disease	2.11E-14	AADAT,ACCN1,ACCN5,ADAMTS12,ADAMTS7,ADARB2,ADAT1,ADK,AGPAT5,AGT,ALDH5A1,ALK,ANKRD26,ANKRD26P1,ANKS1B,ANO4,ARHGAP20,ATRNL1,AUTS2,BTNL2,C17orf57,C18orf34,C7orf10,C8orf34,CA10,CACNA1C,CACNA1F,CACNA1S,CACNA2D1,CACNA2D3,CAMTA1,CAST,CCDC50,CDC42,CDH10,CDH13,CERKL,CMC1,CNGB3,CNTN5,CNTN6,CNTNAP2,CNTNAP5,COL11A1,COL25A1,COL5A1,COMT,CPNE4,CPPED1,CRADD,CRYZ,CSMD1,CSMD2,CTNNA2,CTNNA3,CTNND2,CYFIP2,DARS,DCC,DD…	227
Hematological Disease	coronary artery disease	2.11E-14	AADAT,ACCN1,ACCN5,ADAMTS12,ADAMTS7,ADARB2,ADAT1,ADK,AGPAT5,AGT,ALDH5A1,ALK,ANKRD26,ANKRD26P1,ANKS1B,ANO4,ARHGAP20,ATRNL1,AUTS2,BTNL2,C17orf57,C18orf34,C7orf10,C8orf34,CA10,CACNA1C,CACNA1F,CACNA1S,CACNA2D1,CACNA2D3,CAMTA1,CAST,CCDC50,CDC42,CDH10,CDH13,CERKL,CMC1,CNGB3,CNTN5,CNTN6,CNTNAP2,CNTNAP5,COL11A1,COL25A1,COL5A1,COMT,CPNE4,CPPED1,CRADD,CRYZ,CSMD1,CSMD2,CTNNA2,CTNNA3,CTNND2,CYFIP2,DARS,DCC,DD…	227
Cardiovascular Disease	coronary disease	7.99E-14	AADAT,ACCN1,ACCN5,ADAMTS12,ADAMTS7,ADARB2,ADAT1,ADK,AGPAT5,AGT,ALDH5A1,ALK,ANKRD26,ANKRD26P1,ANKS1B,ANO4,ARHGAP20,ATRNL1,AUTS2,BTNL2,C17orf57,C18orf34,C7orf10,C8orf34,CA10,CACNA1C,CACNA1F,CACNA1S,CACNA2D1,CACNA2D3,CAMTA1,CAST,CCDC50,CDC42,CDH10,CDH13,CERKL,CMC1,CNGB3,CNTN5,CNTN6,CNTNAP2,CNTNAP5,COL11A1,COL25A1,COL5A1,COMT,CPNE4,CPPED1,CRADD,CRYZ,CSMD1,CSMD2,CTNNA2,CTNNA3,CTNND2,CYFIP2,DARS,DCC,DD…	228
Hematological Disease	coronary disease	7.99E-14	AADAT,ACCN1,ACCN5,ADAMTS12,ADAMTS7,ADARB2,ADAT1,ADK,AGPAT5,AGT,ALDH5A1,ALK,ANKRD26,ANKRD26P1,ANKS1B,ANO4,ARHGAP20,ATRNL1,AUTS2,BTNL2,C17orf57,C18orf34,C7orf10,C8orf34,CA10,CACNA1C,CACNA1F,CACNA1S,CACNA2D1,CACNA2D3,CAMTA1,CAST,CCDC50,CDC42,CDH10,CDH13,CERKL,CMC1,CNGB3,CNTN5,CNTN6,CNTNAP2,CNTNAP5,COL11A1,COL25A1,COL5A1,COMT,CPNE4,CPPED1,CRADD,CRYZ,CSMD1,CSMD2,CTNNA2,CTNNA3,CTNND2,CYFIP2,DARS,DCC,DD…	228
Neurological Disease	progressive motor neuropathy	1.71E-13	ABCA9,ABCC11,ABCC4,ACCN1,ACTR3,ADAM10,ADAMTS12,ADARB2,AGBL4,AGT,AKAP7,AKR1C1/AKR1C2,ALDH5A1,ALK,ARHGAP33,ARHGEF10,ASPA,ATRNL1,BBS9,BTNL2,C7orf10,C8orf83,CA1,CA13,CA5A,CACNA1C,CACNA1F,CACNA1S,CACNA2D3,CAMTA1,CAST,CD1A,CD1E,CDH12,CDH13,CDKAL1,CENPC1,CEP112,CIITA,CNST,CNTN5,CNTN6,CNTNAP5,COL14A1,COL27A1,COMT,CPNE4,CSMD1,CTNNA2,CTNNA3,CTNND2,CYFIP1,DBH,DCC,DGKB,DLEU7,DLG2,DNAH11,DOCK4,DPP6,DPYD,DSCAM…	223
Psychological Disorders	psychological disorder	3.47E-13	ABCA6,ABCB1,ABCC4,ABLIM1,ACTL8,ADAMTS17,AGT,ALDH5A1,ALK,AMZ1,ANK2,ANO4,AP3B1,APBA2,APC,APOB,APOL1,APOL2,ARHGEF10,ATP10D,ATP2C1,ATP8A2,AUTS2,BBS9,C10orf68,C11orf41,C1orf151,C4orf22,C7orf23,CA1,CA10,CA13,CA5A,CACNA1C,CACNA2D1,CACNA2D2,CACNA2D3,CALR,CAMTA1,CCDC50,CD1E,CDH12,CDH13,CDH18,CDS2,CENPC1,CEP112,CLPX,CNTN5,CNTN6,CNTNAP2,CNTNAP5,COL25A1,COMT,CPPED1,CRHR1,CSMD1,CTNNA2,CTNNA3,CTTNBP2,CYP2C18,D…	283
Inflammatory Disease	arthritis	5.85E-13	ABCB1,ABCC4,ABLIM1,ADAMTS12,ADAMTS7,ADAMTSL3,ADARB2,ADIPOR1,ADK,AGBL4,ANKS1B,ANO3,APOB,ATP10A,ATP10D,ATP8A1,ATP8A2,ATRNL1,AUTS2,BTNL2,C10orf68,C3orf67,C4orf22,CA10,CACNA1C,CACNA2D1,CACNA2D2,CACNA2D3,CACNG1,CALCRL,CALR,CAMKMT,CAMTA1,CCDC109B,CCL14,CCL3,CCR1,CD163L1,CD1A,CD59,CD68,CD97,CDH12,CDH13,CDKAL1,CERKL,CHCHD2,CIITA,CLEC12A,CLEC2B,CLTC,CNST,CNTN5,CNTN6,CNTNAP2,COL11A1,COL9A2,CPNE4,CPPED1,CR1…	298
Connective Tissue Disorders	arthritis	5.85E-13	ABCB1,ABCC4,ABLIM1,ADAMTS12,ADAMTS7,ADAMTSL3,ADARB2,ADIPOR1,ADK,AGBL4,ANKS1B,ANO3,APOB,ATP10A,ATP10D,ATP8A1,ATP8A2,ATRNL1,AUTS2,BTNL2,C10orf68,C3orf67,C4orf22,CA10,CACNA1C,CACNA2D1,CACNA2D2,CACNA2D3,CACNG1,CALCRL,CALR,CAMKMT,CAMTA1,CCDC109B,CCL14,CCL3,CCR1,CD163L1,CD1A,CD59,CD68,CD97,CDH12,CDH13,CDKAL1,CERKL,CHCHD2,CIITA,CLEC12A,CLEC2B,CLTC,CNST,CNTN5,CNTN6,CNTNAP2,COL11A1,COL9A2,CPNE4,CPPED1,CR1…	298
Skeletal and Muscular Disorders	arthritis	5.85E-13	ABCB1,ABCC4,ABLIM1,ADAMTS12,ADAMTS7,ADAMTSL3,ADARB2,ADIPOR1,ADK,AGBL4,ANKS1B,ANO3,APOB,ATP10A,ATP10D,ATP8A1,ATP8A2,ATRNL1,AUTS2,BTNL2,C10orf68,C3orf67,C4orf22,CA10,CACNA1C,CACNA2D1,CACNA2D2,CACNA2D3,CACNG1,CALCRL,CALR,CAMKMT,CAMTA1,CCDC109B,CCL14,CCL3,CCR1,CD163L1,CD1A,CD59,CD68,CD97,CDH12,CDH13,CDKAL1,CERKL,CHCHD2,CIITA,CLEC12A,CLEC2B,CLTC,CNST,CNTN5,CNTN6,CNTNAP2,COL11A1,COL9A2,CPNE4,CPPED1,CR1…	298
Metabolic Disease	metabolic disorder	8.52E-13	ABCA8,ABCA9,ABCC11,ABLIM1,ADAMTS12,ADAMTSL3,ADARB2,ADAT1,ADK,AGMO,AGT,AKAP7,AKAP9,ALDH5A1,ALK,ALS2CR11,ANK2,ANKRD26P1,ANKS1B,ANO3,ANO4,AP3B1,APOB,ARHGAP15,ARHGAP20,ASPA,ATP10A,ATP8A1,ATP8A2,ATRNL1,AUH,AUTS2,BBS9,BRAT1,BRP44,BRWD1,BTNL2,C11orf41,C12orf51,C18orf34,C21orf63,C3orf64,C3orf67,CA1,CA10,CA13,CA5A,CACNA1C,CACNA1F,CACNA1S,CACNA2D1,CACNA2D2,CACNA2D3,CACNG1,CAMKMT,CAMTA1,CBARA1,CCDC50,CDC42,…	430
Psychological Disorders	mood disorder	9.73E-13	ABCA6,ABCB1,ABCC4,ABLIM1,ACTL8,ADAMTS17,AGT,ALDH5A1,ALK,AMZ1,ANK2,ANO4,AP3B1,ATP10D,ATP2C1,AUTS2,BBS9,C10orf68,C11orf41,C1orf151,C4orf22,C7orf23,CA1,CA10,CA13,CA5A,CACNA1C,CCDC50,CD1E,CDH12,CDH13,CDH18,CDS2,CENPC1,CEP112,CLPX,CNTN5,CNTN6,CNTNAP2,CNTNAP5,COL25A1,COMT,CPPED1,CRHR1,CSMD1,CTNNA2,CTNNA3,CTTNBP2,CYP2C18,DACH1,DAPK1,DCHS2,DGCR8,DISC1,DLAT,DLG2,DNAH6,DNAJC6,DOK6,DPP6,DSCAM,DTNA,DTNBP1,EN…	224
Cardiovascular Disease	ischemia	2.30E-12	AADAT,ACCN1,ACCN5,ADAMTS12,ADAMTS7,ADARB2,ADAT1,ADK,AGPAT5,AGT,ALDH5A1,ALK,ANKRD26,ANKRD26P1,ANKS1B,ANO4,ARHGAP20,ATRNL1,AUTS2,BTNL2,C17orf57,C18orf34,C7orf10,C8orf34,CA10,CACNA1C,CACNA1F,CACNA1S,CACNA2D1,CACNA2D3,CAMTA1,CAST,CCDC50,CDC42,CDH10,CDH13,CERKL,CMC1,CNGB3,CNTN5,CNTN6,CNTNAP2,CNTNAP5,COL11A1,COL25A1,COL5A1,COMT,CPNE4,CPPED1,CRADD,CRYZ,CSMD1,CSMD2,CSMD3,CTNNA2,CTNNA3,CTNND2,CYFIP2,DARS,…	232
Hematological Disease	ischemia	2.30E-12	AADAT,ACCN1,ACCN5,ADAMTS12,ADAMTS7,ADARB2,ADAT1,ADK,AGPAT5,AGT,ALDH5A1,ALK,ANKRD26,ANKRD26P1,ANKS1B,ANO4,ARHGAP20,ATRNL1,AUTS2,BTNL2,C17orf57,C18orf34,C7orf10,C8orf34,CA10,CACNA1C,CACNA1F,CACNA1S,CACNA2D1,CACNA2D3,CAMTA1,CAST,CCDC50,CDC42,CDH10,CDH13,CERKL,CMC1,CNGB3,CNTN5,CNTN6,CNTNAP2,CNTNAP5,COL11A1,COL25A1,COL5A1,COMT,CPNE4,CPPED1,CRADD,CRYZ,CSMD1,CSMD2,CSMD3,CTNNA2,CTNNA3,CTNND2,CYFIP2,DARS,…	232
Cardiovascular Disease	heart disease	2.51E-12	AADAT,ACCN1,ACCN5,ADAMTS12,ADAMTS7,ADARB2,ADAT1,ADK,AGPAT5,AGT,ALDH5A1,ALK,ANK2,ANKRD26,ANKRD26P1,ANKS1B,ANO4,ARHGAP20,ATRNL1,AUTS2,BTNL2,C17orf57,C18orf34,C7orf10,C8orf34,CA1,CA10,CA13,CA5A,CACNA1C,CACNA1F,CACNA1S,CACNA2D1,CACNA2D3,CAMTA1,CAST,CCDC50,CD68,CDC42,CDH10,CDH13,CDS2,CERKL,CMC1,CNGB3,CNTN5,CNTN6,CNTNAP2,CNTNAP5,COL11A1,COL25A1,COL5A1,COMT,CPNE4,CPPED1,CRADD,CRYZ,CSMD1,CSMD2,CTNNA2,CTN…	260
Neurological Disease	neuropathy	2.66E-12	ABCA9,ABCC11,ABCC4,ACCN1,ACTR3,ADAM10,ADAMTS12,ADARB2,AGBL4,AGT,AKAP7,AKR1C1/AKR1C2,ALDH5A1,ALK,ARHGAP33,ARHGEF10,ASPA,ATRNL1,BBS9,BTNL2,C7orf10,C8orf83,CA1,CA13,CA5A,CACNA1C,CACNA1F,CACNA1S,CACNA2D1,CACNA2D2,CACNA2D3,CAMTA1,CAST,CD1A,CD1E,CDH12,CDH13,CDKAL1,CENPC1,CEP112,CIITA,CNST,CNTN5,CNTN6,CNTNAP5,COL14A1,COL27A1,COMT,CPNE4,CSMD1,CTNNA2,CTNNA3,CTNND2,CYFIP1,DBH,DCC,DGKB,DLEU7,DLG2,DNAH11,DOC…	226
Cardiovascular Disease	vascular disease	2.76E-12	AADAT,ACCN1,ACCN5,ADAMTS12,ADAMTS7,ADARB2,ADAT1,ADK,AGPAT5,AGT,ALDH5A1,ALK,ANKRD26,ANKRD26P1,ANKS1B,ANO4,APOB,APOH,ARHGAP20,ATP8A2,ATRNL1,AUTS2,BTNL2,C17orf57,C18orf34,C7orf10,C8orf34,CA10,CACNA1C,CACNA1F,CACNA1S,CACNA2D1,CACNA2D3,CAMTA1,CAST,CCDC50,CDC42,CDH10,CDH13,CERKL,CMC1,CNGB3,CNTN5,CNTN6,CNTNAP2,CNTNAP5,COL11A1,COL25A1,COL5A1,COMT,CPNE4,CPPED1,CRADD,CRYZ,CSMD1,CSMD2,CSMD3,CTNNA2,CTNNA3,CT…	245
Inflammatory Disease	rheumatoid arthritis	5.75E-12	ABCB1,ABCC4,ABLIM1,ADAMTS7,ADAMTSL3,ADARB2,ADIPOR1,ADK,AGBL4,ANKS1B,ANO3,APOB,ATP10A,ATP10D,ATP8A1,ATP8A2,ATRNL1,AUTS2,BTNL2,C10orf68,C3orf67,C4orf22,CA10,CACNA1C,CACNG1,CALCRL,CALR,CAMKMT,CAMTA1,CCDC109B,CCL14,CCL3,CCR1,CD163L1,CD1A,CD59,CD68,CD97,CDH12,CDH13,CDKAL1,CERKL,CHCHD2,CIITA,CLEC12A,CLEC2B,CLTC,CNST,CNTN5,CNTN6,CNTNAP2,CPNE4,CPPED1,CR1,CSMD1,CSMD2,CTNNA2,CTNNA3,CYFIP1,DACH1,DAPK1,DCC,D…	273
Connective Tissue Disorders	rheumatoid arthritis	5.75E-12	ABCB1,ABCC4,ABLIM1,ADAMTS7,ADAMTSL3,ADARB2,ADIPOR1,ADK,AGBL4,ANKS1B,ANO3,APOB,ATP10A,ATP10D,ATP8A1,ATP8A2,ATRNL1,AUTS2,BTNL2,C10orf68,C3orf67,C4orf22,CA10,CACNA1C,CACNG1,CALCRL,CALR,CAMKMT,CAMTA1,CCDC109B,CCL14,CCL3,CCR1,CD163L1,CD1A,CD59,CD68,CD97,CDH12,CDH13,CDKAL1,CERKL,CHCHD2,CIITA,CLEC12A,CLEC2B,CLTC,CNST,CNTN5,CNTN6,CNTNAP2,CPNE4,CPPED1,CR1,CSMD1,CSMD2,CTNNA2,CTNNA3,CYFIP1,DACH1,DAPK1,DCC,D…	273
Skeletal and Muscular Disorders	rheumatoid arthritis	5.75E-12	ABCB1,ABCC4,ABLIM1,ADAMTS7,ADAMTSL3,ADARB2,ADIPOR1,ADK,AGBL4,ANKS1B,ANO3,APOB,ATP10A,ATP10D,ATP8A1,ATP8A2,ATRNL1,AUTS2,BTNL2,C10orf68,C3orf67,C4orf22,CA10,CACNA1C,CACNG1,CALCRL,CALR,CAMKMT,CAMTA1,CCDC109B,CCL14,CCL3,CCR1,CD163L1,CD1A,CD59,CD68,CD97,CDH12,CDH13,CDKAL1,CERKL,CHCHD2,CIITA,CLEC12A,CLEC2B,CLTC,CNST,CNTN5,CNTN6,CNTNAP2,CPNE4,CPPED1,CR1,CSMD1,CSMD2,CTNNA2,CTNNA3,CYFIP1,DACH1,DAPK1,DCC,D…	273
Immunological Disease	rheumatoid arthritis	5.75E-12	ABCB1,ABCC4,ABLIM1,ADAMTS7,ADAMTSL3,ADARB2,ADIPOR1,ADK,AGBL4,ANKS1B,ANO3,APOB,ATP10A,ATP10D,ATP8A1,ATP8A2,ATRNL1,AUTS2,BTNL2,C10orf68,C3orf67,C4orf22,CA10,CACNA1C,CACNG1,CALCRL,CALR,CAMKMT,CAMTA1,CCDC109B,CCL14,CCL3,CCR1,CD163L1,CD1A,CD59,CD68,CD97,CDH12,CDH13,CDKAL1,CERKL,CHCHD2,CIITA,CLEC12A,CLEC2B,CLTC,CNST,CNTN5,CNTN6,CNTNAP2,CPNE4,CPPED1,CR1,CSMD1,CSMD2,CTNNA2,CTNNA3,CYFIP1,DACH1,DAPK1,DCC,D…	273
Immunological Disease	acquired immunodeficiency syndrome	6.16E-12	ACCN1,ANKS1B,ATR,C3orf67,C6orf170,CACNA1C,CDH12,CDKAL1,COL14A1,CPNE4,CSMD1,CYFIP1,DEPTOR,DGKB,DPYD,DYNC2H1,ELP2,FAM190A,FAM19A1,FMN2,FSTL5,GPC5,GRIA4,GRID2,GRIK1,GRM7,HLA-C,IFNAR1,IFNAR2,KDM4C,MAD1L1,MCCD1,MICB,MOCOS,NAALADL2,NRXN1,NTM,PDE3A,PDE5A,PDSS2,PPARG,PPP1CB,PPP1R12B,RAI14,RALYL,RBFOX1,SMYD3,SORCS2,TNXB,UNC13C,UTRN,ZDHHC21,ZSWIM5	53
Infectious Disease	acquired immunodeficiency syndrome	6.16E-12	ACCN1,ANKS1B,ATR,C3orf67,C6orf170,CACNA1C,CDH12,CDKAL1,COL14A1,CPNE4,CSMD1,CYFIP1,DEPTOR,DGKB,DPYD,DYNC2H1,ELP2,FAM190A,FAM19A1,FMN2,FSTL5,GPC5,GRIA4,GRID2,GRIK1,GRM7,HLA-C,IFNAR1,IFNAR2,KDM4C,MAD1L1,MCCD1,MICB,MOCOS,NAALADL2,NRXN1,NTM,PDE3A,PDE5A,PDSS2,PPARG,PPP1CB,PPP1R12B,RAI14,RALYL,RBFOX1,SMYD3,SORCS2,TNXB,UNC13C,UTRN,ZDHHC21,ZSWIM5	53
Immunological Disease	autoimmune disease	9.34E-12	ABCB1,ABCC4,ABLIM1,ADAMTS7,ADAMTSL3,ADARB2,ADIPOR1,ADK,AGBL4,AGT,AKAP7,ALK,ANK2,ANKS1B,ANO3,ANO4,APOB,APOH,ARHGAP20,ATP10A,ATP10D,ATP8A1,ATP8A2,ATRNL1,AUTS2,BRAT1,BTNL2,C10orf68,C11orf41,C12orf51,C21orf63,C3orf67,C4orf22,CA10,CACNA1C,CACNA2D3,CACNG1,CALCRL,CALR,CAMKMT,CAMTA1,CCDC109B,CCL14,CCL3,CCR1,CD163L1,CD1A,CD59,CD68,CD97,CDH12,CDH13,CDKAL1,CERKL,CHCHD2,CIITA,CLEC12A,CLEC2B,CLTC,CNST,CNTN5,C…	367
Cardiovascular Disease	hypertension	1.29E-11	ABLIM1,ACCN1,ACCN5,AGT,AKAP7,ALK,ANK2,ANKRD26P1,ANKS1B,ANO3,ARID4B,ATP8A1,AUTS2,BCL11A,C18orf34,C1orf87,C21orf63,C4orf22,C9orf72,CA1,CA13,CA5A,CACNA1C,CACNA1F,CACNA1S,CACNA2D1,CACNA2D3,CAMTA1,CBX1,CCDC50,CCDC91,CDC27,CDC42,CDH13,CNST,CNTN5,CNTN6,CNTNAP2,CNTNAP5,COG2,COL25A1,CPNE4,CPPED1,CSMD1,CTNNA3,CTNND2,CUL2,CYP3A5,CYP4A11,DCC,DGKB,DIAPH3,DISC1,DLG2,DOK6,DPP6,DPYD,DSCAM,DTNBP1,EHD4,ENOX1,ERBB4…	190
Inflammatory Disease	rheumatic disease	1.33E-11	ABCB1,ABCC4,ABLIM1,ADAMTS12,ADAMTS7,ADAMTSL3,ADARB2,ADIPOR1,ADK,AGBL4,ANKS1B,ANO3,APOB,APOH,ATP10A,ATP10D,ATP8A1,ATP8A2,ATRNL1,AUTS2,BTNL2,C10orf68,C3orf67,C4orf22,CA10,CACNA1C,CACNA2D1,CACNA2D2,CACNA2D3,CACNG1,CALCRL,CALR,CAMKMT,CAMTA1,CCDC109B,CCL14,CCL3,CCR1,CD163L1,CD1A,CD59,CD68,CD97,CDH12,CDH13,CDKAL1,CERKL,CHCHD2,CIITA,CLEC12A,CLEC2B,CLTC,CNST,CNTN5,CNTN6,CNTNAP2,COL11A1,COL9A2,CPNE4,CPPED…	306
Connective Tissue Disorders	rheumatic disease	1.33E-11	ABCB1,ABCC4,ABLIM1,ADAMTS12,ADAMTS7,ADAMTSL3,ADARB2,ADIPOR1,ADK,AGBL4,ANKS1B,ANO3,APOB,APOH,ATP10A,ATP10D,ATP8A1,ATP8A2,ATRNL1,AUTS2,BTNL2,C10orf68,C3orf67,C4orf22,CA10,CACNA1C,CACNA2D1,CACNA2D2,CACNA2D3,CACNG1,CALCRL,CALR,CAMKMT,CAMTA1,CCDC109B,CCL14,CCL3,CCR1,CD163L1,CD1A,CD59,CD68,CD97,CDH12,CDH13,CDKAL1,CERKL,CHCHD2,CIITA,CLEC12A,CLEC2B,CLTC,CNST,CNTN5,CNTN6,CNTNAP2,COL11A1,COL9A2,CPNE4,CPPED…	306
Skeletal and Muscular Disorders	rheumatic disease	1.33E-11	ABCB1,ABCC4,ABLIM1,ADAMTS12,ADAMTS7,ADAMTSL3,ADARB2,ADIPOR1,ADK,AGBL4,ANKS1B,ANO3,APOB,APOH,ATP10A,ATP10D,ATP8A1,ATP8A2,ATRNL1,AUTS2,BTNL2,C10orf68,C3orf67,C4orf22,CA10,CACNA1C,CACNA2D1,CACNA2D2,CACNA2D3,CACNG1,CALCRL,CALR,CAMKMT,CAMTA1,CCDC109B,CCL14,CCL3,CCR1,CD163L1,CD1A,CD59,CD68,CD97,CDH12,CDH13,CDKAL1,CERKL,CHCHD2,CIITA,CLEC12A,CLEC2B,CLTC,CNST,CNTN5,CNTN6,CNTNAP2,COL11A1,COL9A2,CPNE4,CPPED…	306
Infectious Disease	sexually transmitted disease	2.64E-11	ACCN1,ANKS1B,ATR,C3orf67,C6orf170,CACNA1C,CDH12,CDKAL1,COL14A1,CPNE4,CSMD1,CYFIP1,DEPTOR,DGKB,DPYD,DYNC2H1,ELP2,FAM190A,FAM19A1,FMN2,FSTL5,GPC5,GRIA4,GRID2,GRIK1,GRM7,HLA-C,IFNA2,IFNAR1,IFNAR2,ISG15,KDM4C,MAD1L1,MCCD1,MGAM,MICB,MOCOS,NAALADL2,NRXN1,NTM,OPRM1,PDE3A,PDE5A,PDSS2,PPARA,PPARG,PPP1CB,PPP1R12B,RAI14,RALYL,RBFOX1,SMYD3,SORCS2,TNXB,TUBA1A,TUBA3C/TUBA3D,TUBB2A,TUBB4,UNC13C,USP18,UTRN,ZDHHC…	63
Inflammatory Disease	inflammatory disorder	4.16E-11	ABCB1,ABCC4,ABLIM1,ACTL8,ADAM10,ADAMTS12,ADAMTS7,ADAMTSL3,ADARB2,ADIPOR1,ADK,AGBL4,AGT,ALDH5A1,ALK,ANK2,ANKS1B,ANO3,ANO4,APBA2,APOB,APOH,ARHGAP20,ARHGEF17,ATP10A,ATP10D,ATP8A1,ATP8A2,ATRNL1,AUH,AUTS2,AXDND1,BANP,BCL11B,BMP3,BOLA3,BTAF1,BTNL2,C10orf68,C11orf41,C17orf57,C3orf67,C4orf22,C6orf170,CA1,CA10,CA13,CA5A,CACNA1C,CACNA1F,CACNA1S,CACNA2D1,CACNA2D2,CACNA2D3,CACNG1,CALCRL,CALR,CAMKMT,CAMTA1,CB…	482
Genetic Disorder	amyotrophic lateral sclerosis	4.69E-11	ABCA9,ABCC4,ACCN1,ADARB2,AGBL4,AKAP7,AKR1C1/AKR1C2,ALDH5A1,ALK,ASPA,BBS9,C7orf10,CACNA2D3,CAST,CD1A,CD1E,CDH12,CDH13,CDKAL1,CNTN6,COL14A1,COL27A1,CSMD1,CTNNA3,CTNND2,DCC,DGKB,DPP6,DPYD,DSCAM,DTNA,ENDOD1,ERBB4,FAM149A,FAM19A1,FAM19A5,FHIT,FMN2,FNDC3A,FREM3,GABRB2,GABRB3,GABRG3,GAD2,GALNTL2,GRIA4,GRID2,GRIK2,GRM7,GRM8,GVIN1,HDAC4,HIATL2,HIST1H3A (includes others),IFI44L,IQCE,ITPR2,KCTD8,KLHL4,LARGE…	120
Neurological Disease	amyotrophic lateral sclerosis	4.69E-11	ABCA9,ABCC4,ACCN1,ADARB2,AGBL4,AKAP7,AKR1C1/AKR1C2,ALDH5A1,ALK,ASPA,BBS9,C7orf10,CACNA2D3,CAST,CD1A,CD1E,CDH12,CDH13,CDKAL1,CNTN6,COL14A1,COL27A1,CSMD1,CTNNA3,CTNND2,DCC,DGKB,DPP6,DPYD,DSCAM,DTNA,ENDOD1,ERBB4,FAM149A,FAM19A1,FAM19A5,FHIT,FMN2,FNDC3A,FREM3,GABRB2,GABRB3,GABRG3,GAD2,GALNTL2,GRIA4,GRID2,GRIK2,GRM7,GRM8,GVIN1,HDAC4,HIATL2,HIST1H3A (includes others),IFI44L,IQCE,ITPR2,KCTD8,KLHL4,LARGE…	120
Endocrine System Disorders	insulin-dependent diabetes mellitus	2.87E-10	ABLIM1,ADAMTSL3,ADARB2,ADK,AGT,AKAP7,ALK,ANK2,ANO3,ANO4,APOB,ARHGAP20,ATP10A,ATRNL1,BRAT1,BTNL2,C11orf41,C12orf51,C21orf63,C3orf67,CACNA1C,CACNA2D3,CACNG1,CAMTA1,CDH12,CDH13,CERKL,CIITA,CLEC2B,CNST,CNTN5,COL27A1,CPNE4,CSMD1,CTNNA2,CTNNA3,DCC,DENND1A,DEPTOR,DIAPH3,DLG2,DNAH11,DNAH9,DOK6,DSCAM,ELP2,ENAH,ENOX1,EPB41L4A,EPHA5,EPHB1,ERBB4,FAM120B,FAM19A1,FAM19A5,FGF14,FGGY,FHIT,FOXP1,GABRB3,GALNTL4,GP…	190
Gastrointestinal Disease	insulin-dependent diabetes mellitus	2.87E-10	ABLIM1,ADAMTSL3,ADARB2,ADK,AGT,AKAP7,ALK,ANK2,ANO3,ANO4,APOB,ARHGAP20,ATP10A,ATRNL1,BRAT1,BTNL2,C11orf41,C12orf51,C21orf63,C3orf67,CACNA1C,CACNA2D3,CACNG1,CAMTA1,CDH12,CDH13,CERKL,CIITA,CLEC2B,CNST,CNTN5,COL27A1,CPNE4,CSMD1,CTNNA2,CTNNA3,DCC,DENND1A,DEPTOR,DIAPH3,DLG2,DNAH11,DNAH9,DOK6,DSCAM,ELP2,ENAH,ENOX1,EPB41L4A,EPHA5,EPHB1,ERBB4,FAM120B,FAM19A1,FAM19A5,FGF14,FGGY,FHIT,FOXP1,GABRB3,GALNTL4,GP…	190
Metabolic Disease	insulin-dependent diabetes mellitus	2.87E-10	ABLIM1,ADAMTSL3,ADARB2,ADK,AGT,AKAP7,ALK,ANK2,ANO3,ANO4,APOB,ARHGAP20,ATP10A,ATRNL1,BRAT1,BTNL2,C11orf41,C12orf51,C21orf63,C3orf67,CACNA1C,CACNA2D3,CACNG1,CAMTA1,CDH12,CDH13,CERKL,CIITA,CLEC2B,CNST,CNTN5,COL27A1,CPNE4,CSMD1,CTNNA2,CTNNA3,DCC,DENND1A,DEPTOR,DIAPH3,DLG2,DNAH11,DNAH9,DOK6,DSCAM,ELP2,ENAH,ENOX1,EPB41L4A,EPHA5,EPHB1,ERBB4,FAM120B,FAM19A1,FAM19A5,FGF14,FGGY,FHIT,FOXP1,GABRB3,GALNTL4,GP…	190
Immunological Disease	insulin-dependent diabetes mellitus	2.87E-10	ABLIM1,ADAMTSL3,ADARB2,ADK,AGT,AKAP7,ALK,ANK2,ANO3,ANO4,APOB,ARHGAP20,ATP10A,ATRNL1,BRAT1,BTNL2,C11orf41,C12orf51,C21orf63,C3orf67,CACNA1C,CACNA2D3,CACNG1,CAMTA1,CDH12,CDH13,CERKL,CIITA,CLEC2B,CNST,CNTN5,COL27A1,CPNE4,CSMD1,CTNNA2,CTNNA3,DCC,DENND1A,DEPTOR,DIAPH3,DLG2,DNAH11,DNAH9,DOK6,DSCAM,ELP2,ENAH,ENOX1,EPB41L4A,EPHA5,EPHB1,ERBB4,FAM120B,FAM19A1,FAM19A5,FGF14,FGGY,FHIT,FOXP1,GABRB3,GALNTL4,GP…	190
Cardiovascular Disease	cardiovascular disorder	8.43E-10	AADAT,ABLIM1,ACCN1,ACCN5,ADAMTS12,ADAMTS7,ADARB2,ADAT1,ADK,AGPAT5,AGT,AKAP7,AKAP9,ALDH5A1,ALK,ANK2,ANKRD26,ANKRD26P1,ANKS1B,ANO3,ANO4,ANTXR2,APOB,APOH,ARHGAP20,ARID4B,ATP8A1,ATP8A2,ATRNL1,AUTS2,BCL11A,BTNL2,C17orf57,C18orf34,C1orf87,C21orf63,C4orf22,C7orf10,C8orf34,C9orf72,CA1,CA10,CA13,CA5A,CACNA1C,CACNA1F,CACNA1S,CACNA2D1,CACNA2D3,CAMTA1,CAST,CBX1,CCDC50,CCDC91,CD68,CDC27,CDC42,CDH10,CDH13,CDS2…	356
Embryonic Development	cytotoxic reaction of embryonic cell lines	1.00E-09	IFNA1/IFNA13,IFNA10,IFNA14,IFNA16,IFNA17,IFNA21,IFNA4,IFNA5,IFNA6,IFNA7,IFNA8	11
Inflammatory Response	cytotoxic reaction of embryonic cell lines	1.00E-09	IFNA1/IFNA13,IFNA10,IFNA14,IFNA16,IFNA17,IFNA21,IFNA4,IFNA5,IFNA6,IFNA7,IFNA8	11
Lipid Metabolism	conjugation of eicosanoid	1.46E-09	LTC4S,UGT1A1,UGT1A3,UGT1A4,UGT1A8 (includes others),UGT2B10,UGT2B11/UGT2B28,UGT2B4,UGT2B7	9
Small Molecule Biochemistry	conjugation of eicosanoid	1.46E-09	LTC4S,UGT1A1,UGT1A3,UGT1A4,UGT1A8 (includes others),UGT2B10,UGT2B11/UGT2B28,UGT2B4,UGT2B7	9
Immunological Disease	immunological disorder	3.83E-09	ABCB1,ABCC4,ABLIM1,ACCN1,ADAMTS7,ADAMTSL3,ADARB2,ADIPOR1,ADK,AGBL4,AGT,AKAP7,ALDH5A1,ALK,ANK2,ANKS1B,ANO3,ANO4,APOB,APOH,ARHGAP20,ATP10A,ATP10D,ATP8A1,ATP8A2,ATR,ATRNL1,AUTS2,BCL11B,BRAT1,BTNL2,C10orf68,C11orf41,C12orf51,C21orf63,C3orf67,C4orf22,C6orf170,CA10,CACNA1C,CACNA2D3,CACNG1,CALCRL,CALR,CAMKMT,CAMTA1,CBR1,CCDC109B,CCL14,CCL3,CCR1,CD163L1,CD1A,CD59,CD68,CD97,CDC27,CDH12,CDH13,CDK4,CDKAL1,C…	426
Connective Tissue Disorders	connective tissue disorder	4.52E-09	ABCB1,ABCC4,ABLIM1,ADAMTS12,ADAMTS7,ADAMTSL3,ADARB2,ADIPOR1,ADK,AGBL4,ANKS1B,ANO3,ANTXR2,APOB,APOH,ATP10A,ATP10D,ATP8A1,ATP8A2,ATRNL1,AUTS2,BTNL2,C10orf68,C3orf67,C4orf22,CA10,CACNA1C,CACNA2D1,CACNA2D2,CACNA2D3,CACNG1,CALCRL,CALR,CAMKMT,CAMTA1,CCDC109B,CCL14,CCL3,CCR1,CD163L1,CD1A,CD59,CD68,CD97,CDH12,CDH13,CDKAL1,CERKL,CHCHD2,CIITA,CLEC12A,CLEC2B,CLTC,CNST,CNTN5,CNTN6,CNTNAP2,COL11A1,COL14A1,COL…	311
Lipid Metabolism	conjugation of 12-hydroxyeicosatetraenoic acid	1.40E-08	UGT1A1,UGT1A3,UGT1A4,UGT1A8 (includes others),UGT2B10,UGT2B11/UGT2B28,UGT2B4,UGT2B7	8
Small Molecule Biochemistry	conjugation of 12-hydroxyeicosatetraenoic acid	1.40E-08	UGT1A1,UGT1A3,UGT1A4,UGT1A8 (includes others),UGT2B10,UGT2B11/UGT2B28,UGT2B4,UGT2B7	8
Cell-To-Cell Signaling and Interaction	assembly of synapse	1.44E-08	PCDHB10,PCDHB11,PCDHB13,PCDHB14,PCDHB16,PCDHB2,PCDHB3,PCDHB4,PCDHB5,PCDHB6,PCDHB9	11
Cellular Assembly and Organization	assembly of synapse	1.44E-08	PCDHB10,PCDHB11,PCDHB13,PCDHB14,PCDHB16,PCDHB2,PCDHB3,PCDHB4,PCDHB5,PCDHB6,PCDHB9	11
Cellular Function and Maintenance	assembly of synapse	1.44E-08	PCDHB10,PCDHB11,PCDHB13,PCDHB14,PCDHB16,PCDHB2,PCDHB3,PCDHB4,PCDHB5,PCDHB6,PCDHB9	11
Nervous System Development and Function	assembly of synapse	1.44E-08	PCDHB10,PCDHB11,PCDHB13,PCDHB14,PCDHB16,PCDHB2,PCDHB3,PCDHB4,PCDHB5,PCDHB6,PCDHB9	11
Tissue Development	assembly of synapse	1.44E-08	PCDHB10,PCDHB11,PCDHB13,PCDHB14,PCDHB16,PCDHB2,PCDHB3,PCDHB4,PCDHB5,PCDHB6,PCDHB9	11
Neurological Disease	neurological disorder	1.53E-08	ABCA6,ABCA9,ABCB1,ABCC11,ABCC4,ABCD2,ABLIM1,ACCN1,ACTL8,ACTR3,ADAM10,ADAMTS12,ADAMTS17,ADARB2,ADCY5,AGBL4,AGMO,AGRN,AGT,AKAP7,AKR1C1/AKR1C2,ALDH5A1,ALK,AMZ1,ANK2,ANKRD31,ANO3,ANO4,AP3B1,APBA2,APBB1,APC,APOB,APOL1,APOL2,ARHGAP33,ARHGEF10,ARL6,ASPA,ATAD2,ATP10D,ATP2C1,ATP8A2,ATRNL1,AUH,AUTS2,BANP,BBS9,BCL11B,BTNL2,C10orf68,C11orf41,C17orf57,C18orf34,C1orf151,C4orf22,C7orf10,C7orf23,C8orf83,CA1,CA10…	548
Lipid Metabolism	glucuronidation of lipid	1.35E-07	NR1I2,UGT1A1,UGT1A3,UGT1A8 (includes others),UGT2B11/UGT2B28,UGT2B17,UGT2B7	7
Small Molecule Biochemistry	glucuronidation of lipid	1.35E-07	NR1I2,UGT1A1,UGT1A3,UGT1A8 (includes others),UGT2B11/UGT2B28,UGT2B17,UGT2B7	7
Neurological Disease	dementia	5.68E-07	ABCC4,ACCN1,ADAM10,ADAMTS17,AGMO,AGRN,AGT,ALDH5A1,ANKRD31,ANO3,APBB1,APOB,ATAD2,ATP8A2,ATRNL1,AUH,C17orf57,C18orf34,CA10,CACNA1C,CACNA1F,CACNA1S,CACNA2D1,CACNA2D3,CAMTA1,CCDC109B,CD68,CDH13,CDK4,CDKAL1,CIITA,CLPB,CNTNAP2,CNTNAP5,COG2,CPNE4,CR1,CRADD,CSMD1,CSMD2,CTNNA3,DAPK1,DARS,DCC,DEFB1,DEPTOR,DNAH9,DOK5,DOK6,DSCAM,DYNC2H1,EEFSEC,EIF2S1,ERBB4,EXT1,FAM124A,FAM19A1,FHIT,FSTL5,GABRB2,GABRB3,GABRG3…	162
Neurological Disease	tauopathy	6.78E-07	ABCC4,ACCN1,ADAM10,ADAMTS17,AGMO,AGRN,AGT,ALDH5A1,ANKRD31,ANO3,APBB1,ATAD2,ATP8A2,ATRNL1,AUH,C17orf57,C18orf34,CA10,CACNA1C,CACNA1F,CACNA1S,CACNA2D1,CACNA2D3,CAMTA1,CCDC109B,CD68,CDH13,CDK4,CDKAL1,CIITA,CLPB,CNTNAP2,CNTNAP5,COG2,CPNE4,CR1,CRADD,CSMD1,CSMD2,CTNNA3,DAPK1,DARS,DCC,DEFB1,DEPTOR,DNAH9,DOK5,DOK6,DSCAM,DYNC2H1,EEFSEC,EIF2S1,ERBB4,EXT1,FAM124A,FAM19A1,FHIT,FSTL5,GABRB2,GABRB3,GABRG3,GAD2…	162
Genetic Disorder	Alzheimer's disease	6.83E-07	ABCC4,ACCN1,ADAM10,ADAMTS17,AGMO,AGRN,AGT,ALDH5A1,ANKRD31,ANO3,APBB1,ATAD2,ATP8A2,ATRNL1,AUH,C17orf57,C18orf34,CA10,CACNA1C,CACNA1F,CACNA1S,CACNA2D1,CACNA2D3,CAMTA1,CCDC109B,CD68,CDH13,CDK4,CDKAL1,CIITA,CLPB,CNTNAP2,CNTNAP5,COG2,CPNE4,CR1,CRADD,CSMD1,CSMD2,CTNNA3,DAPK1,DARS,DCC,DEFB1,DEPTOR,DNAH9,DOK5,DOK6,DSCAM,DYNC2H1,EEFSEC,EIF2S1,ERBB4,EXT1,FAM124A,FAM19A1,FHIT,FSTL5,GABRB2,GABRB3,GABRG3,GAD2…	159
Neurological Disease	Alzheimer's disease	6.83E-07	ABCC4,ACCN1,ADAM10,ADAMTS17,AGMO,AGRN,AGT,ALDH5A1,ANKRD31,ANO3,APBB1,ATAD2,ATP8A2,ATRNL1,AUH,C17orf57,C18orf34,CA10,CACNA1C,CACNA1F,CACNA1S,CACNA2D1,CACNA2D3,CAMTA1,CCDC109B,CD68,CDH13,CDK4,CDKAL1,CIITA,CLPB,CNTNAP2,CNTNAP5,COG2,CPNE4,CR1,CRADD,CSMD1,CSMD2,CTNNA3,DAPK1,DARS,DCC,DEFB1,DEPTOR,DNAH9,DOK5,DOK6,DSCAM,DYNC2H1,EEFSEC,EIF2S1,ERBB4,EXT1,FAM124A,FAM19A1,FHIT,FSTL5,GABRB2,GABRB3,GABRG3,GAD2…	159
Cell-To-Cell Signaling and Interaction	synapse formation	1.33E-06	NRXN1,PCDHB10,PCDHB11,PCDHB13,PCDHB14,PCDHB16,PCDHB2,PCDHB3,PCDHB4,PCDHB5,PCDHB6,PCDHB9	12
Cellular Assembly and Organization	synapse formation	1.33E-06	NRXN1,PCDHB10,PCDHB11,PCDHB13,PCDHB14,PCDHB16,PCDHB2,PCDHB3,PCDHB4,PCDHB5,PCDHB6,PCDHB9	12
Nervous System Development and Function	synapse formation	1.33E-06	NRXN1,PCDHB10,PCDHB11,PCDHB13,PCDHB14,PCDHB16,PCDHB2,PCDHB3,PCDHB4,PCDHB5,PCDHB6,PCDHB9	12
Tissue Development	synapse formation	1.33E-06	NRXN1,PCDHB10,PCDHB11,PCDHB13,PCDHB14,PCDHB16,PCDHB2,PCDHB3,PCDHB4,PCDHB5,PCDHB6,PCDHB9	12
Cellular Development	differentiation of dendritic cells	1.76E-06	IFNA1/IFNA13,IFNA10,IFNA14,IFNA16,IFNA17,IFNA2,IFNA21,IFNA4,IFNA5,IFNA6,IFNA7,IFNA8,IFNB1,IFNW1,LILRA2,PRKCA,UBD	17
Hematological System Development and Function	differentiation of dendritic cells	1.76E-06	IFNA1/IFNA13,IFNA10,IFNA14,IFNA16,IFNA17,IFNA2,IFNA21,IFNA4,IFNA5,IFNA6,IFNA7,IFNA8,IFNB1,IFNW1,LILRA2,PRKCA,UBD	17
Hematopoiesis	differentiation of dendritic cells	1.76E-06	IFNA1/IFNA13,IFNA10,IFNA14,IFNA16,IFNA17,IFNA2,IFNA21,IFNA4,IFNA5,IFNA6,IFNA7,IFNA8,IFNB1,IFNW1,LILRA2,PRKCA,UBD	17
Neurological Disease	neurodegenerative disorder	3.40E-06	ABCC4,ACCN1,ADAM10,ADAMTS17,AGMO,AGRN,AGT,ALDH5A1,ANKRD31,ANO3,APBB1,ASPA,ATAD2,ATP8A2,ATRNL1,AUH,C17orf57,C18orf34,CA10,CACNA1C,CACNA1F,CACNA1S,CACNA2D1,CACNA2D3,CAMTA1,CCDC109B,CD68,CDH13,CDK4,CDKAL1,CIITA,CLPB,CNTNAP2,CNTNAP5,COG2,CPNE4,CR1,CRADD,CSMD1,CSMD2,CTNNA3,DAPK1,DARS,DCC,DEFB1,DEPTOR,DNAH9,DOK5,DOK6,DSCAM,DYNC2H1,EEFSEC,EIF2S1,ERBB4,EXT1,FAM124A,FAM19A1,FHIT,FSTL5,GABRB2,GABRB3,GABRG3…	164
Skeletal and Muscular Disorders	skeletal and muscular disorder	3.62E-06	ABCB1,ABCC11,ABCC4,ABLIM1,ACTR3,ADAM10,ADAMTS12,ADAMTS7,ADAMTSL3,ADARB2,ADCY5,ADIPOR1,ADK,AGBL4,AGT,ALDH5A1,ALK,ANKS1B,ANO3,APOB,APOH,ARHGAP33,ARHGEF10,ATP10A,ATP10D,ATP8A1,ATP8A2,ATRNL1,AUTS2,BANP,BCL11B,BTNL2,C10orf68,C3orf67,C4orf22,C8orf83,CA1,CA10,CA13,CA5A,CACNA1C,CACNA1F,CACNA1S,CACNA2D1,CACNA2D2,CACNA2D3,CACNG1,CALCRL,CALR,CAMKMT,CAMTA1,CAST,CCDC109B,CCL14,CCL3,CCR1,CD163L1,CD1A,CD1E,CD59…	428
Cell-To-Cell Signaling and Interaction	assembly of intercellular junctions	1.54E-05	DLG1,PCDHB10,PCDHB11,PCDHB13,PCDHB14,PCDHB16,PCDHB2,PCDHB3,PCDHB4,PCDHB5,PCDHB6,PCDHB9	12
Cellular Assembly and Organization	assembly of intercellular junctions	1.54E-05	DLG1,PCDHB10,PCDHB11,PCDHB13,PCDHB14,PCDHB16,PCDHB2,PCDHB3,PCDHB4,PCDHB5,PCDHB6,PCDHB9	12
Cellular Function and Maintenance	assembly of intercellular junctions	1.54E-05	DLG1,PCDHB10,PCDHB11,PCDHB13,PCDHB14,PCDHB16,PCDHB2,PCDHB3,PCDHB4,PCDHB5,PCDHB6,PCDHB9	12
Tissue Development	assembly of intercellular junctions	1.54E-05	DLG1,PCDHB10,PCDHB11,PCDHB13,PCDHB14,PCDHB16,PCDHB2,PCDHB3,PCDHB4,PCDHB5,PCDHB6,PCDHB9	12
Cellular Development	differentiation of monocytes	2.75E-05	HOXA7,IFNA1/IFNA13,IFNA10,IFNA14,IFNA16,IFNA17,IFNA2,IFNA21,IFNA4,IFNA5,IFNA6,IFNA7,IFNA8,IFNB1,IFNW1,LILRA2,PPARG	17
Hematological System Development and Function	differentiation of monocytes	2.75E-05	HOXA7,IFNA1/IFNA13,IFNA10,IFNA14,IFNA16,IFNA17,IFNA2,IFNA21,IFNA4,IFNA5,IFNA6,IFNA7,IFNA8,IFNB1,IFNW1,LILRA2,PPARG	17
Hematopoiesis	differentiation of monocytes	2.75E-05	HOXA7,IFNA1/IFNA13,IFNA10,IFNA14,IFNA16,IFNA17,IFNA2,IFNA21,IFNA4,IFNA5,IFNA6,IFNA7,IFNA8,IFNB1,IFNW1,LILRA2,PPARG	17
Genetic Disorder	multiple sclerosis	3.42E-05	ADAM10,AGT,ALK,BTNL2,CIITA,CPNE4,CSMD1,CTNNA2,CTNNA3,CTNND2,EGR1,FHIT,GRIK1,GRM7,HAVCR1,HAVCR2,HLA-DQA1,HLA-DQA2,HLA-DQB1 (includes others),HLA-DQB2,HLA-DRB1 (includes EG:100332219),HLA-F,HLA-G,HS6ST3,IFNAR1,IFNAR2,IFNB1,KLRB1,MBP,MCCD1,NKAIN2,NOS2,PARD3B,PCDH7,PDE4B,PDE4D,PPARG,RBFOX1,SCN1A,SCN2A,SCN3A,SCN4A,SLC24A3,ST6GALNAC3,TNXB,TRAPPC9	46
Inflammatory Disease	multiple sclerosis	3.42E-05	ADAM10,AGT,ALK,BTNL2,CIITA,CPNE4,CSMD1,CTNNA2,CTNNA3,CTNND2,EGR1,FHIT,GRIK1,GRM7,HAVCR1,HAVCR2,HLA-DQA1,HLA-DQA2,HLA-DQB1 (includes others),HLA-DQB2,HLA-DRB1 (includes EG:100332219),HLA-F,HLA-G,HS6ST3,IFNAR1,IFNAR2,IFNB1,KLRB1,MBP,MCCD1,NKAIN2,NOS2,PARD3B,PCDH7,PDE4B,PDE4D,PPARG,RBFOX1,SCN1A,SCN2A,SCN3A,SCN4A,SLC24A3,ST6GALNAC3,TNXB,TRAPPC9	46
Neurological Disease	multiple sclerosis	3.42E-05	ADAM10,AGT,ALK,BTNL2,CIITA,CPNE4,CSMD1,CTNNA2,CTNNA3,CTNND2,EGR1,FHIT,GRIK1,GRM7,HAVCR1,HAVCR2,HLA-DQA1,HLA-DQA2,HLA-DQB1 (includes others),HLA-DQB2,HLA-DRB1 (includes EG:100332219),HLA-F,HLA-G,HS6ST3,IFNAR1,IFNAR2,IFNB1,KLRB1,MBP,MCCD1,NKAIN2,NOS2,PARD3B,PCDH7,PDE4B,PDE4D,PPARG,RBFOX1,SCN1A,SCN2A,SCN3A,SCN4A,SLC24A3,ST6GALNAC3,TNXB,TRAPPC9	46
Skeletal and Muscular Disorders	multiple sclerosis	3.42E-05	ADAM10,AGT,ALK,BTNL2,CIITA,CPNE4,CSMD1,CTNNA2,CTNNA3,CTNND2,EGR1,FHIT,GRIK1,GRM7,HAVCR1,HAVCR2,HLA-DQA1,HLA-DQA2,HLA-DQB1 (includes others),HLA-DQB2,HLA-DRB1 (includes EG:100332219),HLA-F,HLA-G,HS6ST3,IFNAR1,IFNAR2,IFNB1,KLRB1,MBP,MCCD1,NKAIN2,NOS2,PARD3B,PCDH7,PDE4B,PDE4D,PPARG,RBFOX1,SCN1A,SCN2A,SCN3A,SCN4A,SLC24A3,ST6GALNAC3,TNXB,TRAPPC9	46
Genetic Disorder	Parkinson's disease	6.25E-05	ABCC11,ACTR3,ADAMTS12,ARHGAP33,ARHGEF10,ATRNL1,C8orf83,CA1,CA13,CA5A,CACNA1C,CACNA1F,CACNA1S,CAMTA1,CAST,CD1A,CD1E,CDH12,CDH13,CENPC1,CEP112,CNST,CNTN5,CNTNAP5,COMT,CTNNA3,CYFIP1,DBH,DLEU7,DLG2,DNAH11,DOCK4,DPP6,EFTUD1,ENAH,ERBB4,EXOC2,FAM172A,FHIT,FOXP2,FSTL5,FTH1,GABRB2,GABRB3,GABRG3,GRIA4,GRM7,GUCY1A2,HIGD1A,HIVEP3,HLA-B,HLA-DRB3 (includes others),HTR2B,IFI27L1,ITLN1,KAT2B,KCNAB1,KCNJ6,KDM4C,L…	105
Neurological Disease	Parkinson's disease	6.25E-05	ABCC11,ACTR3,ADAMTS12,ARHGAP33,ARHGEF10,ATRNL1,C8orf83,CA1,CA13,CA5A,CACNA1C,CACNA1F,CACNA1S,CAMTA1,CAST,CD1A,CD1E,CDH12,CDH13,CENPC1,CEP112,CNST,CNTN5,CNTNAP5,COMT,CTNNA3,CYFIP1,DBH,DLEU7,DLG2,DNAH11,DOCK4,DPP6,EFTUD1,ENAH,ERBB4,EXOC2,FAM172A,FHIT,FOXP2,FSTL5,FTH1,GABRB2,GABRB3,GABRG3,GRIA4,GRM7,GUCY1A2,HIGD1A,HIVEP3,HLA-B,HLA-DRB3 (includes others),HTR2B,IFI27L1,ITLN1,KAT2B,KCNAB1,KCNJ6,KDM4C,L…	105
Skeletal and Muscular Disorders	Parkinson's disease	6.25E-05	ABCC11,ACTR3,ADAMTS12,ARHGAP33,ARHGEF10,ATRNL1,C8orf83,CA1,CA13,CA5A,CACNA1C,CACNA1F,CACNA1S,CAMTA1,CAST,CD1A,CD1E,CDH12,CDH13,CENPC1,CEP112,CNST,CNTN5,CNTNAP5,COMT,CTNNA3,CYFIP1,DBH,DLEU7,DLG2,DNAH11,DOCK4,DPP6,EFTUD1,ENAH,ERBB4,EXOC2,FAM172A,FHIT,FOXP2,FSTL5,FTH1,GABRB2,GABRB3,GABRG3,GRIA4,GRM7,GUCY1A2,HIGD1A,HIVEP3,HLA-B,HLA-DRB3 (includes others),HTR2B,IFI27L1,ITLN1,KAT2B,KCNAB1,KCNJ6,KDM4C,L…	105
Hematological Disease	hematological disorder	1.07E-04	AADAT,ABCB1,ABL2,ACCN1,ACCN5,ADAMTS12,ADAMTS13,ADAMTS7,ADARB2,ADAT1,ADK,AGPAT5,AGT,ALDH5A1,ALK,ANKRD26,ANKRD26P1,ANKS1B,ANO4,APOB,APOH,ARHGAP20,ARHGEF12,ATRNL1,AUTS2,BCL11A,BMP1,BTNL2,C17orf57,C18orf34,C7orf10,C8orf34,CA10,CACNA1C,CACNA1F,CACNA1S,CACNA2D1,CACNA2D3,CAMTA1,CARD9,CAST,CCDC50,CCL3,CD1A,CD59,CDC27,CDC42,CDH10,CDH13,CDK4,CERKL,CFH,CMC1,CNGB3,CNTN5,CNTN6,CNTNAP2,CNTNAP5,COL11A1,COL25A1,…	296
Cellular Development	differentiation of antigen presenting cells	1.07E-04	CDC42,IFNA1/IFNA13,IFNA10,IFNA14,IFNA16,IFNA17,IFNA2,IFNA21,IFNA4,IFNA5,IFNA6,IFNA7,IFNA8,IFNB1,IFNW1,LILRA2,PPARG,PRKCA,UBD	19
Hematological System Development and Function	differentiation of antigen presenting cells	1.07E-04	CDC42,IFNA1/IFNA13,IFNA10,IFNA14,IFNA16,IFNA17,IFNA2,IFNA21,IFNA4,IFNA5,IFNA6,IFNA7,IFNA8,IFNB1,IFNW1,LILRA2,PPARG,PRKCA,UBD	19
Hematopoiesis	differentiation of antigen presenting cells	1.07E-04	CDC42,IFNA1/IFNA13,IFNA10,IFNA14,IFNA16,IFNA17,IFNA2,IFNA21,IFNA4,IFNA5,IFNA6,IFNA7,IFNA8,IFNB1,IFNW1,LILRA2,PPARG,PRKCA,UBD	19
Cellular Development	differentiation of phagocytes	1.10E-04	CBFB,CD300A,CDC42,HOXA7,IFNA1/IFNA13,IFNA10,IFNA14,IFNA16,IFNA17,IFNA2,IFNA21,IFNA4,IFNA5,IFNA6,IFNA7,IFNA8,IFNB1,IFNW1,LILRA2,PPARG,PRKCA,UBD	22
Hematological System Development and Function	differentiation of phagocytes	1.10E-04	CBFB,CD300A,CDC42,HOXA7,IFNA1/IFNA13,IFNA10,IFNA14,IFNA16,IFNA17,IFNA2,IFNA21,IFNA4,IFNA5,IFNA6,IFNA7,IFNA8,IFNB1,IFNW1,LILRA2,PPARG,PRKCA,UBD	22
Hematopoiesis	differentiation of phagocytes	1.10E-04	CBFB,CD300A,CDC42,HOXA7,IFNA1/IFNA13,IFNA10,IFNA14,IFNA16,IFNA17,IFNA2,IFNA21,IFNA4,IFNA5,IFNA6,IFNA7,IFNA8,IFNB1,IFNW1,LILRA2,PPARG,PRKCA,UBD	22
Small Molecule Biochemistry	glucuronidation of hormone	1.19E-04	NR1I2,UGT1A1,UGT2B11/UGT2B28,UGT2B17	4
Endocrine System Development and Function	glucuronidation of hormone	1.19E-04	NR1I2,UGT1A1,UGT2B11/UGT2B28,UGT2B17	4
Lipid Metabolism	glucuronidation of leukotriene B4	1.19E-04	UGT1A1,UGT1A3,UGT1A8 (includes others),UGT2B7	4
Small Molecule Biochemistry	glucuronidation of leukotriene B4	1.19E-04	UGT1A1,UGT1A3,UGT1A8 (includes others),UGT2B7	4
Dermatological Diseases and Conditions	hypertrophic scarring	1.19E-04	IFNA2,IFNAR1,IFNAR2,KRT15	4
Lipid Metabolism	presentation of glycolipid	1.19E-04	CD1A,CD1B,CD1C,CD1D	4
Small Molecule Biochemistry	presentation of glycolipid	1.19E-04	CD1A,CD1B,CD1C,CD1D	4
Lipid Metabolism	metabolism of estrogen	1.30E-04	CYP3A4,CYP3A5,CYP3A7,PGR,UGT1A1,UGT2B11/UGT2B28,UGT2B4	7
Small Molecule Biochemistry	metabolism of estrogen	1.30E-04	CYP3A4,CYP3A5,CYP3A7,PGR,UGT1A1,UGT2B11/UGT2B28,UGT2B4	7
Endocrine System Development and Function	metabolism of estrogen	1.30E-04	CYP3A4,CYP3A5,CYP3A7,PGR,UGT1A1,UGT2B11/UGT2B28,UGT2B4	7
Vitamin and Mineral Metabolism	metabolism of estrogen	1.30E-04	CYP3A4,CYP3A5,CYP3A7,PGR,UGT1A1,UGT2B11/UGT2B28,UGT2B4	7
Cell-To-Cell Signaling and Interaction	synaptic transmission of neurons	1.77E-04	ACCN1,AKAP9,DTNA,GRIK2,GRM7,HCRTR2,HTR6,KCND2,MBP,NOVA1,NRXN1,PAFAH1B1,PCDHB10,PCDHB11,PCDHB13,PCDHB14,PCDHB16,PCDHB2,PCDHB3,PCDHB4,PCDHB5,PCDHB6,PCDHB9	23
Nervous System Development and Function	synaptic transmission of neurons	1.77E-04	ACCN1,AKAP9,DTNA,GRIK2,GRM7,HCRTR2,HTR6,KCND2,MBP,NOVA1,NRXN1,PAFAH1B1,PCDHB10,PCDHB11,PCDHB13,PCDHB14,PCDHB16,PCDHB2,PCDHB3,PCDHB4,PCDHB5,PCDHB6,PCDHB9	23
Genetic Disorder	familial hemiplegic migraine	2.37E-04	GUCY1A2,GUCY1B2,OPRM1,PDE11A,PDE4B,PDE5A,SCN1A	7
Neurological Disease	familial hemiplegic migraine	2.37E-04	GUCY1A2,GUCY1B2,OPRM1,PDE11A,PDE4B,PDE5A,SCN1A	7
Organismal Injury and Abnormalities	familial hemiplegic migraine	2.37E-04	GUCY1A2,GUCY1B2,OPRM1,PDE11A,PDE4B,PDE5A,SCN1A	7
Nervous System Development and Function	neurological process of neurons	3.56E-04	ACCN1,AKAP9,DTNA,GRIK2,GRM7,GZMB,HCRTR2,HTR6,KCND2,MBP,NOVA1,NRXN1,PAFAH1B1,PCDHB10,PCDHB11,PCDHB13,PCDHB14,PCDHB16,PCDHB2,PCDHB3,PCDHB4,PCDHB5,PCDHB6,PCDHB9	24
Genetic Disorder	falciparum malaria	3.75E-04	PDE11A,PDE3A,PDE4B,PDE4D,PDE5A,PDE8A	6
Hematological Disease	falciparum malaria	3.75E-04	PDE11A,PDE3A,PDE4B,PDE4D,PDE5A,PDE8A	6
Infectious Disease	falciparum malaria	3.75E-04	PDE11A,PDE3A,PDE4B,PDE4D,PDE5A,PDE8A	6
Lipid Metabolism	conversion of testosterone	5.45E-04	AKR1C3,AKR1C4,CYP3A4,CYP3A7	4
Small Molecule Biochemistry	conversion of testosterone	5.45E-04	AKR1C3,AKR1C4,CYP3A4,CYP3A7	4
Endocrine System Development and Function	conversion of testosterone	5.45E-04	AKR1C3,AKR1C4,CYP3A4,CYP3A7	4
Drug Metabolism	conversion of testosterone	5.45E-04	AKR1C3,AKR1C4,CYP3A4,CYP3A7	4
Lipid Metabolism	metabolism of beta-estradiol	5.45E-04	CYP3A4,CYP3A5,CYP3A7,PGR	4
Small Molecule Biochemistry	metabolism of beta-estradiol	5.45E-04	CYP3A4,CYP3A5,CYP3A7,PGR	4
Endocrine System Development and Function	metabolism of beta-estradiol	5.45E-04	CYP3A4,CYP3A5,CYP3A7,PGR	4
Vitamin and Mineral Metabolism	metabolism of beta-estradiol	5.45E-04	CYP3A4,CYP3A5,CYP3A7,PGR	4
Drug Metabolism	metabolism of beta-estradiol	5.45E-04	CYP3A4,CYP3A5,CYP3A7,PGR	4
Cell-To-Cell Signaling and Interaction	formation of intercellular junctions	5.46E-04	DLG1,ITGB1,NRXN1,PCDHB10,PCDHB11,PCDHB13,PCDHB14,PCDHB16,PCDHB2,PCDHB3,PCDHB4,PCDHB5,PCDHB6,PCDHB9	14
Cellular Assembly and Organization	formation of intercellular junctions	5.46E-04	DLG1,ITGB1,NRXN1,PCDHB10,PCDHB11,PCDHB13,PCDHB14,PCDHB16,PCDHB2,PCDHB3,PCDHB4,PCDHB5,PCDHB6,PCDHB9	14
Tissue Development	formation of intercellular junctions	5.46E-04	DLG1,ITGB1,NRXN1,PCDHB10,PCDHB11,PCDHB13,PCDHB14,PCDHB16,PCDHB2,PCDHB3,PCDHB4,PCDHB5,PCDHB6,PCDHB9	14
Neurological Disease	neuromuscular disease	5.86E-04	ABCC11,ACTR3,ADAM10,ADAMTS12,ADCY5,AGT,ALK,ARHGAP33,ARHGEF10,ATRNL1,BANP,BCL11B,BTNL2,C8orf83,CA1,CA13,CA5A,CACNA1C,CACNA1F,CACNA1S,CACNA2D3,CAMTA1,CAST,CD1A,CD1E,CD68,CDH12,CDH13,CENPC1,CEP112,CIITA,CNST,CNTN5,CNTNAP5,COCH,COMT,CPNE4,CSMD1,CSMD3,CTNNA2,CTNNA3,CTNND2,CYFIP1,CYFIP2,DBH,DGKB,DLEU7,DLG2,DNAH11,DOCK4,DPP6,DTNA,EFTUD1,EGR1,ENAH,ERBB4,EXOC2,FABP3,FAM172A,FAM173A,FHIT,FOXN3,FOXP1,FOXP2,…	194
Skeletal and Muscular Disorders	neuromuscular disease	5.86E-04	ABCC11,ACTR3,ADAM10,ADAMTS12,ADCY5,AGT,ALK,ARHGAP33,ARHGEF10,ATRNL1,BANP,BCL11B,BTNL2,C8orf83,CA1,CA13,CA5A,CACNA1C,CACNA1F,CACNA1S,CACNA2D3,CAMTA1,CAST,CD1A,CD1E,CD68,CDH12,CDH13,CENPC1,CEP112,CIITA,CNST,CNTN5,CNTNAP5,COCH,COMT,CPNE4,CSMD1,CSMD3,CTNNA2,CTNNA3,CTNND2,CYFIP1,CYFIP2,DBH,DGKB,DLEU7,DLG2,DNAH11,DOCK4,DPP6,DTNA,EFTUD1,EGR1,ENAH,ERBB4,EXOC2,FABP3,FAM172A,FAM173A,FHIT,FOXN3,FOXP1,FOXP2,…	194
Genetic Disorder	genetic disorder	6.22E-04	AADAT,ABCA6,ABCA8,ABCA9,ABCB1,ABCC11,ABCC4,ABLIM1,ACCN1,ACCN5,ACTL8,ACTR3,ADAM10,ADAMTS12,ADAMTS13,ADAMTS17,ADAMTS7,ADAMTSL3,ADARB2,ADAT1,ADCY5,ADK,AFAP1,AGBL4,AGMO,AGPAT5,AGR2,AGR3,AGRN,AGT,AKAP7,AKAP9,AKR1C1/AKR1C2,AKR1C3,ALDH5A1,ALK,ALS2CR11,AMD1,AMZ1,ANK2,ANKRD26,ANKRD26P1,ANKRD31,ANKS1B,ANO3,ANO4,ANTXR2,AP3B1,APBA2,APBB1,APC,APOB,APOL1,APOL2,ARHGAP15,ARHGAP20,ARHGAP33,ARHGEF10,ARHGEF12,ARHGE…	904
Renal and Urological Disease	contrast induced nephropathy	6.83E-04	PDE11A,PDE3A,PDE4B,PDE4D,PDE5A,PDE8A	6
Inflammatory Response	cytotoxic reaction of cells	9.08E-04	CD59,IFNA1/IFNA13,IFNA10,IFNA14,IFNA16,IFNA17,IFNA21,IFNA4,IFNA5,IFNA6,IFNA7,IFNA8	12
Infectious Disease	infectious disorder	1.12E-03	ABCD2,ACCN1,ACTR2,ADAM10,ALDH5A1,ANKRD30A,ANKS1B,APOL1,ARHGEF12,ATR,B4GALNT4,BCL11A,BMP1,C11orf9,C3orf67,C6orf1,C6orf170,CA1,CA13,CA5A,CACNA1C,CACNA2D1,CACNA2D2,CACNA2D3,CACNG1,CCAR1,CCL3,CCR1,CD164,CD1B,CD59,CD97,CDC42,CDH12,CDKAL1,CFHR3,CLEC2B,CLTC,CLTCL1,CNST,COG2,COL14A1,COL5A1,CPNE4,CR1,CSMD1,CSPP1,CTSG,CYFIP1,CYP3A4,DDX10,DDX60L,DEFB1,DEFB103A/DEFB103B,DEPTOR,DGKB,DOK6,DPYD,DTX4,DYNC2H1,EGR…	213
Gastrointestinal Disease	chronic non-A, non-B hepatitis	1.14E-03	IFNA2,IFNAR1,IFNAR2	3
Inflammatory Disease	chronic non-A, non-B hepatitis	1.14E-03	IFNA2,IFNAR1,IFNAR2	3
Hepatic System Disease	chronic non-A, non-B hepatitis	1.14E-03	IFNA2,IFNAR1,IFNAR2	3
Lipid Metabolism	conjugation of 5-hydroxyeicosatetraenoic acid	1.14E-03	UGT1A8 (includes others),UGT2B4,UGT2B7	3
Small Molecule Biochemistry	conjugation of 5-hydroxyeicosatetraenoic acid	1.14E-03	UGT1A8 (includes others),UGT2B4,UGT2B7	3
Cellular Function and Maintenance	cytostasis of hematopoietic progenitor cells	1.14E-03	IFNA2,IFNB1,VAV1	3
Hematopoiesis	cytostasis of hematopoietic progenitor cells	1.14E-03	IFNA2,IFNB1,VAV1	3
Lipid Metabolism	glucuronidation of beta-estradiol	1.14E-03	NR1I2,UGT1A1,UGT2B11/UGT2B28	3
Small Molecule Biochemistry	glucuronidation of beta-estradiol	1.14E-03	NR1I2,UGT1A1,UGT2B11/UGT2B28	3
Endocrine System Development and Function	glucuronidation of beta-estradiol	1.14E-03	NR1I2,UGT1A1,UGT2B11/UGT2B28	3
Drug Metabolism	glucuronidation of beta-estradiol	1.14E-03	NR1I2,UGT1A1,UGT2B11/UGT2B28	3
Small Molecule Biochemistry	glucuronidation of levofloxacin	1.14E-03	UGT1A1,UGT1A3,UGT1A8 (includes others)	3
Small Molecule Biochemistry	glucuronidation of moxifloxacin	1.14E-03	UGT1A1,UGT1A3,UGT1A8 (includes others)	3
Gene Expression	transactivation of steroid response element	1.14E-03	GTF2I,PRKG1,SREBF1	3
Cellular Development	differentiation of mononuclear leukocytes	1.21E-03	CD1D,HDAC4,HDAC9,HLA-C,HLA-G,HOXA7,IFNA1/IFNA13,IFNA10,IFNA14,IFNA16,IFNA17,IFNA2,IFNA21,IFNA4,IFNA5,IFNA6,IFNA7,IFNA8,IFNB1,IFNW1,ITGB1,JAG2,LILRA2,LILRB2,PPARG,VAV1	26
Hematological System Development and Function	differentiation of mononuclear leukocytes	1.21E-03	CD1D,HDAC4,HDAC9,HLA-C,HLA-G,HOXA7,IFNA1/IFNA13,IFNA10,IFNA14,IFNA16,IFNA17,IFNA2,IFNA21,IFNA4,IFNA5,IFNA6,IFNA7,IFNA8,IFNB1,IFNW1,ITGB1,JAG2,LILRA2,LILRB2,PPARG,VAV1	26
Hematopoiesis	differentiation of mononuclear leukocytes	1.21E-03	CD1D,HDAC4,HDAC9,HLA-C,HLA-G,HOXA7,IFNA1/IFNA13,IFNA10,IFNA14,IFNA16,IFNA17,IFNA2,IFNA21,IFNA4,IFNA5,IFNA6,IFNA7,IFNA8,IFNB1,IFNW1,ITGB1,JAG2,LILRA2,LILRB2,PPARG,VAV1	26
Genetic Disorder	schizophrenia	1.30E-03	ABCB1,ALDH5A1,ALK,APBA2,APC,APOB,APOL1,APOL2,ARHGEF10,ATP8A2,C11orf41,CALR,CAMTA1,CNTNAP2,COMT,DISC1,DLG2,DTNBP1,ERBB4,FNTA,FOXP2,FZD3,GABRB2,GABRB3,GABRG3,GAD2,GCLM,GNAI1,GNB1L,GPR158,GRIA4,GRIK1,GRIK2,GRM1,GRM7,GRM8,HIST1H2BN,HLA-DRB1 (includes EG:100332219),HTR2B,HTR6,JMJD7-PLA2G4B,KCNK1,LARGE,MAGI2,MED15,MICB,MLL3,NCAM1,NELL1,NOS1AP,NRG3,NRXN1,NSF,OPRM1,PDE11A,PDE3A,PDE4B,PDE4D,PDE5A,PDE8A,PL…	90
Neurological Disease	schizophrenia	1.30E-03	ABCB1,ALDH5A1,ALK,APBA2,APC,APOB,APOL1,APOL2,ARHGEF10,ATP8A2,C11orf41,CALR,CAMTA1,CNTNAP2,COMT,DISC1,DLG2,DTNBP1,ERBB4,FNTA,FOXP2,FZD3,GABRB2,GABRB3,GABRG3,GAD2,GCLM,GNAI1,GNB1L,GPR158,GRIA4,GRIK1,GRIK2,GRM1,GRM7,GRM8,HIST1H2BN,HLA-DRB1 (includes EG:100332219),HTR2B,HTR6,JMJD7-PLA2G4B,KCNK1,LARGE,MAGI2,MED15,MICB,MLL3,NCAM1,NELL1,NOS1AP,NRG3,NRXN1,NSF,OPRM1,PDE11A,PDE3A,PDE4B,PDE4D,PDE5A,PDE8A,PL…	90
Psychological Disorders	schizophrenia	1.30E-03	ABCB1,ALDH5A1,ALK,APBA2,APC,APOB,APOL1,APOL2,ARHGEF10,ATP8A2,C11orf41,CALR,CAMTA1,CNTNAP2,COMT,DISC1,DLG2,DTNBP1,ERBB4,FNTA,FOXP2,FZD3,GABRB2,GABRB3,GABRG3,GAD2,GCLM,GNAI1,GNB1L,GPR158,GRIA4,GRIK1,GRIK2,GRM1,GRM7,GRM8,HIST1H2BN,HLA-DRB1 (includes EG:100332219),HTR2B,HTR6,JMJD7-PLA2G4B,KCNK1,LARGE,MAGI2,MED15,MICB,MLL3,NCAM1,NELL1,NOS1AP,NRG3,NRXN1,NSF,OPRM1,PDE11A,PDE3A,PDE4B,PDE4D,PDE5A,PDE8A,PL…	90
Infectious Disease	infection by human herpesvirus 1	1.50E-03	DEFB1,DEFB103A/DEFB103B,PVRL1,TLR3	4
Infectious Disease	condylomata acuminata	1.51E-03	IFNA2,IFNAR1,IFNAR2,TUBA1A,TUBA3C/TUBA3D,TUBB2A,TUBB4	7
Dermatological Diseases and Conditions	condylomata acuminata	1.51E-03	IFNA2,IFNAR1,IFNAR2,TUBA1A,TUBA3C/TUBA3D,TUBB2A,TUBB4	7
Cardiovascular Disease	intermittent claudication	1.85E-03	PDE11A,PDE3A,PDE4B,PDE4D,PDE5A,PDE8A	6
Genetic Disorder	essential hypertension	1.96E-03	ACCN1,ACCN5,AGT,CA1,CA13,CA5A,CACNA1C,CACNA1F,CACNA1S,CACNA2D1,CYP3A5,GUCY1A2,GUCY1B2,ICAM1,NOS2,RGS5	16
Cardiovascular Disease	essential hypertension	1.96E-03	ACCN1,ACCN5,AGT,CA1,CA13,CA5A,CACNA1C,CACNA1F,CACNA1S,CACNA2D1,CYP3A5,GUCY1A2,GUCY1B2,ICAM1,NOS2,RGS5	16
Infectious Disease	infection by lentivirus	2.13E-03	ACCN1,ADAM10,ALDH5A1,ANKRD30A,ANKS1B,ARHGEF12,ATR,B4GALNT4,BCL11A,BMP1,C11orf9,C3orf67,C6orf1,C6orf170,CACNA1C,CACNA2D1,CACNA2D2,CACNA2D3,CACNG1,CCAR1,CCL3,CD164,CD97,CDH12,CDKAL1,CNST,COG2,COL14A1,COL5A1,CPNE4,CSMD1,CSPP1,CYFIP1,CYP3A4,DDX10,DDX60L,DEPTOR,DGKB,DOK6,DPYD,DTX4,DYNC2H1,ELP2,ERI2,ETF1,FAM172A,FAM190A,FAM19A1,FMN2,FNTA,FSTL5,GABRB2,GABRB3,GABRG3,GAD2,GML,GPC5,GRIA4,GRID2,GRIK1,GRM7,G…	146
Infectious Disease	infection by virus	2.15E-03	ABCD2,ACCN1,ACTR2,ADAM10,ALDH5A1,ANKRD30A,ANKS1B,APOL1,ARHGEF12,ATR,B4GALNT4,BCL11A,BMP1,C11orf9,C3orf67,C6orf1,C6orf170,CACNA1C,CACNA2D1,CACNA2D2,CACNA2D3,CACNG1,CCAR1,CCL3,CD164,CD97,CDC42,CDH12,CDKAL1,CLTC,CLTCL1,CNST,COG2,COL14A1,COL5A1,CPNE4,CSMD1,CSPP1,CYFIP1,CYP3A4,DDX10,DDX60L,DEFB1,DEFB103A/DEFB103B,DEPTOR,DGKB,DOK6,DPYD,DTX4,DYNC2H1,EGR1,ELP2,ERI2,ETF1,FAM172A,FAM190A,FAM19A1,FCGR3A,FMN…	187
Gastrointestinal Disease	nonalcoholic steatohepatitis	2.22E-03	APOB,PDE11A,PDE3A,PDE4B,PDE4D,PDE5A,PDE8A,PPARG	8
Inflammatory Disease	nonalcoholic steatohepatitis	2.22E-03	APOB,PDE11A,PDE3A,PDE4B,PDE4D,PDE5A,PDE8A,PPARG	8
Hepatic System Disease	nonalcoholic steatohepatitis	2.22E-03	APOB,PDE11A,PDE3A,PDE4B,PDE4D,PDE5A,PDE8A,PPARG	8
Genetic Disorder	leprosy	2.30E-03	CCL3,CCR1,CD1B,CD59,CFHR3,CLEC2B,CTSG,GZMM,IFNAR1,IFNAR2,LILRA2,LILRA3,LILRB3,LILRB5,PARK2,PLXNA1,SIRPA,UBD	18
Infectious Disease	leprosy	2.30E-03	CCL3,CCR1,CD1B,CD59,CFHR3,CLEC2B,CTSG,GZMM,IFNAR1,IFNAR2,LILRA2,LILRA3,LILRB3,LILRB5,PARK2,PLXNA1,SIRPA,UBD	18
Dermatological Diseases and Conditions	leprosy	2.30E-03	CCL3,CCR1,CD1B,CD59,CFHR3,CLEC2B,CTSG,GZMM,IFNAR1,IFNAR2,LILRA2,LILRA3,LILRB3,LILRB5,PARK2,PLXNA1,SIRPA,UBD	18
Infectious Disease	HIV infection	2.68E-03	ACCN1,ADAM10,ALDH5A1,ANKRD30A,ANKS1B,ARHGEF12,ATR,B4GALNT4,BCL11A,BMP1,C11orf9,C3orf67,C6orf1,C6orf170,CACNA1C,CACNA2D1,CACNA2D2,CACNA2D3,CACNG1,CCAR1,CCL3,CD164,CD97,CDH12,CDKAL1,CNST,COG2,COL14A1,COL5A1,CPNE4,CSMD1,CSPP1,CYFIP1,CYP3A4,DDX10,DDX60L,DEPTOR,DGKB,DOK6,DPYD,DTX4,DYNC2H1,ELP2,ERI2,ETF1,FAM172A,FAM190A,FAM19A1,FMN2,FNTA,FSTL5,GABRB2,GABRB3,GABRG3,GAD2,GML,GPC5,GRIA4,GRID2,GRIK1,GRM7,G…	145
Gastrointestinal Disease	necrotizing enterocolitis	2.81E-03	PDE11A,PDE3A,PDE4B,PDE4D,PDE5A,PDE8A	6
Inflammatory Disease	necrotizing enterocolitis	2.81E-03	PDE11A,PDE3A,PDE4B,PDE4D,PDE5A,PDE8A	6
Cell Death	necrotizing enterocolitis	2.81E-03	PDE11A,PDE3A,PDE4B,PDE4D,PDE5A,PDE8A	6
Immunological Disease	vitiligo	2.96E-03	GZMB,HLA-A,HLA-DQA1,HLA-G,HLA-J,PTGFR,PTPN22,RERE	8
Dermatological Diseases and Conditions	vitiligo	2.96E-03	GZMB,HLA-A,HLA-DQA1,HLA-G,HLA-J,PTGFR,PTPN22,RERE	8
Gastrointestinal Disease	hepatic steatosis	2.99E-03	APOB,CPT1A,CYP4A11,MGAM,NPHP3,PDE11A,PDE3A,PDE4B,PDE4D,PDE5A,PDE8A,PPARA,PPARG,SREBF1	14
Hepatic System Disease	hepatic steatosis	2.99E-03	APOB,CPT1A,CYP4A11,MGAM,NPHP3,PDE11A,PDE3A,PDE4B,PDE4D,PDE5A,PDE8A,PPARA,PPARG,SREBF1	14
Nervous System Development and Function	neurological process of cells	3.20E-03	ACCN1,AKAP9,CTF1,DTNA,GRIK2,GRM7,GZMB,HCRTR2,HTR6,KCND2,MBP,NOVA1,NRXN1,PAFAH1B1,PCDHB10,PCDHB11,PCDHB13,PCDHB14,PCDHB16,PCDHB2,PCDHB3,PCDHB4,PCDHB5,PCDHB6,PCDHB9	25
Cardiovascular Disease	variant angina	3.21E-03	CACNA1C,CACNA1F,CACNA1S,CACNA2D1	4
Organismal Injury and Abnormalities	variant angina	3.21E-03	CACNA1C,CACNA1F,CACNA1S,CACNA2D1	4
Inflammatory Response	antiviral response of cells	3.33E-03	IFNA1/IFNA13,IFNA2,IFNA5,IFNA8,IFNAR2	5
Antimicrobial Response	antiviral response of cells	3.33E-03	IFNA1/IFNA13,IFNA2,IFNA5,IFNA8,IFNAR2	5
Cellular Development	differentiation of leukocytes	3.47E-03	CBFB,CD1D,CD300A,CDC42,HDAC4,HDAC9,HLA-C,HLA-G,HOXA5,HOXA7,IFNA1/IFNA13,IFNA10,IFNA14,IFNA16,IFNA17,IFNA2,IFNA21,IFNA4,IFNA5,IFNA6,IFNA7,IFNA8,IFNB1,IFNW1,ITGB1,JAG2,LILRA2,LILRB2,PPARG,PRKCA,UBD,VAV1	32
Hematological System Development and Function	differentiation of leukocytes	3.47E-03	CBFB,CD1D,CD300A,CDC42,HDAC4,HDAC9,HLA-C,HLA-G,HOXA5,HOXA7,IFNA1/IFNA13,IFNA10,IFNA14,IFNA16,IFNA17,IFNA2,IFNA21,IFNA4,IFNA5,IFNA6,IFNA7,IFNA8,IFNB1,IFNW1,ITGB1,JAG2,LILRA2,LILRB2,PPARG,PRKCA,UBD,VAV1	32
Hematopoiesis	differentiation of leukocytes	3.47E-03	CBFB,CD1D,CD300A,CDC42,HDAC4,HDAC9,HLA-C,HLA-G,HOXA5,HOXA7,IFNA1/IFNA13,IFNA10,IFNA14,IFNA16,IFNA17,IFNA2,IFNA21,IFNA4,IFNA5,IFNA6,IFNA7,IFNA8,IFNB1,IFNW1,ITGB1,JAG2,LILRA2,LILRB2,PPARG,PRKCA,UBD,VAV1	32
Cardiovascular Disease	patent ductus arteriosus	4.10E-03	PDE11A,PDE3A,PDE4B,PDE4D,PDE5A,PDE8A	6
Developmental Disorder	patent ductus arteriosus	4.10E-03	PDE11A,PDE3A,PDE4B,PDE4D,PDE5A,PDE8A	6
Cardiovascular Disease	Behcet's disease	4.20E-03	IFNA2,IFNAR1,IFNAR2	3
Immunological Disease	Behcet's disease	4.20E-03	IFNA2,IFNAR1,IFNAR2	3
Genetic Disorder	plexiform neurofibroma	4.20E-03	FNTA,IFNAR1,IFNAR2	3
Neurological Disease	plexiform neurofibroma	4.20E-03	FNTA,IFNAR1,IFNAR2	3
Dermatological Diseases and Conditions	plexiform neurofibroma	4.20E-03	FNTA,IFNAR1,IFNAR2	3
Developmental Disorder	plexiform neurofibroma	4.20E-03	FNTA,IFNAR1,IFNAR2	3
Cancer	plexiform neurofibroma	4.20E-03	FNTA,IFNAR1,IFNAR2	3
Cellular Assembly and Organization	polarization of Golgi apparatus	4.20E-03	STRN,STRN3,STRN4	3
Cell Morphology	polarization of Golgi apparatus	4.20E-03	STRN,STRN3,STRN4	3
Neurological Disease	radiculopathy	4.20E-03	CACNA2D1,CACNA2D2,CACNA2D3	3
Cardiovascular Disease	thoracic aortic aneurysm	4.20E-03	CACNA1C,CACNA1F,CACNA1S	3
Neurological Disease	localization-related epilepsy	5.64E-03	CA1,CA13,CA5A,CACNA2D1,CACNA2D2,CACNA2D3,GABRB2,GABRB3,GABRG3,SCN1A	10
Genetic Disorder	malaria	6.66E-03	CR1,FCGR2B,GYPA,ICAM1,NOS2,PDE11A,PDE3A,PDE4B,PDE4D,PDE5A,PDE8A	11
Hematological Disease	malaria	6.66E-03	CR1,FCGR2B,GYPA,ICAM1,NOS2,PDE11A,PDE3A,PDE4B,PDE4D,PDE5A,PDE8A	11
Infectious Disease	malaria	6.66E-03	CR1,FCGR2B,GYPA,ICAM1,NOS2,PDE11A,PDE3A,PDE4B,PDE4D,PDE5A,PDE8A	11
Cell Death	cytotoxicity of lymphocytes	6.95E-03	CD1D,CD300A,CD59,FCGR3B,HLA-DRB1 (includes EG:100332219),KIR2DL3 (includes others),KIR2DL4/LOC100287534,KIR3DL1,KLRF1,MICA,ULBP2,ULBP3,WAS	13
Neurological Disease	movement disorder	7.53E-03	ABCC11,ACTR3,ADAMTS12,ADCY5,ALDH5A1,ARHGAP33,ARHGEF10,ATRNL1,BANP,BCL11B,C8orf83,CA1,CA13,CA5A,CACNA1C,CACNA1F,CACNA1S,CACNA2D1,CACNA2D2,CACNA2D3,CAMTA1,CAST,CD1A,CD1E,CD68,CDH12,CDH13,CENPC1,CEP112,CNST,CNTN5,CNTNAP5,COCH,COMT,CTNNA3,CYFIP1,CYFIP2,DBH,DGKB,DLEU7,DLG2,DNAH11,DOCK4,DPP6,DTNA,EFTUD1,ENAH,ERBB4,EXOC2,FAM172A,FAM173A,FHIT,FOXN3,FOXP1,FOXP2,FSTL5,FTH1,GABRB2,GABRB3,GABRG3,GAD2,GHITM,G…	160
Genetic Disorder	lepromatous leprosy	7.89E-03	CCL3,CCR1,CD59,CFHR3,IFNAR1,LILRA2,LILRA3,LILRB3,LILRB5,PLXNA1,SIRPA	11
Infectious Disease	lepromatous leprosy	7.89E-03	CCL3,CCR1,CD59,CFHR3,IFNAR1,LILRA2,LILRA3,LILRB3,LILRB5,PLXNA1,SIRPA	11
Dermatological Diseases and Conditions	lepromatous leprosy	7.89E-03	CCL3,CCR1,CD59,CFHR3,IFNAR1,LILRA2,LILRA3,LILRB3,LILRB5,PLXNA1,SIRPA	11
Cardiovascular Disease	cardiac arrest	7.91E-03	PDE11A,PDE3A,PDE4B,PDE4D,PDE5A,PDE8A	6
Neurological Disease	restless legs syndrome	8.06E-03	CA1,CA13,CA5A,CACNA2D1,CACNA2D2,CACNA2D3,MAP2K5,RBFOX1	8
Psychological Disorders	restless legs syndrome	8.06E-03	CA1,CA13,CA5A,CACNA2D1,CACNA2D2,CACNA2D3,MAP2K5,RBFOX1	8
Neurological Disease	partial seizure	8.70E-03	ALDH5A1,CA1,CA13,CA5A,CACNA2D1,CACNA2D2,CACNA2D3,GABRB2,GABRB3,GABRG3,GAD2,SCN1A	12
Genetic Disorder	Duchenne muscular dystrophy	9.28E-03	HLA-A,HLA-C,HLA-DQB1 (includes others),HLA-DRB1 (includes EG:100332219),HLA-DRB3 (includes others),HLA-DRB4,mir-548,PDE11A,PDE3A,PDE4B,PDE4D,PDE5A,PDE8A	13
Skeletal and Muscular Disorders	Duchenne muscular dystrophy	9.28E-03	HLA-A,HLA-C,HLA-DQB1 (includes others),HLA-DRB1 (includes EG:100332219),HLA-DRB3 (includes others),HLA-DRB4,mir-548,PDE11A,PDE3A,PDE4B,PDE4D,PDE5A,PDE8A	13
Developmental Disorder	Duchenne muscular dystrophy	9.28E-03	HLA-A,HLA-C,HLA-DQB1 (includes others),HLA-DRB1 (includes EG:100332219),HLA-DRB3 (includes others),HLA-DRB4,mir-548,PDE11A,PDE3A,PDE4B,PDE4D,PDE5A,PDE8A	13
Cardiovascular Disease	angina pectoris	9.28E-03	CACNA1C,CACNA1F,CACNA1S,CACNA2D1,GUCY1A2,GUCY1B2,PDE11A,PDE3A,PDE4B,PDE4D,PDE5A,PDE8A,PPARG	13
Organismal Injury and Abnormalities	angina pectoris	9.28E-03	CACNA1C,CACNA1F,CACNA1S,CACNA2D1,GUCY1A2,GUCY1B2,PDE11A,PDE3A,PDE4B,PDE4D,PDE5A,PDE8A,PPARG	13
Inflammatory Disease	cervical spondylotic myelopathy	9.40E-03	CACNA2D1,CACNA2D2,CACNA2D3,SCN1A,SCN2A,SCN3A,SCN4A	7
Neurological Disease	cervical spondylotic myelopathy	9.40E-03	CACNA2D1,CACNA2D2,CACNA2D3,SCN1A,SCN2A,SCN3A,SCN4A	7
Connective Tissue Disorders	cervical spondylotic myelopathy	9.40E-03	CACNA2D1,CACNA2D2,CACNA2D3,SCN1A,SCN2A,SCN3A,SCN4A	7
Skeletal and Muscular Disorders	cervical spondylotic myelopathy	9.40E-03	CACNA2D1,CACNA2D2,CACNA2D3,SCN1A,SCN2A,SCN3A,SCN4A	7
Cell Cycle	delay in initiation of prometaphase	9.69E-03	CDC42,ECT2,MAD2L1	3
Embryonic Development	lung development	9.69E-03	FOXF1,FOXP1,SFTPD	3
Tissue Development	lung development	9.69E-03	FOXF1,FOXP1,SFTPD	3
Organ Development	lung development	9.69E-03	FOXF1,FOXP1,SFTPD	3
Organismal Development	lung development	9.69E-03	FOXF1,FOXP1,SFTPD	3
Respiratory System Development and Function	lung development	9.69E-03	FOXF1,FOXP1,SFTPD	3
Gene Expression	transactivation of Nfat binding site	9.69E-03	PLCB1,RASGRF2,VAV1	3
Small Molecule Biochemistry	secretion of 5-hydroxytryptamine	9.72E-03	FCGR2B,NSF,PRKCA,SIRPA	4
Cell-To-Cell Signaling and Interaction	secretion of 5-hydroxytryptamine	9.72E-03	FCGR2B,NSF,PRKCA,SIRPA	4
Molecular Transport	secretion of 5-hydroxytryptamine	9.72E-03	FCGR2B,NSF,PRKCA,SIRPA	4
Neurological Disease	postherpetic neuralgia	1.00E-02	CACNA2D1,CACNA2D2,CACNA2D3,GABRB2,GABRB3,GABRG3,OPRM1,SCN1A	8
Organismal Injury and Abnormalities	postherpetic neuralgia	1.00E-02	CACNA2D1,CACNA2D2,CACNA2D3,GABRB2,GABRB3,GABRG3,OPRM1,SCN1A	8
Infectious Disease	infection by Herpesviridae	1.06E-02	DEFB1,DEFB103A/DEFB103B,IFNB1,ITGB1,PVRL1,TLR3	6
Cell Cycle	arrest in G2 phase of squamous cell carcinoma cell lines	1.09E-02	CDH13,FHIT	2
Cellular Function and Maintenance	cytostasis of burst-forming erythroid cells	1.09E-02	IFNA2,IFNB1	2
Hematopoiesis	cytostasis of burst-forming erythroid cells	1.09E-02	IFNA2,IFNB1	2
Inflammatory Response	cytostasis of colony-forming granulocyte-macrophages	1.09E-02	IFNA2,IFNB1	2
Cellular Function and Maintenance	cytostasis of colony-forming granulocyte-macrophages	1.09E-02	IFNA2,IFNB1	2
Hematopoiesis	cytostasis of colony-forming granulocyte-macrophages	1.09E-02	IFNA2,IFNB1	2
Cellular Function and Maintenance	cytostasis of epidermal cells	1.09E-02	CDK4,HRAS	2
Hair and Skin Development and Function	cytostasis of epidermal cells	1.09E-02	CDK4,HRAS	2
Cellular Function and Maintenance	cytostasis of megakaryocytes	1.09E-02	IFNA2,VAV1	2
Hematopoiesis	cytostasis of megakaryocytes	1.09E-02	IFNA2,VAV1	2
Cell Cycle	delay in prometaphase of cervical cancer cell lines	1.09E-02	CDC42,ECT2	2
Lipid Metabolism	demethylation of erythromycin	1.09E-02	CYP3A4,CYP3A5	2
Small Molecule Biochemistry	demethylation of erythromycin	1.09E-02	CYP3A4,CYP3A5	2
Carbohydrate Metabolism	demethylation of erythromycin	1.09E-02	CYP3A4,CYP3A5	2
Small Molecule Biochemistry	demethylation of lidocaine	1.09E-02	CYP3A4,CYP3A5	2
Cellular Assembly and Organization	formation of actin tails	1.09E-02	WAS,WASL	2
Lipid Metabolism	glucuronidation of testosterone	1.09E-02	UGT2B11/UGT2B28,UGT2B17	2
Small Molecule Biochemistry	glucuronidation of testosterone	1.09E-02	UGT2B11/UGT2B28,UGT2B17	2
Endocrine System Development and Function	glucuronidation of testosterone	1.09E-02	UGT2B11/UGT2B28,UGT2B17	2
Drug Metabolism	glucuronidation of testosterone	1.09E-02	UGT2B11/UGT2B28,UGT2B17	2
Genetic Disorder	hereditary lymphedema	1.09E-02	FLT4,FOXC2	2
Immunological Disease	hereditary lymphedema	1.09E-02	FLT4,FOXC2	2
Organismal Injury and Abnormalities	hereditary lymphedema	1.09E-02	FLT4,FOXC2	2
Lipid Metabolism	hydroxylation of hydrocortisone	1.09E-02	CYP11B2,CYP3A4	2
Small Molecule Biochemistry	hydroxylation of hydrocortisone	1.09E-02	CYP11B2,CYP3A4	2
Endocrine System Development and Function	hydroxylation of hydrocortisone	1.09E-02	CYP11B2,CYP3A4	2
Drug Metabolism	hydroxylation of hydrocortisone	1.09E-02	CYP11B2,CYP3A4	2
Immunological Disease	infection of lymphatic endothelial cells	1.09E-02	IFNA2,IFNA4	2
Infectious Disease	infection of lymphatic endothelial cells	1.09E-02	IFNA2,IFNA4	2
Infectious Disease	localization of HIV-1	1.09E-02	ICAM1,IFNA1/IFNA13	2
Lipid Metabolism	metabolism of erythromycin	1.09E-02	CYP3A4,CYP3A5	2
Small Molecule Biochemistry	metabolism of erythromycin	1.09E-02	CYP3A4,CYP3A5	2
Carbohydrate Metabolism	metabolism of erythromycin	1.09E-02	CYP3A4,CYP3A5	2
Small Molecule Biochemistry	metabolism of haloperidol	1.09E-02	CYP3A4,CYP3A5	2
Drug Metabolism	metabolism of haloperidol	1.09E-02	CYP3A4,CYP3A5	2
Small Molecule Biochemistry	metabolism of indinavir	1.09E-02	CYP3A4,CYP3A5	2
Drug Metabolism	metabolism of indinavir	1.09E-02	CYP3A4,CYP3A5	2
Small Molecule Biochemistry	metabolism of trazodone	1.09E-02	CYP3A4,CYP3A5	2
Drug Metabolism	metabolism of triazolam	1.09E-02	CYP3A4,CYP3A5	2
Drug Metabolism	oxidation of midazolam	1.09E-02	CYP3A4,CYP3A5	2
Energy Production	oxidation of midazolam	1.09E-02	CYP3A4,CYP3A5	2
Small Molecule Biochemistry	oxidation of nifedipine	1.09E-02	CYP3A4,CYP3A5	2
Drug Metabolism	oxidation of nifedipine	1.09E-02	CYP3A4,CYP3A5	2
Energy Production	oxidation of nifedipine	1.09E-02	CYP3A4,CYP3A5	2
Drug Metabolism	oxidation of triazolam	1.09E-02	CYP3A4,CYP3A5	2
Energy Production	oxidation of triazolam	1.09E-02	CYP3A4,CYP3A5	2
Cellular Assembly and Organization	polarization of microtubules	1.09E-02	CDC42,ICAM1	2
Cellular Function and Maintenance	polarization of microtubules	1.09E-02	CDC42,ICAM1	2
Cell Morphology	polarization of microtubules	1.09E-02	CDC42,ICAM1	2
Small Molecule Biochemistry	reduction of hormone	1.09E-02	AKR1C1/AKR1C2,AKR1C3	2
Endocrine System Development and Function	reduction of hormone	1.09E-02	AKR1C1/AKR1C2,AKR1C3	2
Cellular Development	senescence of endothelial cell lines	1.09E-02	CDK4,TP63	2
Cell Cycle	senescence of endothelial cell lines	1.09E-02	CDK4,TP63	2
Cardiovascular System Development and Function	senescence of endothelial cell lines	1.09E-02	CDK4,TP63	2
Gene Expression	transactivation of PPAR response element	1.09E-02	PPARA,PPARG	2
Gene Expression	transcription of tRNA	1.09E-02	BRF1 (includes EG:2972),GTF3C1	2
Small Molecule Biochemistry	transport of L-lysine	1.09E-02	SLC25A15,SLC25A2	2
Molecular Transport	transport of L-lysine	1.09E-02	SLC25A15,SLC25A2	2
Amino Acid Metabolism	transport of L-lysine	1.09E-02	SLC25A15,SLC25A2	2
Small Molecule Biochemistry	transport of citrulline	1.09E-02	SLC25A15,SLC25A2	2
Molecular Transport	transport of citrulline	1.09E-02	SLC25A15,SLC25A2	2
Amino Acid Metabolism	transport of citrulline	1.09E-02	SLC25A15,SLC25A2	2
Lipid Metabolism	transport of digoxin	1.09E-02	ABCB1,CYP3A4	2
Small Molecule Biochemistry	transport of digoxin	1.09E-02	ABCB1,CYP3A4	2
Drug Metabolism	transport of digoxin	1.09E-02	ABCB1,CYP3A4	2
Molecular Transport	transport of digoxin	1.09E-02	ABCB1,CYP3A4	2
Carbohydrate Metabolism	transport of digoxin	1.09E-02	ABCB1,CYP3A4	2
Endocrine System Disorders	congenital adrenal hyperplasia	1.11E-02	CACNA1C,CYP11B1,CYP11B2,PPARG,STAR	5
Genetic Disorder	congenital adrenal hyperplasia	1.11E-02	CACNA1C,CYP11B1,CYP11B2,PPARG,STAR	5
Developmental Disorder	congenital adrenal hyperplasia	1.11E-02	CACNA1C,CYP11B1,CYP11B2,PPARG,STAR	5
Cancer	congenital adrenal hyperplasia	1.11E-02	CACNA1C,CYP11B1,CYP11B2,PPARG,STAR	5
Genetic Disorder	migraines	1.15E-02	ALDH5A1,CA1,CA13,CA5A,CACNA1C,CACNA1F,CACNA1S,GABRB2,GABRB3,GABRG3,GAD2,GRIA4,GUCY1A2,GUCY1B2,HIST1H2AB/HIST1H2AE,HIST1H2AG (includes others),HTR2B,NOS2,OPRM1,PDE11A,PDE4B,PDE5A,SCN1A	23
Neurological Disease	migraines	1.15E-02	ALDH5A1,CA1,CA13,CA5A,CACNA1C,CACNA1F,CACNA1S,GABRB2,GABRB3,GABRG3,GAD2,GRIA4,GUCY1A2,GUCY1B2,HIST1H2AB/HIST1H2AE,HIST1H2AG (includes others),HTR2B,NOS2,OPRM1,PDE11A,PDE4B,PDE5A,SCN1A	23
Organismal Injury and Abnormalities	migraines	1.15E-02	ALDH5A1,CA1,CA13,CA5A,CACNA1C,CACNA1F,CACNA1S,GABRB2,GABRB3,GABRG3,GAD2,GRIA4,GUCY1A2,GUCY1B2,HIST1H2AB/HIST1H2AE,HIST1H2AG (includes others),HTR2B,NOS2,OPRM1,PDE11A,PDE4B,PDE5A,SCN1A	23
Dermatological Diseases and Conditions	Kaposi's sarcoma	1.23E-02	IFNA2,IFNAR1,IFNAR2,RARB,TUBA1A,TUBA3C/TUBA3D,TUBB2A,TUBB4	8
Cancer	Kaposi's sarcoma	1.23E-02	IFNA2,IFNAR1,IFNAR2,RARB,TUBA1A,TUBA3C/TUBA3D,TUBB2A,TUBB4	8
Neurological Disease	seizures	1.24E-02	ABCD2,ALDH5A1,APOL1,CA1,CA13,CA5A,CACNA2D1,CACNA2D2,CACNA2D3,GABRB2,GABRB3,GABRG3,GAD2,OR5M1,RNF144A,SCN1A,SCN2A	17
Neurological Disease	neuralgia	1.36E-02	ALDH5A1,CACNA2D1,CACNA2D2,CACNA2D3,GABRB2,GABRB3,GABRG3,GAD2,OPRM1,SCN1A	10
Organismal Injury and Abnormalities	neuralgia	1.36E-02	ALDH5A1,CACNA2D1,CACNA2D2,CACNA2D3,GABRB2,GABRB3,GABRG3,GAD2,OPRM1,SCN1A	10
Renal and Urological Disease	bladder cancer	1.43E-02	APC,CALR,COMT,FLT4,FNTA,GSTT1,HDAC2,HDAC4,HDAC9,HRAS,ICAM1,IFNA1/IFNA13,KRAS,MBP,PDE11A,PDE3A,PDE4B,PDE4D,PDE5A,PDE8A,PSCA,RARB,RRM1,TUBA1A,TUBA3C/TUBA3D,TUBB2A,TUBB4	27
Cancer	bladder cancer	1.43E-02	APC,CALR,COMT,FLT4,FNTA,GSTT1,HDAC2,HDAC4,HDAC9,HRAS,ICAM1,IFNA1/IFNA13,KRAS,MBP,PDE11A,PDE3A,PDE4B,PDE4D,PDE5A,PDE8A,PSCA,RARB,RRM1,TUBA1A,TUBA3C/TUBA3D,TUBB2A,TUBB4	27
Genetic Disorder	DiGeorge syndrome	1.49E-02	DGCR8,mir-1306,mir-650,TBX1	4
Cardiovascular Disease	DiGeorge syndrome	1.49E-02	DGCR8,mir-1306,mir-650,TBX1	4
Developmental Disorder	DiGeorge syndrome	1.49E-02	DGCR8,mir-1306,mir-650,TBX1	4
Genetic Disorder	acute guttate psoriasis	1.49E-02	CALR,KRT10,KRT15,SERPINB4	4
Inflammatory Disease	acute guttate psoriasis	1.49E-02	CALR,KRT10,KRT15,SERPINB4	4
Dermatological Diseases and Conditions	acute guttate psoriasis	1.49E-02	CALR,KRT10,KRT15,SERPINB4	4
Lipid Metabolism	storage of cholesterol	1.49E-02	APOB,PPARA,PPARG,SOAT1	4
Small Molecule Biochemistry	storage of cholesterol	1.49E-02	APOB,PPARA,PPARG,SOAT1	4
Renal and Urological Disease	urothelial carcinoma	1.49E-02	FLT4,HRAS,KRAS,PSCA,TUBA1A,TUBA3C/TUBA3D,TUBB2A,TUBB4	8
Cancer	urothelial carcinoma	1.49E-02	FLT4,HRAS,KRAS,PSCA,TUBA1A,TUBA3C/TUBA3D,TUBB2A,TUBB4	8
Lipid Metabolism	production of steroid hormone	1.52E-02	AGT,CYP11B1,CYP11B2,PRL,STAR	5
Small Molecule Biochemistry	production of steroid hormone	1.52E-02	AGT,CYP11B1,CYP11B2,PRL,STAR	5
Vitamin and Mineral Metabolism	production of steroid hormone	1.52E-02	AGT,CYP11B1,CYP11B2,PRL,STAR	5
Renal and Urological Disease	chronic kidney disease	1.53E-02	PDE11A,PDE3A,PDE4B,PDE4D,PDE5A,PDE8A,PPARG,TUBA1A,TUBA3C/TUBA3D,TUBB2A,TUBB4,XDH	12
Inflammatory Response	acute renal allograft rejection	1.79E-02	DEFB1,HAVCR1,SERPINA3	3
Renal and Urological Disease	acute renal allograft rejection	1.79E-02	DEFB1,HAVCR1,SERPINA3	3
Small Molecule Biochemistry	metabolism of meperidine	1.79E-02	CYP2C18,CYP3A4,CYP3A5	3
Lipid Metabolism	synthesis of pregnenolone	1.79E-02	AGT,PRL,STAR	3
Small Molecule Biochemistry	synthesis of pregnenolone	1.79E-02	AGT,PRL,STAR	3
Endocrine System Development and Function	synthesis of pregnenolone	1.79E-02	AGT,PRL,STAR	3
Vitamin and Mineral Metabolism	synthesis of pregnenolone	1.79E-02	AGT,PRL,STAR	3
Renal and Urological Disease	nephrosis	1.83E-02	GPC5,PDE11A,PDE3A,PDE4B,PDE4D,PDE5A,PDE8A	7
Inflammatory Response	binding of phagocytes	1.94E-02	APOH,CACNA1C,CCL3,CCR1,CTSG,FCGR3B,HDAC4,ICAM1,ITGB1,ORM1/ORM2,VCAM1	11
Cell-To-Cell Signaling and Interaction	binding of phagocytes	1.94E-02	APOH,CACNA1C,CCL3,CCR1,CTSG,FCGR3B,HDAC4,ICAM1,ITGB1,ORM1/ORM2,VCAM1	11
Hematological System Development and Function	binding of phagocytes	1.94E-02	APOH,CACNA1C,CCL3,CCR1,CTSG,FCGR3B,HDAC4,ICAM1,ITGB1,ORM1/ORM2,VCAM1	11
Lipid Metabolism	biosynthesis of steroid hormone	2.02E-02	AGT,CYP11B1,CYP11B2,PRL,STAR	5
Small Molecule Biochemistry	biosynthesis of steroid hormone	2.02E-02	AGT,CYP11B1,CYP11B2,PRL,STAR	5
Vitamin and Mineral Metabolism	biosynthesis of steroid hormone	2.02E-02	AGT,CYP11B1,CYP11B2,PRL,STAR	5
Cell Death	cytotoxicity of cells	2.06E-02	CD1D,CD300A,CD59,FCGR3A,FCGR3B,GZMB,HLA-DRB1 (includes EG:100332219),HRAS,KIR2DL3 (includes others),KIR2DL4/LOC100287534,KIR3DL1,KLRF1,MICA,PRKCA,ULBP2,ULBP3,WAS	17
Cellular Development	differentiation of blood cells	2.11E-02	ADAMTS7,CBFB,CD1D,CD300A,CDC42,HDAC4,HDAC9,HIST1H4A (includes others),HLA-C,HLA-G,HOXA10,HOXA5,HOXA7,IFNA1/IFNA13,IFNA10,IFNA14,IFNA16,IFNA17,IFNA2,IFNA21,IFNA4,IFNA5,IFNA6,IFNA7,IFNA8,IFNB1,IFNW1,ITGB1,JAG2,LILRA2,LILRB2,PPARG,PRKCA,UBD,UBE2I,VAV1	36
Hematological System Development and Function	differentiation of blood cells	2.11E-02	ADAMTS7,CBFB,CD1D,CD300A,CDC42,HDAC4,HDAC9,HIST1H4A (includes others),HLA-C,HLA-G,HOXA10,HOXA5,HOXA7,IFNA1/IFNA13,IFNA10,IFNA14,IFNA16,IFNA17,IFNA2,IFNA21,IFNA4,IFNA5,IFNA6,IFNA7,IFNA8,IFNB1,IFNW1,ITGB1,JAG2,LILRA2,LILRB2,PPARG,PRKCA,UBD,UBE2I,VAV1	36
Cardiovascular Disease	chronic stable angina	2.15E-02	CACNA1C,CACNA1F,CACNA1S,CACNA2D1	4
Organismal Injury and Abnormalities	chronic stable angina	2.15E-02	CACNA1C,CACNA1F,CACNA1S,CACNA2D1	4
Neurological Disease	tropical spastic paraparesis	2.15E-02	ALDH5A1,GAD2,IFNAR1,IFNAR2	4
Immunological Disease	tropical spastic paraparesis	2.15E-02	ALDH5A1,GAD2,IFNAR1,IFNAR2	4
Infectious Disease	tropical spastic paraparesis	2.15E-02	ALDH5A1,GAD2,IFNAR1,IFNAR2	4
Neurological Disease	absence seizure	2.22E-02	CA1,CA13,CA5A,GABRB2,GABRB3,GABRG3,SCN1A	7
Dermatological Diseases and Conditions	malignant cutaneous melanoma	2.60E-02	CDK4,FLT4,FNTA,HDAC2,HDAC4,HDAC9,IFNA2,IFNAR1,IFNAR2,RARB,SCN1A,SCN2A,SCN3A,SCN4A,TUBA1A,TUBA3C/TUBA3D,TUBB2A,TUBB4	18
Cancer	malignant cutaneous melanoma	2.60E-02	CDK4,FLT4,FNTA,HDAC2,HDAC4,HDAC9,IFNA2,IFNAR1,IFNAR2,RARB,SCN1A,SCN2A,SCN3A,SCN4A,TUBA1A,TUBA3C/TUBA3D,TUBB2A,TUBB4	18
Inflammatory Disease	chronic bronchitis	2.67E-02	LYZ,PDE11A,PDE3A,PDE4B,PDE4D,PDE5A,PDE8A	7
Respiratory Disease	chronic bronchitis	2.67E-02	LYZ,PDE11A,PDE3A,PDE4B,PDE4D,PDE5A,PDE8A	7
Inflammatory Response	chemotaxis of memory T lymphocytes	2.89E-02	CCR1,DEFB1,DEFB103A/DEFB103B	3
Hematological System Development and Function	chemotaxis of memory T lymphocytes	2.89E-02	CCR1,DEFB1,DEFB103A/DEFB103B	3
Cell-mediated Immune Response	chemotaxis of memory T lymphocytes	2.89E-02	CCR1,DEFB1,DEFB103A/DEFB103B	3
Cellular Movement	chemotaxis of memory T lymphocytes	2.89E-02	CCR1,DEFB1,DEFB103A/DEFB103B	3
Immune Cell Trafficking	chemotaxis of memory T lymphocytes	2.89E-02	CCR1,DEFB1,DEFB103A/DEFB103B	3
Cellular Function and Maintenance	differentiation of regulatory T lymphocytes	2.89E-02	HLA-G,IFNA2,LILRB2	3
Cellular Development	differentiation of regulatory T lymphocytes	2.89E-02	HLA-G,IFNA2,LILRB2	3
Hematological System Development and Function	differentiation of regulatory T lymphocytes	2.89E-02	HLA-G,IFNA2,LILRB2	3
Hematopoiesis	differentiation of regulatory T lymphocytes	2.89E-02	HLA-G,IFNA2,LILRB2	3
Cell-mediated Immune Response	differentiation of regulatory T lymphocytes	2.89E-02	HLA-G,IFNA2,LILRB2	3
Lymphoid Tissue Structure and Development	differentiation of regulatory T lymphocytes	2.89E-02	HLA-G,IFNA2,LILRB2	3
Cell-To-Cell Signaling and Interaction	induction of T lymphocytes	2.89E-02	HLA-C,HLA-G,LILRB2	3
Cellular Function and Maintenance	induction of T lymphocytes	2.89E-02	HLA-C,HLA-G,LILRB2	3
Cellular Development	induction of T lymphocytes	2.89E-02	HLA-C,HLA-G,LILRB2	3
Hematological System Development and Function	induction of T lymphocytes	2.89E-02	HLA-C,HLA-G,LILRB2	3
Hematopoiesis	induction of T lymphocytes	2.89E-02	HLA-C,HLA-G,LILRB2	3
Cell-mediated Immune Response	induction of T lymphocytes	2.89E-02	HLA-C,HLA-G,LILRB2	3
Cellular Growth and Proliferation	induction of T lymphocytes	2.89E-02	HLA-C,HLA-G,LILRB2	3
Lymphoid Tissue Structure and Development	induction of T lymphocytes	2.89E-02	HLA-C,HLA-G,LILRB2	3
Metabolic Disease	premature aging	2.89E-02	FNTA,GYPA,WRN	3
Genetic Disorder	premature aging	2.89E-02	FNTA,GYPA,WRN	3
Dermatological Diseases and Conditions	premature aging	2.89E-02	FNTA,GYPA,WRN	3
Developmental Disorder	premature aging	2.89E-02	FNTA,GYPA,WRN	3
Drug Metabolism	synthesis of glutathione	2.89E-02	GCLM,HAGH,LTC4S	3
Protein Synthesis	synthesis of glutathione	2.89E-02	GCLM,HAGH,LTC4S	3
Genetic Disorder	type 1 lissencephaly	2.89E-02	PAFAH1B1,RELN,TUBA1A	3
Neurological Disease	type 1 lissencephaly	2.89E-02	PAFAH1B1,RELN,TUBA1A	3
Developmental Disorder	type 1 lissencephaly	2.89E-02	PAFAH1B1,RELN,TUBA1A	3
Cardiovascular Disease	chronic heart failure	2.96E-02	CA1,CA13,CA5A,CACNA1C,CACNA1F,CACNA1S,CACNA2D1,XDH	8
Lipid Metabolism	metabolism of tretinoin	2.96E-02	APC,CYP3A4,CYP3A5,CYP3A7	4
Small Molecule Biochemistry	metabolism of tretinoin	2.96E-02	APC,CYP3A4,CYP3A5,CYP3A7	4
Vitamin and Mineral Metabolism	metabolism of tretinoin	2.96E-02	APC,CYP3A4,CYP3A5,CYP3A7	4
Drug Metabolism	metabolism of tretinoin	2.96E-02	APC,CYP3A4,CYP3A5,CYP3A7	4
Small Molecule Biochemistry	release of catecholamine	2.96E-02	AGT,PRKCA,SEPT5,SIAH1	4
Molecular Transport	release of catecholamine	2.96E-02	AGT,PRKCA,SEPT5,SIAH1	4
Cell-To-Cell Signaling and Interaction	neural/synaptic transmission	3.04E-02	ACCN1,AGT,AKAP9,BAIAP3,DTNA,FCGR2B,GRIK2,GRM7,HCRTR2,HTR6,KCND2,MBP,NOVA1,NRXN1,NSF,PAFAH1B1,PCDHB10,PCDHB11,PCDHB13,PCDHB14,PCDHB16,PCDHB2,PCDHB3,PCDHB4,PCDHB5,PCDHB6,PCDHB9,PRKCA,SEPT5,SIAH1,SIRPA	31
Gastrointestinal Disease	Crigler-Najjar syndrome	3.05E-02	LIPF,UGT1A1	2
Metabolic Disease	Crigler-Najjar syndrome	3.05E-02	LIPF,UGT1A1	2
Genetic Disorder	Crigler-Najjar syndrome	3.05E-02	LIPF,UGT1A1	2
Hepatic System Disease	Crigler-Najjar syndrome	3.05E-02	LIPF,UGT1A1	2
Developmental Disorder	Crigler-Najjar syndrome	3.05E-02	LIPF,UGT1A1	2
Cellular Assembly and Organization	assembly of aggresome	3.05E-02	PARK2,UBD	2
Cellular Function and Maintenance	assembly of aggresome	3.05E-02	PARK2,UBD	2
Protein Synthesis	assembly of aggresome	3.05E-02	PARK2,UBD	2
Protein Degradation	assembly of aggresome	3.05E-02	PARK2,UBD	2
Small Molecule Biochemistry	catabolism of neutral amino acid	3.05E-02	GLDC,MCCC2	2
Amino Acid Metabolism	catabolism of neutral amino acid	3.05E-02	GLDC,MCCC2	2
Genetic Disorder	chronic inflammatory demyelinating polyradiculoneuropathy	3.05E-02	IFNAR1,IFNAR2	2
Neurological Disease	chronic inflammatory demyelinating polyradiculoneuropathy	3.05E-02	IFNAR1,IFNAR2	2
Metabolic Disease	combined molybdoflavoprotein enzyme deficiency	3.05E-02	GPHN,MOCS2	2
Genetic Disorder	combined molybdoflavoprotein enzyme deficiency	3.05E-02	GPHN,MOCS2	2
Developmental Disorder	combined molybdoflavoprotein enzyme deficiency	3.05E-02	GPHN,MOCS2	2
Lipid Metabolism	conversion of 4-androstene-3,17-dione	3.05E-02	AKR1C3,AKR1C4	2
Small Molecule Biochemistry	conversion of 4-androstene-3,17-dione	3.05E-02	AKR1C3,AKR1C4	2
Endocrine System Development and Function	conversion of 4-androstene-3,17-dione	3.05E-02	AKR1C3,AKR1C4	2
Genetic Disorder	costello syndrome	3.05E-02	HRAS,KRAS	2
Developmental Disorder	costello syndrome	3.05E-02	HRAS,KRAS	2
Drug Metabolism	demethylation of dextromethorphan	3.05E-02	CYP3A4,CYP3A5	2
Nervous System Development and Function	differentiation of neuronal progenitor cells	3.05E-02	DTX1,GZMB	2
Cellular Development	differentiation of neuronal progenitor cells	3.05E-02	DTX1,GZMB	2
Genetic Disorder	diffuse palmoplantar keratoderma	3.05E-02	KRT9,SLURP1	2
Dermatological Diseases and Conditions	diffuse palmoplantar keratoderma	3.05E-02	KRT9,SLURP1	2
Small Molecule Biochemistry	exchange of Ca2+	3.05E-02	SLC24A2,SLC8A1	2
Vitamin and Mineral Metabolism	exchange of Ca2+	3.05E-02	SLC24A2,SLC8A1	2
Molecular Transport	exchange of Ca2+	3.05E-02	SLC24A2,SLC8A1	2
Cell Signaling	exchange of Ca2+	3.05E-02	SLC24A2,SLC8A1	2
Small Molecule Biochemistry	exchange of Na+	3.05E-02	SLC24A2,SLC8A1	2
Cellular Function and Maintenance	exchange of Na+	3.05E-02	SLC24A2,SLC8A1	2
Molecular Transport	exchange of Na+	3.05E-02	SLC24A2,SLC8A1	2
Genetic Disorder	familial febrile convulsions	3.05E-02	GPR98,SCN1A	2
Neurological Disease	familial febrile convulsions	3.05E-02	GPR98,SCN1A	2
Lipid Metabolism	hydroxylation of paclitaxel	3.05E-02	CYP3A4,CYP3A5	2
Small Molecule Biochemistry	hydroxylation of paclitaxel	3.05E-02	CYP3A4,CYP3A5	2
Drug Metabolism	hydroxylation of paclitaxel	3.05E-02	CYP3A4,CYP3A5	2
Lipid Metabolism	hydroxylation of testosterone	3.05E-02	CYP3A4,CYP3A5	2
Small Molecule Biochemistry	hydroxylation of testosterone	3.05E-02	CYP3A4,CYP3A5	2
Endocrine System Development and Function	hydroxylation of testosterone	3.05E-02	CYP3A4,CYP3A5	2
Drug Metabolism	hydroxylation of testosterone	3.05E-02	CYP3A4,CYP3A5	2
Metabolic Disease	hypokalemic periodic paralysis	3.05E-02	CACNA1S,SCN4A	2
Genetic Disorder	hypokalemic periodic paralysis	3.05E-02	CACNA1S,SCN4A	2
Skeletal and Muscular Disorders	hypokalemic periodic paralysis	3.05E-02	CACNA1S,SCN4A	2
Developmental Disorder	hypokalemic periodic paralysis	3.05E-02	CACNA1S,SCN4A	2
Cellular Development	inactivation of mast cells	3.05E-02	FCGR2B,SIRPA	2
Hematological System Development and Function	inactivation of mast cells	3.05E-02	FCGR2B,SIRPA	2
Hypersensitivity Response	inactivation of mast cells	3.05E-02	FCGR2B,SIRPA	2
Genetic Disorder	incomplete x-linked congenital stationary night blindness	3.05E-02	CACNA1F,GRM6	2
Developmental Disorder	incomplete x-linked congenital stationary night blindness	3.05E-02	CACNA1F,GRM6	2
Ophthalmic Disease	incomplete x-linked congenital stationary night blindness	3.05E-02	CACNA1F,GRM6	2
Cell-To-Cell Signaling and Interaction	induction of Tr1 cells	3.05E-02	HLA-G,LILRB2	2
Cellular Function and Maintenance	induction of Tr1 cells	3.05E-02	HLA-G,LILRB2	2
Cellular Development	induction of Tr1 cells	3.05E-02	HLA-G,LILRB2	2
Hematological System Development and Function	induction of Tr1 cells	3.05E-02	HLA-G,LILRB2	2
Hematopoiesis	induction of Tr1 cells	3.05E-02	HLA-G,LILRB2	2
Cell-mediated Immune Response	induction of Tr1 cells	3.05E-02	HLA-G,LILRB2	2
Cellular Growth and Proliferation	induction of Tr1 cells	3.05E-02	HLA-G,LILRB2	2
Lymphoid Tissue Structure and Development	induction of Tr1 cells	3.05E-02	HLA-G,LILRB2	2
Gene Expression	inhibition of p53 consensus binding site	3.05E-02	SPOP,TP63	2
Small Molecule Biochemistry	metabolism of etoposide	3.05E-02	CYP3A4,CYP3A5	2
Drug Metabolism	metabolism of etoposide	3.05E-02	CYP3A4,CYP3A5	2
Carbohydrate Metabolism	metabolism of etoposide	3.05E-02	CYP3A4,CYP3A5	2
Drug Metabolism	metabolism of ritonavir	3.05E-02	CYP3A4,CYP3A5	2
Lipid Metabolism	metabolism of testosterone	3.05E-02	CYP3A4,CYP3A5	2
Small Molecule Biochemistry	metabolism of testosterone	3.05E-02	CYP3A4,CYP3A5	2
Endocrine System Development and Function	metabolism of testosterone	3.05E-02	CYP3A4,CYP3A5	2
Vitamin and Mineral Metabolism	metabolism of testosterone	3.05E-02	CYP3A4,CYP3A5	2
Drug Metabolism	metabolism of testosterone	3.05E-02	CYP3A4,CYP3A5	2
Small Molecule Biochemistry	modification of heparan sulfate proteoglycan	3.05E-02	HS3ST3B1,HS6ST1	2
Carbohydrate Metabolism	modification of heparan sulfate proteoglycan	3.05E-02	HS3ST3B1,HS6ST1	2
Hematological System Development and Function	quantity of thymocytes	3.05E-02	GAD2,LAMA3	2
Hematopoiesis	quantity of thymocytes	3.05E-02	GAD2,LAMA3	2
Tissue Morphology	quantity of thymocytes	3.05E-02	GAD2,LAMA3	2
Cell-To-Cell Signaling and Interaction	recognition of neurons	3.05E-02	NTM,OPCML	2
Nervous System Development and Function	recognition of neurons	3.05E-02	NTM,OPCML	2
Hematological System Development and Function	survival of blood-derived mast cells	3.05E-02	CD300A,IL33	2
Cell Death	survival of blood-derived mast cells	3.05E-02	CD300A,IL33	2
Lipid Metabolism	synthesis of corticosterone	3.05E-02	CYP11B1,CYP11B2	2
Small Molecule Biochemistry	synthesis of corticosterone	3.05E-02	CYP11B1,CYP11B2	2
Endocrine System Development and Function	synthesis of corticosterone	3.05E-02	CYP11B1,CYP11B2	2
Vitamin and Mineral Metabolism	synthesis of corticosterone	3.05E-02	CYP11B1,CYP11B2	2
Cancer	transformation of ovarian surface epithelial cells	3.05E-02	HRAS,KRAS	2
Small Molecule Biochemistry	transport of L-ornithine	3.05E-02	SLC25A15,SLC25A2	2
Molecular Transport	transport of L-ornithine	3.05E-02	SLC25A15,SLC25A2	2
Amino Acid Metabolism	transport of L-ornithine	3.05E-02	SLC25A15,SLC25A2	2
Metabolic Disease	werner syndrome	3.05E-02	GYPA,WRN	2
Genetic Disorder	werner syndrome	3.05E-02	GYPA,WRN	2
Dermatological Diseases and Conditions	werner syndrome	3.05E-02	GYPA,WRN	2
Developmental Disorder	werner syndrome	3.05E-02	GYPA,WRN	2
Cell-To-Cell Signaling and Interaction	detachment of cells	3.18E-02	ADAM10,CDH13,DCC,GZMB,ITGB1,PI3,PTK2	7
Tissue Development	detachment of cells	3.18E-02	ADAM10,CDH13,DCC,GZMB,ITGB1,PI3,PTK2	7
Cancer	uveal melanoma	3.18E-02	HDAC2,HDAC4,HDAC9,TUBA1A,TUBA3C/TUBA3D,TUBB2A,TUBB4	7
Reproductive System Disease	uveal melanoma	3.18E-02	HDAC2,HDAC4,HDAC9,TUBA1A,TUBA3C/TUBA3D,TUBB2A,TUBB4	7
Cancer	hemangioma	3.22E-02	AGRN,EPHB3,FLT4,ICAM2,JAG1,KRAS,LARGE,LPAR1,NPAS2,NRXN3,PDGFC,TUBA1A,TUBA3C/TUBA3D,TUBB2A,TUBB4,VCAM1,ZEB2	17
Neurological Disease	spinal cord disorder	3.22E-02	ALDH5A1,CACNA2D1,CACNA2D2,CACNA2D3,FGF14,GAD2,GPHN,IFNAR1,IFNAR2,KLHL1,PPARG,SCN1A,SCN2A,SCN3A,SCN4A,SPTBN2,TDP1	17
Renal and Urological Disease	proteinuria	3.33E-02	CACNA1C,CACNA1F,CACNA1S,CACNA2D1,PPARG	5
Infectious Disease	flu	3.44E-02	ABCD2,APOL1,HSPA6,IFNA2,IFNA4,IFNB1,KBTBD11,OR5M1,PRL,RNF144A,RPL38,RPS23,TLR3	13
Cardiovascular Disease	ischemic cardiomyopathy	3.44E-02	ICAM1,PDE11A,PDE3A,PDE4B,PDE4D,PDE5A,PDE8A,VCAM1	8
Renal and Urological Disease	end stage renal disease	3.61E-02	AGT,GSTT1,IFNA2,PDE11A,PDE3A,PDE4B,PDE4D,PDE5A,PDE8A,PPARG	10
Neurological Disease	generalized tonic-clonic seizure	3.75E-02	CA1,CA13,CA5A,GABRB2,GABRB3,GABRG3,SCN1A	7
Ophthalmic Disease	angle-closure glaucoma	3.93E-02	CA1,CA13,CA5A,PTGFR	4
Neurological Disease	complex partial seizure	3.93E-02	CACNA2D1,CACNA2D2,CACNA2D3,SCN1A	4
Genetic Disorder	lissencephaly	3.93E-02	LARGE,PAFAH1B1,RELN,TUBA1A	4
Neurological Disease	lissencephaly	3.93E-02	LARGE,PAFAH1B1,RELN,TUBA1A	4
Developmental Disorder	lissencephaly	3.93E-02	LARGE,PAFAH1B1,RELN,TUBA1A	4
Inflammatory Response	innate immune response	3.97E-02	APOL1,CD1D,CLEC5A,DEFB127,EXOC2,PPARG,SFTPD,TLR3	8
Small Molecule Biochemistry	metabolism of hormone	4.06E-02	AGT,AKR1C4,ASMTL,CYP3A4,CYP3A5,CYP3A7,ELOVL7,PGR,PRL,STAR	10
Endocrine System Development and Function	metabolism of hormone	4.06E-02	AGT,AKR1C4,ASMTL,CYP3A4,CYP3A5,CYP3A7,ELOVL7,PGR,PRL,STAR	10
Neurological Disease	neuropathic pain	4.14E-02	CACNA2D1,CACNA2D2,CACNA2D3,OPRM1,SCN1A	5
Organismal Injury and Abnormalities	neuropathic pain	4.14E-02	CACNA2D1,CACNA2D2,CACNA2D3,OPRM1,SCN1A	5
Gastrointestinal Disease	liver cirrhosis	4.15E-02	ABCC4,CACNA2D1,CACNA2D2,CACNA2D3,DLG1,IFNA2,IFNAR1,IFNAR2,JAG1,JAG2,NOS2,PDE11A,PDE3A,PDE4B,PDE4D,PDE5A,PDE8A,TBC1D9,TLR3,TUBA1A,TUBA3C/TUBA3D,TUBB2A,TUBB4	23
Hepatic System Disease	liver cirrhosis	4.15E-02	ABCC4,CACNA2D1,CACNA2D2,CACNA2D3,DLG1,IFNA2,IFNAR1,IFNAR2,JAG1,JAG2,NOS2,PDE11A,PDE3A,PDE4B,PDE4D,PDE5A,PDE8A,TBC1D9,TLR3,TUBA1A,TUBA3C/TUBA3D,TUBB2A,TUBB4	23
Psychological Disorders	anxiety disorder	4.22E-02	ALDH5A1,CA1,CA13,CA5A,CACNA2D1,CACNA2D2,CACNA2D3,COMT,GABRB2,GABRB3,GABRG3,GAD2,HTR2B,OPRM1,SCN1A,SCN2A,SCN3A,SCN4A	18
Metabolic Disease	Hermansky-Pudlak syndrome	4.27E-02	AP3B1,DTNBP1,HPS4	3
Genetic Disorder	Hermansky-Pudlak syndrome	4.27E-02	AP3B1,DTNBP1,HPS4	3
Dermatological Diseases and Conditions	Hermansky-Pudlak syndrome	4.27E-02	AP3B1,DTNBP1,HPS4	3
Developmental Disorder	Hermansky-Pudlak syndrome	4.27E-02	AP3B1,DTNBP1,HPS4	3
Ophthalmic Disease	Hermansky-Pudlak syndrome	4.27E-02	AP3B1,DTNBP1,HPS4	3
Lipid Metabolism	hydroxylation of steroid	4.27E-02	CYP11B2,CYP3A4,CYP3A5	3
Small Molecule Biochemistry	hydroxylation of steroid	4.27E-02	CYP11B2,CYP3A4,CYP3A5	3
Cellular Assembly and Organization	polarization of microtubule organizing centers	4.27E-02	HLA-G,LILRB1,WAS	3
Cell Morphology	polarization of microtubule organizing centers	4.27E-02	HLA-G,LILRB1,WAS	3
Nervous System Development and Function	proliferation of neuronal cells	4.27E-02	DISC1,GZMB,PAFAH1B1	3
Cellular Growth and Proliferation	proliferation of neuronal cells	4.27E-02	DISC1,GZMB,PAFAH1B1	3
Gene Expression	transactivation of serum response element	4.27E-02	GTF2I,PLCB1,PRKG1	3
Genetic Disorder	tuberculoid leprosy	4.78E-02	CD1B,CLEC2B,CTSG,GZMM,IFNAR2,UBD	6
Infectious Disease	tuberculoid leprosy	4.78E-02	CD1B,CLEC2B,CTSG,GZMM,IFNAR2,UBD	6
Dermatological Diseases and Conditions	tuberculoid leprosy	4.78E-02	CD1B,CLEC2B,CTSG,GZMM,IFNAR2,UBD	6
Infectious Disease	infection by bacteria	4.97E-02	CCL3,CCR1,CD1B,CD59,CFHR3,CLEC2B,CTSG,GABRB2,GABRB3,GABRG3,GZMM,IFNAR1,IFNAR2,LILRA2,LILRA3,LILRB3,LILRB5,NOS2,OPRM1,PARK2,PDE4B,PDE4D,PLXNA1,SIRPA,UBD	25

## Sheet: UMD3 Pathway
© 2000-2011 Ingenuity Systems, Inc. All rights reserved.
Ingenuity Canonical Pathways	p-value	Ratio	Molecules
Role of Lipids/Lipid Rafts in the Pathogenesis of Influenza	6.30957e-13	8E-01	IFNA8,RSAD2,IFNW1,IFNB1,IFNA4,IFNA10,IFNA16,IFNA1/IFNA13,IFNA14,IFNA6,IFNA17,IFNA7,IFNA2,IFNA21,IFNA5,IFNAR1
Antigen Presentation Pathway	2.39883e-08	4.19E-01	CALR,HLA-DQA1,CIITA,HLA-DRB1 (includes EG:100332219),HLA-DRB3 (includes others),HLA-DPA1,HLA-F,HLA-DRB4,HLA-DQB2,HLA-A,HLA-E,HLA-B,HLA-DOB,HLA-DQA2,HLA-L,HLA-G,HLA-DRB5,HLA-C
Pentose and Glucuronate Interconversions	3.01995e-07	4.55E-01	AKR7A2,AKR7A3,UGT1A6,UGT1A3,UGT2B10,UGT1A4,UGT1A1,UGT1A8 (includes others),UGT1A5,UGT2B4,UGT2A3,UGT2B7,UGT2B15,UGT2B17,UGT2B11/UGT2B28
Role of Hypercytokinemia/hyperchemokinemia in the Pathogenesis of Influenza	1.51356e-06	3.9E-01	CCR1,IFNA8,IFNB1,IFNA4,IFNA10,IFNA16,CCL3,IFNA1/IFNA13,IFNA14,IFNA6,IL33,IFNA17,IFNA7,IFNA2,IFNA21,IFNA5
Cdc42 Signaling	2.39883e-06	2.24E-01	CDC42,DIAPH3,HLA-DQA1,HLA-DRB1 (includes EG:100332219),PPP1CB,HLA-DQB1 (includes others),HLA-DPA1,HLA-F,HLA-DQB2,ACTR3,WASL,HLA-A,HLA-B,EXOC2,HLA-G,HLA-C,VAV2,ITGB1,ACTR2,HLA-DRB3 (includes others),APC,HLA-DRB4,EXOC4,WAS,HLA-E,FNBP1L,PPP1R12B,HLA-DOB,PPP1R12A,VAV1,HLA-DQA2,HLA-DRB5
Allograft Rejection Signaling	3.46737e-06	2.88E-01	HLA-DQA1,HLA-DRB1 (includes EG:100332219),HLA-DRB3 (includes others),HLA-DQB1 (includes others),HLA-DPA1,HLA-F,HLA-DRB4,HLA-DQB2,HLA-A,HLA-E,HLA-B,HLA-DOB,HLA-DQA2,HLA-G,HLA-DRB5,HLA-C,GZMB
Cytotoxic T Lymphocyte-mediated Apoptosis of Target Cells	4.7863e-06	3.27E-01	HLA-DQA1,HLA-DRB1 (includes EG:100332219),HLA-DRB3 (includes others),HLA-DQB1 (includes others),HLA-DPA1,HLA-F,HLA-DRB4,HLA-DQB2,HLA-A,HLA-E,HLA-B,HLA-DOB,HLA-DQA2,HLA-G,HLA-DRB5,HLA-C,GZMB
Metabolism of Xenobiotics by Cytochrome P450	7.58578e-06	2.73E-01	AKR1C1/AKR1C2,UGT1A6,AKR1C3,UGT2B10,UGT1A3,UGT1A4,UGT1A1,CYP3A5,UGT1A8 (includes others),GSTT1,GSTT2/GSTT2B,UGT1A5,CYP3A43,UGT2B4,CYP2C18,CYP3A4,CYP3A7,UGT2B7,UGT2A3,CYP4Z1,UGT2B15,UGT2B17,AKR1C4,UGT2B11/UGT2B28
Crosstalk between Dendritic Cells and Natural Killer Cells	9.33254e-06	2.64E-01	KIR2DL2,KIR2DL3 (includes others),KIR3DL1,IFNB1,KIR3DL2,HLA-DRB1 (includes EG:100332219),HLA-DRB3 (includes others),IFNA1/IFNA13,KIR2DL4/LOC100287534,HLA-F,KIR3DL3/LOC100133046,HLA-DRB4,HLA-A,KIR2DL5A,MICB,HLA-E,HLA-B,IFNA21,TLR3,HLA-G,IFNA5,MICA,HLA-DRB5,HLA-C
OX40 Signaling Pathway	2.0893e-05	2.79E-01	HLA-DQA1,HLA-DRB1 (includes EG:100332219),HLA-DRB3 (includes others),HLA-DQB1 (includes others),HLA-DPA1,HLA-F,TRAF2,HLA-DRB4,HLA-DQB2,HLA-A,HLA-E,HLA-B,HLA-DOB,HLA-DQA2,HLA-G,HLA-DRB5,HLA-C
Starch and Sucrose Metabolism	2.88403e-05	2.88E-01	UGT1A6,SI,UGT1A3,UGT2B10,UGT1A4,TREH,UGT1A1,UGT1A8 (includes others),UGT1A5,GBA3,UGT2B4,UGT2A3,UGT2B7,UGT2B15,HLA-B,GBE1,UGT2B17,MGAM,UGT2B11/UGT2B28
Role of PI3K/AKT Signaling in the Pathogenesis of Influenza	3.23594e-05	2.69E-01	PIK3C2A,IFNA8,IFNW1,IFNB1,GNAI1,IFNA4,IFNA10,IFNA16,IFNA6,IFNA1/IFNA13,IFNA14,IFNA17,IFNA7,IFNA2,IFNA21,PIK3CB,IFNA5,IFNAR1
Role of RIG1-like Receptors in Antiviral Innate Immunity	4.0738e-05	3.11E-01	IFNA8,IFNB1,IFNA4,IFNA10,IFNA16,IFNA1/IFNA13,IFNA14,IFNA6,IFNA17,TRAF2,IFNA7,IFNA2,IFNA21,IFNA5
Retinoic acid Mediated Apoptosis Signaling	7.4131e-05	2.79E-01	IFNA8,IFNW1,IFNB1,IFNA4,IFNA10,IFNA16,IFNA6,IFNA1/IFNA13,IFNA14,TIPARP,IFNA17,IFNA7,RARB,IFNA2,IFNA21,IFNA5,IFNAR1
Androgen and Estrogen Metabolism	8.70964e-05	2.68E-01	SULF1,CYP11B2,CYP11B1,AKR1C1/AKR1C2,UGT1A6,UGT1A3,UGT2B10,UGT1A4,UGT1A1,UGT1A8 (includes others),UGT1A5,UGT2B4,UGT2B7,UGT2A3,UGT2B15,UGT2B17,SULT1C3,AKR1C4,UGT2B11/UGT2B28
Graft-versus-Host Disease Signaling	9.77237e-05	3.04E-01	KIR2DL3 (includes others),HLA-DQA1,HLA-DRB1 (includes EG:100332219),HLA-DQB1 (includes others),HLA-F,IL33,HLA-A,HLA-E,HLA-B,HLA-DOB,HLA-G,HLA-DRB5,HLA-C,GZMB
Retinol Metabolism	0.0001	3.33E-01	UGT1A6,UGT1A3,UGT2B10,UGT1A4,UGT1A1,UGT1A8 (includes others),UGT1A5,UGT2B4,UGT2A3,UGT2B7,UGT2B15,UGT2B17,UGT2B11/UGT2B28
Natural Killer Cell Signaling	0.000123027	2.29E-01	FCGR3B,VAV2,KIR2DS3,KIR2DL2,KIR2DL3 (includes others),KIR3DL1,PIK3C2A,HRAS,KIR3DL2,KRAS,LILRB1,KIR2DL4/LOC100287534,CD300A,KLRC2,KIR3DL3/LOC100133046,KIR2DL5A,KLRB1,VAV3,KLRC3,VAV1,PIK3CB,FCGR3A,PRKD1,PRKCA
Role of Wnt/GSK-3β Signaling in the Pathogenesis of Influenza	0.000158489	2.47E-01	SIAH1,IFNA8,IFNW1,IFNB1,IFNA4,IFNA10,IFNA16,IFNA6,IFNA1/IFNA13,IFNA14,APC,IFNA17,IFNA7,FZD3,IFNA2,NCOA4,IFNA21,IFNA5,IFNAR1
Autoimmune Thyroid Disease Signaling	0.000234423	2.45E-01	HLA-DQA1,HLA-DRB1 (includes EG:100332219),HLA-DQB1 (includes others),HLA-F,HLA-A,HLA-E,TSHR,HLA-B,HLA-DOB,HLA-G,HLA-DRB5,GZMB,HLA-C
Role of Cytokines in Mediating Communication between Immune Cells	0.000676083	2.69E-01	IFNA8,IFNB1,IFNA4,IFNA10,IFNA16,IFNA1/IFNA13,IFNA14,IFNA6,IL33,IFNA17,IFNA7,IFNA2,IFNA21,IFNA5
Synaptic Long Term Depression	0.000933254	1.94E-01	GRID2,HRAS,KRAS,PRKG2,GRIA4,PLA2G2F,PPM1L,GRM6,PLCB1,NOS2,PRKD1,PRKCA,GUCY1B2,GRM8,PNPLA3,GRM1,ITPR2,GNAI1,CRHR1,PLA2G4B,GRM7,PLCB4,PRKG1,JMJD7-PLA2G4B,GUCY1A2
Activation of IRF by Cytosolic Pattern Recognition Receptors	0.00102329	2.38E-01	IFNA8,IFNB1,IFNA4,IFNA10,IFNA16,IFNA1/IFNA13,IFNA14,IFNA6,ISG15,IFNA17,IFNA7,IFNA2,IFNA21,IFNA5,IFNAR1
Dendritic Cell Maturation	0.00204174	1.63E-01	FCGR3B,FCGR2C,ICAM1,IFNB1,HLA-DQA1,HLA-DRB1 (includes EG:100332219),HLA-DQB1 (includes others),FCGR2B,CD1D,HLA-A,CD1A,HLA-B,TLR3,CD1C,IFNA5,FCGR3A,HLA-C,PIK3C2A,CD1B,HLA-DRB3 (includes others),IFNA1/IFNA13,IL33,HLA-DRB4,HLA-DOB,PIK3CB,IFNA21,IFNAR1,HLA-DRB5
Communication between Innate and Adaptive Immune Cells	0.0042658	1.83E-01	IFNB1,HLA-DRB1 (includes EG:100332219),HLA-DRB3 (includes others),CCL3,IFNA1/IFNA13,HLA-F,IL33,HLA-DRB4,HLA-A,HLA-E,HLA-B,IFNA21,TLR3,HLA-G,IFNA5,HLA-DRB5,HLA-C
Cellular Effects of Sildenafil (Viagra)	0.0109648	1.72E-01	CACNG1,GUCY1B2,KCNN2,ITPR2,CACNA1S,PDE3A,PPP1CB,CACNA1C,PRKG2,PDE4B,PDE1A,PDE4D,PDE1C,PLCB4,PRKG1,ADCY5,PPP1R12B,GUCY1A2,PRKAR1B,PLCB1,PPP1R12A,PDE5A
Notch Signaling	0.0120226	2.2E-01	RFNG,CNTN1,DTX1,JAG2,DTX4,MFNG,LFNG,PSENEN,JAG1
Synaptic Long Term Potentiation	0.0199526	1.73E-01	RAP1B,PPP1R14C,ITPR2,GRM8,GRM1,PPP1CB,HRAS,CACNA1C,KRAS,GRIA4,GRM7,PLCB4,PRKAR1B,PLCB1,PPP1R12A,GRM6,PRKD1,PRKCA
Neuroprotective Role of THOP1 in Alzheimer's Disease	0.0199526	2.14E-01	HLA-A,HLA-E,PRKAR1B,HLA-B,SERPINA3,HLA-G,AGT,HLA-C,HLA-F
GABA Receptor Signaling	0.0213796	2.13E-01	UBD,NSF,GABRG3,GABRR3,GAD2,GABRB3,GPHN,GABRR1,ALDH5A1,GABRB2
Systemic Lupus Erythematosus Signaling	0.0223872	1.37E-01	FCGR3B,FCGR2C,IFNA8,HRAS,KRAS,IFNA10,FCGR2B,IFNA6,IFNA14,HLA-F,IFNA17,HLA-A,IFNA7,HLA-B,SNRPC,HLA-G,IFNA5,FCGR3A,HLA-C,PIK3C2A,IFNA4,IFNA16,IFNA1/IFNA13,SNRNP35,IL33,HLA-E,IFNA2,PIK3CB,IFNA21
IL-12 Signaling and Production in Macrophages	0.025704	1.59E-01	PPARG,PIK3C2A,IFNA8,IFNA4,IFNA10,IFNA16,IFNA1/IFNA13,IFNA14,IFNA6,IFNA17,IFNA7,IFNA2,IFNA21,PIK3CB,NOS2,IFNA5,PRKD1,PRKCA
O-Glycan Biosynthesis	0.0269153	2.41E-01	GALNTL4,GALNT13,GALNT1,GALNTL2,WBSCR17,FUT7,GALNT10
Cardiac β-adrenergic Signaling	0.0331131	1.52E-01	PPP1R14C,CACNA1S,PDE3A,PPP1CB,CACNA1C,PDE4B,PDE1A,AKAP7,PDE4D,PDE1C,PDE8A,ADCY5,PPM1L,PRKAR1B,PPP1R12A,PDE5A,PDE8B,SLC8A1,PDE11A,GNB1L,AKAP9
C21-Steroid Hormone Metabolism	0.0331131	2.78E-01	CYP11B2,CYP11B1,AKR1C1/AKR1C2,AKR1C3,AKR1C4
Role of JAK1, JAK2 and TYK2 in Interferon Signaling	0.0331131	2.31E-01	IFNB1,IFNA21,IFNAR2,IFNA1/IFNA13,IFNA5,IFNAR1
Lipid Antigen Presentation by CD1	0.0416869	2.27E-01	CALR,CD1A,CD1B,CD1C,CD1D
Xenobiotic Metabolism Signaling	0.0436516	1.36E-01	SULT1C4,FMO6,UGT1A6,NLGN1,HRAS,KRAS,CYP3A5,HS6ST1,GSTT1,GSTT2/GSTT2B,UGT1A5,UGT2B4,CYP3A7,NR1I2,PPM1L,UGT2B17,NOS2,SULT1C3,PRKD1,ALDH5A1,UGT2B11/UGT2B28,PRKCA,ABCB1,PIK3C2A,UGT1A3,UGT2B10,UGT1A4,UGT1A1,UGT1A8 (includes others),HS3ST3B1,ALDH1L2,CYP3A4,UGT2B7,UGT2B15,PIK3CB,MAP2K5

## Sheet: Btau_4.0 Network
© 2000-2011 Ingenuity Systems, Inc. All rights reserved.
ID	Molecules in Network	Score	Focus Molecules	Top Functions
1	APOH,APOL1,APOL2,BCL11B,BCR,CLTCL1,CRHR1,CTSG,DEFB103A/DEFB103B,DYNLL1,F2RL1,FAF1,FOXF1,HLA-F,HLA-G,HSPA1L,IFN Beta,IFNAR2,Interferon alpha,ISG15,KLHL2,KRT17,MICA,NFkB (complex),OPRM1,PASK,RPL23A,RTDR1,SEC14L3,SOAT1,TFAM,TFB1M,TLR3,UBD,USP18	30	32	Inflammatory Disease, Antimicrobial Response, Inflammatory Response
2	ACTR2,AKAP7,AKAP12,Ap1,BCL11A,C11orf9,CD46,CYFIP1,CYFIP2,DAPK1,DMD,FSH,GBP1,hCG,Lh,MEF2D,MMP8,MYH2,PAWR,PRKCA,PRKCB,PRSS2,PSMD1,RAB14,RPLP1,SATB1,SMAD1,STK25,STK39,STRN3,TCF12,TMEM117,TOB1,TUBA1A,YPEL5	28	31	Drug Metabolism, Endocrine System Development and Function, Lipid Metabolism
3	APOB,ARID4B,COL11A1,DAB2IP,ECT2,FKBP8,GPLD1,HDAC1,HDAC2,HDAC8,Histone h3,Histone h4,HOXA9,HOXA10,Hsp70,Hsp90,HSPA8,LRRK2,MAD1L1,PDE5A,PP1-C,PPP1CA,PPP1CB,PPP1CC,PPP1R11,RAN,Rb,RBL1,RCHY1,RPL12,RPL10A,STK4,TERT,TNPO2,TOP2B	25	29	Cancer, Respiratory Disease, Cellular Development
4	26s Proteasome,AGT,Alpha tubulin,ARHGEF12,CCNA2,CDC27,CDK4,DISC1,E2f,EGR1,ERK,Filamin,FNTA,GZMB,HIST1H2AB/HIST1H2AE,HIST1H2AG (includes others),HIST1H2BJ/HIST1H2BK,HIST1H3A (includes others),HIST1H4A (includes others),HNRNPA1,HRAS,PAFAH1B1,PARK2,PDE4D,Ras,SERPINB3,SIAH1,SQSTM1,TNPO1,TRAF2,TUBB,TUBB2A,TUBB2C,U2AF1,UBE2L3	25	29	Cancer, Cell Cycle, Immunological Disease
5	ACTR3,ATP1B3,C19orf2,C1orf151,CDC5L,CIITA,CYP2A6 (includes others),ERMAP,EXO1,HELZ,HLA-A,HLA-B,HLA-C,HLA-DQB1 (includes others),HLA-DRB1 (includes EG:100332219),HLA-E,HOXA11,IgG,Immunoglobulin,KAT2A,KAT2B,KIR,KRT13,KRT31,Mediator,NBPF11 (includes others),NCOA4,POLR2D,RNA polymerase II,SLC9A8,SUPT3H,Tap,TFF1,TSHR,WRN	25	29	Dermatological Diseases and Conditions, Immunological Disease, Inflammatory Disease
6	Akt,ATF6,CDH13,ERK1/2,FBXW5,GNAI1,GPER,Growth hormone,HOXA1,HOXD10,ICAM1,IFNW1,IL12 (complex),JAK2,KLB,LAMA3,LDL,LIPC,lymphotoxin-alpha1-beta2,MMP1 (includes EG:300339),NAMPT,NOTCH1,P2RY6,P38 MAPK,PDGF BB,PI3K (complex),PTGFR,PTK2,RANBP1,SAA,SP100,TDGF1,VCAM1,Vegf,ZEB2	17	24	Cellular Movement, Cellular Development, Free Radical Scavenging
7	Actin,ALDH3A1,ATR,ATRIP,Cyclin A,Cyclin E,DARS,DICER1,DYNC1I2,EIF2C1,EIF2C2,ELOVL7,GEMIN4,H2AFX,HSPA1A/HSPA1B,KRAS,Lamin b,MSN,PLEC,PMPCA,Rnr,RPA2,RPS14,RPS23,RPS24,RPS27,RPS15A,SMARCC1,SNRPD2,SNRPF,SREBF1,TNRC6B,TRIP12,TUBB4,TUBB6	16	23	Protein Synthesis, Cancer, Genetic Disorder
8	AGTR1,G3BP1,HDLBP,HNRNPA3,HTR2B,IGKV1-5,KCTD3,KTN1,LRP11,MYH1,PPM1B,RPL26,RPL35A,RPL7A,RPN2,STXBP5,TUBA8	16	16	Protein Synthesis, Cell Signaling, Vitamin and Mineral Metabolism
9	APOL3,BAG3,BRWD1,CCAR1,CKAP2,CTNNBL1,DAPK2,DNER,DYNLL2,HSPB6,LAD1,MTL5,NR3C1,PDCD7,SIAH2,TNF,TNFAIP2,TRIM45,YWHAG	12	15	Gene Expression, Respiratory Disease, Cell Death
10	AKR1C4,CFH,CKAP5,FANCC,HNF1B,HNF4A,IFNA4,IFNA5,IFNA7,IFNA8,IFNA10,IFNA14,IFNA16,IFNA17,IFNA21,IFNA1/IFNA13,IL1R1,IRF3,IRF7,miR-146a/miR-146b/miR-146b-5p,MX1,PIN1,SKAP2,SULF1,TBC1D9,TLR4,Tubulin,UGT2B7	11	17	Embryonic Development, Inflammatory Response, Cellular Development

## Sheet: Btau_4.0 Function
© 2000-2011 Ingenuity Systems, Inc. All rights reserved.
Category	Functions Annotation	p-Value	Molecules	# Molecules
Neurological Disease	progressive motor neuropathy	8.29E-11	ABCC11,ABCC4,ACTR3,ADAM10,ADAMTS12,AGT,AKAP12,AKAP2/PALM2-AKAP2,AKAP7,AKR1C1/AKR1C2,ALDH5A1,ALK,ANO1,ARHGAP33,ASPA,ASTN2,ATRNL1,BBS9,BCR,C6orf10,C7orf10,C8orf83,CA1,CA5A,CD24,CD52,CDH13,CDKAL1,CENPC1,CEP112,CHCHD6,CIITA,CNST,COL14A1,COL27A1,COMT,CTNNA3,CTNND2,CYFIP1,DBH,DCC,DCLK1,DCUN1D2,DLEU7,DLG2,DMD,DNAJB6,DNER,DNM3,DPYD,EDA,EFTUD1,EGR1,ENDOD1,EXOC2,F2RL1,FAM126A,FAM149A,FER,FMN2,FNDC3A,FOXP2,…	190
Neurological Disease	neuropathy	1.15E-10	ABCC11,ABCC4,ACTR3,ADAM10,ADAMTS12,AGT,AKAP12,AKAP2/PALM2-AKAP2,AKAP7,AKR1C1/AKR1C2,ALDH5A1,ALK,ANO1,ARHGAP33,ASPA,ASTN2,ATRNL1,BBS9,BCR,C6orf10,C7orf10,C8orf83,CA1,CA5A,CACNA2D1,CACNA2D2,CD24,CD52,CDH13,CDKAL1,CENPC1,CEP112,CHCHD6,CIITA,CNST,COL14A1,COL27A1,COMT,CTNNA3,CTNND2,CYFIP1,DBH,DCC,DCLK1,DCUN1D2,DLEU7,DLG2,DMD,DNAJB6,DNER,DNM2,DNM3,DPYD,EDA,EFTUD1,EGR1,ENDOD1,EXOC2,F2RL1,FAM126A,FAM149A…	196
Dermatological Diseases and Conditions	condylomata acuminata	1.49E-10	IFNA2,IFNAR1,IFNAR2,TUBA1A,TUBA1C,TUBA3C/TUBA3D,TUBA4A,TUBA4B,TUBA8,TUBB1,TUBB2A,TUBB3,TUBB4	13
Infectious Disease	condylomata acuminata	1.49E-10	IFNA2,IFNAR1,IFNAR2,TUBA1A,TUBA1C,TUBA3C/TUBA3D,TUBA4A,TUBA4B,TUBA8,TUBB1,TUBB2A,TUBB3,TUBB4	13
Lipid Metabolism	conjugation of eicosanoid	4.08E-10	LTC4S,UGT1A1,UGT1A3,UGT1A4,UGT1A8 (includes others),UGT2B10,UGT2B11/UGT2B28,UGT2B4,UGT2B7	9
Small Molecule Biochemistry	conjugation of eicosanoid	4.08E-10	LTC4S,UGT1A1,UGT1A3,UGT1A4,UGT1A8 (includes others),UGT2B10,UGT2B11/UGT2B28,UGT2B4,UGT2B7	9
Gastrointestinal Disease	digestive system disorder	5.11E-10	ABCC11,ABCC2,ABCC4,ABLIM1,ACCN5,ACTL8,ADAMTS12,ADAT1,AGPAT2,AGT,AKAP7,AKR1C3,ALK,ANKRD26P1,ANO2,ANO3,APBA2,APC,APOB,APOC3,ARHGEF17,ASTN2,ATP10A,ATP8A1,ATRNL1,AUH,AXDND1,BBS9,BCL2L11,BCR,BMP3,BRAT1,BRP44,BRWD1,BTAF1,C10orf72,C17orf57,C20orf166,C21orf63,C3orf64,C3orf67,C4orf37,C6orf10,CA1,CA5A,CACNA2D1,CACNA2D2,CACNG1,CALCRL,CBARA1,CCDC50,CD52,CDC45,CDH13,CDKAL1,CDYL,CERKL,CFH,CHCHD6,CIITA,CLEC2B,C…	436
Gastrointestinal Disease	diabetes mellitus	1.11E-09	ABCC11,ABLIM1,ADAMTS12,ADAT1,AGPAT2,AGT,AKAP7,ALK,ANKRD26P1,ANO2,ANO3,APOB,APOC3,ASTN2,ATP10A,ATP8A1,ATRNL1,BBS9,BCL2L11,BRAT1,BRP44,BRWD1,C10orf72,C21orf63,C3orf64,C3orf67,C4orf37,C6orf10,CA1,CA5A,CACNA2D1,CACNA2D2,CACNG1,CBARA1,CCDC50,CD52,CDC45,CDH13,CDKAL1,CDYL,CERKL,CHCHD6,CIITA,CLEC2B,CLEC2D,CNST,CNTN1,CNTRL,COL11A2,COL27A1,COL8A1,COPG,CPPED1,CRYBG3,CTNNA3,CTNNBL1,CYP2E1,DAPK1,DAPK2,DCC,DCL…	311
Endocrine System Disorders	diabetes mellitus	1.11E-09	ABCC11,ABLIM1,ADAMTS12,ADAT1,AGPAT2,AGT,AKAP7,ALK,ANKRD26P1,ANO2,ANO3,APOB,APOC3,ASTN2,ATP10A,ATP8A1,ATRNL1,BBS9,BCL2L11,BRAT1,BRP44,BRWD1,C10orf72,C21orf63,C3orf64,C3orf67,C4orf37,C6orf10,CA1,CA5A,CACNA2D1,CACNA2D2,CACNG1,CBARA1,CCDC50,CD52,CDC45,CDH13,CDKAL1,CDYL,CERKL,CHCHD6,CIITA,CLEC2B,CLEC2D,CNST,CNTN1,CNTRL,COL11A2,COL27A1,COL8A1,COPG,CPPED1,CRYBG3,CTNNA3,CTNNBL1,CYP2E1,DAPK1,DAPK2,DCC,DCL…	311
Metabolic Disease	diabetes mellitus	1.11E-09	ABCC11,ABLIM1,ADAMTS12,ADAT1,AGPAT2,AGT,AKAP7,ALK,ANKRD26P1,ANO2,ANO3,APOB,APOC3,ASTN2,ATP10A,ATP8A1,ATRNL1,BBS9,BCL2L11,BRAT1,BRP44,BRWD1,C10orf72,C21orf63,C3orf64,C3orf67,C4orf37,C6orf10,CA1,CA5A,CACNA2D1,CACNA2D2,CACNG1,CBARA1,CCDC50,CD52,CDC45,CDH13,CDKAL1,CDYL,CERKL,CHCHD6,CIITA,CLEC2B,CLEC2D,CNST,CNTN1,CNTRL,COL11A2,COL27A1,COL8A1,COPG,CPPED1,CRYBG3,CTNNA3,CTNNBL1,CYP2E1,DAPK1,DAPK2,DCC,DCL…	311
Gastrointestinal Disease	disorder of pancreas	1.63E-09	ABCC11,ABLIM1,ADAMTS12,ADAT1,AGPAT2,AGT,AKAP7,ALK,ANKRD26P1,ANO2,ANO3,APOB,APOC3,ASTN2,ATP10A,ATP8A1,ATRNL1,BBS9,BCL2L11,BRAT1,BRP44,BRWD1,C10orf72,C21orf63,C3orf64,C3orf67,C4orf37,C6orf10,CA1,CA5A,CACNA2D1,CACNA2D2,CACNG1,CBARA1,CCDC50,CD52,CDC45,CDH13,CDKAL1,CDYL,CERKL,CHCHD6,CIITA,CLEC2B,CLEC2D,CNST,CNTN1,CNTRL,COL11A2,COL27A1,COL8A1,COPG,CPPED1,CRYBG3,CTNNA3,CTNNBL1,CYP2E1,DAPK1,DAPK2,DCC,DCL…	314
Infectious Disease	sexually transmitted disease	1.64E-09	ABCC2,ATR,C3orf67,CDKAL1,COL14A1,CYFIP1,DEPTOR,DPYD,DYNC2H1,ELP2,FMN2,GRID2,GRIK1,GRM7,HLA-C,IFNA2,IFNAR1,IFNAR2,ISG15,MAD1L1,MCCD1,MGAM,MICB,MOCOS,NAALADL2,NXN,OPRM1,OR12D3,PDE3A,PDE5A,PDSS2,PPIA,PPP1CB,PPP1R12B,PSORS1C1,RAI14,RBFOX1,RNF39,SORCS2,SSBP3,TNXB,TUBA1A,TUBA1C,TUBA3C/TUBA3D,TUBA4A,TUBA4B,TUBA8,TUBB1,TUBB2A,TUBB3,TUBB4,USP18,ZNRD1,ZSWIM5	54
Metabolic Disease	glucose metabolism disorder	2.12E-09	ABCC11,ABLIM1,ADAMTS12,ADAT1,AGPAT2,AGT,AKAP7,ALK,ANKRD26P1,ANO2,ANO3,APOB,APOC3,ASTN2,ATP10A,ATP8A1,ATRNL1,BBS9,BCL2L11,BRAT1,BRP44,BRWD1,C10orf72,C21orf63,C3orf64,C3orf67,C4orf37,C6orf10,CA1,CA5A,CACNA2D1,CACNA2D2,CACNG1,CBARA1,CCDC50,CD52,CDC45,CDH13,CDKAL1,CDYL,CERKL,CHCHD6,CIITA,CLEC2B,CLEC2D,CNST,CNTN1,CNTRL,COL11A2,COL27A1,COL8A1,COPG,CPPED1,CPT1A,CRYBG3,CTNNA3,CTNNBL1,CYP2E1,CYP4A11,DAPK1…	314
Cancer	urothelial carcinoma	2.88E-09	FLT4,HRAS,KIT,KRAS,NRAS,TUBA1A,TUBA1C,TUBA3C/TUBA3D,TUBA4A,TUBA4B,TUBA8,TUBB1,TUBB2A,TUBB2C,TUBB3,TUBB4	16
Renal and Urological Disease	urothelial carcinoma	2.88E-09	FLT4,HRAS,KIT,KRAS,NRAS,TUBA1A,TUBA1C,TUBA3C/TUBA3D,TUBA4A,TUBA4B,TUBA8,TUBB1,TUBB2A,TUBB2C,TUBB3,TUBB4	16
Cancer	histiocytic lymphoma	3.21E-09	TUBA1A,TUBA1C,TUBA3C/TUBA3D,TUBA4A,TUBA4B,TUBA8,TUBB1,TUBB2A,TUBB2C,TUBB3,TUBB4	11
Hematological Disease	histiocytic lymphoma	3.21E-09	TUBA1A,TUBA1C,TUBA3C/TUBA3D,TUBA4A,TUBA4B,TUBA8,TUBB1,TUBB2A,TUBB2C,TUBB3,TUBB4	11
Cardiovascular Disease	pericarditis	3.21E-09	TUBA1A,TUBA1C,TUBA3C/TUBA3D,TUBA4A,TUBA4B,TUBA8,TUBB1,TUBB2A,TUBB2C,TUBB3,TUBB4	11
Inflammatory Disease	pericarditis	3.21E-09	TUBA1A,TUBA1C,TUBA3C/TUBA3D,TUBA4A,TUBA4B,TUBA8,TUBB1,TUBB2A,TUBB2C,TUBB3,TUBB4	11
Cancer	teratocarcinoma	3.21E-09	TUBA1A,TUBA1C,TUBA3C/TUBA3D,TUBA4A,TUBA4B,TUBA8,TUBB1,TUBB2A,TUBB2C,TUBB3,TUBB4	11
Reproductive System Disease	teratocarcinoma	3.21E-09	TUBA1A,TUBA1C,TUBA3C/TUBA3D,TUBA4A,TUBA4B,TUBA8,TUBB1,TUBB2A,TUBB2C,TUBB3,TUBB4	11
Lipid Metabolism	conjugation of 12-hydroxyeicosatetraenoic acid	4.52E-09	UGT1A1,UGT1A3,UGT1A4,UGT1A8 (includes others),UGT2B10,UGT2B11/UGT2B28,UGT2B4,UGT2B7	8
Small Molecule Biochemistry	conjugation of 12-hydroxyeicosatetraenoic acid	4.52E-09	UGT1A1,UGT1A3,UGT1A4,UGT1A8 (includes others),UGT2B10,UGT2B11/UGT2B28,UGT2B4,UGT2B7	8
Inflammatory Disease	arthritis	8.11E-09	ABCC4,ABLIM1,ABO,ADAM8,ADAMTS12,AKAP2/PALM2-AKAP2,ANO2,ANO3,APOB,ARL5A,ASTN2,ATP10A,ATP8A1,ATRNL1,C10orf68,C2orf83,C3orf67,C4orf37,C6orf10,C7orf13,CACNA2D1,CACNA2D2,CACNG1,CALCRL,CCR1,CD163L1,CD24,CDH13,CDKAL1,CERKL,CHCHD2,CIITA,CLEC12A,CLEC2B,CLTC,CNST,COL11A1,COL11A2,COMMD10,CPPED1,CTNNA3,CYFIP1,DACH1,DAPK1,DCC,DCHS1,DCLK1,DENND1A,DLG2,DMC1,DMXL1,DNAH9,DNER,DOK6,DPYD,DYNC2H1,DYNLL1,EBF1,EIF2C2,…	247
Connective Tissue Disorders	arthritis	8.11E-09	ABCC4,ABLIM1,ABO,ADAM8,ADAMTS12,AKAP2/PALM2-AKAP2,ANO2,ANO3,APOB,ARL5A,ASTN2,ATP10A,ATP8A1,ATRNL1,C10orf68,C2orf83,C3orf67,C4orf37,C6orf10,C7orf13,CACNA2D1,CACNA2D2,CACNG1,CALCRL,CCR1,CD163L1,CD24,CDH13,CDKAL1,CERKL,CHCHD2,CIITA,CLEC12A,CLEC2B,CLTC,CNST,COL11A1,COL11A2,COMMD10,CPPED1,CTNNA3,CYFIP1,DACH1,DAPK1,DCC,DCHS1,DCLK1,DENND1A,DLG2,DMC1,DMXL1,DNAH9,DNER,DOK6,DPYD,DYNC2H1,DYNLL1,EBF1,EIF2C2,…	247
Skeletal and Muscular Disorders	arthritis	8.11E-09	ABCC4,ABLIM1,ABO,ADAM8,ADAMTS12,AKAP2/PALM2-AKAP2,ANO2,ANO3,APOB,ARL5A,ASTN2,ATP10A,ATP8A1,ATRNL1,C10orf68,C2orf83,C3orf67,C4orf37,C6orf10,C7orf13,CACNA2D1,CACNA2D2,CACNG1,CALCRL,CCR1,CD163L1,CD24,CDH13,CDKAL1,CERKL,CHCHD2,CIITA,CLEC12A,CLEC2B,CLTC,CNST,COL11A1,COL11A2,COMMD10,CPPED1,CTNNA3,CYFIP1,DACH1,DAPK1,DCC,DCHS1,DCLK1,DENND1A,DLG2,DMC1,DMXL1,DNAH9,DNER,DOK6,DPYD,DYNC2H1,DYNLL1,EBF1,EIF2C2,…	247
Embryonic Development	cytotoxic reaction of embryonic cell lines	8.16E-09	IFNA1/IFNA13,IFNA10,IFNA14,IFNA16,IFNA17,IFNA21,IFNA4,IFNA5,IFNA7,IFNA8	10
Inflammatory Response	cytotoxic reaction of embryonic cell lines	8.16E-09	IFNA1/IFNA13,IFNA10,IFNA14,IFNA16,IFNA17,IFNA21,IFNA4,IFNA5,IFNA7,IFNA8	10
Inflammatory Disease	rheumatic disease	8.56E-09	ABCC4,ABLIM1,ABO,ADAM8,ADAMTS12,AKAP2/PALM2-AKAP2,ANO2,ANO3,APOB,APOH,ARL5A,ASTN2,ATP10A,ATP8A1,ATRNL1,C10orf68,C2orf83,C3orf67,C4orf37,C6orf10,C7orf13,CACNA2D1,CACNA2D2,CACNG1,CALCRL,CCR1,CD163L1,CD24,CDH13,CDKAL1,CERKL,CHCHD2,CIITA,CLEC12A,CLEC2B,CLTC,CNST,COL11A1,COL11A2,COMMD10,CPPED1,CTNNA3,CTSG,CYFIP1,DACH1,DAPK1,DCC,DCHS1,DCLK1,DENND1A,DLG2,DMC1,DMXL1,DNAH9,DNER,DOK6,DPYD,DYNC2H1,DYNLL1,EB…	259
Connective Tissue Disorders	rheumatic disease	8.56E-09	ABCC4,ABLIM1,ABO,ADAM8,ADAMTS12,AKAP2/PALM2-AKAP2,ANO2,ANO3,APOB,APOH,ARL5A,ASTN2,ATP10A,ATP8A1,ATRNL1,C10orf68,C2orf83,C3orf67,C4orf37,C6orf10,C7orf13,CACNA2D1,CACNA2D2,CACNG1,CALCRL,CCR1,CD163L1,CD24,CDH13,CDKAL1,CERKL,CHCHD2,CIITA,CLEC12A,CLEC2B,CLTC,CNST,COL11A1,COL11A2,COMMD10,CPPED1,CTNNA3,CTSG,CYFIP1,DACH1,DAPK1,DCC,DCHS1,DCLK1,DENND1A,DLG2,DMC1,DMXL1,DNAH9,DNER,DOK6,DPYD,DYNC2H1,DYNLL1,EB…	259
Skeletal and Muscular Disorders	rheumatic disease	8.56E-09	ABCC4,ABLIM1,ABO,ADAM8,ADAMTS12,AKAP2/PALM2-AKAP2,ANO2,ANO3,APOB,APOH,ARL5A,ASTN2,ATP10A,ATP8A1,ATRNL1,C10orf68,C2orf83,C3orf67,C4orf37,C6orf10,C7orf13,CACNA2D1,CACNA2D2,CACNG1,CALCRL,CCR1,CD163L1,CD24,CDH13,CDKAL1,CERKL,CHCHD2,CIITA,CLEC12A,CLEC2B,CLTC,CNST,COL11A1,COL11A2,COMMD10,CPPED1,CTNNA3,CTSG,CYFIP1,DACH1,DAPK1,DCC,DCHS1,DCLK1,DENND1A,DLG2,DMC1,DMXL1,DNAH9,DNER,DOK6,DPYD,DYNC2H1,DYNLL1,EB…	259
Cancer	lymphosarcoma	9.44E-09		11
Hematological Disease	lymphosarcoma	9.44E-09	TUBA1A,TUBA1C,TUBA3C/TUBA3D,TUBA4A,TUBA4B,TUBA8,TUBB1,TUBB2A,TUBB2C,TUBB3,TUBB4	11
Ophthalmic Disease	rhegmatogenous retinal detachment	9.44E-09	TUBA1A,TUBA1C,TUBA3C/TUBA3D,TUBA4A,TUBA4B,TUBA8,TUBB1,TUBB2A,TUBB2C,TUBB3,TUBB4	11
Dermatological Diseases and Conditions	malignant cutaneous melanoma	1.01E-08	CDK4,FLT4,FNTA,HDAC1,HDAC2,HDAC8,IFNA2,IFNAR1,IFNAR2,KIT,SCN10A,SCN1A,SCN2A,SCN3A,SCN4A,SCN4B,SCN5A,SCN8A,SCN9A,TUBA1A,TUBA1C,TUBA3C/TUBA3D,TUBA4A,TUBA4B,TUBA8,TUBB1,TUBB2A,TUBB2C,TUBB3,TUBB4	30
Cancer	malignant cutaneous melanoma	1.01E-08	CDK4,FLT4,FNTA,HDAC1,HDAC2,HDAC8,IFNA2,IFNAR1,IFNAR2,KIT,SCN10A,SCN1A,SCN2A,SCN3A,SCN4A,SCN4B,SCN5A,SCN8A,SCN9A,TUBA1A,TUBA1C,TUBA3C/TUBA3D,TUBA4A,TUBA4B,TUBA8,TUBB1,TUBB2A,TUBB2C,TUBB3,TUBB4	30
Protein Synthesis	elongation of protein	1.07E-08	FAU,RPL10A,RPL12,RPL17,RPL23A,RPL26,RPL26L1,RPL31,RPL32,RPL35A,RPL37,RPL39,RPL7,RPL7A,RPL9,RPLP1,RPS12,RPS14,RPS15A,RPS19,RPS20,RPS21,RPS23,RPS25,RPS26,RPS27,UBA52	27
Cancer	peritoneal tumor	1.29E-08	CDK4,SSTR1,TUBA1A,TUBA1C,TUBA3C/TUBA3D,TUBA4A,TUBA4B,TUBA8,TUBB1,TUBB2A,TUBB2C,TUBB3,TUBB4	13
Cancer	teratoma	1.29E-08	FLT4,KIT,TUBA1A,TUBA1C,TUBA3C/TUBA3D,TUBA4A,TUBA4B,TUBA8,TUBB1,TUBB2A,TUBB2C,TUBB3,TUBB4	13
Reproductive System Disease	teratoma	1.29E-08	FLT4,KIT,TUBA1A,TUBA1C,TUBA3C/TUBA3D,TUBA4A,TUBA4B,TUBA8,TUBB1,TUBB2A,TUBB2C,TUBB3,TUBB4	13
Dermatological Diseases and Conditions	Kaposi's sarcoma	1.61E-08	IFNA2,IFNAR1,IFNAR2,TOP2B,TUBA1A,TUBA1C,TUBA3C/TUBA3D,TUBA4A,TUBA4B,TUBA8,TUBB1,TUBB2A,TUBB2C,TUBB3,TUBB4	15
Cancer	Kaposi's sarcoma	1.61E-08	IFNA2,IFNAR1,IFNAR2,TOP2B,TUBA1A,TUBA1C,TUBA3C/TUBA3D,TUBA4A,TUBA4B,TUBA8,TUBB1,TUBB2A,TUBB2C,TUBB3,TUBB4	15
Neurological Disease	bipolar disorder	2.02E-08	ABCA6,ABCC4,ABLIM1,ACTL8,ADAMTS17,AGT,ALDH5A1,ALK,AP3B1,ASTN2,ATP11B,BBS9,C10orf68,C1orf151,CA1,CA5A,CCDC50,CDH13,CDH18,CDS2,CENPC1,CEP112,CLPX,COL8A1,COMT,COPG,CPPED1,CTNNA3,CYP2C18,DACH1,DAPK1,DCHS2,DDX42,DGCR8,DISC1,DLAT,DLG2,DNAJC6,DOK6,EBF3,EDA,EHMT1,ENOX1,EPHA6,FAM126A,FAM184A,FGGY,FLJ42200,FLVCR2,G3BP2,GABRA2,GABRA3,GABRA5,GABRB1,GABRB2,GABRB3,GABRG3,GAD1,GAD2,GALNT1,GALNTL2,GEMIN4,GLDC,GR…	166
Genetic Disorder	bipolar disorder	2.02E-08	ABCA6,ABCC4,ABLIM1,ACTL8,ADAMTS17,AGT,ALDH5A1,ALK,AP3B1,ASTN2,ATP11B,BBS9,C10orf68,C1orf151,CA1,CA5A,CCDC50,CDH13,CDH18,CDS2,CENPC1,CEP112,CLPX,COL8A1,COMT,COPG,CPPED1,CTNNA3,CYP2C18,DACH1,DAPK1,DCHS2,DDX42,DGCR8,DISC1,DLAT,DLG2,DNAJC6,DOK6,EBF3,EDA,EHMT1,ENOX1,EPHA6,FAM126A,FAM184A,FGGY,FLJ42200,FLVCR2,G3BP2,GABRA2,GABRA3,GABRA5,GABRB1,GABRB2,GABRB3,GABRG3,GAD1,GAD2,GALNT1,GALNTL2,GEMIN4,GLDC,GR…	166
Psychological Disorders	bipolar disorder	2.02E-08	ABCA6,ABCC4,ABLIM1,ACTL8,ADAMTS17,AGT,ALDH5A1,ALK,AP3B1,ASTN2,ATP11B,BBS9,C10orf68,C1orf151,CA1,CA5A,CCDC50,CDH13,CDH18,CDS2,CENPC1,CEP112,CLPX,COL8A1,COMT,COPG,CPPED1,CTNNA3,CYP2C18,DACH1,DAPK1,DCHS2,DDX42,DGCR8,DISC1,DLAT,DLG2,DNAJC6,DOK6,EBF3,EDA,EHMT1,ENOX1,EPHA6,FAM126A,FAM184A,FGGY,FLJ42200,FLVCR2,G3BP2,GABRA2,GABRA3,GABRA5,GABRB1,GABRB2,GABRB3,GABRG3,GAD1,GAD2,GALNT1,GALNTL2,GEMIN4,GLDC,GR…	166
Neurological Disease	amyotrophic lateral sclerosis	2.33E-08	ABCC4,AKAP12,AKAP2/PALM2-AKAP2,AKAP7,AKR1C1/AKR1C2,ALDH5A1,ALK,ANO1,ASPA,BBS9,C7orf10,CDH13,CDKAL1,COL14A1,COL27A1,CTNNA3,CTNND2,DCC,DCLK1,DCUN1D2,DMD,DPYD,EDA,ENDOD1,FAM126A,FAM149A,FER,FMN2,FNDC3A,GABRA2,GABRA3,GABRA5,GABRB1,GABRB2,GABRB3,GABRG3,GAD2,GALNTL2,GLS2,GNAT2,GRID2,GRIK2,GRIN3A,GRM7,GVIN1,HDAC8,HIST1H3A (includes others),IQCE,KCNN3,KCNQ1,KLHL4,LARGE,LASP1,LOXHD1,MAGI2,MKLN1,NAALADL2,N…	100
Genetic Disorder	amyotrophic lateral sclerosis	2.33E-08	ABCC4,AKAP12,AKAP2/PALM2-AKAP2,AKAP7,AKR1C1/AKR1C2,ALDH5A1,ALK,ANO1,ASPA,BBS9,C7orf10,CDH13,CDKAL1,COL14A1,COL27A1,CTNNA3,CTNND2,DCC,DCLK1,DCUN1D2,DMD,DPYD,EDA,ENDOD1,FAM126A,FAM149A,FER,FMN2,FNDC3A,GABRA2,GABRA3,GABRA5,GABRB1,GABRB2,GABRB3,GABRG3,GAD2,GALNTL2,GLS2,GNAT2,GRID2,GRIK2,GRIN3A,GRM7,GVIN1,HDAC8,HIST1H3A (includes others),IQCE,KCNN3,KCNQ1,KLHL4,LARGE,LASP1,LOXHD1,MAGI2,MKLN1,NAALADL2,N…	100
Cancer	cervical adenocarcinoma	2.45E-08	TUBA1A,TUBA1C,TUBA3C/TUBA3D,TUBA4A,TUBA4B,TUBA8,TUBB1,TUBB2A,TUBB2C,TUBB3,TUBB4	11
Reproductive System Disease	cervical adenocarcinoma	2.45E-08	TUBA1A,TUBA1C,TUBA3C/TUBA3D,TUBA4A,TUBA4B,TUBA8,TUBB1,TUBB2A,TUBB2C,TUBB3,TUBB4	11
Endocrine System Disorders	endocrine system disorder	3.63E-08	ABCC11,ABLIM1,ADAMTS12,ADAT1,AGPAT2,AGT,AKAP7,ALK,ANKRD26P1,ANO2,ANO3,APOB,APOC3,ASTN2,ATP10A,ATP8A1,ATRNL1,BBS9,BCL2L11,BRAT1,BRP44,BRWD1,C10orf72,C21orf63,C3orf64,C3orf67,C4orf37,C6orf10,CA1,CA5A,CACNA2D1,CACNA2D2,CACNG1,CBARA1,CCDC50,CD52,CDC45,CDH13,CDKAL1,CDYL,CERKL,CHCHD6,CIITA,CLEC2B,CLEC2D,CNST,CNTN1,CNTRL,COL11A2,COL27A1,COL8A1,COPG,CPPED1,CPT1A,CRYBG3,CTNNA3,CTNNBL1,CYP11B1,CYP11B2,CYP2…	320
Psychological Disorders	psychological disorder	3.85E-08	ABCA6,ABCC4,ABLIM1,ACTL8,ADAMTS17,AGT,ALDH5A1,ALK,AP3B1,APBA2,APC,APOB,APOL1,APOL2,ASTN2,ATP11B,BBS9,C10orf68,C1orf151,CA1,CA5A,CACNA2D1,CACNA2D2,CALY,CCDC50,CD24,CD46,CDH13,CDH18,CDS2,CENPC1,CEP112,CLDN5,CLPX,COL8A1,COMT,COPG,CPPED1,CRHR1,CTNNA3,CYP2A6 (includes others),CYP2C18,DACH1,DAPK1,DCHS2,DCX,DDX42,DGCR8,DISC1,DLAT,DLG2,DNAJC6,DOK6,EBF1,EBF3,EDA,EHMT1,ENOX1,EPHA6,FAM126A,FAM184A,FGGY,FLJ4…	230
Cancer	choriocarcinoma	5.79E-08	TUBA1A,TUBA1C,TUBA3C/TUBA3D,TUBA4A,TUBA4B,TUBA8,TUBB1,TUBB2A,TUBB2C,TUBB3,TUBB4	11
Reproductive System Disease	choriocarcinoma	5.79E-08	TUBA1A,TUBA1C,TUBA3C/TUBA3D,TUBA4A,TUBA4B,TUBA8,TUBB1,TUBB2A,TUBB2C,TUBB3,TUBB4	11
Immunological Disease	histiocytosis	5.79E-08	TUBA1A,TUBA1C,TUBA3C/TUBA3D,TUBA4A,TUBA4B,TUBA8,TUBB1,TUBB2A,TUBB2C,TUBB3,TUBB4	11
Organismal Injury and Abnormalities	histiocytosis	5.79E-08	TUBA1A,TUBA1C,TUBA3C/TUBA3D,TUBA4A,TUBA4B,TUBA8,TUBB1,TUBB2A,TUBB2C,TUBB3,TUBB4	11
Connective Tissue Disorders	connective tissue disorder	5.83E-08	ABCC4,ABLIM1,ABO,ADAM8,ADAMTS12,AKAP2/PALM2-AKAP2,ANO2,ANO3,ANTXR2,APOB,APOH,ARL5A,ASTN2,ATP10A,ATP8A1,ATRNL1,BCR,C10orf68,C2orf83,C3orf67,C4orf37,C6orf10,C7orf13,CACNA2D1,CACNA2D2,CACNG1,CALCRL,CCR1,CD163L1,CD24,CDH13,CDKAL1,CERKL,CHCHD2,CIITA,CLEC12A,CLEC2B,CLTC,CNST,COL11A1,COL11A2,COL14A1,COL27A1,COL5A1,COL8A1,COMMD10,CPPED1,CTNNA3,CTSG,CYFIP1,DACH1,DAPK1,DCC,DCHS1,DCLK1,DENND1A,DLG2,DMC1,DMX…	270
Cell-To-Cell Signaling and Interaction	assembly of synapse	7.22E-08	PCDHB10,PCDHB11,PCDHB13,PCDHB14,PCDHB16,PCDHB2,PCDHB3,PCDHB4,PCDHB5,PCDHB6	10
Cellular Assembly and Organization	assembly of synapse	7.22E-08	PCDHB10,PCDHB11,PCDHB13,PCDHB14,PCDHB16,PCDHB2,PCDHB3,PCDHB4,PCDHB5,PCDHB6	10
Cellular Function and Maintenance	assembly of synapse	7.22E-08	PCDHB10,PCDHB11,PCDHB13,PCDHB14,PCDHB16,PCDHB2,PCDHB3,PCDHB4,PCDHB5,PCDHB6	10
Nervous System Development and Function	assembly of synapse	7.22E-08	PCDHB10,PCDHB11,PCDHB13,PCDHB14,PCDHB16,PCDHB2,PCDHB3,PCDHB4,PCDHB5,PCDHB6	10
Tissue Development	assembly of synapse	7.22E-08	PCDHB10,PCDHB11,PCDHB13,PCDHB14,PCDHB16,PCDHB2,PCDHB3,PCDHB4,PCDHB5,PCDHB6	10
Cancer	uveal melanoma	8.71E-08	HDAC1,HDAC2,HDAC8,TUBA1A,TUBA1C,TUBA3C/TUBA3D,TUBA4A,TUBA4B,TUBA8,TUBB1,TUBB2A,TUBB2C,TUBB3,TUBB4	14
Reproductive System Disease	uveal melanoma	8.71E-08	HDAC1,HDAC2,HDAC8,TUBA1A,TUBA1C,TUBA3C/TUBA3D,TUBA4A,TUBA4B,TUBA8,TUBB1,TUBB2A,TUBB2C,TUBB3,TUBB4	14
Cancer	heart and pleura tumor	9.76E-08	IFNA2,IFNAR1,IFNAR2,KIT,TOP2B,TUBA1A,TUBA1C,TUBA3C/TUBA3D,TUBA4A,TUBA4B,TUBA8,TUBB1,TUBB2A,TUBB2C,TUBB3,TUBB4	16
Inflammatory Disease	familial Mediterranean fever	1.26E-07	TUBA1A,TUBA1C,TUBA3C/TUBA3D,TUBA4A,TUBA4B,TUBA8,TUBB1,TUBB2A,TUBB2C,TUBB3,TUBB4	11
Genetic Disorder	familial Mediterranean fever	1.26E-07	TUBA1A,TUBA1C,TUBA3C/TUBA3D,TUBA4A,TUBA4B,TUBA8,TUBB1,TUBB2A,TUBB2C,TUBB3,TUBB4	11
Metabolic Disease	metabolic disorder	1.28E-07	ABCC11,ABCC2,ABLIM1,ADAMTS12,ADAT1,AGPAT2,AGT,AGXT,AKAP7,ALDH5A1,ALK,ANKRD26P1,ANO2,ANO3,AP3B1,APOB,APOC3,ASPA,ASTN2,ATP10A,ATP8A1,ATRNL1,AUH,BBS9,BCL2L11,BRAT1,BRP44,BRWD1,C10orf72,C21orf63,C3orf64,C3orf67,C4orf37,C6orf10,CA1,CA5A,CACNA2D1,CACNA2D2,CACNG1,CBARA1,CCDC50,CD52,CDC45,CDH13,CDKAL1,CDYL,CERKL,CHCHD6,CIITA,CLEC2B,CLEC2D,CLN6,CNST,CNTN1,CNTRL,COL11A2,COL27A1,COL5A1,COL8A1,COPG,CPPED1,CP…	353
Psychological Disorders	anxiety disorder	1.51E-07	ALDH5A1,CA1,CA5A,CACNA2D1,CACNA2D2,COMT,GABRA2,GABRA3,GABRA5,GABRB1,GABRB2,GABRB3,GABRG3,GAD2,GRIN3A,HTR2B,OPRD1,OPRK1,OPRM1,SCN10A,SCN1A,SCN2A,SCN3A,SCN4A,SCN4B,SCN5A,SCN8A,SCN9A,SLC6A3	29
Inflammatory Disease	inflammatory disorder	2.03E-07	ABCC2,ABCC4,ABLIM1,ABO,ACTL8,ADAM10,ADAM8,ADAMTS12,AGT,AKAP2/PALM2-AKAP2,ALDH5A1,ALK,ANO2,ANO3,APBA2,APOB,APOH,ARHGEF17,ARL5A,ASTN2,ATP10A,ATP8A1,ATRNL1,AUH,AXDND1,BCL11B,BCR,BMP3,BTAF1,C10orf68,C17orf57,C20orf166,C2orf83,C3orf67,C4orf37,C6orf10,C7orf13,CA1,CA5A,CACNA2D1,CACNA2D2,CACNG1,CALCRL,CCNA2,CCR1,CD163L1,CD24,CD52,CDH13,CDKAL1,CERKL,CFH,CHCHD2,CIITA,CLEC12A,CLEC2B,CLTC,CMTM4,CNST,COCH,COL…	404
Cancer	urethral cancer	2.24E-07	FLT4,HDAC1,HDAC2,HDAC8,KIT,TUBA1A,TUBA1C,TUBA3C/TUBA3D,TUBA4A,TUBA4B,TUBA8,TUBB1,TUBB2A,TUBB2C,TUBB3,TUBB4	16
Gastrointestinal Disease	extrahepatic bile duct cancer	2.97E-07	FLT4,KIT,SSTR1,TOP2B,TUBA1A,TUBA1C,TUBA3C/TUBA3D,TUBA4A,TUBA4B,TUBA8,TUBB1,TUBB2A,TUBB2C,TUBB3,TUBB4	15
Cancer	extrahepatic bile duct cancer	2.97E-07	FLT4,KIT,SSTR1,TOP2B,TUBA1A,TUBA1C,TUBA3C/TUBA3D,TUBA4A,TUBA4B,TUBA8,TUBB1,TUBB2A,TUBB2C,TUBB3,TUBB4	15
Neurological Disease	multiple sclerosis	3.27E-07	ADAM10,AGT,ALK,C6orf10,CD24,CD52,CIITA,CTNNA3,CTNND2,DNM3,EGR1,F2RL1,GRIK1,GRIN3A,GRM7,HLA-DQA1,HLA-DQA2,HLA-DQB1 (includes others),HLA-DQB2,HLA-DRB1 (includes EG:100332219),HLA-F,HLA-G,HS6ST3,IFNAR1,IFNAR2,MAGEB10,MCCD1,NOTCH4,PARD3B,PDE4D,POU5F1,PSORS1C1,RBFOX1,SCN10A,SCN1A,SCN2A,SCN3A,SCN4A,SCN4B,SCN5A,SCN8A,SCN9A,SLC6A3,ST6GALNAC3,TNXB,TOP2B,TRAPPC9	47
Inflammatory Disease	multiple sclerosis	3.27E-07	ADAM10,AGT,ALK,C6orf10,CD24,CD52,CIITA,CTNNA3,CTNND2,DNM3,EGR1,F2RL1,GRIK1,GRIN3A,GRM7,HLA-DQA1,HLA-DQA2,HLA-DQB1 (includes others),HLA-DQB2,HLA-DRB1 (includes EG:100332219),HLA-F,HLA-G,HS6ST3,IFNAR1,IFNAR2,MAGEB10,MCCD1,NOTCH4,PARD3B,PDE4D,POU5F1,PSORS1C1,RBFOX1,SCN10A,SCN1A,SCN2A,SCN3A,SCN4A,SCN4B,SCN5A,SCN8A,SCN9A,SLC6A3,ST6GALNAC3,TNXB,TOP2B,TRAPPC9	47
Skeletal and Muscular Disorders	multiple sclerosis	3.27E-07	ADAM10,AGT,ALK,C6orf10,CD24,CD52,CIITA,CTNNA3,CTNND2,DNM3,EGR1,F2RL1,GRIK1,GRIN3A,GRM7,HLA-DQA1,HLA-DQA2,HLA-DQB1 (includes others),HLA-DQB2,HLA-DRB1 (includes EG:100332219),HLA-F,HLA-G,HS6ST3,IFNAR1,IFNAR2,MAGEB10,MCCD1,NOTCH4,PARD3B,PDE4D,POU5F1,PSORS1C1,RBFOX1,SCN10A,SCN1A,SCN2A,SCN3A,SCN4A,SCN4B,SCN5A,SCN8A,SCN9A,SLC6A3,ST6GALNAC3,TNXB,TOP2B,TRAPPC9	47
Genetic Disorder	multiple sclerosis	3.27E-07	ADAM10,AGT,ALK,C6orf10,CD24,CD52,CIITA,CTNNA3,CTNND2,DNM3,EGR1,F2RL1,GRIK1,GRIN3A,GRM7,HLA-DQA1,HLA-DQA2,HLA-DQB1 (includes others),HLA-DQB2,HLA-DRB1 (includes EG:100332219),HLA-F,HLA-G,HS6ST3,IFNAR1,IFNAR2,MAGEB10,MCCD1,NOTCH4,PARD3B,PDE4D,POU5F1,PSORS1C1,RBFOX1,SCN10A,SCN1A,SCN2A,SCN3A,SCN4A,SCN4B,SCN5A,SCN8A,SCN9A,SLC6A3,ST6GALNAC3,TNXB,TOP2B,TRAPPC9	47
Metabolic Disease	gout	5.06E-07	TUBA1A,TUBA1C,TUBA3C/TUBA3D,TUBA4A,TUBA4B,TUBA8,TUBB1,TUBB2A,TUBB2C,TUBB3,TUBB4,XDH	12
Inflammatory Disease	gout	5.06E-07	TUBA1A,TUBA1C,TUBA3C/TUBA3D,TUBA4A,TUBA4B,TUBA8,TUBB1,TUBB2A,TUBB2C,TUBB3,TUBB4,XDH	12
Connective Tissue Disorders	gout	5.06E-07	TUBA1A,TUBA1C,TUBA3C/TUBA3D,TUBA4A,TUBA4B,TUBA8,TUBB1,TUBB2A,TUBB2C,TUBB3,TUBB4,XDH	12
Skeletal and Muscular Disorders	gout	5.06E-07	TUBA1A,TUBA1C,TUBA3C/TUBA3D,TUBA4A,TUBA4B,TUBA8,TUBB1,TUBB2A,TUBB2C,TUBB3,TUBB4,XDH	12
Genetic Disorder	gout	5.06E-07	TUBA1A,TUBA1C,TUBA3C/TUBA3D,TUBA4A,TUBA4B,TUBA8,TUBB1,TUBB2A,TUBB2C,TUBB3,TUBB4,XDH	12
Developmental Disorder	gout	5.06E-07	TUBA1A,TUBA1C,TUBA3C/TUBA3D,TUBA4A,TUBA4B,TUBA8,TUBB1,TUBB2A,TUBB2C,TUBB3,TUBB4,XDH	12
Gastrointestinal Disease	intestinal obstruction	5.89E-07	OPRM1,SSTR1,TUBA1A,TUBA1C,TUBA3C/TUBA3D,TUBA4A,TUBA4B,TUBA8,TUBB1,TUBB2A,TUBB2C,TUBB3,TUBB4,ZEB2	14
Cancer	advanced cancer	6.25E-07	GABRA2,GABRA3,GABRA5,GABRB1,GABRB2,GABRB3,GABRG3,HDAC1,HDAC2,HDAC8,HTR2B,KIT,TUBA1A,TUBA1C,TUBA3C/TUBA3D,TUBA4A,TUBA4B,TUBA8,TUBB1,TUBB2A,TUBB2C,TUBB3,TUBB4	23
Psychological Disorders	mood disorder	6.27E-07	ABCA6,ABCC4,ABLIM1,ACTL8,ADAMTS17,AGT,ALDH5A1,ALK,AP3B1,ASTN2,ATP11B,BBS9,C10orf68,C1orf151,CA1,CA5A,CCDC50,CD46,CDH13,CDH18,CDS2,CENPC1,CEP112,CLPX,COL8A1,COMT,COPG,CPPED1,CRHR1,CTNNA3,CYP2C18,DACH1,DAPK1,DCHS2,DDX42,DGCR8,DISC1,DLAT,DLG2,DNAJC6,DOK6,EBF3,EDA,EHMT1,ENOX1,EPHA6,FAM126A,FAM184A,FGGY,FLJ42200,FLVCR2,G3BP2,GABRA2,GABRA3,GABRA5,GABRB1,GABRB2,GABRB3,GABRG3,GAD1,GAD2,GALNT1,GALNTL2,GEM…	176
Cancer	advanced breast cancer	6.69E-07	HDAC1,HDAC2,HDAC8,KIT,TUBA1A,TUBA1C,TUBA3C/TUBA3D,TUBA4A,TUBA4B,TUBA8,TUBB1,TUBB2A,TUBB2C,TUBB3,TUBB4	15
Reproductive System Disease	advanced breast cancer	6.69E-07	HDAC1,HDAC2,HDAC8,KIT,TUBA1A,TUBA1C,TUBA3C/TUBA3D,TUBA4A,TUBA4B,TUBA8,TUBB1,TUBB2A,TUBB2C,TUBB3,TUBB4	15
Neurological Disease	neuralgia	6.96E-07	ALDH5A1,CACNA2D1,CACNA2D2,GABRA2,GABRA3,GABRA5,GABRB1,GABRB2,GABRB3,GABRG3,GAD2,GRIN3A,OPRM1,SCN10A,SCN1A,SCN5A	16
Organismal Injury and Abnormalities	neuralgia	6.96E-07	ALDH5A1,CACNA2D1,CACNA2D2,GABRA2,GABRA3,GABRA5,GABRB1,GABRB2,GABRB3,GABRG3,GAD2,GRIN3A,OPRM1,SCN10A,SCN1A,SCN5A	16
Neurological Disease	postherpetic neuralgia	7.37E-07	CACNA2D1,CACNA2D2,GABRA2,GABRA3,GABRA5,GABRB1,GABRB2,GABRB3,GABRG3,OPRM1,SCN10A,SCN1A,SCN5A	13
Organismal Injury and Abnormalities	postherpetic neuralgia	7.37E-07	CACNA2D1,CACNA2D2,GABRA2,GABRA3,GABRA5,GABRB1,GABRB2,GABRB3,GABRG3,OPRM1,SCN10A,SCN1A,SCN5A	13
Cancer	vulva cancer	8.62E-07	SSTR1,TUBA1A,TUBA1C,TUBA3C/TUBA3D,TUBA4A,TUBA4B,TUBA8,TUBB1,TUBB2A,TUBB2C,TUBB3,TUBB4	12
Reproductive System Disease	vulva cancer	8.62E-07	SSTR1,TUBA1A,TUBA1C,TUBA3C/TUBA3D,TUBA4A,TUBA4B,TUBA8,TUBB1,TUBB2A,TUBB2C,TUBB3,TUBB4	12
Cancer	laryngeal cancer process	9.11E-07	TUBA1A,TUBA1C,TUBA3C/TUBA3D,TUBA4A,TUBA4B,TUBA8,TUBB1,TUBB2A,TUBB2C,TUBB3,TUBB4	11
Dermatological Diseases and Conditions	skin cancer	9.67E-07	BCR,CDK4,FLT4,FNTA,GABRA2,GABRA3,GABRA5,GSTT1,HDAC1,HDAC2,HDAC8,IFNA2,IFNAR1,IFNAR2,KIT,LAMA3,NOTCH1,SCN10A,SCN1A,SCN2A,SCN3A,SCN4A,SCN4B,SCN5A,SCN8A,SCN9A,TOP2B,TUBA1A,TUBA1C,TUBA3C/TUBA3D,TUBA4A,TUBA4B,TUBA8,TUBB1,TUBB2A,TUBB2C,TUBB3,TUBB4	38
Cancer	skin cancer	9.67E-07	BCR,CDK4,FLT4,FNTA,GABRA2,GABRA3,GABRA5,GSTT1,HDAC1,HDAC2,HDAC8,IFNA2,IFNAR1,IFNAR2,KIT,LAMA3,NOTCH1,SCN10A,SCN1A,SCN2A,SCN3A,SCN4A,SCN4B,SCN5A,SCN8A,SCN9A,TOP2B,TUBA1A,TUBA1C,TUBA3C/TUBA3D,TUBA4A,TUBA4B,TUBA8,TUBB1,TUBB2A,TUBB2C,TUBB3,TUBB4	38
Neurological Disease	neurological disorder	1.01E-06	ABCA6,ABCC11,ABCC4,ABLIM1,ACTL8,ACTR3,ADAM10,ADAMTS12,ADAMTS17,AGRN,AGT,AKAP12,AKAP2/PALM2-AKAP2,AKAP7,AKR1C1/AKR1C2,ALDH5A1,ALK,ANO1,ANO3,AP3B1,APBA2,APC,APOB,APOL1,APOL2,ARHGAP33,ARL6,ASPA,ASTN2,ATAD2,ATP11B,ATP6V1C1,ATRNL1,AUH,BBS9,BCL11B,BCL2L11,BCR,C10orf68,C17orf57,C1orf151,C6orf10,C7orf10,C8orf83,CA1,CA5A,CACNA2D1,CACNA2D2,CALY,CCDC50,CD24,CD46,CD52,CDH13,CDH18,CDK4,CDKAL1,CDS2,CENPC1,CEP1…	470
Cancer	Wilm's tumorigenesis	1.42E-06	FLT4,KIT,TERT,TOP2B,TUBA1A,TUBA1C,TUBA3C/TUBA3D,TUBA4A,TUBA4B,TUBA8,TUBB1,TUBB2A,TUBB2C,TUBB3,TUBB4	15
Renal and Urological Disease	Wilm's tumorigenesis	1.42E-06	FLT4,KIT,TERT,TOP2B,TUBA1A,TUBA1C,TUBA3C/TUBA3D,TUBA4A,TUBA4B,TUBA8,TUBB1,TUBB2A,TUBB2C,TUBB3,TUBB4	15
Genetic Disorder	Wilm's tumorigenesis	1.42E-06	FLT4,KIT,TERT,TOP2B,TUBA1A,TUBA1C,TUBA3C/TUBA3D,TUBA4A,TUBA4B,TUBA8,TUBB1,TUBB2A,TUBB2C,TUBB3,TUBB4	15
Dermatological Diseases and Conditions	mycosis fungoides	1.42E-06	CD52,HDAC1,HDAC2,HDAC8,TUBA1A,TUBA1C,TUBA3C/TUBA3D,TUBA4A,TUBA4B,TUBA8,TUBB1,TUBB2A,TUBB2C,TUBB3,TUBB4	15
Cancer	mycosis fungoides	1.42E-06	CD52,HDAC1,HDAC2,HDAC8,TUBA1A,TUBA1C,TUBA3C/TUBA3D,TUBA4A,TUBA4B,TUBA8,TUBB1,TUBB2A,TUBB2C,TUBB3,TUBB4	15
Hematological Disease	mycosis fungoides	1.42E-06	CD52,HDAC1,HDAC2,HDAC8,TUBA1A,TUBA1C,TUBA3C/TUBA3D,TUBA4A,TUBA4B,TUBA8,TUBB1,TUBB2A,TUBB2C,TUBB3,TUBB4	15
Inflammatory Disease	mycosis fungoides	1.42E-06	CD52,HDAC1,HDAC2,HDAC8,TUBA1A,TUBA1C,TUBA3C/TUBA3D,TUBA4A,TUBA4B,TUBA8,TUBB1,TUBB2A,TUBB2C,TUBB3,TUBB4	15
Neurological Disease	schizophrenia	1.65E-06	ALDH5A1,ALK,APBA2,APC,APOB,APOL1,APOL2,CALY,CD24,CLDN5,COMT,DISC1,DLG2,EBF1,FNTA,FOXP2,GABRA2,GABRA3,GABRA5,GABRB1,GABRB2,GABRB3,GABRG3,GAD1,GAD2,GCLM,GLRX,GNAI1,GNB1L,GPR158,GRIK1,GRIK2,GRIK3,GRIN3A,GRM7,HIST1H2BN,HLA-DRB1 (includes EG:100332219),HSPA1A/HSPA1B,HSPA2,HTR2B,HTR6,JMJD7-PLA2G4B,KCNK1,KCNN3,LARGE,MAGI2,MED12,MICB,MLC1,MLL3,MTNR1B,NBPF11 (includes others),NDUFV2,NOTCH4,NSF,OPRD1,OPRK1…	93
Genetic Disorder	schizophrenia	1.65E-06	ALDH5A1,ALK,APBA2,APC,APOB,APOL1,APOL2,CALY,CD24,CLDN5,COMT,DISC1,DLG2,EBF1,FNTA,FOXP2,GABRA2,GABRA3,GABRA5,GABRB1,GABRB2,GABRB3,GABRG3,GAD1,GAD2,GCLM,GLRX,GNAI1,GNB1L,GPR158,GRIK1,GRIK2,GRIK3,GRIN3A,GRM7,HIST1H2BN,HLA-DRB1 (includes EG:100332219),HSPA1A/HSPA1B,HSPA2,HTR2B,HTR6,JMJD7-PLA2G4B,KCNK1,KCNN3,LARGE,MAGI2,MED12,MICB,MLC1,MLL3,MTNR1B,NBPF11 (includes others),NDUFV2,NOTCH4,NSF,OPRD1,OPRK1…	93
Psychological Disorders	schizophrenia	1.65E-06	ALDH5A1,ALK,APBA2,APC,APOB,APOL1,APOL2,CALY,CD24,CLDN5,COMT,DISC1,DLG2,EBF1,FNTA,FOXP2,GABRA2,GABRA3,GABRA5,GABRB1,GABRB2,GABRB3,GABRG3,GAD1,GAD2,GCLM,GLRX,GNAI1,GNB1L,GPR158,GRIK1,GRIK2,GRIK3,GRIN3A,GRM7,HIST1H2BN,HLA-DRB1 (includes EG:100332219),HSPA1A/HSPA1B,HSPA2,HTR2B,HTR6,JMJD7-PLA2G4B,KCNK1,KCNN3,LARGE,MAGI2,MED12,MICB,MLC1,MLL3,MTNR1B,NBPF11 (includes others),NDUFV2,NOTCH4,NSF,OPRD1,OPRK1…	93
Cancer	childhood solid tumor	1.94E-06	ALDH5A1,CDK4,GAD2,GRIN3A,HDAC1,HDAC2,HDAC8,IFNAR1,IFNAR2,KIT,RRM1,TOP2B,TUBA1A,TUBA1C,TUBA3C/TUBA3D,TUBA4A,TUBA4B,TUBA8,TUBB1,TUBB2A,TUBB2C,TUBB3,TUBB4	23
Cancer	adult solid tumor	1.99E-06	BCR,CDK4,FLT4,FNTA,GABRA2,GABRA3,GABRA5,GABRB1,GABRB2,GABRB3,GABRG3,GRIN3A,HDAC1,HDAC2,HDAC8,HTR2B,IFNA2,KIT,OPRD1,OPRK1,OPRM1,RRM1,SCN1A,SCN5A,SLC6A3,SSTR1,TUBA1A,TUBA1C,TUBA3C/TUBA3D,TUBA4A,TUBA4B,TUBA8,TUBB1,TUBB2A,TUBB2C,TUBB3,TUBB4	37
Gastrointestinal Disease	non-insulin-dependent diabetes mellitus	2.01E-06	ABCC11,ADAMTS12,ADAT1,AGT,ALK,ANKRD26P1,ANO2,ANO3,APOB,APOC3,ASTN2,ATP8A1,BBS9,BCL2L11,BRP44,BRWD1,C10orf72,C3orf64,C4orf37,C6orf10,CA1,CA5A,CBARA1,CCDC50,CDC45,CDH13,CDKAL1,CDYL,CLEC2B,CNTN1,CNTRL,COPG,CPPED1,CTNNA3,CTNNBL1,CYP2E1,DAPK1,DAPK2,DCC,DENND4C,DERL1,DLG2,DNAJC11,DNM3,DOK6,DYNC1I1,DYNC2H1,EBF1,EBF2,EBF3,ECHDC3,ELOVL7,ENDOD1,ENOX1,EPB41L4A,EPHA3,EXOC2,EXOC4,FABP2,FBXL17,FBXO17,FLVCR2,FM…	190
Endocrine System Disorders	non-insulin-dependent diabetes mellitus	2.01E-06	ABCC11,ADAMTS12,ADAT1,AGT,ALK,ANKRD26P1,ANO2,ANO3,APOB,APOC3,ASTN2,ATP8A1,BBS9,BCL2L11,BRP44,BRWD1,C10orf72,C3orf64,C4orf37,C6orf10,CA1,CA5A,CBARA1,CCDC50,CDC45,CDH13,CDKAL1,CDYL,CLEC2B,CNTN1,CNTRL,COPG,CPPED1,CTNNA3,CTNNBL1,CYP2E1,DAPK1,DAPK2,DCC,DENND4C,DERL1,DLG2,DNAJC11,DNM3,DOK6,DYNC1I1,DYNC2H1,EBF1,EBF2,EBF3,ECHDC3,ELOVL7,ENDOD1,ENOX1,EPB41L4A,EPHA3,EXOC2,EXOC4,FABP2,FBXL17,FBXO17,FLVCR2,FM…	190
Metabolic Disease	non-insulin-dependent diabetes mellitus	2.01E-06	ABCC11,ADAMTS12,ADAT1,AGT,ALK,ANKRD26P1,ANO2,ANO3,APOB,APOC3,ASTN2,ATP8A1,BBS9,BCL2L11,BRP44,BRWD1,C10orf72,C3orf64,C4orf37,C6orf10,CA1,CA5A,CBARA1,CCDC50,CDC45,CDH13,CDKAL1,CDYL,CLEC2B,CNTN1,CNTRL,COPG,CPPED1,CTNNA3,CTNNBL1,CYP2E1,DAPK1,DAPK2,DCC,DENND4C,DERL1,DLG2,DNAJC11,DNM3,DOK6,DYNC1I1,DYNC2H1,EBF1,EBF2,EBF3,ECHDC3,ELOVL7,ENDOD1,ENOX1,EPB41L4A,EPHA3,EXOC2,EXOC4,FABP2,FBXL17,FBXO17,FLVCR2,FM…	190
Genetic Disorder	non-insulin-dependent diabetes mellitus	2.01E-06	ABCC11,ADAMTS12,ADAT1,AGT,ALK,ANKRD26P1,ANO2,ANO3,APOB,APOC3,ASTN2,ATP8A1,BBS9,BCL2L11,BRP44,BRWD1,C10orf72,C3orf64,C4orf37,C6orf10,CA1,CA5A,CBARA1,CCDC50,CDC45,CDH13,CDKAL1,CDYL,CLEC2B,CNTN1,CNTRL,COPG,CPPED1,CTNNA3,CTNNBL1,CYP2E1,DAPK1,DAPK2,DCC,DENND4C,DERL1,DLG2,DNAJC11,DNM3,DOK6,DYNC1I1,DYNC2H1,EBF1,EBF2,EBF3,ECHDC3,ELOVL7,ENDOD1,ENOX1,EPB41L4A,EPHA3,EXOC2,EXOC4,FABP2,FBXL17,FBXO17,FLVCR2,FM…	190
Cancer	trophoblastic tumor	2.29E-06	POU5F1,TUBA1A,TUBA1C,TUBA3C/TUBA3D,TUBA4A,TUBA4B,TUBA8,TUBB1,TUBB2A,TUBB2C,TUBB3,TUBB4	12
Reproductive System Disease	trophoblastic tumor	2.29E-06	POU5F1,TUBA1A,TUBA1C,TUBA3C/TUBA3D,TUBA4A,TUBA4B,TUBA8,TUBB1,TUBB2A,TUBB2C,TUBB3,TUBB4	12
Neurological Disease	cervical spondylotic myelopathy	2.72E-06	CACNA2D1,CACNA2D2,SCN10A,SCN1A,SCN2A,SCN3A,SCN4A,SCN4B,SCN5A,SCN8A,SCN9A	11
Inflammatory Disease	cervical spondylotic myelopathy	2.72E-06	CACNA2D1,CACNA2D2,SCN10A,SCN1A,SCN2A,SCN3A,SCN4A,SCN4B,SCN5A,SCN8A,SCN9A	11
Connective Tissue Disorders	cervical spondylotic myelopathy	2.72E-06	CACNA2D1,CACNA2D2,SCN10A,SCN1A,SCN2A,SCN3A,SCN4A,SCN4B,SCN5A,SCN8A,SCN9A	11
Skeletal and Muscular Disorders	cervical spondylotic myelopathy	2.72E-06	CACNA2D1,CACNA2D2,SCN10A,SCN1A,SCN2A,SCN3A,SCN4A,SCN4B,SCN5A,SCN8A,SCN9A	11
Gastrointestinal Disease	pancreatic neoplasm	2.85E-06	FLT4,KIT,RRM1,SSTR1,TUBA1A,TUBA1C,TUBA3C/TUBA3D,TUBA4A,TUBA4B,TUBA8,TUBB1,TUBB2A,TUBB2C,TUBB3,TUBB4	15
Cancer	pancreatic neoplasm	2.85E-06	FLT4,KIT,RRM1,SSTR1,TUBA1A,TUBA1C,TUBA3C/TUBA3D,TUBA4A,TUBA4B,TUBA8,TUBB1,TUBB2A,TUBB2C,TUBB3,TUBB4	15
Neurological Disease	Tourette syndrome	2.97E-06	CA1,CA5A,GZMB,HTR2B,KLRC1,KLRC3,OPRD1,OPRK1,OPRM1,SCN10A,SCN1A,SCN2A,SCN3A,SCN4A,SCN4B,SCN5A,SCN8A,SCN9A,SLC6A3	19
Genetic Disorder	Tourette syndrome	2.97E-06	CA1,CA5A,GZMB,HTR2B,KLRC1,KLRC3,OPRD1,OPRK1,OPRM1,SCN10A,SCN1A,SCN2A,SCN3A,SCN4A,SCN4B,SCN5A,SCN8A,SCN9A,SLC6A3	19
Lipid Metabolism	glucuronidation of lipid	3.58E-06	UGT1A1,UGT1A3,UGT1A8 (includes others),UGT2B11/UGT2B28,UGT2B17,UGT2B7	6
Small Molecule Biochemistry	glucuronidation of lipid	3.58E-06	UGT1A1,UGT1A3,UGT1A8 (includes others),UGT2B11/UGT2B28,UGT2B17,UGT2B7	6
Neurological Disease	bipolar depression	3.93E-06	ALDH5A1,GABRA2,GABRA3,GABRA5,GABRB1,GABRB2,GABRB3,GABRG3,GAD2,GRIN3A,HTR2B,SCN10A,SCN1A,SCN2A,SCN3A,SCN4A,SCN4B,SCN5A,SCN8A,SCN9A	20
Genetic Disorder	bipolar depression	3.93E-06	ALDH5A1,GABRA2,GABRA3,GABRA5,GABRB1,GABRB2,GABRB3,GABRG3,GAD2,GRIN3A,HTR2B,SCN10A,SCN1A,SCN2A,SCN3A,SCN4A,SCN4B,SCN5A,SCN8A,SCN9A	20
Psychological Disorders	bipolar depression	3.93E-06	ALDH5A1,GABRA2,GABRA3,GABRA5,GABRB1,GABRB2,GABRB3,GABRG3,GAD2,GRIN3A,HTR2B,SCN10A,SCN1A,SCN2A,SCN3A,SCN4A,SCN4B,SCN5A,SCN8A,SCN9A	20
Cardiovascular Disease	arterial occlusive disease	4.30E-06	AADAT,ACCN5,ADAMTS12,ADAT1,ADD1,AGPAT5,AGT,ALDH5A1,ALK,ANKRD26,ANKRD26P1,APOB,APOC3,ASTN2,ATRNL1,C17orf57,C4orf37,C6orf10,C7orf10,CACNA2D1,CCDC50,CD302,CDH13,CERKL,CMC1,CNGB3,COL11A1,COL5A1,COMT,CPPED1,CRYGB,CTNNA3,CTNNBL1,CTNND2,CYFIP2,DAPK2,DARS,DCC,DCHS2,DDX46,DLG2,DOK6,DPYD,DYNC2H1,EBF2,EGR1,ENOX1,EPB41L4A,EPHA7,EXOC4,FAF1,FAM126A,FER,FMN2,FOXP1,FUT8,GABRA2,GABRA3,GABRA5,GABRB1,GABRB2,GABRB3,…	180
Cardiovascular Disease	atherosclerosis	4.41E-06	AADAT,ACCN5,ADAMTS12,ADAT1,ADD1,AGPAT5,AGT,ALDH5A1,ALK,ANKRD26,ANKRD26P1,APOB,APOC3,ASTN2,ATRNL1,C17orf57,C4orf37,C6orf10,C7orf10,CACNA2D1,CCDC50,CD302,CDH13,CERKL,CMC1,CNGB3,COL11A1,COL5A1,COMT,CPPED1,CRYGB,CTNNA3,CTNNBL1,CTNND2,CYFIP2,DAPK2,DARS,DCC,DCHS2,DDX46,DLG2,DOK6,DPYD,DYNC2H1,EBF2,EGR1,ENOX1,EPB41L4A,EPHA7,EXOC4,FAF1,FAM126A,FER,FMN2,FOXP1,FUT8,GABRA2,GABRA3,GABRA5,GABRB1,GABRB2,GABRB3,…	179
Infectious Disease	acquired immunodeficiency syndrome	4.45E-06	ATR,C3orf67,CDKAL1,COL14A1,CYFIP1,DEPTOR,DPYD,DYNC2H1,ELP2,FMN2,GRID2,GRIK1,GRM7,HLA-C,IFNAR1,IFNAR2,MAD1L1,MCCD1,MICB,MOCOS,NAALADL2,NXN,OR12D3,PDE3A,PDE5A,PDSS2,PPP1CB,PPP1R12B,PSORS1C1,RAI14,RBFOX1,RNF39,SORCS2,SSBP3,TNXB,ZNRD1,ZSWIM5	37
Immunological Disease	acquired immunodeficiency syndrome	4.45E-06	ATR,C3orf67,CDKAL1,COL14A1,CYFIP1,DEPTOR,DPYD,DYNC2H1,ELP2,FMN2,GRID2,GRIK1,GRM7,HLA-C,IFNAR1,IFNAR2,MAD1L1,MCCD1,MICB,MOCOS,NAALADL2,NXN,OR12D3,PDE3A,PDE5A,PDSS2,PPP1CB,PPP1R12B,PSORS1C1,RAI14,RBFOX1,RNF39,SORCS2,SSBP3,TNXB,ZNRD1,ZSWIM5	37
Organismal Injury and Abnormalities	restenosis	4.45E-06	TUBA1A,TUBA1C,TUBA3C/TUBA3D,TUBA4A,TUBA4B,TUBA8,TUBB1,TUBB2A,TUBB2C,TUBB3,TUBB4	11
Skeletal and Muscular Disorders	fibromyalgia	4.87E-06	CACNA2D1,CACNA2D2,GABRA2,GABRA3,GABRA5,GABRB1,GABRB2,GABRB3,GABRG3,HTR2B,OPRD1,OPRK1,OPRM1,SCN1A,SCN5A,SLC6A3	16
Organismal Injury and Abnormalities	fibromyalgia	4.87E-06	CACNA2D1,CACNA2D2,GABRA2,GABRA3,GABRA5,GABRB1,GABRB2,GABRB3,GABRG3,HTR2B,OPRD1,OPRK1,OPRM1,SCN1A,SCN5A,SLC6A3	16
Inflammatory Disease	rheumatoid arthritis	5.47E-06	ABCC4,ABLIM1,ABO,ADAM8,AKAP2/PALM2-AKAP2,ANO2,ANO3,APOB,ARL5A,ASTN2,ATP10A,ATP8A1,ATRNL1,C10orf68,C2orf83,C3orf67,C4orf37,C6orf10,C7orf13,CACNG1,CALCRL,CCR1,CD163L1,CD24,CDH13,CDKAL1,CERKL,CHCHD2,CIITA,CLEC12A,CLEC2B,CLTC,CNST,COL11A2,COMMD10,CPPED1,CTNNA3,CYFIP1,DACH1,DAPK1,DCC,DCHS1,DCLK1,DENND1A,DLG2,DMC1,DMXL1,DNAH9,DNER,DOK6,DPYD,DYNC2H1,DYNLL1,EBF1,EIF2C2,EIF2C3,ENOX1,EPB41L4A,EPHA3,F2RL1,F…	214
Connective Tissue Disorders	rheumatoid arthritis	5.47E-06	ABCC4,ABLIM1,ABO,ADAM8,AKAP2/PALM2-AKAP2,ANO2,ANO3,APOB,ARL5A,ASTN2,ATP10A,ATP8A1,ATRNL1,C10orf68,C2orf83,C3orf67,C4orf37,C6orf10,C7orf13,CACNG1,CALCRL,CCR1,CD163L1,CD24,CDH13,CDKAL1,CERKL,CHCHD2,CIITA,CLEC12A,CLEC2B,CLTC,CNST,COL11A2,COMMD10,CPPED1,CTNNA3,CYFIP1,DACH1,DAPK1,DCC,DCHS1,DCLK1,DENND1A,DLG2,DMC1,DMXL1,DNAH9,DNER,DOK6,DPYD,DYNC2H1,DYNLL1,EBF1,EIF2C2,EIF2C3,ENOX1,EPB41L4A,EPHA3,F2RL1,F…	214
Skeletal and Muscular Disorders	rheumatoid arthritis	5.47E-06	ABCC4,ABLIM1,ABO,ADAM8,AKAP2/PALM2-AKAP2,ANO2,ANO3,APOB,ARL5A,ASTN2,ATP10A,ATP8A1,ATRNL1,C10orf68,C2orf83,C3orf67,C4orf37,C6orf10,C7orf13,CACNG1,CALCRL,CCR1,CD163L1,CD24,CDH13,CDKAL1,CERKL,CHCHD2,CIITA,CLEC12A,CLEC2B,CLTC,CNST,COL11A2,COMMD10,CPPED1,CTNNA3,CYFIP1,DACH1,DAPK1,DCC,DCHS1,DCLK1,DENND1A,DLG2,DMC1,DMXL1,DNAH9,DNER,DOK6,DPYD,DYNC2H1,DYNLL1,EBF1,EIF2C2,EIF2C3,ENOX1,EPB41L4A,EPHA3,F2RL1,F…	214
Immunological Disease	rheumatoid arthritis	5.47E-06	ABCC4,ABLIM1,ABO,ADAM8,AKAP2/PALM2-AKAP2,ANO2,ANO3,APOB,ARL5A,ASTN2,ATP10A,ATP8A1,ATRNL1,C10orf68,C2orf83,C3orf67,C4orf37,C6orf10,C7orf13,CACNG1,CALCRL,CCR1,CD163L1,CD24,CDH13,CDKAL1,CERKL,CHCHD2,CIITA,CLEC12A,CLEC2B,CLTC,CNST,COL11A2,COMMD10,CPPED1,CTNNA3,CYFIP1,DACH1,DAPK1,DCC,DCHS1,DCLK1,DENND1A,DLG2,DMC1,DMXL1,DNAH9,DNER,DOK6,DPYD,DYNC2H1,DYNLL1,EBF1,EIF2C2,EIF2C3,ENOX1,EPB41L4A,EPHA3,F2RL1,F…	214
Cancer	transitional-cell carcinoma	5.89E-06	HRAS,RRM1,TUBA1A,TUBA1C,TUBA3C/TUBA3D,TUBA4A,TUBA4B,TUBA8,TUBB1,TUBB2A,TUBB2C,TUBB3,TUBB4	13
Renal and Urological Disease	transitional-cell carcinoma	5.89E-06	HRAS,RRM1,TUBA1A,TUBA1C,TUBA3C/TUBA3D,TUBA4A,TUBA4B,TUBA8,TUBB1,TUBB2A,TUBB2C,TUBB3,TUBB4	13
Cancer	fallopian tube cancer	6.22E-06	BCR,FLT4,HDAC1,HDAC2,HDAC8,IFNAR1,IFNAR2,KIT,SSTR1,TUBA1A,TUBA1C,TUBA3C/TUBA3D,TUBA4A,TUBA4B,TUBA8,TUBB1,TUBB2A,TUBB2C,TUBB3,TUBB4	20
Reproductive System Disease	fallopian tube cancer	6.22E-06	BCR,FLT4,HDAC1,HDAC2,HDAC8,IFNAR1,IFNAR2,KIT,SSTR1,TUBA1A,TUBA1C,TUBA3C/TUBA3D,TUBA4A,TUBA4B,TUBA8,TUBB1,TUBB2A,TUBB2C,TUBB3,TUBB4	20
Cardiovascular Disease	peripheral arterial occlusive disease	7.09E-06	TUBA1A,TUBA1C,TUBA3C/TUBA3D,TUBA4A,TUBA4B,TUBA8,TUBB1,TUBB2A,TUBB2C,TUBB3,TUBB4	11
Gastrointestinal Disease	diabetic nephropathy	8.46E-06	AGT,PRKCB,TUBA1A,TUBA1C,TUBA3C/TUBA3D,TUBA4A,TUBA4B,TUBA8,TUBB1,TUBB2A,TUBB2C,TUBB3,TUBB4	13
Endocrine System Disorders	diabetic nephropathy	8.46E-06	AGT,PRKCB,TUBA1A,TUBA1C,TUBA3C/TUBA3D,TUBA4A,TUBA4B,TUBA8,TUBB1,TUBB2A,TUBB2C,TUBB3,TUBB4	13
Metabolic Disease	diabetic nephropathy	8.46E-06	AGT,PRKCB,TUBA1A,TUBA1C,TUBA3C/TUBA3D,TUBA4A,TUBA4B,TUBA8,TUBB1,TUBB2A,TUBB2C,TUBB3,TUBB4	13
Renal and Urological Disease	diabetic nephropathy	8.46E-06	AGT,PRKCB,TUBA1A,TUBA1C,TUBA3C/TUBA3D,TUBA4A,TUBA4B,TUBA8,TUBB1,TUBB2A,TUBB2C,TUBB3,TUBB4	13
Genetic Disorder	diabetic nephropathy	8.46E-06	AGT,PRKCB,TUBA1A,TUBA1C,TUBA3C/TUBA3D,TUBA4A,TUBA4B,TUBA8,TUBB1,TUBB2A,TUBB2C,TUBB3,TUBB4	13
Cancer	acute lymphocytic leukemia	8.84E-06	BCR,CD52,IFNA2,IFNAR1,IFNAR2,JAK2,KIT,KRAS,NOTCH1,NRAS,RRM1,SLC6A3,TOP2B,TUBA1A,TUBA1C,TUBA3C/TUBA3D,TUBA4A,TUBA4B,TUBA8,TUBB1,TUBB2A,TUBB2C,TUBB3,TUBB4	24
Hematological Disease	acute lymphocytic leukemia	8.84E-06	BCR,CD52,IFNA2,IFNAR1,IFNAR2,JAK2,KIT,KRAS,NOTCH1,NRAS,RRM1,SLC6A3,TOP2B,TUBA1A,TUBA1C,TUBA3C/TUBA3D,TUBA4A,TUBA4B,TUBA8,TUBB1,TUBB2A,TUBB2C,TUBB3,TUBB4	24
Immunological Disease	acute lymphocytic leukemia	8.84E-06	BCR,CD52,IFNA2,IFNAR1,IFNAR2,JAK2,KIT,KRAS,NOTCH1,NRAS,RRM1,SLC6A3,TOP2B,TUBA1A,TUBA1C,TUBA3C/TUBA3D,TUBA4A,TUBA4B,TUBA8,TUBB1,TUBB2A,TUBB2C,TUBB3,TUBB4	24
Cancer	bladder tumor	9.96E-06	CDK4,HSPA1A/HSPA1B,RRM1,TOP2B,TUBA1A,TUBA1C,TUBA3C/TUBA3D,TUBA4A,TUBA4B,TUBA8,TUBB1,TUBB2A,TUBB2C,TUBB3,TUBB4	15
Renal and Urological Disease	bladder tumor	9.96E-06	CDK4,HSPA1A/HSPA1B,RRM1,TOP2B,TUBA1A,TUBA1C,TUBA3C/TUBA3D,TUBA4A,TUBA4B,TUBA8,TUBB1,TUBB2A,TUBB2C,TUBB3,TUBB4	15
Immunological Disease	autoimmune disease	1.16E-05	ABCC4,ABLIM1,ABO,ADAM8,AGT,AKAP2/PALM2-AKAP2,AKAP7,ALK,ANO2,ANO3,APOB,APOH,ARL5A,ASTN2,ATP10A,ATP8A1,ATRNL1,BCL2L11,BRAT1,C10orf68,C21orf63,C2orf83,C3orf67,C4orf37,C6orf10,C7orf13,CACNG1,CALCRL,CCR1,CD163L1,CD24,CD52,CDH13,CDKAL1,CERKL,CHCHD2,CHCHD6,CIITA,CLEC12A,CLEC2B,CLEC2D,CLTC,CNST,COL11A2,COL27A1,COL8A1,COMMD10,CPPED1,CRYBG3,CTNNA3,CTSG,CYFIP1,DACH1,DAPK1,DCC,DCHS1,DCLK1,DDX42,DENND1A,DEPTO…	291
Skeletal and Muscular Disorders	skeletal and muscular disorder	1.19E-05	ABCC11,ABCC4,ABLIM1,ABO,ACTR3,ADAM10,ADAM8,ADAMTS12,AGT,AKAP2/PALM2-AKAP2,ALDH5A1,ALK,ANO1,ANO2,ANO3,APOB,APOH,ARHGAP33,ARL5A,ASTN2,ATP10A,ATP8A1,ATRNL1,BCL11B,BCR,C10orf68,C2orf83,C3orf67,C4orf37,C6orf10,C7orf13,C8orf83,CA1,CA5A,CACNA2D1,CACNA2D2,CACNG1,CALCRL,CCR1,CD163L1,CD24,CD52,CDH13,CDKAL1,CENPC1,CEP112,CERKL,CHCHD2,CHCHD6,CIITA,CLEC12A,CLEC2B,CLTC,CNBP,CNST,COCH,COL11A1,COL11A2,COL5A1,COM…	373
Neurological Disease	partial seizure	1.47E-05	ALDH5A1,CA1,CA5A,CACNA2D1,CACNA2D2,GABRA2,GABRA3,GABRA5,GABRB1,GABRB2,GABRB3,GABRG3,GAD2,GRIN3A,SCN10A,SCN1A	16
Immunological Disease	immunological disorder	1.73E-05	ABCC4,ABLIM1,ABO,ADAM8,AGT,AKAP2/PALM2-AKAP2,AKAP7,ALDH5A1,ALK,ANO2,ANO3,APOB,APOH,ARL5A,ASTN2,ATP10A,ATP8A1,ATR,ATRNL1,BCL11B,BCL2L11,BCR,BRAT1,C10orf68,C21orf63,C2orf83,C3orf67,C4orf37,C6orf10,C7orf13,CACNG1,CALCRL,CCNA2,CCR1,CD163L1,CD24,CD52,CDC27,CDH13,CDK4,CDKAL1,CERKL,CFH,CHCHD2,CHCHD6,CIITA,CLEC12A,CLEC2B,CLEC2D,CLTC,CNST,COL11A2,COL14A1,COL27A1,COL8A1,COMMD10,COMT,CPPED1,CRYBG3,CTNNA3,CT…	352
Cancer	peritoneal cavity cancer	1.80E-05	BCR,FLT4,HDAC1,HDAC2,HDAC8,IFNAR1,IFNAR2,KIT,PRKCB,TUBA1A,TUBA1C,TUBA3C/TUBA3D,TUBA4A,TUBA4B,TUBA8,TUBB1,TUBB2A,TUBB2C,TUBB3,TUBB4	20
Cancer	metastatic breast cancer	1.96E-05	FLT4,FNTA,KIT,PIK3CB,RRM1,SMAD3,TOP2B,TUBA1A,TUBA1C,TUBA3C/TUBA3D,TUBA4A,TUBA4B,TUBA8,TUBB1,TUBB2A,TUBB2C,TUBB3,TUBB4	18
Reproductive System Disease	metastatic breast cancer	1.96E-05	FLT4,FNTA,KIT,PIK3CB,RRM1,SMAD3,TOP2B,TUBA1A,TUBA1C,TUBA3C/TUBA3D,TUBA4A,TUBA4B,TUBA8,TUBB1,TUBB2A,TUBB2C,TUBB3,TUBB4	18
Gastrointestinal Disease	small intestine cancer	2.20E-05	BCR,CDK4,FLT4,HDAC1,HDAC2,HDAC8,KIT,RRM1,SSTR1,TUBA1A,TUBA1C,TUBA3C/TUBA3D,TUBA4A,TUBA4B,TUBA8,TUBB1,TUBB2A,TUBB2C,TUBB3,TUBB4	20
Cancer	small intestine cancer	2.20E-05	BCR,CDK4,FLT4,HDAC1,HDAC2,HDAC8,KIT,RRM1,SSTR1,TUBA1A,TUBA1C,TUBA3C/TUBA3D,TUBA4A,TUBA4B,TUBA8,TUBB1,TUBB2A,TUBB2C,TUBB3,TUBB4	20
Neurological Disease	localization-related epilepsy	2.30E-05	CA1,CA5A,CACNA2D1,CACNA2D2,GABRA2,GABRA3,GABRA5,GABRB1,GABRB2,GABRB3,GABRG3,SCN10A,SCN1A	13
Gastrointestinal Disease	gallbladder cancer	2.30E-05	FLT4,KIT,TOP2B,TUBA1A,TUBA1C,TUBA3C/TUBA3D,TUBA4A,TUBA4B,TUBA8,TUBB1,TUBB2A,TUBB2C,TUBB3,TUBB4,TYMP	15
Cancer	gallbladder cancer	2.30E-05	FLT4,KIT,TOP2B,TUBA1A,TUBA1C,TUBA3C/TUBA3D,TUBA4A,TUBA4B,TUBA8,TUBB1,TUBB2A,TUBB2C,TUBB3,TUBB4,TYMP	15
Genetic Disorder	gallbladder cancer	2.30E-05	FLT4,KIT,TOP2B,TUBA1A,TUBA1C,TUBA3C/TUBA3D,TUBA4A,TUBA4B,TUBA8,TUBB1,TUBB2A,TUBB2C,TUBB3,TUBB4,TYMP	15
Gastrointestinal Disease	Crohn's disease	2.78E-05	ABCC4,ACTL8,ADAMTS12,APBA2,APOB,ARHGEF17,ASTN2,ATRNL1,AUH,AXDND1,BCR,BMP3,BTAF1,C17orf57,C20orf166,C3orf67,C6orf10,CACNG1,CDH13,CDKAL1,CERKL,CFH,CMTM4,CNST,COCH,COL5A1,CPPED1,CRHR1,CTNNA3,CTNND2,CYP11B1,DARS,DCC,DCHS2,DEPTOR,DISC1,DLG2,DMC1,DNAH9,DNAJC24,DNER,DPYD,DYNC1I1,EBF1,EPB41L4A,FAF1,FBXL13,FGGY,GABRB1,GALNT10,GALNT13,GCC2,GPR158,GPR98,GRID2,GRIK1,GRIK2,GRIN3A,GRM7,HIRA,HLA-DQA2,HLA-DRB1 (…	155
Inflammatory Disease	Crohn's disease	2.78E-05	ABCC4,ACTL8,ADAMTS12,APBA2,APOB,ARHGEF17,ASTN2,ATRNL1,AUH,AXDND1,BCR,BMP3,BTAF1,C17orf57,C20orf166,C3orf67,C6orf10,CACNG1,CDH13,CDKAL1,CERKL,CFH,CMTM4,CNST,COCH,COL5A1,CPPED1,CRHR1,CTNNA3,CTNND2,CYP11B1,DARS,DCC,DCHS2,DEPTOR,DISC1,DLG2,DMC1,DNAH9,DNAJC24,DNER,DPYD,DYNC1I1,EBF1,EPB41L4A,FAF1,FBXL13,FGGY,GABRB1,GALNT10,GALNT13,GCC2,GPR158,GPR98,GRID2,GRIK1,GRIK2,GRIN3A,GRM7,HIRA,HLA-DQA2,HLA-DRB1 (…	155
Genetic Disorder	Crohn's disease	2.78E-05	ABCC4,ACTL8,ADAMTS12,APBA2,APOB,ARHGEF17,ASTN2,ATRNL1,AUH,AXDND1,BCR,BMP3,BTAF1,C17orf57,C20orf166,C3orf67,C6orf10,CACNG1,CDH13,CDKAL1,CERKL,CFH,CMTM4,CNST,COCH,COL5A1,CPPED1,CRHR1,CTNNA3,CTNND2,CYP11B1,DARS,DCC,DCHS2,DEPTOR,DISC1,DLG2,DMC1,DNAH9,DNAJC24,DNER,DPYD,DYNC1I1,EBF1,EPB41L4A,FAF1,FBXL13,FGGY,GABRB1,GALNT10,GALNT13,GCC2,GPR158,GPR98,GRID2,GRIK1,GRIK2,GRIN3A,GRM7,HIRA,HLA-DQA2,HLA-DRB1 (…	155
Cancer	rhabdomyosarcoma	3.12E-05	HRAS,KIT,TUBA1A,TUBA1C,TUBA3C/TUBA3D,TUBA4A,TUBA4B,TUBA8,TUBB1,TUBB2A,TUBB2C,TUBB3,TUBB4	13
Skeletal and Muscular Disorders	rhabdomyosarcoma	3.12E-05	HRAS,KIT,TUBA1A,TUBA1C,TUBA3C/TUBA3D,TUBA4A,TUBA4B,TUBA8,TUBB1,TUBB2A,TUBB2C,TUBB3,TUBB4	13
Cardiovascular Disease	vascular disease	3.35E-05	AADAT,ACCN5,ADAMTS12,ADAT1,ADD1,AGPAT5,AGT,ALDH5A1,ALK,ANKRD26,ANKRD26P1,APOB,APOC3,APOH,ASTN2,ATRNL1,BCR,C17orf57,C4orf37,C6orf10,C7orf10,CACNA2D1,CCDC50,CD302,CDH13,CERKL,CMC1,CNGB3,COL11A1,COL5A1,COMT,CPPED1,CRYGB,CTNNA3,CTNNBL1,CTNND2,CYFIP2,DAPK2,DARS,DCC,DCHS2,DDX46,DLG2,DOK6,DPYD,DYNC2H1,EBF2,EGR1,ENOX1,EPB41L4A,EPHA7,EXOC4,FAF1,FAM126A,FER,FLT4,FMN2,FOXP1,FUT8,GABRA2,GABRA3,GABRA5,GABRB1,…	185
Small Molecule Biochemistry	metabolism of dapsone	3.40E-05	CYP2C18,CYP2C19,CYP2C8,CYP2C9,CYP2E1	5
Neurological Disease	pervasive developmental disorder	3.49E-05	ALDH5A1,DCX,GABRA2,GABRA3,GABRA5,GABRB1,GABRB2,GABRB3,GABRG3,GAD2,GRIN3A,HTR2B,OPRD1,OPRK1,OPRM1,SCN10A,SCN1A,SCN2A,SCN3A,SCN4A,SCN4B,SCN5A,SCN8A,SCN9A,SLC6A3	25
Psychological Disorders	pervasive developmental disorder	3.49E-05	ALDH5A1,DCX,GABRA2,GABRA3,GABRA5,GABRB1,GABRB2,GABRB3,GABRG3,GAD2,GRIN3A,HTR2B,OPRD1,OPRK1,OPRM1,SCN10A,SCN1A,SCN2A,SCN3A,SCN4A,SCN4B,SCN5A,SCN8A,SCN9A,SLC6A3	25
Cellular Development	differentiation of dendritic cells	3.58E-05	IFNA1/IFNA13,IFNA10,IFNA14,IFNA16,IFNA17,IFNA2,IFNA21,IFNA4,IFNA5,IFNA7,IFNA8,IFNW1,PRKCA,UBD	14
Hematological System Development and Function	differentiation of dendritic cells	3.58E-05	IFNA1/IFNA13,IFNA10,IFNA14,IFNA16,IFNA17,IFNA2,IFNA21,IFNA4,IFNA5,IFNA7,IFNA8,IFNW1,PRKCA,UBD	14
Hematopoiesis	differentiation of dendritic cells	3.58E-05	IFNA1/IFNA13,IFNA10,IFNA14,IFNA16,IFNA17,IFNA2,IFNA21,IFNA4,IFNA5,IFNA7,IFNA8,IFNW1,PRKCA,UBD	14
Gastrointestinal Disease	inflammatory bowel disease	3.70E-05	ABCC4,ACTL8,ADAMTS12,APBA2,APOB,ARHGEF17,ASTN2,ATRNL1,AUH,AXDND1,BCR,BMP3,BTAF1,C17orf57,C20orf166,C3orf67,C6orf10,CACNG1,CDH13,CDKAL1,CERKL,CFH,CMTM4,CNST,COCH,COL5A1,CPPED1,CRHR1,CTNNA3,CTNND2,CYP11B1,DARS,DCC,DCHS2,DEPTOR,DISC1,DLG2,DMC1,DNAH9,DNAJC24,DNER,DPYD,DYNC1I1,EBF1,EPB41L4A,FAF1,FBXL13,FGGY,GABRB1,GALNT10,GALNT13,GCC2,GPR158,GPR98,GRID2,GRIK1,GRIK2,GRIN3A,GRM7,HIRA,HLA-DQA2,HLA-DRB1 (…	157
Inflammatory Disease	inflammatory bowel disease	3.70E-05	ABCC4,ACTL8,ADAMTS12,APBA2,APOB,ARHGEF17,ASTN2,ATRNL1,AUH,AXDND1,BCR,BMP3,BTAF1,C17orf57,C20orf166,C3orf67,C6orf10,CACNG1,CDH13,CDKAL1,CERKL,CFH,CMTM4,CNST,COCH,COL5A1,CPPED1,CRHR1,CTNNA3,CTNND2,CYP11B1,DARS,DCC,DCHS2,DEPTOR,DISC1,DLG2,DMC1,DNAH9,DNAJC24,DNER,DPYD,DYNC1I1,EBF1,EPB41L4A,FAF1,FBXL13,FGGY,GABRB1,GALNT10,GALNT13,GCC2,GPR158,GPR98,GRID2,GRIK1,GRIK2,GRIN3A,GRM7,HIRA,HLA-DQA2,HLA-DRB1 (…	157
Genetic Disorder	inflammatory bowel disease	3.70E-05	ABCC4,ACTL8,ADAMTS12,APBA2,APOB,ARHGEF17,ASTN2,ATRNL1,AUH,AXDND1,BCR,BMP3,BTAF1,C17orf57,C20orf166,C3orf67,C6orf10,CACNG1,CDH13,CDKAL1,CERKL,CFH,CMTM4,CNST,COCH,COL5A1,CPPED1,CRHR1,CTNNA3,CTNND2,CYP11B1,DARS,DCC,DCHS2,DEPTOR,DISC1,DLG2,DMC1,DNAH9,DNAJC24,DNER,DPYD,DYNC1I1,EBF1,EPB41L4A,FAF1,FBXL13,FGGY,GABRB1,GALNT10,GALNT13,GCC2,GPR158,GPR98,GRID2,GRIK1,GRIK2,GRIN3A,GRM7,HIRA,HLA-DQA2,HLA-DRB1 (…	157
Cancer	bladder cancer	3.75E-05	APC,COMT,FLT4,FNTA,GSTT1,HDAC1,HDAC2,HDAC8,HRAS,HS3ST2,ICAM1,IFNA1/IFNA13,KIT,KRAS,KRT19,PDE3A,PDE4D,PDE5A,RRM1,SLC6A3,TOP2B,TUBA1A,TUBA1C,TUBA3C/TUBA3D,TUBA4A,TUBA4B,TUBA8,TUBB1,TUBB2A,TUBB2C,TUBB3,TUBB4	32
Renal and Urological Disease	bladder cancer	3.75E-05	APC,COMT,FLT4,FNTA,GSTT1,HDAC1,HDAC2,HDAC8,HRAS,HS3ST2,ICAM1,IFNA1/IFNA13,KIT,KRAS,KRT19,PDE3A,PDE4D,PDE5A,RRM1,SLC6A3,TOP2B,TUBA1A,TUBA1C,TUBA3C/TUBA3D,TUBA4A,TUBA4B,TUBA8,TUBB1,TUBB2A,TUBB2C,TUBB3,TUBB4	32
Gastrointestinal Disease	bile duct cancer	4.23E-05	FLT4,KIT,RPL9,RRM1,SSTR1,TOP2B,TUBA1A,TUBA1C,TUBA3C/TUBA3D,TUBA4A,TUBA4B,TUBA8,TUBB1,TUBB2A,TUBB2C,TUBB3,TUBB4,UGT1A1,UGT1A4,UGT1A6,UGT1A8 (includes others)	21
Cancer	bile duct cancer	4.23E-05	FLT4,KIT,RPL9,RRM1,SSTR1,TOP2B,TUBA1A,TUBA1C,TUBA3C/TUBA3D,TUBA4A,TUBA4B,TUBA8,TUBB1,TUBB2A,TUBB2C,TUBB3,TUBB4,UGT1A1,UGT1A4,UGT1A6,UGT1A8 (includes others)	21
Neurological Disease	obsessive-compulsive disorder	4.26E-05	CA1,CA5A,CACNA2D1,CACNA2D2,GRIN3A,HTR2B,OPRD1,OPRK1,OPRM1,SCN10A,SCN1A,SCN2A,SCN3A,SCN4A,SCN4B,SCN5A,SCN8A,SCN9A,SLC6A3	19
Genetic Disorder	obsessive-compulsive disorder	4.26E-05	CA1,CA5A,CACNA2D1,CACNA2D2,GRIN3A,HTR2B,OPRD1,OPRK1,OPRM1,SCN10A,SCN1A,SCN2A,SCN3A,SCN4A,SCN4B,SCN5A,SCN8A,SCN9A,SLC6A3	19
Psychological Disorders	obsessive-compulsive disorder	4.26E-05	CA1,CA5A,CACNA2D1,CACNA2D2,GRIN3A,HTR2B,OPRD1,OPRK1,OPRM1,SCN10A,SCN1A,SCN2A,SCN3A,SCN4A,SCN4B,SCN5A,SCN8A,SCN9A,SLC6A3	19
Neurological Disease	progressive supranuclear palsy	4.73E-05	ALDH5A1,GAD2,SCN10A,SCN1A,SCN2A,SCN3A,SCN4A,SCN4B,SCN5A,SCN8A,SCN9A,SLC6A3	12
Ophthalmic Disease	progressive supranuclear palsy	4.73E-05	ALDH5A1,GAD2,SCN10A,SCN1A,SCN2A,SCN3A,SCN4A,SCN4B,SCN5A,SCN8A,SCN9A,SLC6A3	12
Genetic Disorder	progressive supranuclear palsy	4.73E-05	ALDH5A1,GAD2,SCN10A,SCN1A,SCN2A,SCN3A,SCN4A,SCN4B,SCN5A,SCN8A,SCN9A,SLC6A3	12
Cardiovascular Disease	heart disease	4.91E-05	AADAT,ACCN5,ADAMTS12,ADAT1,ADD1,AGPAT5,AGT,ALDH5A1,ALK,ANKRD26,ANKRD26P1,APOC3,ASTN2,ATRNL1,C17orf57,C4orf37,C6orf10,C7orf10,CA1,CA5A,CACNA2D1,CCDC50,CD302,CDH13,CDS2,CERKL,CMC1,CNGB3,COL11A1,COL5A1,COMT,CPPED1,CRYGB,CTNNA3,CTNNBL1,CTNND2,CYFIP2,CYP11B2,DAPK2,DARS,DCC,DDX46,DGCR8,DLG2,DOK6,DPYD,DYNC2H1,EBF2,ENOX1,EPB41L4A,EPHA7,EXOC4,F2RL1,FAF1,FAM126A,FER,FMN2,FOXP1,FUT8,GABRA2,GABRA3,GABRA5,GAB…	196
Cancer	oral cancer	4.95E-05	G3BP2,H3F3A/H3F3B,ICAM1,SPRR2A (includes others),TP63,TUBA1A,TUBA1C,TUBA3C/TUBA3D,TUBA4A,TUBA4B,TUBA8,TUBB1,TUBB2A,TUBB2C,TUBB3,TUBB4	16
Neurological Disease	tauopathy	5.09E-05	ABCC4,ADAM10,ADAMTS17,AGRN,AGT,AKAP2/PALM2-AKAP2,ALDH5A1,ANO3,ASTN2,ATAD2,ATP6V1C1,ATRNL1,AUH,BCL2L11,C17orf57,CACNA2D1,CDH13,CDK4,CDKAL1,CIITA,CLPB,COG2,CTNNA3,DAPK1,DARS,DCC,DCX,DEPTOR,DNAH9,DNM3,DOK6,DYNC2H1,EEFSEC,EIF2S1,FERMT1,GABRA2,GABRA3,GABRA5,GABRB1,GABRB2,GABRB3,GABRG3,GAD2,GALNT13,GLRX,GPR158,GRID2,GRIK2,GRIN3A,GRM6,GRM7,HSPA1A/HSPA1B,HSPA6,HTR2B,HTR6,ICAM1,IFNA2,IFNAR1,IFNAR2,IGKC,KI…	135
Gastrointestinal Disease	biliary tract cancer	6.33E-05	FLT4,KIT,KRAS,RPL9,RRM1,SSTR1,TOP2B,TUBA1A,TUBA1C,TUBA3C/TUBA3D,TUBA4A,TUBA4B,TUBA8,TUBB1,TUBB2A,TUBB2C,TUBB3,TUBB4,TYMP,UGT1A1,UGT1A4,UGT1A6,UGT1A8 (includes others)	23
Cancer	biliary tract cancer	6.33E-05	FLT4,KIT,KRAS,RPL9,RRM1,SSTR1,TOP2B,TUBA1A,TUBA1C,TUBA3C/TUBA3D,TUBA4A,TUBA4B,TUBA8,TUBB1,TUBB2A,TUBB2C,TUBB3,TUBB4,TYMP,UGT1A1,UGT1A4,UGT1A6,UGT1A8 (includes others)	23
Lipid Metabolism	glucuronidation of leukotriene B4	6.76E-05	UGT1A1,UGT1A3,UGT1A8 (includes others),UGT2B7	4
Small Molecule Biochemistry	glucuronidation of leukotriene B4	6.76E-05	UGT1A1,UGT1A3,UGT1A8 (includes others),UGT2B7	4
Neurological Disease	cerebellar ataxia	6.80E-05	SCN10A,SCN1A,SCN2A,SCN3A,SCN4A,SCN4B,SCN5A,SCN8A,SCN9A	9
Genetic Disorder	cerebellar ataxia	6.80E-05	SCN10A,SCN1A,SCN2A,SCN3A,SCN4A,SCN4B,SCN5A,SCN8A,SCN9A	9
Gastrointestinal Disease	insulin-dependent diabetes mellitus	7.11E-05	ABLIM1,AGT,AKAP7,ALK,ANO3,APOB,ASTN2,ATP10A,ATRNL1,BRAT1,C21orf63,C3orf67,C6orf10,CACNG1,CDH13,CERKL,CHCHD6,CIITA,CLEC2B,CLEC2D,CNST,COL11A2,COL27A1,COL8A1,CRYBG3,CTNNA3,DCC,DCLK1,DDX42,DENND1A,DEPTOR,DLG2,DNAH9,DOK6,EIF2C1,EIF2C3,ELP2,ENOX1,EPB41L4A,EPHA5,FAM126A,FGGY,FOXP1,FUT10,GABRA2,GABRA3,GABRA5,GABRB3,GPR158,GRID2,GRM7,HDLBP,HIST1H2BH/HIST1H2BO,HIST1H3A (includes others),HIST1H4A (includes…	145
Endocrine System Disorders	insulin-dependent diabetes mellitus	7.11E-05	ABLIM1,AGT,AKAP7,ALK,ANO3,APOB,ASTN2,ATP10A,ATRNL1,BRAT1,C21orf63,C3orf67,C6orf10,CACNG1,CDH13,CERKL,CHCHD6,CIITA,CLEC2B,CLEC2D,CNST,COL11A2,COL27A1,COL8A1,CRYBG3,CTNNA3,DCC,DCLK1,DDX42,DENND1A,DEPTOR,DLG2,DNAH9,DOK6,EIF2C1,EIF2C3,ELP2,ENOX1,EPB41L4A,EPHA5,FAM126A,FGGY,FOXP1,FUT10,GABRA2,GABRA3,GABRA5,GABRB3,GPR158,GRID2,GRM7,HDLBP,HIST1H2BH/HIST1H2BO,HIST1H3A (includes others),HIST1H4A (includes…	145
Metabolic Disease	insulin-dependent diabetes mellitus	7.11E-05	ABLIM1,AGT,AKAP7,ALK,ANO3,APOB,ASTN2,ATP10A,ATRNL1,BRAT1,C21orf63,C3orf67,C6orf10,CACNG1,CDH13,CERKL,CHCHD6,CIITA,CLEC2B,CLEC2D,CNST,COL11A2,COL27A1,COL8A1,CRYBG3,CTNNA3,DCC,DCLK1,DDX42,DENND1A,DEPTOR,DLG2,DNAH9,DOK6,EIF2C1,EIF2C3,ELP2,ENOX1,EPB41L4A,EPHA5,FAM126A,FGGY,FOXP1,FUT10,GABRA2,GABRA3,GABRA5,GABRB3,GPR158,GRID2,GRM7,HDLBP,HIST1H2BH/HIST1H2BO,HIST1H3A (includes others),HIST1H4A (includes…	145
Immunological Disease	insulin-dependent diabetes mellitus	7.11E-05	ABLIM1,AGT,AKAP7,ALK,ANO3,APOB,ASTN2,ATP10A,ATRNL1,BRAT1,C21orf63,C3orf67,C6orf10,CACNG1,CDH13,CERKL,CHCHD6,CIITA,CLEC2B,CLEC2D,CNST,COL11A2,COL27A1,COL8A1,CRYBG3,CTNNA3,DCC,DCLK1,DDX42,DENND1A,DEPTOR,DLG2,DNAH9,DOK6,EIF2C1,EIF2C3,ELP2,ENOX1,EPB41L4A,EPHA5,FAM126A,FGGY,FOXP1,FUT10,GABRA2,GABRA3,GABRA5,GABRB3,GPR158,GRID2,GRM7,HDLBP,HIST1H2BH/HIST1H2BO,HIST1H3A (includes others),HIST1H4A (includes…	145
Cancer	melanoma metastases	7.31E-05	BCR,FLT4,HLA-E,IFNA2,KIT,NRAS,TUBA1A,TUBA1C,TUBA3C/TUBA3D,TUBA4A,TUBA4B,TUBA8,TUBB1,TUBB2A,TUBB2C,TUBB3,TUBB4	17
Cancer	testicular germ cell tumor	7.79E-05	BCR,FLT4,KIT,TUBA1A,TUBA1C,TUBA3C/TUBA3D,TUBA4A,TUBA4B,TUBA8,TUBB1,TUBB2A,TUBB2C,TUBB3,TUBB4	14
Reproductive System Disease	testicular germ cell tumor	7.79E-05	BCR,FLT4,KIT,TUBA1A,TUBA1C,TUBA3C/TUBA3D,TUBA4A,TUBA4B,TUBA8,TUBB1,TUBB2A,TUBB2C,TUBB3,TUBB4	14
Cancer	hemangioma	8.52E-05	AGRN,DCLK1,FLT4,ICAM2,KIT,KRAS,LARGE,LPHN1,NOTCH4,TUBA1A,TUBA1C,TUBA3C/TUBA3D,TUBA4A,TUBA4B,TUBA8,TUBB1,TUBB2A,TUBB2C,TUBB3,TUBB4,VCAM1,ZEB2	22
Neurological Disease	status epilepticus	8.61E-05	GABRA2,GABRA3,GABRA5,GABRB1,GABRB2,GABRB3,GABRG3,SCN1A	8
Cancer	primary peritoneal cancer	8.93E-05	BCR,FLT4,HDAC1,HDAC2,HDAC8,KIT,TUBA1A,TUBA1C,TUBA3C/TUBA3D,TUBA4A,TUBA4B,TUBA8,TUBB1,TUBB2A,TUBB2C,TUBB3,TUBB4	17
Neurological Disease	neurodegenerative disorder	1.03E-04	ABCC4,ADAM10,ADAMTS17,AGRN,AGT,AKAP2/PALM2-AKAP2,ALDH5A1,ANO3,ASPA,ASTN2,ATAD2,ATP6V1C1,ATRNL1,AUH,BCL2L11,C17orf57,CACNA2D1,CDH13,CDK4,CDKAL1,CIITA,CLPB,COG2,CTNNA3,DAPK1,DARS,DCC,DCX,DEPTOR,DNAH9,DNM3,DOK6,DYNC2H1,EEFSEC,EIF2S1,FERMT1,GABRA2,GABRA3,GABRA5,GABRB1,GABRB2,GABRB3,GABRG3,GAD2,GALNT13,GLRX,GPR158,GRID2,GRIK2,GRIN3A,GRM6,GRM7,HLA-DQB1 (includes others),HSPA1A/HSPA1B,HSPA6,HTR2B,HTR6,I…	138
Neurological Disease	absence seizure	1.05E-04	CA1,CA5A,GABRA2,GABRA3,GABRA5,GABRB1,GABRB2,GABRB3,GABRG3,SCN1A	10
Organismal Injury and Abnormalities	postoperative pain	1.23E-04	CACNA2D1,CACNA2D2,GABRA2,GABRA3,GABRA5,GABRB1,GABRB2,GABRB3,GABRG3,GRIN3A,OPRD1,OPRK1,OPRM1,SCN1A,SCN5A	15
Neurological Disease	medulloblastoma	1.23E-04	APC,TOP2B,TUBA1A,TUBA1C,TUBA3C/TUBA3D,TUBA4A,TUBA4B,TUBA8,TUBB1,TUBB2A,TUBB2C,TUBB3,TUBB4	13
Cancer	medulloblastoma	1.23E-04	APC,TOP2B,TUBA1A,TUBA1C,TUBA3C/TUBA3D,TUBA4A,TUBA4B,TUBA8,TUBB1,TUBB2A,TUBB2C,TUBB3,TUBB4	13
Reproductive System Disease	medulloblastoma	1.23E-04	APC,TOP2B,TUBA1A,TUBA1C,TUBA3C/TUBA3D,TUBA4A,TUBA4B,TUBA8,TUBB1,TUBB2A,TUBB2C,TUBB3,TUBB4	13
Cardiovascular Disease	peripheral vascular disease	1.50E-04	PDE3A,TUBA1A,TUBA1C,TUBA3C/TUBA3D,TUBA4A,TUBA4B,TUBA8,TUBB1,TUBB2A,TUBB2C,TUBB3,TUBB4	12
Renal and Urological Disease	chronic kidney disease	1.52E-04	PDE3A,PDE4D,PDE5A,TUBA1A,TUBA1C,TUBA3C/TUBA3D,TUBA4A,TUBA4B,TUBA8,TUBB1,TUBB2A,TUBB2C,TUBB3,TUBB4,XDH	15
Neurological Disease	seizures	1.55E-04	ALDH5A1,APOL1,CA1,CA5A,CACNA2D1,CACNA2D2,GABRA2,GABRA3,GABRA5,GABRB1,GABRB2,GABRB3,GABRG3,GAD2,GRIN3A,RNF144A,SCN10A,SCN1A,SCN2A,TUBB	20
Cancer	Hodgkin's disease	1.74E-04	CD52,HDAC1,ICAM1,RRM1,TOP2B,TUBA1A,TUBA1C,TUBA3C/TUBA3D,TUBA4A,TUBA4B,TUBA8,TUBB1,TUBB2A,TUBB2C,TUBB3,TUBB4	16
Hematological Disease	Hodgkin's disease	1.74E-04	CD52,HDAC1,ICAM1,RRM1,TOP2B,TUBA1A,TUBA1C,TUBA3C/TUBA3D,TUBA4A,TUBA4B,TUBA8,TUBB1,TUBB2A,TUBB2C,TUBB3,TUBB4	16
Cancer	neuroblastoma	1.81E-04	ABCC4,ALK,BCR,CDK4,FLT4,HRAS,KIT,PRKCB,TOP2B,TUBA1A,TUBA1C,TUBA3C/TUBA3D,TUBA4A,TUBA4B,TUBA8,TUBB1,TUBB2A,TUBB2C,TUBB3,TUBB4	20
Reproductive System Disease	neuroblastoma	1.81E-04	ABCC4,ALK,BCR,CDK4,FLT4,HRAS,KIT,PRKCB,TOP2B,TUBA1A,TUBA1C,TUBA3C/TUBA3D,TUBA4A,TUBA4B,TUBA8,TUBB1,TUBB2A,TUBB2C,TUBB3,TUBB4	20
Organismal Injury and Abnormalities	stenosis	1.90E-04	GTF2I,ICAM1,MMP1 (includes EG:300339),PDE5A,SREBF1,TUBA1A,TUBA1C,TUBA3C/TUBA3D,TUBA4A,TUBA4B,TUBA8,TUBB1,TUBB2A,TUBB2C,TUBB3,TUBB4,VCAM1	17
Dermatological Diseases and Conditions	vitiligo	2.17E-04	GZMB,HLA-A,HLA-DQA1,HLA-G,HLA-J,PTGFR,PTPN22,RNF39,ZNRD1	9
Immunological Disease	vitiligo	2.17E-04	GZMB,HLA-A,HLA-DQA1,HLA-G,HLA-J,PTGFR,PTPN22,RNF39,ZNRD1	9
Dermatological Diseases and Conditions	dermatological disorder	2.73E-04	ADAM10,AP3B1,APOL1,BCL11B,BCR,CACNA2D1,CACNA2D2,CBFB,CCNA2,CCR1,CD24,CD52,CDK4,CFHR3,CLEC2B,CNGB3,COL11A1,COL11A2,COL14A1,COL27A1,COL5A1,COL8A1,CRHR1,CRHR2,CTSG,CYP2E1,DEFB103A/DEFB103B,DYNLL1,EGR1,EIF2S1,ETF1,F2RL1,FERMT1,FKBP8,FLG,FLT4,FNTA,FTH1,GABRA2,GABRA3,GABRA5,GAL,GBP1,GBP2 (includes EG:14469),GNAI2,GNB1L,GPD1,GRIN3A,GSTT1,GZMB,H2AFX,H3F3A/H3F3B,HDAC1,HDAC2,HDAC8,HIBADH,HLA-A,HLA-B,HLA-C,…	169
Neurological Disease	myoclonic seizure	2.74E-04	GABRA2,GABRA3,GABRA5,GABRB1,GABRB2,GABRB3,GABRG3	7
Behavior	panic-like anxiety	2.74E-04	GABRA2,GABRA3,GABRA5,GABRB1,GABRB2,GABRB3,GABRG3	7
Neurological Disease	generalized tonic-clonic seizure	2.75E-04	CA1,CA5A,GABRA2,GABRA3,GABRA5,GABRB1,GABRB2,GABRB3,GABRG3,SCN1A	10
Neurological Disease	multiple system atrophy	2.75E-04	SCN10A,SCN1A,SCN2A,SCN3A,SCN4A,SCN4B,SCN5A,SCN8A,SCN9A,SLC6A3	10
Cancer	bone cancer	2.81E-04	APC,BCR,CACNA2D1,CACNA2D2,FLT4,KIT,TOP2B,TUBA1A,TUBA1C,TUBA3C/TUBA3D,TUBA4A,TUBA4B,TUBA8,TUBB1,TUBB2A,TUBB2C,TUBB3,TUBB4	18
Skeletal and Muscular Disorders	bone cancer	2.81E-04	APC,BCR,CACNA2D1,CACNA2D2,FLT4,KIT,TOP2B,TUBA1A,TUBA1C,TUBA3C/TUBA3D,TUBA4A,TUBA4B,TUBA8,TUBB1,TUBB2A,TUBB2C,TUBB3,TUBB4	18
Cardiovascular Disease	coronary artery disease	2.92E-04	AADAT,ACCN5,ADAMTS12,ADAT1,ADD1,AGPAT5,AGT,ALDH5A1,ALK,ANKRD26,ANKRD26P1,APOC3,ASTN2,ATRNL1,C17orf57,C4orf37,C6orf10,C7orf10,CACNA2D1,CCDC50,CD302,CDH13,CERKL,CMC1,CNGB3,COL11A1,COL5A1,COMT,CPPED1,CRYGB,CTNNA3,CTNNBL1,CTNND2,CYFIP2,DAPK2,DARS,DCC,DDX46,DLG2,DOK6,DPYD,DYNC2H1,EBF2,ENOX1,EPB41L4A,EPHA7,EXOC4,FAF1,FAM126A,FER,FMN2,FOXP1,FUT8,GABRA2,GABRA3,GABRA5,GABRB1,GABRB2,GABRB3,GABRG3,GALNT10,G…	158
Hematological Disease	coronary artery disease	2.92E-04	AADAT,ACCN5,ADAMTS12,ADAT1,ADD1,AGPAT5,AGT,ALDH5A1,ALK,ANKRD26,ANKRD26P1,APOC3,ASTN2,ATRNL1,C17orf57,C4orf37,C6orf10,C7orf10,CACNA2D1,CCDC50,CD302,CDH13,CERKL,CMC1,CNGB3,COL11A1,COL5A1,COMT,CPPED1,CRYGB,CTNNA3,CTNNBL1,CTNND2,CYFIP2,DAPK2,DARS,DCC,DDX46,DLG2,DOK6,DPYD,DYNC2H1,EBF2,ENOX1,EPB41L4A,EPHA7,EXOC4,FAF1,FAM126A,FER,FMN2,FOXP1,FUT8,GABRA2,GABRA3,GABRA5,GABRB1,GABRB2,GABRB3,GABRG3,GALNT10,G…	158
Genetic Disorder	coronary artery disease	2.92E-04	AADAT,ACCN5,ADAMTS12,ADAT1,ADD1,AGPAT5,AGT,ALDH5A1,ALK,ANKRD26,ANKRD26P1,APOC3,ASTN2,ATRNL1,C17orf57,C4orf37,C6orf10,C7orf10,CACNA2D1,CCDC50,CD302,CDH13,CERKL,CMC1,CNGB3,COL11A1,COL5A1,COMT,CPPED1,CRYGB,CTNNA3,CTNNBL1,CTNND2,CYFIP2,DAPK2,DARS,DCC,DDX46,DLG2,DOK6,DPYD,DYNC2H1,EBF2,ENOX1,EPB41L4A,EPHA7,EXOC4,FAF1,FAM126A,FER,FMN2,FOXP1,FUT8,GABRA2,GABRA3,GABRA5,GABRB1,GABRB2,GABRB3,GABRG3,GALNT10,G…	158
Neurological Disease	Lennox-Gastaut syndrome	3.08E-04	CA1,CA5A,GABRA2,GABRA3,GABRA5,GABRB1,GABRB2,GABRB3,GABRG3,GRIN3A,SCN1A	11
Genetic Disorder	Lennox-Gastaut syndrome	3.08E-04	CA1,CA5A,GABRA2,GABRA3,GABRA5,GABRB1,GABRB2,GABRB3,GABRG3,GRIN3A,SCN1A	11
Cardiovascular Disease	reperfusion injury	3.13E-04	GABRA2,GABRA3,GABRA5,GABRB1,GABRB2,GABRB3,GABRG3,PDE5A	8
RNA Damage and Repair	catabolism of mRNA	3.14E-04	AUH,EIF2C3,EIF2C4,HSPA1A/HSPA1B	4
Small Molecule Biochemistry	hydroxylation of dapsone	3.14E-04	CYP2C18,CYP2C19,CYP2C8,CYP2C9	4
Neurological Disease	dementia	3.24E-04	ABCC4,ADAM10,ADAMTS17,AGRN,AGT,AKAP2/PALM2-AKAP2,ALDH5A1,ANO3,APOB,ASTN2,ATAD2,ATP6V1C1,ATRNL1,AUH,BCL2L11,C17orf57,CACNA2D1,CDH13,CDK4,CDKAL1,CIITA,CLPB,COG2,CTNNA3,DAPK1,DARS,DCC,DCX,DEPTOR,DNAH9,DNM3,DOK6,DYNC2H1,EEFSEC,EIF2S1,FERMT1,GABRA2,GABRA3,GABRA5,GABRB1,GABRB2,GABRB3,GABRG3,GAD2,GALNT13,GLRX,GPR158,GRID2,GRIK2,GRIN3A,GRM6,GRM7,HSPA1A/HSPA1B,HSPA6,HTR2B,HTR6,ICAM1,IFNA2,IFNAR1,IFNAR2,IG…	130
Cardiovascular Disease	cardiovascular disorder	3.34E-04	AADAT,ABLIM1,ACCN5,ADAMTS12,ADAT1,ADD1,AGPAT5,AGT,AKAP7,ALDH5A1,ALK,ANKRD26,ANKRD26P1,ANO2,ANO3,ANTXR2,APOB,APOC3,APOH,ARID4B,ASTN2,ATP8A1,ATRNL1,BCL11A,BCR,BSPRY,C10orf72,C12orf42,C14orf80,C17orf57,C21orf63,C4orf37,C6orf10,C7orf10,C9orf72,CA1,CA5A,CACNA2D1,CCDC50,CD302,CDC27,CDH13,CDS2,CERKL,CHCHD6,CMC1,CNGB3,CNST,COG2,COL11A1,COL5A1,COMT,CPPED1,CRYGB,CTNNA3,CTNNBL1,CTNND2,CYFIP2,CYP11B2,CYP2C8,…	279
Protein Synthesis	translation	3.40E-04	DARS,EIF2C2,EIF2S1,ETF1,FAU,RPL10A,RPL12,RPL17,RPL23A,RPL26,RPL26L1,RPL31,RPL32,RPL35A,RPL37,RPL39,RPL7,RPL7A,RPL9,RPLP1,RPS12,RPS14,RPS15A,RPS19,RPS20,RPS21,RPS23,RPS25,RPS26,RPS27,RPS27L,RPS6KB2,UBA52	33
Neurological Disease	cognitive impairment	3.66E-04	GRIN3A,SCN1A,SCN5A,TUBA1A,TUBA1C,TUBA3C/TUBA3D,TUBA4A,TUBA4B,TUBA8,TUBB1,TUBB2A,TUBB2C,TUBB3,TUBB4	14
Cancer	nasopharyngeal tumor	3.66E-04	ALDH5A1,APC,GAD2,TUBA1A,TUBA1C,TUBA3C/TUBA3D,TUBA4A,TUBA4B,TUBA8,TUBB1,TUBB2A,TUBB2C,TUBB3,TUBB4	14
Cancer	small-cell carcinoma	3.86E-04	ABCC2,BCR,FLT4,KIT,PRKCB,TOP2B,TUBA1A,TUBA1C,TUBA3C/TUBA3D,TUBA4A,TUBA4B,TUBA8,TUBB1,TUBB2A,TUBB2C,TUBB3,TUBB4,YWHAE	18
Neurological Disease	mild cognitive impairment	3.98E-04	TUBA1A,TUBA1C,TUBA3C/TUBA3D,TUBA4A,TUBA4B,TUBA8,TUBB1,TUBB2A,TUBB2C,TUBB3,TUBB4	11
Cardiovascular Disease	hypertension	4.23E-04	ABLIM1,ACCN5,ADD1,AGT,AKAP7,ALK,ANKRD26P1,ANO2,ANO3,ARID4B,ASTN2,ATP8A1,BCL11A,BCR,BSPRY,C10orf72,C12orf42,C14orf80,C21orf63,C4orf37,C9orf72,CA1,CA5A,CACNA2D1,CCDC50,CDC27,CDH13,CHCHD6,CNST,COG2,CPPED1,CTNNA3,CTNNBL1,CTNND2,CYP2C8,CYP4A11,DAPK2,DCC,DCLK1,DISC1,DLG2,DOK6,DPYD,EBF3,ENOX1,EPHA7,EXOC2,EXOC4,FLJ45950,FLT4,FOXP1,FUT10,FUT8,GABRB1,GABRG3,GALNT10,GALNTL6,GBE1,GPM6A,GPR98,GRID2,GRIK3,GRM7…	136
Neurological Disease	autism	4.26E-04	ALDH5A1,GABRA2,GABRA3,GABRA5,GABRB1,GABRB2,GABRB3,GABRG3,GAD2,GRIN3A,HTR2B,SCN10A,SCN1A,SCN2A,SCN3A,SCN4A,SCN4B,SCN5A,SCN8A,SCN9A,SLC6A3	21
Genetic Disorder	autism	4.26E-04	ALDH5A1,GABRA2,GABRA3,GABRA5,GABRB1,GABRB2,GABRB3,GABRG3,GAD2,GRIN3A,HTR2B,SCN10A,SCN1A,SCN2A,SCN3A,SCN4A,SCN4B,SCN5A,SCN8A,SCN9A,SLC6A3	21
Psychological Disorders	autism	4.26E-04	ALDH5A1,GABRA2,GABRA3,GABRA5,GABRB1,GABRB2,GABRB3,GABRG3,GAD2,GRIN3A,HTR2B,SCN10A,SCN1A,SCN2A,SCN3A,SCN4A,SCN4B,SCN5A,SCN8A,SCN9A,SLC6A3	21
Neurological Disease	Alzheimer's disease	4.39E-04	ABCC4,ADAM10,ADAMTS17,AGRN,AGT,AKAP2/PALM2-AKAP2,ALDH5A1,ANO3,ASTN2,ATAD2,ATP6V1C1,ATRNL1,AUH,BCL2L11,C17orf57,CACNA2D1,CDH13,CDK4,CDKAL1,CIITA,CLPB,COG2,CTNNA3,DAPK1,DARS,DCC,DCX,DEPTOR,DNAH9,DNM3,DOK6,DYNC2H1,EEFSEC,EIF2S1,FERMT1,GABRA2,GABRA3,GABRA5,GABRB1,GABRB2,GABRB3,GABRG3,GAD2,GALNT13,GLRX,GPR158,GRID2,GRIK2,GRIN3A,GRM6,GRM7,HSPA1A/HSPA1B,HSPA6,HTR2B,HTR6,ICAM1,IFNA2,IFNAR1,IFNAR2,IGKC,KI…	127
Genetic Disorder	Alzheimer's disease	4.39E-04	ABCC4,ADAM10,ADAMTS17,AGRN,AGT,AKAP2/PALM2-AKAP2,ALDH5A1,ANO3,ASTN2,ATAD2,ATP6V1C1,ATRNL1,AUH,BCL2L11,C17orf57,CACNA2D1,CDH13,CDK4,CDKAL1,CIITA,CLPB,COG2,CTNNA3,DAPK1,DARS,DCC,DCX,DEPTOR,DNAH9,DNM3,DOK6,DYNC2H1,EEFSEC,EIF2S1,FERMT1,GABRA2,GABRA3,GABRA5,GABRB1,GABRB2,GABRB3,GABRG3,GAD2,GALNT13,GLRX,GPR158,GRID2,GRIK2,GRIN3A,GRM6,GRM7,HSPA1A/HSPA1B,HSPA6,HTR2B,HTR6,ICAM1,IFNA2,IFNAR1,IFNAR2,IGKC,KI…	127
Infectious Disease	replication of Hepatitis C virus	4.52E-04	DGCR8,EIF2C1,EIF2C2,EIF2C3,EIF2C4,IFNAR1,ISG15,PPIA	8
Cancer	soft tissue sarcoma	4.65E-04	BCR,CDK4,FLT4,FNTA,HDAC1,HDAC2,HDAC8,HRAS,KIT,NF1,TOP2B,TUBA1A,TUBA1C,TUBA3C/TUBA3D,TUBA4A,TUBA4B,TUBA8,TUBB1,TUBB2A,TUBB2C,TUBB3,TUBB4	22
Cancer	neuroectodermal tumor	4.69E-04	ABCC4,ALK,APC,BCR,CDK4,FLT4,HDAC1,HDAC2,HDAC8,HRAS,KIT,PRKCB,TOP2B,TUBA1A,TUBA1C,TUBA3C/TUBA3D,TUBA4A,TUBA4B,TUBA8,TUBB1,TUBB2A,TUBB2C,TUBB3,TUBB4	24
Reproductive System Disease	neuroectodermal tumor	4.69E-04	ABCC4,ALK,APC,BCR,CDK4,FLT4,HDAC1,HDAC2,HDAC8,HRAS,KIT,PRKCB,TOP2B,TUBA1A,TUBA1C,TUBA3C/TUBA3D,TUBA4A,TUBA4B,TUBA8,TUBB1,TUBB2A,TUBB2C,TUBB3,TUBB4	24
Cardiovascular Disease	coronary disease	4.75E-04	AADAT,ACCN5,ADAMTS12,ADAT1,ADD1,AGPAT5,AGT,ALDH5A1,ALK,ANKRD26,ANKRD26P1,APOC3,ASTN2,ATRNL1,C17orf57,C4orf37,C6orf10,C7orf10,CACNA2D1,CCDC50,CD302,CDH13,CERKL,CMC1,CNGB3,COL11A1,COL5A1,COMT,CPPED1,CRYGB,CTNNA3,CTNNBL1,CTNND2,CYFIP2,DAPK2,DARS,DCC,DDX46,DLG2,DOK6,DPYD,DYNC2H1,EBF2,ENOX1,EPB41L4A,EPHA7,EXOC4,FAF1,FAM126A,FER,FMN2,FOXP1,FUT8,GABRA2,GABRA3,GABRA5,GABRB1,GABRB2,GABRB3,GABRG3,GALNT10,G…	159
Hematological Disease	coronary disease	4.75E-04	AADAT,ACCN5,ADAMTS12,ADAT1,ADD1,AGPAT5,AGT,ALDH5A1,ALK,ANKRD26,ANKRD26P1,APOC3,ASTN2,ATRNL1,C17orf57,C4orf37,C6orf10,C7orf10,CACNA2D1,CCDC50,CD302,CDH13,CERKL,CMC1,CNGB3,COL11A1,COL5A1,COMT,CPPED1,CRYGB,CTNNA3,CTNNBL1,CTNND2,CYFIP2,DAPK2,DARS,DCC,DDX46,DLG2,DOK6,DPYD,DYNC2H1,EBF2,ENOX1,EPB41L4A,EPHA7,EXOC4,FAF1,FAM126A,FER,FMN2,FOXP1,FUT8,GABRA2,GABRA3,GABRA5,GABRB1,GABRB2,GABRB3,GABRG3,GALNT10,G…	159
Gastrointestinal Disease	hepatic system disorder	5.37E-04	ABCC2,ABCC4,AKR1C3,APOB,CACNA2D1,CACNA2D2,CALCRL,CIITA,CPT1A,CTNND2,CYP2E1,CYP4A11,DACH1,DDX21,DLEU7,FLT4,GABRA2,GABRA3,GABRA5,GABRB1,GABRB2,GABRB3,GABRG3,GCOM1,GPM6A,HDLBP,IFNA2,IFNAR1,IFNAR2,IL10RB,ISG15,KIT,LIPC,LIPF,MGAM,NOTCH1,NOTCH4,NPHP3,OPRM1,PDE3A,PDE4D,PDE5A,PPIA,PTPRT,REV3L,SCP2,SLC6A3,SREBF1,SSBP3,SSTR1,TBC1D9,TFCP2L1,TLR3,TOP2B,TSHR,TUBA1A,TUBA1C,TUBA3C/TUBA3D,TUBA4A,TUBA4B,TUBA8,TUB…	71
Hepatic System Disease	hepatic system disorder	5.37E-04	ABCC2,ABCC4,AKR1C3,APOB,CACNA2D1,CACNA2D2,CALCRL,CIITA,CPT1A,CTNND2,CYP2E1,CYP4A11,DACH1,DDX21,DLEU7,FLT4,GABRA2,GABRA3,GABRA5,GABRB1,GABRB2,GABRB3,GABRG3,GCOM1,GPM6A,HDLBP,IFNA2,IFNAR1,IFNAR2,IL10RB,ISG15,KIT,LIPC,LIPF,MGAM,NOTCH1,NOTCH4,NPHP3,OPRM1,PDE3A,PDE4D,PDE5A,PPIA,PTPRT,REV3L,SCP2,SLC6A3,SREBF1,SSBP3,SSTR1,TBC1D9,TFCP2L1,TLR3,TOP2B,TSHR,TUBA1A,TUBA1C,TUBA3C/TUBA3D,TUBA4A,TUBA4B,TUBA8,TUB…	71
Neurological Disease	complex partial seizure	5.42E-04	CACNA2D1,CACNA2D2,GABRA2,GABRA3,GABRA5,SCN1A	6
Organismal Injury and Abnormalities	low back pain	5.72E-04	CACNA2D1,CACNA2D2,GRIN3A,OPRD1,OPRK1,OPRM1,SCN1A,SCN5A,SLC6A3	9
Cell-To-Cell Signaling and Interaction	neural/synaptic transmission	6.39E-04	AGT,BAIAP3,CBLN1,CYP2C19,CYP2C9,FCGR2B,GABRA2,GRIK2,GRM7,HTR6,KCNN1,KCNQ1,KLRC1,MTNR1B,NSF,OPRK1,PAFAH1B1,PAWR,PCDHB10,PCDHB11,PCDHB13,PCDHB14,PCDHB16,PCDHB2,PCDHB3,PCDHB4,PCDHB5,PCDHB6,PRKCA,PRKCB,SEPT5,SIAH1,SLC6A3,SULT1C2	34
Neurological Disease	spinal cord disorder	6.60E-04	ALDH5A1,CACNA2D1,CACNA2D2,GAD2,GPHN,IFNAR1,IFNAR2,KLHL1,PRKCG,REEP1,SCN10A,SCN1A,SCN2A,SCN3A,SCN4A,SCN4B,SCN5A,SCN8A,SCN9A,TDP1	20
Genetic Disorder	genetic disorder	6.86E-04	AADAT,ABCA6,ABCC11,ABCC2,ABCC4,ABLIM1,ACCN5,ACTL8,ACTR3,ADAM10,ADAMTS12,ADAMTS13,ADAMTS17,ADAT1,ADD1,AGPAT2,AGPAT5,AGR2,AGR3,AGRN,AGT,AGXT,AKAP12,AKAP2/PALM2-AKAP2,AKAP7,AKR1C1/AKR1C2,AKR1C3,ALDH5A1,ALK,ANKRD26,ANKRD26P1,ANO1,ANO2,ANO3,ANTXR2,AP3B1,APBA2,APC,APOB,APOC3,APOL1,APOL2,ARHGAP33,ARHGEF12,ARHGEF17,ARL6,ASPA,ASTN2,ATAD2,ATP11B,ATP6V1C1,ATP8A1,ATR,ATRNL1,AUH,AXDND1,BBS9,BCL11A,BCL11B,BCL2…	789
Cancer	testicular cancer	7.06E-04	BCR,FLT4,GNAI2,KIT,TOP2B,TUBA1A,TUBA1C,TUBA3C/TUBA3D,TUBA4A,TUBA4B,TUBA8,TUBB1,TUBB2A,TUBB2C,TUBB3,TUBB4	16
Reproductive System Disease	testicular cancer	7.06E-04	BCR,FLT4,GNAI2,KIT,TOP2B,TUBA1A,TUBA1C,TUBA3C/TUBA3D,TUBA4A,TUBA4B,TUBA8,TUBB1,TUBB2A,TUBB2C,TUBB3,TUBB4	16
Gastrointestinal Disease	chronic non-A, non-B hepatitis	7.46E-04	IFNA2,IFNAR1,IFNAR2	3
Inflammatory Disease	chronic non-A, non-B hepatitis	7.46E-04	IFNA2,IFNAR1,IFNAR2	3
Hepatic System Disease	chronic non-A, non-B hepatitis	7.46E-04	IFNA2,IFNAR1,IFNAR2	3
Lipid Metabolism	conjugation of 5-hydroxyeicosatetraenoic acid	7.46E-04	UGT1A8 (includes others),UGT2B4,UGT2B7	3
Small Molecule Biochemistry	conjugation of 5-hydroxyeicosatetraenoic acid	7.46E-04	UGT1A8 (includes others),UGT2B4,UGT2B7	3
Small Molecule Biochemistry	glucuronidation of levofloxacin	7.46E-04	UGT1A1,UGT1A3,UGT1A8 (includes others)	3
Small Molecule Biochemistry	glucuronidation of moxifloxacin	7.46E-04	UGT1A1,UGT1A3,UGT1A8 (includes others)	3
Gene Expression	transactivation of steroid response element	7.46E-04	GTF2I,PRKG1,SREBF1	3
Cancer	transformation of ovarian surface epithelial cells	7.46E-04	HRAS,KRAS,TERT	3
Small Molecule Biochemistry	transport of L-ornithine	7.46E-04	SLC25A15,SLC25A2,SLC7A3	3
Amino Acid Metabolism	transport of L-ornithine	7.46E-04	SLC25A15,SLC25A2,SLC7A3	3
Molecular Transport	transport of L-ornithine	7.46E-04	SLC25A15,SLC25A2,SLC7A3	3
Neurological Disease	diabetic neuropathy	7.73E-04	CA1,CA5A,CACNA2D1,CACNA2D2,GRIN3A,OPRM1,PDE5A,PRKCB,SCN10A,SCN1A,SCN5A,SLC6A3	12
Gastrointestinal Disease	diabetic neuropathy	7.73E-04	CA1,CA5A,CACNA2D1,CACNA2D2,GRIN3A,OPRM1,PDE5A,PRKCB,SCN10A,SCN1A,SCN5A,SLC6A3	12
Endocrine System Disorders	diabetic neuropathy	7.73E-04	CA1,CA5A,CACNA2D1,CACNA2D2,GRIN3A,OPRM1,PDE5A,PRKCB,SCN10A,SCN1A,SCN5A,SLC6A3	12
Metabolic Disease	diabetic neuropathy	7.73E-04	CA1,CA5A,CACNA2D1,CACNA2D2,GRIN3A,OPRM1,PDE5A,PRKCB,SCN10A,SCN1A,SCN5A,SLC6A3	12
Neurological Disease	mania	7.73E-04	ALDH5A1,GABRA2,GABRA3,GABRA5,GABRB1,GABRB2,GABRB3,GABRG3,GAD2,HTR2B,SCN1A,XDH	12
Psychological Disorders	mania	7.73E-04	ALDH5A1,GABRA2,GABRA3,GABRA5,GABRB1,GABRB2,GABRB3,GABRG3,GAD2,HTR2B,SCN1A,XDH	12
Infectious Disease	infection by lentivirus	7.80E-04	ADAM10,AES,ALDH5A1,ARHGEF12,ATR,BCL11A,BCR,BMP1,C11orf9,C3orf67,C6orf1,CACNA2D1,CACNA2D2,CACNG1,CCAR1,CDKAL1,CNST,COG2,COL14A1,COL5A1,CYFIP1,DAPK2,DDX60L,DEPTOR,DMXL1,DNM2,DOK6,DPYD,DYNC2H1,EIF2C3,ELP2,ERI2,ETF1,FMN2,FNTA,GABRA3,GABRA5,GABRB1,GABRB2,GABRB3,GABRG3,GAD2,GML,GRID2,GRIK1,GRIN3A,GRM7,GTF2H1,H3F3A/H3F3B,HDAC1,HDAC2,HDAC8,HLA-C,IDH1,IFNA2,IFNAR1,IFNAR2,KAT2A,KLHL1,KLRC2,LRRC67,LSM14B,LY…	132
Infectious Disease	infectious disorder	7.80E-04	ABCC2,ACTR2,ADAM10,AES,ALDH5A1,APOL1,ARHGEF12,ATR,BCL11A,BCL2L11,BCR,BMP1,C11orf9,C3orf67,C6orf1,CA1,CA5A,CACNA2D1,CACNA2D2,CACNG1,CCAR1,CCR1,CD24,CD46,CDKAL1,CFHR3,CLC,CLEC2B,CLTC,CLTCL1,CNST,COG2,COL14A1,COL5A1,CTSG,CYFIP1,DAPK2,DDX60L,DEFB103A/DEFB103B,DEPTOR,DMXL1,DNM2,DOK6,DPYD,DYNC2H1,EGR1,EIF2C3,ELP2,ERI2,ETF1,FCGR2B,FMN2,FNTA,G3BP1,G3BP2,GABRA2,GABRA3,GABRA5,GABRB1,GABRB2,GABRB3,GABRG3,GA…	189
Protein Synthesis	metabolism of protein	8.09E-04	ADAMTS13,APC,BMP1,CD46,CLN6,CTSG,DARS,DERL1,EIF2C2,EIF2S1,ETF1,FAF1,FAU,HDAC2,HPS4,MALT1,MMP1 (includes EG:300339),MMP8,NPEPPS,PARK2,PMPCA,PRKCG,PRSS1/PRSS3,PRSS2,RPL10A,RPL12,RPL17,RPL23A,RPL26,RPL26L1,RPL31,RPL32,RPL35A,RPL37,RPL39,RPL7,RPL7A,RPL9,RPLP1,RPS12,RPS14,RPS15A,RPS19,RPS20,RPS21,RPS23,RPS25,RPS26,RPS27,RPS27L,RPS6KB2,SENP6,SIAH1,SQSTM1,TMPRSS6,TPP1,UBA52,UBA6,UBD,UBE2G1,UBE2I,UBE2L3,…	63
Infectious Disease	infection by virus	8.46E-04	ABCC2,ACTR2,ADAM10,AES,ALDH5A1,APOL1,ARHGEF12,ATR,BCL11A,BCR,BMP1,C11orf9,C3orf67,C6orf1,CACNA2D1,CACNA2D2,CACNG1,CCAR1,CD24,CDKAL1,CLC,CLTC,CLTCL1,CNST,COG2,COL14A1,COL5A1,CYFIP1,DAPK2,DDX60L,DEFB103A/DEFB103B,DEPTOR,DMXL1,DNM2,DOK6,DPYD,DYNC2H1,EGR1,EIF2C3,ELP2,ERI2,ETF1,FMN2,FNTA,G3BP1,G3BP2,GABRA3,GABRA5,GABRB1,GABRB2,GABRB3,GABRG3,GAD2,GLUL,GML,GRID2,GRIK1,GRIN3A,GRM7,GTF2H1,H3F3A/H3F3B,HDAC…	168
Neurological Disease	familial hemiplegic migraine	8.76E-04	GUCY1A2,OPRD1,OPRK1,OPRM1,PDE5A,SCN1A	6
Genetic Disorder	familial hemiplegic migraine	8.76E-04	GUCY1A2,OPRD1,OPRK1,OPRM1,PDE5A,SCN1A	6
Organismal Injury and Abnormalities	familial hemiplegic migraine	8.76E-04	GUCY1A2,OPRD1,OPRK1,OPRM1,PDE5A,SCN1A	6
Developmental Disorder	congenital disorder	8.96E-04	ABCC2,AGPAT2,AGT,AGXT,ALDH5A1,AP3B1,APOB,ASPA,BCR,CA1,CA5A,CLN6,CNGB3,COL11A1,COL11A2,COL5A1,CPT1A,CRYGD,CTH,CTNND2,CYP11B1,CYP11B2,DBH,DCX,DGCR8,DMD,DNM2,EDA,EHMT1,FERMT1,FLG,FLT4,FNTA,GABRG3,GBE1,GLDC,GNAT1,GPHN,GRIN3A,GRM6,GTF2I,HEXB,HLA-A,HLA-C,HLA-DPB1,HLA-DQB1 (includes others),HLA-DRB1 (includes EG:100332219),HLA-DRB3 (includes others),HOXA13,HOXD10,HOXD13,HPS4,IFNAR1,IFNAR2,JAK2,KCNQ1,KIF…	121
Cancer	central nervous system tumor	9.23E-04	ALDH5A1,APC,BCR,CDK4,CLEC2D,ECT2,EPHA3,FLT4,FNTA,GAD2,GRIN3A,HDAC1,HDAC2,HDAC8,HOXA9,HRAS,IFNAR1,IFNAR2,KIT,LRIG2,MLL3,NF1,OPRD1,OPRK1,OPRM1,PIK3CB,PRKCB,SLC6A3,TERT,TOP2B,TRPC6,TUBA1A,TUBA1C,TUBA3C/TUBA3D,TUBA4A,TUBA4B,TUBA8,TUBB1,TUBB2A,TUBB2C,TUBB3,TUBB4,TUSC3,VAV3	44
Neurological Disease	migraines	9.27E-04	ALDH5A1,CA1,CA5A,GABRA2,GABRA3,GABRA5,GABRB1,GABRB2,GABRB3,GABRG3,GAD2,GUCY1A2,HIST1H2AB/HIST1H2AE,HIST1H2AG (includes others),HTR2B,LPCAT1,MTNR1B,OPRD1,OPRK1,OPRM1,PDE5A,SCN10A,SCN1A,SLC6A3	24
Genetic Disorder	migraines	9.27E-04	ALDH5A1,CA1,CA5A,GABRA2,GABRA3,GABRA5,GABRB1,GABRB2,GABRB3,GABRG3,GAD2,GUCY1A2,HIST1H2AB/HIST1H2AE,HIST1H2AG (includes others),HTR2B,LPCAT1,MTNR1B,OPRD1,OPRK1,OPRM1,PDE5A,SCN10A,SCN1A,SLC6A3	24
Organismal Injury and Abnormalities	migraines	9.27E-04	ALDH5A1,CA1,CA5A,GABRA2,GABRA3,GABRA5,GABRB1,GABRB2,GABRB3,GABRG3,GAD2,GUCY1A2,HIST1H2AB/HIST1H2AE,HIST1H2AG (includes others),HTR2B,LPCAT1,MTNR1B,OPRD1,OPRK1,OPRM1,PDE5A,SCN10A,SCN1A,SLC6A3	24
Organismal Injury and Abnormalities	chronic lower back pain	9.47E-04	GRIN3A,OPRD1,OPRK1,OPRM1,SCN1A,SCN5A,SLC6A3	7
Neurological Disease	neuropathic pain	9.47E-04	CACNA2D1,CACNA2D2,GRIN3A,OPRM1,SCN10A,SCN1A,SCN5A	7
Organismal Injury and Abnormalities	neuropathic pain	9.47E-04	CACNA2D1,CACNA2D2,GRIN3A,OPRM1,SCN10A,SCN1A,SCN5A	7
Cancer	osteosarcoma	9.56E-04	APC,FLT4,KIT,TOP2B,TUBA1A,TUBA1C,TUBA3C/TUBA3D,TUBA4A,TUBA4B,TUBA8,TUBB1,TUBB2A,TUBB2C,TUBB3,TUBB4	15
Skeletal and Muscular Disorders	osteosarcoma	9.56E-04	APC,FLT4,KIT,TOP2B,TUBA1A,TUBA1C,TUBA3C/TUBA3D,TUBA4A,TUBA4B,TUBA8,TUBB1,TUBB2A,TUBB2C,TUBB3,TUBB4	15
Inflammatory Response	cytotoxic reaction of cells	1.01E-03	IFNA1/IFNA13,IFNA10,IFNA14,IFNA16,IFNA17,IFNA21,IFNA4,IFNA5,IFNA7,IFNA8,IGKC	11
Infectious Disease	HIV infection	1.02E-03	ADAM10,AES,ALDH5A1,ARHGEF12,ATR,BCL11A,BCR,BMP1,C11orf9,C3orf67,C6orf1,CACNA2D1,CACNA2D2,CACNG1,CCAR1,CDKAL1,CNST,COG2,COL14A1,COL5A1,CYFIP1,DAPK2,DDX60L,DEPTOR,DMXL1,DNM2,DOK6,DPYD,DYNC2H1,EIF2C3,ELP2,ERI2,ETF1,FMN2,FNTA,GABRA3,GABRA5,GABRB1,GABRB2,GABRB3,GABRG3,GAD2,GML,GRID2,GRIK1,GRIN3A,GRM7,GTF2H1,H3F3A/H3F3B,HDAC1,HDAC2,HDAC8,HLA-C,IDH1,IFNA2,IFNAR1,IFNAR2,KAT2A,KLHL1,KLRC2,LRRC67,LSM14B,LY…	131
Cellular Development	differentiation of monocytes	1.04E-03	HOXA7,IFNA1/IFNA13,IFNA10,IFNA14,IFNA16,IFNA17,IFNA2,IFNA21,IFNA4,IFNA5,IFNA7,IFNA8,IFNW1	13
Hematological System Development and Function	differentiation of monocytes	1.04E-03	HOXA7,IFNA1/IFNA13,IFNA10,IFNA14,IFNA16,IFNA17,IFNA2,IFNA21,IFNA4,IFNA5,IFNA7,IFNA8,IFNW1	13
Hematopoiesis	differentiation of monocytes	1.04E-03	HOXA7,IFNA1/IFNA13,IFNA10,IFNA14,IFNA16,IFNA17,IFNA2,IFNA21,IFNA4,IFNA5,IFNA7,IFNA8,IFNW1	13
Neurological Disease	brain cancer	1.06E-03	APC,BCR,CDK4,CLEC2D,ECT2,EPHA3,FLT4,FNTA,GRIN3A,HOXA9,HRAS,IFNAR1,IFNAR2,KIT,LRIG2,MLL3,NF1,OPRD1,OPRK1,OPRM1,PIK3CB,PRKCB,SLC6A3,TERT,TOP2B,TRPC6,TUBA1A,TUBA1C,TUBA3C/TUBA3D,TUBA4A,TUBA4B,TUBA8,TUBB1,TUBB2A,TUBB2C,TUBB3,TUBB4,TUSC3,VAV3	39
Cancer	brain cancer	1.06E-03	APC,BCR,CDK4,CLEC2D,ECT2,EPHA3,FLT4,FNTA,GRIN3A,HOXA9,HRAS,IFNAR1,IFNAR2,KIT,LRIG2,MLL3,NF1,OPRD1,OPRK1,OPRM1,PIK3CB,PRKCB,SLC6A3,TERT,TOP2B,TRPC6,TUBA1A,TUBA1C,TUBA3C/TUBA3D,TUBA4A,TUBA4B,TUBA8,TUBB1,TUBB2A,TUBB2C,TUBB3,TUBB4,TUSC3,VAV3	39
Respiratory Disease	chronic obstructive pulmonary disease	1.32E-03	GABRA2,GABRA3,GABRA5,GABRB1,GABRB2,GABRB3,GABRG3,GZMB,HDAC2,LYZ,MMP8,MTNR1B,OPRD1,OPRK1,OPRM1,PDE3A,PDE4D,PDE5A,TOP2B	19
Neurological Disease	neurofibromatosis 1	1.34E-03	BCR,FLT4,FNTA,IFNAR1,IFNAR2,KIT,NF1	7
Dermatological Diseases and Conditions	neurofibromatosis 1	1.34E-03	BCR,FLT4,FNTA,IFNAR1,IFNAR2,KIT,NF1	7
Cancer	neurofibromatosis 1	1.34E-03	BCR,FLT4,FNTA,IFNAR1,IFNAR2,KIT,NF1	7
Genetic Disorder	neurofibromatosis 1	1.34E-03	BCR,FLT4,FNTA,IFNAR1,IFNAR2,KIT,NF1	7
Developmental Disorder	neurofibromatosis 1	1.34E-03	BCR,FLT4,FNTA,IFNAR1,IFNAR2,KIT,NF1	7
Cardiovascular Disease	ischemia	1.45E-03	AADAT,ACCN5,ADAMTS12,ADAT1,ADD1,AGPAT5,AGT,ALDH5A1,ALK,ANKRD26,ANKRD26P1,APOC3,ASTN2,ATRNL1,C17orf57,C4orf37,C6orf10,C7orf10,CACNA2D1,CCDC50,CD302,CDH13,CERKL,CMC1,CNGB3,COL11A1,COL5A1,COMT,CPPED1,CRYGB,CTNNA3,CTNNBL1,CTNND2,CYFIP2,DAPK2,DARS,DCC,DDX46,DLG2,DOK6,DPYD,DYNC2H1,EBF2,ENOX1,EPB41L4A,EPHA7,EXOC4,FAF1,FAM126A,FER,FMN2,FOXP1,FUT8,GABRA2,GABRA3,GABRA5,GABRB1,GABRB2,GABRB3,GABRG3,GALNT10,G…	163
Hematological Disease	ischemia	1.45E-03	AADAT,ACCN5,ADAMTS12,ADAT1,ADD1,AGPAT5,AGT,ALDH5A1,ALK,ANKRD26,ANKRD26P1,APOC3,ASTN2,ATRNL1,C17orf57,C4orf37,C6orf10,C7orf10,CACNA2D1,CCDC50,CD302,CDH13,CERKL,CMC1,CNGB3,COL11A1,COL5A1,COMT,CPPED1,CRYGB,CTNNA3,CTNNBL1,CTNND2,CYFIP2,DAPK2,DARS,DCC,DDX46,DLG2,DOK6,DPYD,DYNC2H1,EBF2,ENOX1,EPB41L4A,EPHA7,EXOC4,FAF1,FAM126A,FER,FMN2,FOXP1,FUT8,GABRA2,GABRA3,GABRA5,GABRB1,GABRB2,GABRB3,GABRG3,GALNT10,G…	163
Cancer	primitive neuroectodermal tumor	1.46E-03	ABCC4,ALK,APC,BCR,CDK4,FLT4,HRAS,KIT,PRKCB,TOP2B,TUBA1A,TUBA1C,TUBA3C/TUBA3D,TUBA4A,TUBA4B,TUBA8,TUBB1,TUBB2A,TUBB2C,TUBB3,TUBB4	21
Reproductive System Disease	primitive neuroectodermal tumor	1.46E-03	ABCC4,ALK,APC,BCR,CDK4,FLT4,HRAS,KIT,PRKCB,TOP2B,TUBA1A,TUBA1C,TUBA3C/TUBA3D,TUBA4A,TUBA4B,TUBA8,TUBB1,TUBB2A,TUBB2C,TUBB3,TUBB4	21
Cancer	urinary tract tumor	1.46E-03	AGPAT2,CDK4,FLT4,HRAS,HSPA1A/HSPA1B,KIT,KRAS,NRAS,RRM1,TOP2B,TUBA1A,TUBA1C,TUBA3C/TUBA3D,TUBA4A,TUBA4B,TUBA8,TUBB1,TUBB2A,TUBB2C,TUBB3,TUBB4	21
Renal and Urological Disease	urinary tract tumor	1.46E-03	AGPAT2,CDK4,FLT4,HRAS,HSPA1A/HSPA1B,KIT,KRAS,NRAS,RRM1,TOP2B,TUBA1A,TUBA1C,TUBA3C/TUBA3D,TUBA4A,TUBA4B,TUBA8,TUBB1,TUBB2A,TUBB2C,TUBB3,TUBB4	21
Neurological Disease	schizoaffective disorder	1.58E-03	GABRA2,GABRA3,GABRA5,GABRB1,GABRB2,GABRB3,GABRG3,HTR2B,HTR6,MTNR1B,OPRD1,OPRK1,OPRM1,PDE3A,PDE4D,PDE5A,SLC6A3,XDH	18
Genetic Disorder	schizoaffective disorder	1.58E-03	GABRA2,GABRA3,GABRA5,GABRB1,GABRB2,GABRB3,GABRG3,HTR2B,HTR6,MTNR1B,OPRD1,OPRK1,OPRM1,PDE3A,PDE4D,PDE5A,SLC6A3,XDH	18
Psychological Disorders	schizoaffective disorder	1.58E-03	GABRA2,GABRA3,GABRA5,GABRB1,GABRB2,GABRB3,GABRG3,HTR2B,HTR6,MTNR1B,OPRD1,OPRK1,OPRM1,PDE3A,PDE4D,PDE5A,SLC6A3,XDH	18
Psychological Disorders	addiction	1.64E-03	ALDH5A1,CA1,CA5A,CYP2A6 (includes others),GABRA2,GABRA3,GABRA5,GABRB1,GABRB2,GABRB3,GABRG3,GAD2,GRIN3A,HTR2B,OPRD1,OPRK1,OPRM1,PDE4D,SCN1A,SLC6A3,SSTR1	21
Gastrointestinal Disease	esophageal cancer	1.74E-03	APC,BCR,EIF2C2,FLT4,FTH1,HDAC1,HDAC2,HDAC8,HS3ST2,KIT,MMP1 (includes EG:300339),SLC6A3,TERT,TOP2B,TUBA1A,TUBA1C,TUBA3C/TUBA3D,TUBA4A,TUBA4B,TUBA8,TUBB1,TUBB2A,TUBB2C,TUBB3,TUBB4	25
Cancer	esophageal cancer	1.74E-03	APC,BCR,EIF2C2,FLT4,FTH1,HDAC1,HDAC2,HDAC8,HS3ST2,KIT,MMP1 (includes EG:300339),SLC6A3,TERT,TOP2B,TUBA1A,TUBA1C,TUBA3C/TUBA3D,TUBA4A,TUBA4B,TUBA8,TUBB1,TUBB2A,TUBB2C,TUBB3,TUBB4	25
Cancer	large-cell lymphoma	1.75E-03	KIT,TNIP2,TUBA1A,TUBA1C,TUBA3C/TUBA3D,TUBA4A,TUBA4B,TUBA8,TUBB1,TUBB2A,TUBB2C,TUBB3,TUBB4	13
Hematological Disease	large-cell lymphoma	1.75E-03	KIT,TNIP2,TUBA1A,TUBA1C,TUBA3C/TUBA3D,TUBA4A,TUBA4B,TUBA8,TUBB1,TUBB2A,TUBB2C,TUBB3,TUBB4	13
Inflammatory Response	antiviral response of cells	1.77E-03	IFNA1/IFNA13,IFNA2,IFNA5,IFNA8,IFNAR2	5
Antimicrobial Response	antiviral response of cells	1.77E-03	IFNA1/IFNA13,IFNA2,IFNA5,IFNA8,IFNAR2	5
Psychological Disorders	generalized anxiety disorder	1.86E-03	CACNA2D1,CACNA2D2,GABRA2,GABRA3,GABRA5,GABRB1,GABRB2,GABRB3,GABRG3,HTR2B,SLC6A3	11
Protein Synthesis	synthesis of glutathione	1.89E-03	CYP2E1,GCLM,HAGH,LTC4S	4
Drug Metabolism	synthesis of glutathione	1.89E-03	CYP2E1,GCLM,HAGH,LTC4S	4
Neurological Disease	type 1 lissencephaly	1.89E-03	DCX,PAFAH1B1,TUBA1A,YWHAE	4
Genetic Disorder	type 1 lissencephaly	1.89E-03	DCX,PAFAH1B1,TUBA1A,YWHAE	4
Developmental Disorder	type 1 lissencephaly	1.89E-03	DCX,PAFAH1B1,TUBA1A,YWHAE	4
Neurological Disease	post-traumatic stress disorder	2.07E-03	ALDH5A1,CA1,CA5A,GABRA2,GABRA3,GABRA5,GABRB1,GABRB2,GABRB3,GABRG3,GAD2,GRIN3A,HTR2B,SLC6A3	14
Psychological Disorders	post-traumatic stress disorder	2.07E-03	ALDH5A1,CA1,CA5A,GABRA2,GABRA3,GABRA5,GABRB1,GABRB2,GABRB3,GABRG3,GAD2,GRIN3A,HTR2B,SLC6A3	14
Cancer	melanoma	2.20E-03	BCR,CDK4,CPT1A,DCC,EPHA3,FLT4,FNTA,GBP1,GBP2 (includes EG:14469),GZMB,HDAC1,HDAC2,HDAC8,HLA-E,HOXA3,IFNA2,IFNAR1,IFNAR2,KIT,NF1,NOTCH1,NRAS,PDE4D,SCN10A,SCN1A,SCN2A,SCN3A,SCN4A,SCN4B,SCN5A,SCN8A,SCN9A,TUBA1A,TUBA1C,TUBA3C/TUBA3D,TUBA4A,TUBA4B,TUBA8,TUBB1,TUBB2A,TUBB2C,TUBB3,TUBB4,VAV3,VCAM1	45
Gastrointestinal Disease	liver cirrhosis	2.30E-03	ABCC4,CACNA2D1,CACNA2D2,IFNA2,IFNAR1,IFNAR2,NOTCH1,NOTCH4,PDE3A,PDE4D,PDE5A,SLC6A3,TBC1D9,TLR3,TUBA1A,TUBA1C,TUBA3C/TUBA3D,TUBA4A,TUBA4B,TUBA8,TUBB1,TUBB2A,TUBB2C,TUBB3,TUBB4	25
Hepatic System Disease	liver cirrhosis	2.30E-03	ABCC4,CACNA2D1,CACNA2D2,IFNA2,IFNAR1,IFNAR2,NOTCH1,NOTCH4,PDE3A,PDE4D,PDE5A,SLC6A3,TBC1D9,TLR3,TUBA1A,TUBA1C,TUBA3C/TUBA3D,TUBA4A,TUBA4B,TUBA8,TUBB1,TUBB2A,TUBB2C,TUBB3,TUBB4	25
Cancer	muscle tumor	2.35E-03	FLT4,HRAS,KIT,SSTR1,TUBA1A,TUBA1C,TUBA3C/TUBA3D,TUBA4A,TUBA4B,TUBA8,TUBB1,TUBB2A,TUBB2C,TUBB3,TUBB4	15
Skeletal and Muscular Disorders	muscle tumor	2.35E-03	FLT4,HRAS,KIT,SSTR1,TUBA1A,TUBA1C,TUBA3C/TUBA3D,TUBA4A,TUBA4B,TUBA8,TUBB1,TUBB2A,TUBB2C,TUBB3,TUBB4	15
Neurological Disease	bipolar I disorder	2.38E-03	ALDH5A1,GABRA2,GABRA3,GABRA5,GABRB1,GABRB2,GABRB3,GABRG3,GAD2,HTR2B,HTR6,SCN1A	12
Genetic Disorder	bipolar I disorder	2.38E-03	ALDH5A1,GABRA2,GABRA3,GABRA5,GABRB1,GABRB2,GABRB3,GABRG3,GAD2,HTR2B,HTR6,SCN1A	12
Psychological Disorders	bipolar I disorder	2.38E-03	ALDH5A1,GABRA2,GABRA3,GABRA5,GABRB1,GABRB2,GABRB3,GABRG3,GAD2,HTR2B,HTR6,SCN1A	12
Gastrointestinal Disease	gastric cancer	2.58E-03	APC,BCR,C9orf86,CDK4,DAPK1,DPYD,FLT4,GCC2,HDAC1,HDAC2,HDAC8,HLA-E,JAK3,KIT,KRAS,NAMPT,SIAH1,SLC6A3,SSTR1,TDGF1,TOP2B,TP63,TUBA1A,TUBA1C,TUBA3C/TUBA3D,TUBA4A,TUBA4B,TUBA8,TUBB,TUBB1,TUBB2A,TUBB2C,TUBB3,TUBB4,TUBB6,TUBB8,TYMP,UGT2B7	38
Cancer	gastric cancer	2.58E-03	APC,BCR,C9orf86,CDK4,DAPK1,DPYD,FLT4,GCC2,HDAC1,HDAC2,HDAC8,HLA-E,JAK3,KIT,KRAS,NAMPT,SIAH1,SLC6A3,SSTR1,TDGF1,TOP2B,TP63,TUBA1A,TUBA1C,TUBA3C/TUBA3D,TUBA4A,TUBA4B,TUBA8,TUBB,TUBB1,TUBB2A,TUBB2C,TUBB3,TUBB4,TUBB6,TUBB8,TYMP,UGT2B7	38
Cancer	lymphocytic leukemia	2.69E-03	ALDH5A1,BCR,CD24,CD52,CDK4,DLEU7,FNTA,GAD2,HDAC1,IFNA2,IFNAR1,IFNAR2,JAK2,KIT,KRAS,NOTCH1,NRAS,PRKCB,RRM1,SLC6A3,TOP2B,TUBA1A,TUBA1C,TUBA3C/TUBA3D,TUBA4A,TUBA4B,TUBA8,TUBB1,TUBB2A,TUBB2C,TUBB3,TUBB4	32
Hematological Disease	lymphocytic leukemia	2.69E-03	ALDH5A1,BCR,CD24,CD52,CDK4,DLEU7,FNTA,GAD2,HDAC1,IFNA2,IFNAR1,IFNAR2,JAK2,KIT,KRAS,NOTCH1,NRAS,PRKCB,RRM1,SLC6A3,TOP2B,TUBA1A,TUBA1C,TUBA3C/TUBA3D,TUBA4A,TUBA4B,TUBA8,TUBB1,TUBB2A,TUBB2C,TUBB3,TUBB4	32
Immunological Disease	lymphocytic leukemia	2.69E-03	ALDH5A1,BCR,CD24,CD52,CDK4,DLEU7,FNTA,GAD2,HDAC1,IFNA2,IFNAR1,IFNAR2,JAK2,KIT,KRAS,NOTCH1,NRAS,PRKCB,RRM1,SLC6A3,TOP2B,TUBA1A,TUBA1C,TUBA3C/TUBA3D,TUBA4A,TUBA4B,TUBA8,TUBB1,TUBB2A,TUBB2C,TUBB3,TUBB4	32
Genetic Disorder	panic disorder	2.70E-03	COMT,GABRA2,GABRA3,GABRA5,GABRB1,GABRB2,GABRB3,GABRG3,GRIN3A,HTR2B,SLC6A3	11
Psychological Disorders	panic disorder	2.70E-03	COMT,GABRA2,GABRA3,GABRA5,GABRB1,GABRB2,GABRB3,GABRG3,GRIN3A,HTR2B,SLC6A3	11
Cardiovascular Disease	Behcet's disease	2.78E-03	IFNA2,IFNAR1,IFNAR2	3
Immunological Disease	Behcet's disease	2.78E-03	IFNA2,IFNAR1,IFNAR2	3
Molecular Transport	accumulation of glycogen	2.78E-03	PPP1CA,PPP1CB,PPP1CC	3
Carbohydrate Metabolism	accumulation of glycogen	2.78E-03	PPP1CA,PPP1CB,PPP1CC	3
Small Molecule Biochemistry	glucuronidation of hormone	2.78E-03	UGT1A1,UGT2B11/UGT2B28,UGT2B17	3
Endocrine System Development and Function	glucuronidation of hormone	2.78E-03	UGT1A1,UGT2B11/UGT2B28,UGT2B17	3
Neurological Disease	hypersomnia	2.78E-03	HLA-DQB1 (includes others),HLA-DRB1 (includes EG:100332219),SLC6A3	3
Psychological Disorders	hypersomnia	2.78E-03	HLA-DQB1 (includes others),HLA-DRB1 (includes EG:100332219),SLC6A3	3
Dermatological Diseases and Conditions	hypertrophic scarring	2.78E-03	IFNA2,IFNAR1,IFNAR2	3
Lipid Metabolism	modification of 4-androstene-3,17-dione	2.78E-03	AKR1C3,AKR1C4,CYP2C19	3
Small Molecule Biochemistry	modification of 4-androstene-3,17-dione	2.78E-03	AKR1C3,AKR1C4,CYP2C19	3
Endocrine System Development and Function	modification of 4-androstene-3,17-dione	2.78E-03	AKR1C3,AKR1C4,CYP2C19	3
Neurological Disease	plexiform neurofibroma	2.78E-03	FNTA,IFNAR1,IFNAR2	3
Dermatological Diseases and Conditions	plexiform neurofibroma	2.78E-03	FNTA,IFNAR1,IFNAR2	3
Cancer	plexiform neurofibroma	2.78E-03	FNTA,IFNAR1,IFNAR2	3
Genetic Disorder	plexiform neurofibroma	2.78E-03	FNTA,IFNAR1,IFNAR2	3
Developmental Disorder	plexiform neurofibroma	2.78E-03	FNTA,IFNAR1,IFNAR2	3
Small Molecule Biochemistry	transport of essential amino acids	2.78E-03	SLC25A15,SLC25A2,SLC7A3	3
Amino Acid Metabolism	transport of essential amino acids	2.78E-03	SLC25A15,SLC25A2,SLC7A3	3
Molecular Transport	transport of essential amino acids	2.78E-03	SLC25A15,SLC25A2,SLC7A3	3
Neurological Disease	sleep disorder	2.78E-03	CACNA2D1,CACNA2D2,GABRA2,GABRA3,GABRA5,GABRB1,GABRB2,GABRB3,GABRG3,HLA-DQB1 (includes others),HLA-DRB1 (includes EG:100332219),HTR2B,MTNR1B,SLC6A3	14
Psychological Disorders	sleep disorder	2.78E-03	CACNA2D1,CACNA2D2,GABRA2,GABRA3,GABRA5,GABRB1,GABRB2,GABRB3,GABRG3,HLA-DQB1 (includes others),HLA-DRB1 (includes EG:100332219),HTR2B,MTNR1B,SLC6A3	14
Lipid Metabolism	transport of lipid	2.78E-03	ABCC2,AKR1C1/AKR1C2,AKR1C4,APOB,APOC3,APOH,APOL3,ATP11B,ATP8A1,CFHR4,HSPA8,PCTP,PITPNC1,TERT	14
Small Molecule Biochemistry	transport of lipid	2.78E-03	ABCC2,AKR1C1/AKR1C2,AKR1C4,APOB,APOC3,APOH,APOL3,ATP11B,ATP8A1,CFHR4,HSPA8,PCTP,PITPNC1,TERT	14
Molecular Transport	transport of lipid	2.78E-03	ABCC2,AKR1C1/AKR1C2,AKR1C4,APOB,APOC3,APOH,APOL3,ATP11B,ATP8A1,CFHR4,HSPA8,PCTP,PITPNC1,TERT	14
Small Molecule Biochemistry	release of catecholamine	2.81E-03	AGT,PRKCA,SEPT5,SIAH1,SLC6A3	5
Molecular Transport	release of catecholamine	2.81E-03	AGT,PRKCA,SEPT5,SIAH1,SLC6A3	5
Genetic Disorder	alcoholism	3.06E-03	ALDH5A1,CA1,CA5A,GABRA2,GABRA3,GABRA5,GABRB1,GABRB2,GABRB3,GABRG3,GAD2,GRIN3A,HTR2B,OPRD1,OPRK1,OPRM1,PDE4D,SCN1A,SLC6A3,SSTR1	20
Psychological Disorders	alcoholism	3.06E-03	ALDH5A1,CA1,CA5A,GABRA2,GABRA3,GABRA5,GABRB1,GABRB2,GABRB3,GABRG3,GAD2,GRIN3A,HTR2B,OPRD1,OPRK1,OPRM1,PDE4D,SCN1A,SLC6A3,SSTR1	20
Ophthalmic Disease	ophthalmic disorder	3.15E-03	AKAP2/PALM2-AKAP2,ALDH5A1,AP3B1,CA1,CA5A,CERKL,CFH,CLTC,CNGA1,CNGB3,COL11A1,COL11A2,CRYGD,FLT4,FTL,GAD2,GNAT1,GNAT2,GPR98,GRIN3A,GRM6,HPS4,HTR2B,IFNA2,KIF21A,KIT,LMX1B,LYZ,NPHP3,PCDH15,PDE5A,PRKCB,PTGFR,RIMS1,SCN10A,SCN1A,SCN2A,SCN3A,SCN4A,SCN4B,SCN5A,SCN8A,SCN9A,SLC6A3,TOP2B,TUBA1A,TUBA1C,TUBA3C/TUBA3D,TUBA4A,TUBA4B,TUBA8,TUBB1,TUBB2A,TUBB2C,TUBB3,TUBB4,VCAM1	57
Cancer	myosarcoma	3.21E-03	FLT4,HRAS,KIT,TUBA1A,TUBA1C,TUBA3C/TUBA3D,TUBA4A,TUBA4B,TUBA8,TUBB1,TUBB2A,TUBB2C,TUBB3,TUBB4	14
Skeletal and Muscular Disorders	myosarcoma	3.21E-03	FLT4,HRAS,KIT,TUBA1A,TUBA1C,TUBA3C/TUBA3D,TUBA4A,TUBA4B,TUBA8,TUBB1,TUBB2A,TUBB2C,TUBB3,TUBB4	14
Cell-To-Cell Signaling and Interaction	synaptic transmission of neurons	3.24E-03	CBLN1,GRIK2,GRM7,HTR6,KCNN1,MTNR1B,OPRK1,PAFAH1B1,PCDHB10,PCDHB11,PCDHB13,PCDHB14,PCDHB16,PCDHB2,PCDHB3,PCDHB4,PCDHB5,PCDHB6	18
Nervous System Development and Function	synaptic transmission of neurons	3.24E-03	CBLN1,GRIK2,GRM7,HTR6,KCNN1,MTNR1B,OPRK1,PAFAH1B1,PCDHB10,PCDHB11,PCDHB13,PCDHB14,PCDHB16,PCDHB2,PCDHB3,PCDHB4,PCDHB5,PCDHB6	18
Neurological Disease	fragile X syndrome	3.28E-03	SCN10A,SCN1A,SCN2A,SCN3A,SCN4A,SCN4B,SCN5A,SCN8A,SCN9A	9
Genetic Disorder	fragile X syndrome	3.28E-03	SCN10A,SCN1A,SCN2A,SCN3A,SCN4A,SCN4B,SCN5A,SCN8A,SCN9A	9
Developmental Disorder	fragile X syndrome	3.28E-03	SCN10A,SCN1A,SCN2A,SCN3A,SCN4A,SCN4B,SCN5A,SCN8A,SCN9A	9
Molecular Transport	transport of Na+	3.33E-03	SCN10A,SCN2A,SCN4A,SCN4B,SCN5A,SCN9A,SLC23A1	7
Immunological Disease	lymphoproliferative disorder	3.47E-03	ALDH5A1,BCR,CD24,CD52,CDK4,DLEU7,FNTA,GAD2,HDAC1,IFNA2,IFNAR1,IFNAR2,JAK2,KIT,KRAS,NOTCH1,NRAS,OPRM1,PRKCB,RRM1,SLC6A3,TOP2B,TUBA1A,TUBA1C,TUBA3C/TUBA3D,TUBA4A,TUBA4B,TUBA8,TUBB1,TUBB2A,TUBB2C,TUBB3,TUBB4	33
Organismal Injury and Abnormalities	cytosis	3.50E-03	BCR,IFNAR1,IFNAR2,JAK2,KIT,PDE4D,TUBA1A,TUBA1C,TUBA3C/TUBA3D,TUBA4A,TUBA4B,TUBA8,TUBB1,TUBB2A,TUBB2C,TUBB3,TUBB4	17
Cancer	metastasis	3.59E-03	AKR1C1/AKR1C2,AKR1C3,BCR,CFHR1,DMD,FLT4,FNTA,FOXF1,GABRA2,GABRA3,GABRA5,GABRB1,GABRB2,GABRB3,GABRG3,GLRX,GLUL,GSTT1,HDAC1,HDAC2,HDAC8,HLA-E,HOXA10,HOXA9,HOXC10,HTR2B,ICAM1,IFNA2,IFNAR1,IFNAR2,KIT,LAMA3,NR2F1,NRAS,PIK3CB,PTK2,REV3L,RRM1,SCN1A,SMAD3,SSTR1,TOP2B,TUBA1A,TUBA1C,TUBA3C/TUBA3D,TUBA4A,TUBA4B,TUBA8,TUBB1,TUBB2A,TUBB2C,TUBB3,TUBB4,VCAM1	54
Neurological Disease	ataxia	3.64E-03	KCNN3,SCN10A,SCN1A,SCN2A,SCN3A,SCN4A,SCN4B,SCN5A,SCN8A,SCN9A	10
Neurological Disease	Parkinson's disease	4.02E-03	ABCC11,ACTR3,ADAMTS12,ANO1,ARHGAP33,ASTN2,ATRNL1,BCR,C8orf83,CA1,CA5A,CDH13,CENPC1,CEP112,CHCHD6,CNST,COMT,CTNNA3,CYFIP1,DBH,DLEU7,DLG2,DMD,DNAJB6,DNER,EDA,EFTUD1,EXOC2,FOXP2,FTH1,FTL,GABRA2,GABRA3,GABRA5,GABRB1,GABRB2,GABRB3,GABRG3,GLT25D2,GRIN3A,GRM7,GUCY1A2,H3F3A/H3F3B,HIGD1A,HLA-B,HLA-DRB3 (includes others),HTR2B,IFI27L1,KAT2B,KIF6,KLHL3,LRRK2,NDUFV2,NF1,OPRM1,OSBPL10,PARK2,PCDH15,PDE4D,PDE8B…	84
Skeletal and Muscular Disorders	Parkinson's disease	4.02E-03	ABCC11,ACTR3,ADAMTS12,ANO1,ARHGAP33,ASTN2,ATRNL1,BCR,C8orf83,CA1,CA5A,CDH13,CENPC1,CEP112,CHCHD6,CNST,COMT,CTNNA3,CYFIP1,DBH,DLEU7,DLG2,DMD,DNAJB6,DNER,EDA,EFTUD1,EXOC2,FOXP2,FTH1,FTL,GABRA2,GABRA3,GABRA5,GABRB1,GABRB2,GABRB3,GABRG3,GLT25D2,GRIN3A,GRM7,GUCY1A2,H3F3A/H3F3B,HIGD1A,HLA-B,HLA-DRB3 (includes others),HTR2B,IFI27L1,KAT2B,KIF6,KLHL3,LRRK2,NDUFV2,NF1,OPRM1,OSBPL10,PARK2,PCDH15,PDE4D,PDE8B…	84
Genetic Disorder	Parkinson's disease	4.02E-03	ABCC11,ACTR3,ADAMTS12,ANO1,ARHGAP33,ASTN2,ATRNL1,BCR,C8orf83,CA1,CA5A,CDH13,CENPC1,CEP112,CHCHD6,CNST,COMT,CTNNA3,CYFIP1,DBH,DLEU7,DLG2,DMD,DNAJB6,DNER,EDA,EFTUD1,EXOC2,FOXP2,FTH1,FTL,GABRA2,GABRA3,GABRA5,GABRB1,GABRB2,GABRB3,GABRG3,GLT25D2,GRIN3A,GRM7,GUCY1A2,H3F3A/H3F3B,HIGD1A,HLA-B,HLA-DRB3 (includes others),HTR2B,IFI27L1,KAT2B,KIF6,KLHL3,LRRK2,NDUFV2,NF1,OPRM1,OSBPL10,PARK2,PCDH15,PDE4D,PDE8B…	84
Neurological Disease	lissencephaly	4.23E-03	DCX,LARGE,PAFAH1B1,TUBA1A,YWHAE	5
Genetic Disorder	lissencephaly	4.23E-03	DCX,LARGE,PAFAH1B1,TUBA1A,YWHAE	5
Developmental Disorder	lissencephaly	4.23E-03	DCX,LARGE,PAFAH1B1,TUBA1A,YWHAE	5
Lipid Metabolism	metabolism of estrogen	4.23E-03	CYP2C19,CYP2C9,UGT1A1,UGT2B11/UGT2B28,UGT2B4	5
Small Molecule Biochemistry	metabolism of estrogen	4.23E-03	CYP2C19,CYP2C9,UGT1A1,UGT2B11/UGT2B28,UGT2B4	5
Endocrine System Development and Function	metabolism of estrogen	4.23E-03	CYP2C19,CYP2C9,UGT1A1,UGT2B11/UGT2B28,UGT2B4	5
Vitamin and Mineral Metabolism	metabolism of estrogen	4.23E-03	CYP2C19,CYP2C9,UGT1A1,UGT2B11/UGT2B28,UGT2B4	5
Behavior	anxiety	4.49E-03	CRHR1,GABRA2,GABRA3,GABRA5,GABRB1,GABRB2,GABRB3,GABRG3,GRIN3A,HTR2B,HTR6,SLC6A3	12
Cancer	mesothelioma	4.51E-03	DPYD,FLT4,HDAC1,HDAC2,HDAC8,KIT,TOP2B,TUBA1A,TUBA1C,TUBA3C/TUBA3D,TUBA4A,TUBA4B,TUBA8,TUBB1,TUBB2A,TUBB2C,TUBB3,TUBB4	18
Nervous System Development and Function	neurological process of neurons	4.57E-03	CBLN1,GRIK2,GRM7,GZMB,HTR6,KCNN1,MTNR1B,OPRK1,PAFAH1B1,PCDHB10,PCDHB11,PCDHB13,PCDHB14,PCDHB16,PCDHB2,PCDHB3,PCDHB4,PCDHB5,PCDHB6	19
Neurological Disease	epilepsy	5.06E-03	ALDH5A1,CA1,CA5A,CACNA2D1,CACNA2D2,DCX,GABRA2,GABRA3,GABRA5,GABRB1,GABRB2,GABRB3,GABRG3,GAD2,GRIN3A,OPRM1,SCN10A,SCN1A,SCN2A	19
Cell Signaling	G-protein signaling, coupled to cyclic nucleotide second messenger	5.21E-03	AGT,CALCRL,CCR1,CRHR1,CRHR2,HTR6,MTNR1B,OPRD1,OPRM1,SSTR1,TSHR,WASF2	12
Developmental Disorder	congenital abnormality	5.42E-03	ABCC2,AGT,AP3B1,BCR,CA1,CA5A,CNGB3,COL11A1,COL11A2,COL5A1,CRYGD,CTNND2,DCX,DGCR8,DMD,DNM2,EDA,EHMT1,FLG,FLT4,FNTA,GABRG3,GRIN3A,GTF2I,HLA-A,HLA-C,HLA-DPB1,HLA-DQB1 (includes others),HLA-DRB1 (includes EG:100332219),HLA-DRB3 (includes others),HOXA13,HOXD10,HOXD13,HPS4,IFNAR1,IFNAR2,JAK2,KCNQ1,KIF21A,KIT,KRAS,KRT17,KRT19,LAMA3,LAMB3,LARGE,LMX1B,MMP1 (includes EG:300339),MMP20,MYH3,MYH7,NF1,NOTCH1,P…	81
Nutritional Disease	nutritional disorder	5.55E-03	ALDH5A1,APOC3,CA1,CA5A,COG2,CRHR1,CRHR2,CYP2E1,GABRA2,GABRA3,GABRA5,GABRB1,GABRB2,GABRB3,GABRG3,GAD2,GRIN3A,HSPA1A/HSPA1B,HTR2B,ICAM1,LIPC,LIPF,MED12,MTHFSD,NAMPT,OPRD1,OPRK1,OPRM1,PDE3A,PDE4D,PDE5A,SCN1A,SLC6A3,SREBF1,SSTR1,TKT,TMPRSS6,XDH	38
Infectious Disease	infection by bacteria	5.73E-03	ABCC2,CCR1,CFHR3,CLEC2B,CTSG,GABRA3,GABRA5,GABRB1,GABRB2,GABRB3,GABRG3,GRIN3A,IFNAR1,IFNAR2,IGK@,IGKV2-24,ILF3,LILRA3,LILRB5,OPRD1,OPRK1,OPRM1,PARK2,PDE4D,TOP2B,UBD	26
Small Molecule Biochemistry	metabolism of pyrimidine base	5.87E-03	CYP2C19,CYP2C9,DPYD,TKTL1	4
Nucleic Acid Metabolism	metabolism of pyrimidine base	5.87E-03	CYP2C19,CYP2C9,DPYD,TKTL1	4
Drug Metabolism	metabolism of tolbutamide	5.87E-03	CYP2C19,CYP2C8,CYP2C9,CYP2E1	4
Neurological Disease	dyssomnia	6.01E-03	GABRA2,GABRA3,GABRA5,GABRB1,GABRB2,GABRB3,GABRG3,HLA-DQB1 (includes others),HLA-DRB1 (includes EG:100332219),HTR2B,MTNR1B,SLC6A3	12
Psychological Disorders	dyssomnia	6.01E-03	GABRA2,GABRA3,GABRA5,GABRB1,GABRB2,GABRB3,GABRG3,HLA-DQB1 (includes others),HLA-DRB1 (includes EG:100332219),HTR2B,MTNR1B,SLC6A3	12
Cancer	endometrial cancer	6.05E-03	AGPAT2,ANTXR2,BCR,CDK4,DCHS1,FLT4,GLIPR1,HOXD10,KIT,MEF2C,NR2F2,PIK3CB,PPP1R12B,PTGFR,RRM1,SATB2,SSTR1,TNXB,TOP2B,TUBA1A,TUBA1C,TUBA3C/TUBA3D,TUBA4A,TUBA4B,TUBA8,TUBB1,TUBB2A,TUBB2C,TUBB3,TUBB4	30
Reproductive System Disease	endometrial cancer	6.05E-03	AGPAT2,ANTXR2,BCR,CDK4,DCHS1,FLT4,GLIPR1,HOXD10,KIT,MEF2C,NR2F2,PIK3CB,PPP1R12B,PTGFR,RRM1,SATB2,SSTR1,TNXB,TOP2B,TUBA1A,TUBA1C,TUBA3C/TUBA3D,TUBA4A,TUBA4B,TUBA8,TUBB1,TUBB2A,TUBB2C,TUBB3,TUBB4	30
Neurological Disease	hyperalgesia	6.10E-03	OPRD1,OPRK1,OPRM1,SCN1A,SCN5A	5
Small Molecule Biochemistry	metabolism of omeprazole	6.49E-03	CYP2A6 (includes others),CYP2C19,CYP2C9	3
Drug Metabolism	metabolism of omeprazole	6.49E-03	CYP2A6 (includes others),CYP2C19,CYP2C9	3
Small Molecule Biochemistry	o-dealkylation of fluoxetine	6.49E-03	CYP2C19,CYP2C8,CYP2C9	3
Drug Metabolism	o-dealkylation of fluoxetine	6.49E-03	CYP2C19,CYP2C8,CYP2C9	3
Small Molecule Biochemistry	oxidation of terbinafine	6.49E-03	CYP2C19,CYP2C8,CYP2C9	3
Drug Metabolism	oxidation of terbinafine	6.49E-03	CYP2C19,CYP2C8,CYP2C9	3
Energy Production	oxidation of terbinafine	6.49E-03	CYP2C19,CYP2C8,CYP2C9	3
Cellular Development	differentiation of phagocytes	6.67E-03	CBFB,HOXA7,IFNA1/IFNA13,IFNA10,IFNA14,IFNA16,IFNA17,IFNA2,IFNA21,IFNA4,IFNA5,IFNA7,IFNA8,IFNW1,PRKCA,UBD	16
Hematological System Development and Function	differentiation of phagocytes	6.67E-03	CBFB,HOXA7,IFNA1/IFNA13,IFNA10,IFNA14,IFNA16,IFNA17,IFNA2,IFNA21,IFNA4,IFNA5,IFNA7,IFNA8,IFNW1,PRKCA,UBD	16
Hematopoiesis	differentiation of phagocytes	6.67E-03	CBFB,HOXA7,IFNA1/IFNA13,IFNA10,IFNA14,IFNA16,IFNA17,IFNA2,IFNA21,IFNA4,IFNA5,IFNA7,IFNA8,IFNW1,PRKCA,UBD	16
Cell-To-Cell Signaling and Interaction	neurotransmission	6.78E-03	CBLN1,GRIK2,GRM7,HTR6,KCNN1,KCNQ1,MTNR1B,OPRK1,PAFAH1B1,PCDHB10,PCDHB11,PCDHB13,PCDHB14,PCDHB16,PCDHB2,PCDHB3,PCDHB4,PCDHB5,PCDHB6	19
Nervous System Development and Function	neurotransmission	6.78E-03	CBLN1,GRIK2,GRM7,HTR6,KCNN1,KCNQ1,MTNR1B,OPRK1,PAFAH1B1,PCDHB10,PCDHB11,PCDHB13,PCDHB14,PCDHB16,PCDHB2,PCDHB3,PCDHB4,PCDHB5,PCDHB6	19
Neurological Disease	peripheral neuropathy	7.15E-03	CACNA2D1,CACNA2D2,DNM2,IFNAR1,IFNAR2,RAB7A,SCN1A,SCN5A,SCN9A,SEPT9,SURF1	11
Cell Cycle	cytokinesis of tumor cell lines	7.23E-03	CNTROB,ECT2,GNAI1,GNAI2,GNAI3,PPP1CC,SEPT11,SEPT9,SIAH1,VAV3	10
Cellular Movement	cytokinesis of tumor cell lines	7.23E-03	CNTROB,ECT2,GNAI1,GNAI2,GNAI3,PPP1CC,SEPT11,SEPT9,SIAH1,VAV3	10
Psychological Disorders	substance-related disorder	7.66E-03	ALDH5A1,CA1,CA5A,COMT,CYP2A6 (includes others),GABRA2,GABRA3,GABRA5,GABRB1,GABRB2,GABRB3,GABRG3,GAD2,GRIN3A,HTR2B,OPRD1,OPRK1,OPRM1,PDE4D,SCN1A,SLC6A3,SSTR1	22
Psychological Disorders	eating disorder	7.86E-03	CA1,CA5A,GABRA2,GABRA3,GABRA5,GABRB1,GABRB2,GABRB3,GABRG3,GRIN3A,HTR2B,OPRD1,OPRK1,OPRM1	14
Nutritional Disease	eating disorder	7.86E-03	CA1,CA5A,GABRA2,GABRA3,GABRA5,GABRB1,GABRB2,GABRB3,GABRG3,GRIN3A,HTR2B,OPRD1,OPRK1,OPRM1	14
Genetic Disorder	obesity	8.16E-03	ALDH5A1,APOC3,CA1,CA5A,COG2,CRHR1,CRHR2,CYP2E1,GABRA2,GABRA3,GABRA5,GABRB1,GABRB2,GABRB3,GABRG3,GAD2,HSPA1A/HSPA1B,HTR2B,ICAM1,LIPC,LIPF,MED12,MTHFSD,NAMPT,PDE3A,PDE4D,PDE5A,SCN1A,SLC6A3,SREBF1,SSTR1,XDH	32
Nutritional Disease	obesity	8.16E-03	ALDH5A1,APOC3,CA1,CA5A,COG2,CRHR1,CRHR2,CYP2E1,GABRA2,GABRA3,GABRA5,GABRB1,GABRB2,GABRB3,GABRG3,GAD2,HSPA1A/HSPA1B,HTR2B,ICAM1,LIPC,LIPF,MED12,MTHFSD,NAMPT,PDE3A,PDE4D,PDE5A,SCN1A,SLC6A3,SREBF1,SSTR1,XDH	32
Neurological Disease	Miller-Dieker lissencephaly	8.23E-03	PAFAH1B1,YWHAE	2
Genetic Disorder	Miller-Dieker lissencephaly	8.23E-03	PAFAH1B1,YWHAE	2
Developmental Disorder	Miller-Dieker lissencephaly	8.23E-03	PAFAH1B1,YWHAE	2
Lipid Metabolism	accumulation of D-erythro-C16-ceramide	8.23E-03	LASS5,LASS6	2
Small Molecule Biochemistry	accumulation of D-erythro-C16-ceramide	8.23E-03	LASS5,LASS6	2
Molecular Transport	accumulation of D-erythro-C16-ceramide	8.23E-03	LASS5,LASS6	2
Cellular Function and Maintenance	cytostasis of epidermal cells	8.23E-03	CDK4,HRAS	2
Hair and Skin Development and Function	cytostasis of epidermal cells	8.23E-03	CDK4,HRAS	2
Cellular Assembly and Organization	formation of actin tails	8.23E-03	WAS,WASL	2
Lipid Metabolism	glucuronidation of testosterone	8.23E-03	UGT2B11/UGT2B28,UGT2B17	2
Small Molecule Biochemistry	glucuronidation of testosterone	8.23E-03	UGT2B11/UGT2B28,UGT2B17	2
Drug Metabolism	glucuronidation of testosterone	8.23E-03	UGT2B11/UGT2B28,UGT2B17	2
Endocrine System Development and Function	glucuronidation of testosterone	8.23E-03	UGT2B11/UGT2B28,UGT2B17	2
Lipid Metabolism	hydroxylation of oleic acid	8.23E-03	CYP2E1,CYP4A11	2
Small Molecule Biochemistry	hydroxylation of oleic acid	8.23E-03	CYP2E1,CYP4A11	2
Small Molecule Biochemistry	hydroxylation of phenytoin	8.23E-03	CYP2C19,CYP2C9	2
Cellular Development	immortalization of bronchial epithelial cells	8.23E-03	CDK4,TERT	2
Infectious Disease	infection of lymphatic endothelial cells	8.23E-03	IFNA2,IFNA4	2
Immunological Disease	infection of lymphatic endothelial cells	8.23E-03	IFNA2,IFNA4	2
Cellular Development	lifespan of smooth muscle cells	8.23E-03	NAMPT,TERT	2
Infectious Disease	localization of HIV-1	8.23E-03	ICAM1,IFNA1/IFNA13	2
Drug Metabolism	metabolism of halothane	8.23E-03	CYP2A6 (includes others),CYP2E1	2
Small Molecule Biochemistry	metabolism of ibuprofen	8.23E-03	CYP2C19,CYP2C9	2
Drug Metabolism	metabolism of ibuprofen	8.23E-03	CYP2C19,CYP2C9	2
Small Molecule Biochemistry	metabolism of indomethacin	8.23E-03	CYP2C19,CYP2C9	2
Drug Metabolism	metabolism of indomethacin	8.23E-03	CYP2C19,CYP2C9	2
Small Molecule Biochemistry	metabolism of phenytoin	8.23E-03	CYP2C19,CYP2C9	2
Cellular Development	outgrowth of fibroblasts	8.23E-03	HRAS,TERT	2
Cellular Growth and Proliferation	outgrowth of fibroblasts	8.23E-03	HRAS,TERT	2
Connective Tissue Development and Function	outgrowth of fibroblasts	8.23E-03	HRAS,TERT	2
Small Molecule Biochemistry	oxidation of phenytoin	8.23E-03	CYP2C19,CYP2C9	2
Energy Production	oxidation of phenytoin	8.23E-03	CYP2C19,CYP2C9	2
Small Molecule Biochemistry	oxidation of voriconazole	8.23E-03	CYP2C19,CYP2C9	2
Drug Metabolism	oxidation of voriconazole	8.23E-03	CYP2C19,CYP2C9	2
Nucleic Acid Metabolism	oxidation of voriconazole	8.23E-03	CYP2C19,CYP2C9	2
Energy Production	oxidation of voriconazole	8.23E-03	CYP2C19,CYP2C9	2
Cell Cycle	ploidy of fibroblast cell lines	8.23E-03	HRAS,TERT	2
Connective Tissue Development and Function	ploidy of fibroblast cell lines	8.23E-03	HRAS,TERT	2
Cell Cycle	ploidy of lung cell lines	8.23E-03	HRAS,TERT	2
Respiratory System Development and Function	ploidy of lung cell lines	8.23E-03	HRAS,TERT	2
Cellular Development	re-entry into growth of leukemia cell lines	8.23E-03	FTH1,FTL	2
Cellular Growth and Proliferation	re-entry into growth of leukemia cell lines	8.23E-03	FTH1,FTL	2
Small Molecule Biochemistry	reduction of hormone	8.23E-03	AKR1C1/AKR1C2,AKR1C3	2
Endocrine System Development and Function	reduction of hormone	8.23E-03	AKR1C1/AKR1C2,AKR1C3	2
Cellular Development	senescence of endothelial cell lines	8.23E-03	CDK4,TP63	2
Cell Cycle	senescence of endothelial cell lines	8.23E-03	CDK4,TP63	2
Cardiovascular System Development and Function	senescence of endothelial cell lines	8.23E-03	CDK4,TP63	2
Neurological Disease	subcortical laminar heterotopia	8.23E-03	DCX,PAFAH1B1	2
Genetic Disorder	subcortical laminar heterotopia	8.23E-03	DCX,PAFAH1B1	2
Developmental Disorder	subcortical laminar heterotopia	8.23E-03	DCX,PAFAH1B1	2
Gene Expression	transcription of tRNA	8.23E-03	BRF1 (includes EG:2972),GTF3C1	2
Cancer	transformation of neuroglia	8.23E-03	NOTCH1,TERT	2
Small Molecule Biochemistry	transport of L-lysine	8.23E-03	SLC25A15,SLC25A2	2
Amino Acid Metabolism	transport of L-lysine	8.23E-03	SLC25A15,SLC25A2	2
Molecular Transport	transport of L-lysine	8.23E-03	SLC25A15,SLC25A2	2
Small Molecule Biochemistry	transport of citrulline	8.23E-03	SLC25A15,SLC25A2	2
Amino Acid Metabolism	transport of citrulline	8.23E-03	SLC25A15,SLC25A2	2
Molecular Transport	transport of citrulline	8.23E-03	SLC25A15,SLC25A2	2
Organismal Injury and Abnormalities	treatment pain	8.23E-03	OPRK1,OPRM1	2
Small Molecule Biochemistry	uptake of ascorbic acid	8.23E-03	SLC23A1,SLC23A2	2
Molecular Transport	uptake of ascorbic acid	8.23E-03	SLC23A1,SLC23A2	2
Carbohydrate Metabolism	uptake of ascorbic acid	8.23E-03	SLC23A1,SLC23A2	2
Vitamin and Mineral Metabolism	uptake of ascorbic acid	8.23E-03	SLC23A1,SLC23A2	2
Small Molecule Biochemistry	metabolism of aromatic chemical	8.41E-03	CYP2A6 (includes others),CYP2C18,CYP2C19,CYP2C8,CYP2C9,CYP2E1,NAMPT,UGT1A1,UGT2B7	9
Infectious Disease	tuberculosis	8.46E-03	GABRA3,GABRA5,GABRB1,GABRB2,GABRB3,GABRG3,GRIN3A,OPRD1,OPRK1,OPRM1	10
Genetic Disorder	tuberculosis	8.46E-03	GABRA3,GABRA5,GABRB1,GABRB2,GABRB3,GABRG3,GRIN3A,OPRD1,OPRK1,OPRM1	10
Energy Production	oxidation of amine	9.08E-03	CYP2C19,CYP2C8,CYP2C9,CYP2E1	4
Small Molecule Biochemistry	release of neurotransmitter	9.11E-03	AGT,KLRC1,PRKCA,SEPT5,SIAH1,SLC6A3	6
Cell-To-Cell Signaling and Interaction	release of neurotransmitter	9.11E-03	AGT,KLRC1,PRKCA,SEPT5,SIAH1,SLC6A3	6
Molecular Transport	release of neurotransmitter	9.11E-03	AGT,KLRC1,PRKCA,SEPT5,SIAH1,SLC6A3	6
Hematological Disease	hematological disorder	9.25E-03	AADAT,ABCC2,ABL2,ACCN5,ADAMTS12,ADAMTS13,ADAT1,ADD1,AGPAT5,AGT,ALDH5A1,ALK,ANKRD26,ANKRD26P1,APOB,APOC3,APOH,ARHGEF12,ASTN2,ATRNL1,BCL11A,BCL2L11,BCR,BMP1,C17orf57,C4orf37,C6orf10,C7orf10,CACNA2D1,CARD9,CCDC50,CD24,CD302,CD46,CD52,CDC27,CDH13,CDK4,CERKL,CFH,CMC1,CNGB3,COL11A1,COL5A1,COMT,CPPED1,CPT1A,CRYGB,CTNNA3,CTNNBL1,CTNND2,CYFIP2,CYP2E1,DAPK2,DARS,DCC,DDX46,DLEU7,DLG2,DOK6,DPYD,DYNC2H1,EBF2,…	243
Cancer	endometrial carcinoma	9.26E-03	AGPAT2,ANTXR2,BCR,CDH13,CDK4,DCHS1,FLT4,GLIPR1,HOXD10,KIT,MEF2C,NR2F2,PIK3CB,PPP1R12B,PTGFR,RRM1,SATB2,SSTR1,TNXB,TOP2B,TUBA1A,TUBA1C,TUBA3C/TUBA3D,TUBA4A,TUBA4B,TUBA8,TUBB1,TUBB2A,TUBB2C,TUBB3,TUBB4,UGT1A1	32
Reproductive System Disease	endometrial carcinoma	9.26E-03	AGPAT2,ANTXR2,BCR,CDH13,CDK4,DCHS1,FLT4,GLIPR1,HOXD10,KIT,MEF2C,NR2F2,PIK3CB,PPP1R12B,PTGFR,RRM1,SATB2,SSTR1,TNXB,TOP2B,TUBA1A,TUBA1C,TUBA3C/TUBA3D,TUBA4A,TUBA4B,TUBA8,TUBB1,TUBB2A,TUBB2C,TUBB3,TUBB4,UGT1A1	32
Cancer	T-cell non-Hodgkin's disease	9.97E-03	BCR,CD52,HDAC1,HDAC2,HDAC8,KIT,PRKCB,TUBA1A,TUBA1C,TUBA3C/TUBA3D,TUBA4A,TUBA4B,TUBA8,TUBB1,TUBB2A,TUBB2C,TUBB3,TUBB4	18
Hematological Disease	T-cell non-Hodgkin's disease	9.97E-03	BCR,CD52,HDAC1,HDAC2,HDAC8,KIT,PRKCB,TUBA1A,TUBA1C,TUBA3C/TUBA3D,TUBA4A,TUBA4B,TUBA8,TUBB1,TUBB2A,TUBB2C,TUBB3,TUBB4	18
Neurological Disease	neuromuscular disease	1.02E-02	ABCC11,ACTR3,ADAM10,ADAMTS12,AGT,ALK,ANO1,ARHGAP33,ASTN2,ATRNL1,BCL11B,BCR,C6orf10,C8orf83,CA1,CA5A,CD24,CD52,CDH13,CENPC1,CEP112,CHCHD6,CIITA,CNST,COCH,COMT,CTNNA3,CTNND2,CYFIP1,CYFIP2,DBH,DDX42,DLEU7,DLG2,DMD,DNAJB6,DNER,DNM3,DYNC1I1,EDA,EFTUD1,EGR1,EXOC2,F2RL1,FOXP1,FOXP2,FTH1,FTL,GABRA2,GABRA3,GABRA5,GABRB1,GABRB2,GABRB3,GABRG3,GBP1,GHITM,GLT25D2,GNAO1,GPD1,GRIK1,GRIK2,GRIN3A,GRM7,GUCY1A2,H3F…	161
Skeletal and Muscular Disorders	neuromuscular disease	1.02E-02	ABCC11,ACTR3,ADAM10,ADAMTS12,AGT,ALK,ANO1,ARHGAP33,ASTN2,ATRNL1,BCL11B,BCR,C6orf10,C8orf83,CA1,CA5A,CD24,CD52,CDH13,CENPC1,CEP112,CHCHD6,CIITA,CNST,COCH,COMT,CTNNA3,CTNND2,CYFIP1,CYFIP2,DBH,DDX42,DLEU7,DLG2,DMD,DNAJB6,DNER,DNM3,DYNC1I1,EDA,EFTUD1,EGR1,EXOC2,F2RL1,FOXP1,FOXP2,FTH1,FTL,GABRA2,GABRA3,GABRA5,GABRB1,GABRB2,GABRB3,GABRG3,GBP1,GHITM,GLT25D2,GNAO1,GPD1,GRIK1,GRIK2,GRIN3A,GRM7,GUCY1A2,H3F…	161
Cancer	leukemia	1.04E-02	ALDH5A1,ARHGEF12,BCR,CD24,CD52,CDK4,CPT1A,CYP2E1,DLEU7,FLT4,FNTA,FOXP1,GAD2,GSTT1,HDAC1,HDAC2,HDAC8,IDH1,IFNA2,IFNAR1,IFNAR2,JAK2,JAK3,KIT,KRAS,LASP1,NF1,NOTCH1,NRAS,OPRM1,PDE3A,PDE4D,PDE5A,PRKCB,RRM1,SLC6A3,TOP2B,TUBA1A,TUBA1C,TUBA3C/TUBA3D,TUBA4A,TUBA4B,TUBA8,TUBB1,TUBB2A,TUBB2C,TUBB3,TUBB4,UBE2I,XDH	50
Hematological Disease	leukemia	1.04E-02	ALDH5A1,ARHGEF12,BCR,CD24,CD52,CDK4,CPT1A,CYP2E1,DLEU7,FLT4,FNTA,FOXP1,GAD2,GSTT1,HDAC1,HDAC2,HDAC8,IDH1,IFNA2,IFNAR1,IFNAR2,JAK2,JAK3,KIT,KRAS,LASP1,NF1,NOTCH1,NRAS,OPRM1,PDE3A,PDE4D,PDE5A,PRKCB,RRM1,SLC6A3,TOP2B,TUBA1A,TUBA1C,TUBA3C/TUBA3D,TUBA4A,TUBA4B,TUBA8,TUBB1,TUBB2A,TUBB2C,TUBB3,TUBB4,UBE2I,XDH	50
Cellular Development	growth of leukemia cell lines	1.07E-02	BCR,FTH1,FTL,HRAS,IFNA2,KDM3B,KRAS,NOTCH1,NRAS,PTPN22,TCN2,TERT,USP18	13
Cellular Growth and Proliferation	growth of leukemia cell lines	1.07E-02	BCR,FTH1,FTL,HRAS,IFNA2,KDM3B,KRAS,NOTCH1,NRAS,PTPN22,TCN2,TERT,USP18	13
Endocrine System Disorders	metabolic syndrome X	1.17E-02	APOC3,CA1,CA5A,CPT1A,CYP2E1,CYP4A11,GABRA2,GABRA3,GABRA5,GABRB1,GABRB2,GABRB3,GABRG3,GBE1,LIPC,MGAM,PDE3A,PDE5A,SREBF1	19
Metabolic Disease	metabolic syndrome X	1.17E-02	APOC3,CA1,CA5A,CPT1A,CYP2E1,CYP4A11,GABRA2,GABRA3,GABRA5,GABRB1,GABRB2,GABRB3,GABRG3,GBE1,LIPC,MGAM,PDE3A,PDE5A,SREBF1	19
Genetic Disorder	metabolic syndrome X	1.17E-02	APOC3,CA1,CA5A,CPT1A,CYP2E1,CYP4A11,GABRA2,GABRA3,GABRA5,GABRB1,GABRB2,GABRB3,GABRG3,GBE1,LIPC,MGAM,PDE3A,PDE5A,SREBF1	19
Cell Death	apoptosis of ovarian surface epithelial cells	1.21E-02	HRAS,KRAS,TERT	3
Cellular Function and Maintenance	flux of monovalent inorganic cation	1.21E-02	KCNN2,KCNQ1,SCN5A	3
Molecular Transport	flux of monovalent inorganic cation	1.21E-02	KCNN2,KCNQ1,SCN5A	3
Infectious Disease	infection by human herpesvirus 1	1.21E-02	DEFB103A/DEFB103B,PVRL1,TLR3	3
Small Molecule Biochemistry	metabolism of diclofenac	1.21E-02	CYP2C8,CYP2C9,UGT2B7	3
Drug Metabolism	metabolism of diclofenac	1.21E-02	CYP2C8,CYP2C9,UGT2B7	3
Cell Death	survival of fibrosarcoma cell lines	1.21E-02	IFNA2,NRAS,TRIM28	3
Small Molecule Biochemistry	transport of arginine	1.21E-02	SLC25A15,SLC25A2,SLC7A3	3
Amino Acid Metabolism	transport of arginine	1.21E-02	SLC25A15,SLC25A2,SLC7A3	3
Molecular Transport	transport of arginine	1.21E-02	SLC25A15,SLC25A2,SLC7A3	3
Renal and Urological Disease	uremia	1.21E-02	OPRD1,OPRK1,OPRM1	3
Hematological Disease	uremia	1.21E-02	OPRD1,OPRK1,OPRM1	3
Cancer	ovarian tumor	1.28E-02	AGPAT2,AGR2,AGR3,ANXA10,BCR,BRF1 (includes EG:2972),C11orf9,C19orf2,C9orf86,CD24,CDK4,CFH,CMTM4,DACH1,ECT2,FLT4,FNTA,FOXD4L4 (includes others),GNAI2,H2AFX,HDAC1,HDAC2,HDAC8,HIST2H2AA3/HIST2H2AA4,HOXA2,HOXA4,HOXA5,HOXA9,HOXB5,IFNAR1,IFNAR2,KAT2B,KIT,KRAS,KRT19,MMP1 (includes EG:300339),NOTCH4,OVGP1,PARK2,PAWR,PIK3CB,PRKCB,PTK2,RRM1,SSTR1,TOP2B,TUBA1A,TUBA1C,TUBA3C/TUBA3D,TUBA4A,TUBA4B,TUBA8,TUBB1,…	59
Reproductive System Disease	ovarian tumor	1.28E-02	AGPAT2,AGR2,AGR3,ANXA10,BCR,BRF1 (includes EG:2972),C11orf9,C19orf2,C9orf86,CD24,CDK4,CFH,CMTM4,DACH1,ECT2,FLT4,FNTA,FOXD4L4 (includes others),GNAI2,H2AFX,HDAC1,HDAC2,HDAC8,HIST2H2AA3/HIST2H2AA4,HOXA2,HOXA4,HOXA5,HOXA9,HOXB5,IFNAR1,IFNAR2,KAT2B,KIT,KRAS,KRT19,MMP1 (includes EG:300339),NOTCH4,OVGP1,PARK2,PAWR,PIK3CB,PRKCB,PTK2,RRM1,SSTR1,TOP2B,TUBA1A,TUBA1C,TUBA3C/TUBA3D,TUBA4A,TUBA4B,TUBA8,TUBB1,…	59
Cancer	prostate cancer	1.30E-02	ABCC4,AGR2,ALDH5A1,ANTXR2,AXDND1,BCR,CBFB,CD24,CD52,CDH13,CDK4,CFH,DACH1,DGCR8,EGFL7,EIF2C2,ELOVL7,FLT4,FNTA,GAD2,GBP2 (includes EG:14469),HDAC1,HDAC2,HDAC8,HOXD11,IFNA2,IGKC,ISG15,KIT,LHX3,LYPLA2,LYZ,MAD1L1,MMP1 (includes EG:300339),OPRD1,OPRK1,OPRM1,ORM1/ORM2,PDE5A,PIK3CB,PKHD1,PLEKHA8,PRKCB,PTPRT,RAB14,RNF144A,SCN1A,SCN5A,SERPINB5,SLC39A6,SLC6A3,SLC9A11,SMAD9,SSTR1,STAP1,STK4,TLL1,TMPRSS2,TOP2…	75
Reproductive System Disease	prostate cancer	1.30E-02	ABCC4,AGR2,ALDH5A1,ANTXR2,AXDND1,BCR,CBFB,CD24,CD52,CDH13,CDK4,CFH,DACH1,DGCR8,EGFL7,EIF2C2,ELOVL7,FLT4,FNTA,GAD2,GBP2 (includes EG:14469),HDAC1,HDAC2,HDAC8,HOXD11,IFNA2,IGKC,ISG15,KIT,LHX3,LYPLA2,LYZ,MAD1L1,MMP1 (includes EG:300339),OPRD1,OPRK1,OPRM1,ORM1/ORM2,PDE5A,PIK3CB,PKHD1,PLEKHA8,PRKCB,PTPRT,RAB14,RNF144A,SCN1A,SCN5A,SERPINB5,SLC39A6,SLC6A3,SLC9A11,SMAD9,SSTR1,STAP1,STK4,TLL1,TMPRSS2,TOP2…	75
Genetic Disorder	prostate cancer	1.30E-02	ABCC4,AGR2,ALDH5A1,ANTXR2,AXDND1,BCR,CBFB,CD24,CD52,CDH13,CDK4,CFH,DACH1,DGCR8,EGFL7,EIF2C2,ELOVL7,FLT4,FNTA,GAD2,GBP2 (includes EG:14469),HDAC1,HDAC2,HDAC8,HOXD11,IFNA2,IGKC,ISG15,KIT,LHX3,LYPLA2,LYZ,MAD1L1,MMP1 (includes EG:300339),OPRD1,OPRK1,OPRM1,ORM1/ORM2,PDE5A,PIK3CB,PKHD1,PLEKHA8,PRKCB,PTPRT,RAB14,RNF144A,SCN1A,SCN5A,SERPINB5,SLC39A6,SLC6A3,SLC9A11,SMAD9,SSTR1,STAP1,STK4,TLL1,TMPRSS2,TOP2…	75
Cancer	prostatic tumor	1.31E-02	ABCC4,AGR2,ALDH5A1,ANTXR2,AXDND1,BCR,BRF1 (includes EG:2972),CBFB,CD24,CD52,CDH13,CDK4,CFH,DACH1,DGCR8,EGFL7,EIF2C2,ELOVL7,FLT4,FNTA,GAD2,GBP2 (includes EG:14469),HDAC1,HDAC2,HDAC8,HOXD11,IFNA2,IGKC,ISG15,KIT,LHX3,LYPLA2,LYZ,MAD1L1,MMP1 (includes EG:300339),OPRD1,OPRK1,OPRM1,ORM1/ORM2,PDE5A,PIK3CB,PKHD1,PLEKHA8,PRKCB,PTPRT,RAB14,RNF144A,SCN1A,SCN5A,SERPINB5,SLC39A6,SLC6A3,SLC9A11,SMAD9,SSTR1,STAP…	76
Reproductive System Disease	prostatic tumor	1.31E-02	ABCC4,AGR2,ALDH5A1,ANTXR2,AXDND1,BCR,BRF1 (includes EG:2972),CBFB,CD24,CD52,CDH13,CDK4,CFH,DACH1,DGCR8,EGFL7,EIF2C2,ELOVL7,FLT4,FNTA,GAD2,GBP2 (includes EG:14469),HDAC1,HDAC2,HDAC8,HOXD11,IFNA2,IGKC,ISG15,KIT,LHX3,LYPLA2,LYZ,MAD1L1,MMP1 (includes EG:300339),OPRD1,OPRK1,OPRM1,ORM1/ORM2,PDE5A,PIK3CB,PKHD1,PLEKHA8,PRKCB,PTPRT,RAB14,RNF144A,SCN1A,SCN5A,SERPINB5,SLC39A6,SLC6A3,SLC9A11,SMAD9,SSTR1,STAP…	76
Cellular Movement	cell movement of breast cell lines	1.33E-02	HRAS,PRKCA,SEPT9,SERPINB5	4
Reproductive System Development and Function	cell movement of breast cell lines	1.33E-02	HRAS,PRKCA,SEPT9,SERPINB5	4
Small Molecule Biochemistry	metabolism of purine base	1.33E-02	CYP2A6 (includes others),CYP2C9,CYP2E1,DPYD	4
Nucleic Acid Metabolism	metabolism of purine base	1.33E-02	CYP2A6 (includes others),CYP2C9,CYP2E1,DPYD	4
Neurological Disease	tropical spastic paraparesis	1.33E-02	ALDH5A1,GAD2,IFNAR1,IFNAR2	4
Infectious Disease	tropical spastic paraparesis	1.33E-02	ALDH5A1,GAD2,IFNAR1,IFNAR2	4
Immunological Disease	tropical spastic paraparesis	1.33E-02	ALDH5A1,GAD2,IFNAR1,IFNAR2	4
Neurological Disease	schizophreniform psychosis	1.35E-02	GABRA2,GABRA3,GABRA5,GABRB1,GABRB2,GABRB3,GABRG3,HTR2B,MTNR1B,PDE3A,PDE4D,PDE5A,SLC6A3	13
Genetic Disorder	schizophreniform psychosis	1.35E-02	GABRA2,GABRA3,GABRA5,GABRB1,GABRB2,GABRB3,GABRG3,HTR2B,MTNR1B,PDE3A,PDE4D,PDE5A,SLC6A3	13
Psychological Disorders	schizophreniform psychosis	1.35E-02	GABRA2,GABRA3,GABRA5,GABRB1,GABRB2,GABRB3,GABRG3,HTR2B,MTNR1B,PDE3A,PDE4D,PDE5A,SLC6A3	13
Dermatological Diseases and Conditions	epidermal hyperplasia	1.37E-02	CD24,HSPA8,KRT17,LAD1,PRSS1/PRSS3,RANBP1,SERPINB4,SPRR2A (includes others)	8
Cancer	epidermal hyperplasia	1.37E-02	CD24,HSPA8,KRT17,LAD1,PRSS1/PRSS3,RANBP1,SERPINB4,SPRR2A (includes others)	8
Dermatological Diseases and Conditions	congenital anomaly of skin	1.43E-02	AP3B1,BCR,CNGB3,COL5A1,FLG,FLT4,FNTA,HPS4,IFNAR1,IFNAR2,KIT,KRT17,LAMA3,LAMB3,MMP1 (includes EG:300339),NF1,PLEC,PORCN,PRKCA,TERT,TNXB,TP63	22
Developmental Disorder	congenital anomaly of skin	1.43E-02	AP3B1,BCR,CNGB3,COL5A1,FLG,FLT4,FNTA,HPS4,IFNAR1,IFNAR2,KIT,KRT17,LAMA3,LAMB3,MMP1 (includes EG:300339),NF1,PLEC,PORCN,PRKCA,TERT,TNXB,TP63	22
Cancer	chronic myeloid leukemia	1.47E-02	BCR,CPT1A,FLT4,FNTA,IFNA2,IFNAR1,IFNAR2,JAK2,KIT,NF1,RRM1,SLC6A3	12
Hematological Disease	chronic myeloid leukemia	1.47E-02	BCR,CPT1A,FLT4,FNTA,IFNA2,IFNAR1,IFNAR2,JAK2,KIT,NF1,RRM1,SLC6A3	12
Genetic Disorder	chronic myeloid leukemia	1.47E-02	BCR,CPT1A,FLT4,FNTA,IFNA2,IFNAR1,IFNAR2,JAK2,KIT,NF1,RRM1,SLC6A3	12
Metabolic Disease	inborn error of metabolism	1.48E-02	ABCC2,AGXT,ALDH5A1,AP3B1,APOB,ASPA,CLN6,CPT1A,CTH,CYP11B2,DBH,FERMT1,FNTA,GBE1,GLDC,GPHN,HEXB,HLA-DQB1 (includes others),HPS4,KIT,LIPF,MMAA,PCCA,PHKB,SCN4A,SI,SLC25A15,SURF1,TPP1,TUBA1A,TUBA1C,TUBA3C/TUBA3D,TUBA4A,TUBA4B,TUBA8,TUBB1,TUBB2A,TUBB2C,TUBB3,TUBB4,UGT1A1,WRN,XDH	43
Genetic Disorder	inborn error of metabolism	1.48E-02	ABCC2,AGXT,ALDH5A1,AP3B1,APOB,ASPA,CLN6,CPT1A,CTH,CYP11B2,DBH,FERMT1,FNTA,GBE1,GLDC,GPHN,HEXB,HLA-DQB1 (includes others),HPS4,KIT,LIPF,MMAA,PCCA,PHKB,SCN4A,SI,SLC25A15,SURF1,TPP1,TUBA1A,TUBA1C,TUBA3C/TUBA3D,TUBA4A,TUBA4B,TUBA8,TUBB1,TUBB2A,TUBB2C,TUBB3,TUBB4,UGT1A1,WRN,XDH	43
Developmental Disorder	inborn error of metabolism	1.48E-02	ABCC2,AGXT,ALDH5A1,AP3B1,APOB,ASPA,CLN6,CPT1A,CTH,CYP11B2,DBH,FERMT1,FNTA,GBE1,GLDC,GPHN,HEXB,HLA-DQB1 (includes others),HPS4,KIT,LIPF,MMAA,PCCA,PHKB,SCN4A,SI,SLC25A15,SURF1,TPP1,TUBA1A,TUBA1C,TUBA3C/TUBA3D,TUBA4A,TUBA4B,TUBA8,TUBB1,TUBB2A,TUBB2C,TUBB3,TUBB4,UGT1A1,WRN,XDH	43
Lipid Metabolism	hydroxylation of lipid	1.50E-02	CYP11B2,CYP2C8,CYP2C9,CYP2E1,CYP4A11	5
Small Molecule Biochemistry	hydroxylation of lipid	1.50E-02	CYP11B2,CYP2C8,CYP2C9,CYP2E1,CYP4A11	5
Neurological Disease	delirium	1.65E-02	CACNA2D1,CACNA2D2,GABRA2,GABRA3,GABRA5,GABRB1,GABRB2,GABRB3,GABRG3,GRIN3A,HTR2B,SLC6A3	12
Cancer	squamous-cell carcinoma	1.66E-02	BCL11A,CACNA2D2,CD24,ECT2,EIF2C2,FERMT1,FLT4,FNTA,GABRA2,GABRA3,GABRA5,HNRNPA1,HRAS,KIT,KRAS,KRT35,NOTCH1,NRAS,PDE5A,SCAMP1,TOP2B,TP63,TUBA1A,TUBA1C,TUBA3C/TUBA3D,TUBA4A,TUBA4B,TUBA8,TUBB1,TUBB2A,TUBB2C,TUBB3,TUBB4	33
Cancer	ovarian cancer	1.76E-02	AGPAT2,AGR2,AGR3,ANXA10,BCR,C11orf9,C19orf2,C9orf86,CD24,CDK4,CFH,CMTM4,DACH1,ECT2,FLT4,FNTA,FOXD4L4 (includes others),H2AFX,HDAC1,HDAC2,HDAC8,HIST2H2AA3/HIST2H2AA4,HOXA2,HOXA4,HOXA5,HOXA9,HOXB5,IFNAR1,IFNAR2,KAT2B,KIT,KRAS,KRT19,MMP1 (includes EG:300339),NOTCH4,OVGP1,PARK2,PAWR,PIK3CB,PRKCB,PTK2,RRM1,SSTR1,TOP2B,TUBA1A,TUBA1C,TUBA3C/TUBA3D,TUBA4A,TUBA4B,TUBA8,TUBB1,TUBB2A,TUBB2C,TUBB3,TUBB4,VAV3…	57
Reproductive System Disease	ovarian cancer	1.76E-02	AGPAT2,AGR2,AGR3,ANXA10,BCR,C11orf9,C19orf2,C9orf86,CD24,CDK4,CFH,CMTM4,DACH1,ECT2,FLT4,FNTA,FOXD4L4 (includes others),H2AFX,HDAC1,HDAC2,HDAC8,HIST2H2AA3/HIST2H2AA4,HOXA2,HOXA4,HOXA5,HOXA9,HOXB5,IFNAR1,IFNAR2,KAT2B,KIT,KRAS,KRT19,MMP1 (includes EG:300339),NOTCH4,OVGP1,PARK2,PAWR,PIK3CB,PRKCB,PTK2,RRM1,SSTR1,TOP2B,TUBA1A,TUBA1C,TUBA3C/TUBA3D,TUBA4A,TUBA4B,TUBA8,TUBB1,TUBB2A,TUBB2C,TUBB3,TUBB4,VAV3…	57
Neurological Disease	sedation	1.81E-02	GABRA2,GABRA3,GABRA5,GABRB1,GABRB2,GABRB3,GABRG3,GRIN3A,SLC6A3	9
Small Molecule Biochemistry	metabolism of acidic amino acid	1.85E-02	AADAT,ASPA,GAD1,GCLM	4
Amino Acid Metabolism	metabolism of acidic amino acid	1.85E-02	AADAT,ASPA,GAD1,GCLM	4
Nervous System Development and Function	neurological process of cells	1.96E-02	CBLN1,GRIK2,GRM7,GZMB,HTR6,KCNN1,KCNQ1,MTNR1B,OPRK1,PAFAH1B1,PCDHB10,PCDHB11,PCDHB13,PCDHB14,PCDHB16,PCDHB2,PCDHB3,PCDHB4,PCDHB5,PCDHB6	20
Lipid Metabolism	conversion of retinaldehyde	1.98E-02	CYP2C19,CYP2C8,CYP2C9	3
Small Molecule Biochemistry	conversion of retinaldehyde	1.98E-02	CYP2C19,CYP2C8,CYP2C9	3
Vitamin and Mineral Metabolism	conversion of retinaldehyde	1.98E-02	CYP2C19,CYP2C8,CYP2C9	3
Lipid Metabolism	conversion of vitamin A	1.98E-02	CYP2C19,CYP2C8,CYP2C9	3
Small Molecule Biochemistry	conversion of vitamin A	1.98E-02	CYP2C19,CYP2C8,CYP2C9	3
Vitamin and Mineral Metabolism	conversion of vitamin A	1.98E-02	CYP2C19,CYP2C8,CYP2C9	3
Cardiovascular Disease	hemorrhagic shock	1.98E-02	OPRD1,OPRK1,OPRM1	3
Organismal Injury and Abnormalities	hemorrhagic shock	1.98E-02	OPRD1,OPRK1,OPRM1	3
Metabolic Disease	hyperbilirubinemia	1.98E-02	ABCC2,LIPF,UGT1A1	3
Small Molecule Biochemistry	metabolism of L-glutamic acid	1.98E-02	AADAT,GAD1,GCLM	3
Amino Acid Metabolism	metabolism of L-glutamic acid	1.98E-02	AADAT,GAD1,GCLM	3
Small Molecule Biochemistry	metabolism of mirtazapine	1.98E-02	CYP2C19,CYP2C8,CYP2C9	3
Cardiovascular Disease	non-rheumatic aortic stenosis	1.98E-02	ICAM1,MMP1 (includes EG:300339),VCAM1	3
Organismal Injury and Abnormalities	non-rheumatic aortic stenosis	1.98E-02	ICAM1,MMP1 (includes EG:300339),VCAM1	3
Dermatological Diseases and Conditions	premature aging	1.98E-02	FERMT1,FNTA,WRN	3
Metabolic Disease	premature aging	1.98E-02	FERMT1,FNTA,WRN	3
Genetic Disorder	premature aging	1.98E-02	FERMT1,FNTA,WRN	3
Developmental Disorder	premature aging	1.98E-02	FERMT1,FNTA,WRN	3
Small Molecule Biochemistry	release of dopamine	1.98E-02	SEPT5,SIAH1,SLC6A3	3
Cell-To-Cell Signaling and Interaction	release of dopamine	1.98E-02	SEPT5,SIAH1,SLC6A3	3
Molecular Transport	release of dopamine	1.98E-02	SEPT5,SIAH1,SLC6A3	3
Drug Metabolism	release of dopamine	1.98E-02	SEPT5,SIAH1,SLC6A3	3
Cancer	lung tumor	2.18E-02	ABCC2,AGR2,APC,BCR,BRF1 (includes EG:2972),CACNA2D2,CBLN1,CCNA2,CD24,CDH13,CDK4,CYP2A6 (includes others),CYP2C8,DAPK1,DGCR8,DPYD,ECT2,EIF2C1,EIF2C2,FERMT1,FLT4,FNTA,FTL,GRIN3A,GSTT1,GUCY1A2,HDAC1,HDAC2,HDAC8,KIT,KRAS,KRT19,LAMA3,LASS5,MAD1L1,NRAS,OPRM1,PARK2,PDE3A,PDE4D,PDE5A,PPIA,PRKCB,RPL7,RPL9,RRM1,SCN5A,SERPINB3,SEZ6L,SLC6A3,SLC7A5,TERT,TMSB10/TMSB4X,TOP2B,TP63,TUBA1A,TUBA1C,TUBA3C/TUBA3D,TUB…	67
Respiratory Disease	lung tumor	2.18E-02	ABCC2,AGR2,APC,BCR,BRF1 (includes EG:2972),CACNA2D2,CBLN1,CCNA2,CD24,CDH13,CDK4,CYP2A6 (includes others),CYP2C8,DAPK1,DGCR8,DPYD,ECT2,EIF2C1,EIF2C2,FERMT1,FLT4,FNTA,FTL,GRIN3A,GSTT1,GUCY1A2,HDAC1,HDAC2,HDAC8,KIT,KRAS,KRT19,LAMA3,LASS5,MAD1L1,NRAS,OPRM1,PARK2,PDE3A,PDE4D,PDE5A,PPIA,PRKCB,RPL7,RPL9,RRM1,SCN5A,SERPINB3,SEZ6L,SLC6A3,SLC7A5,TERT,TMSB10/TMSB4X,TOP2B,TP63,TUBA1A,TUBA1C,TUBA3C/TUBA3D,TUB…	67
Immunological Disease	celiac disease	2.23E-02	FERMT1,HLA-DQA1,HLA-DQB1 (includes others),HLA-E,JAK3,MICA,THEMIS	7
Gastrointestinal Disease	Crigler-Najjar syndrome	2.32E-02	LIPF,UGT1A1	2
Metabolic Disease	Crigler-Najjar syndrome	2.32E-02	LIPF,UGT1A1	2
Genetic Disorder	Crigler-Najjar syndrome	2.32E-02	LIPF,UGT1A1	2
Developmental Disorder	Crigler-Najjar syndrome	2.32E-02	LIPF,UGT1A1	2
Hepatic System Disease	Crigler-Najjar syndrome	2.32E-02	LIPF,UGT1A1	2
Neurological Disease	HIV neuropathy	2.32E-02	SCN1A,SCN5A	2
Hematological Disease	RAS-associated autoimmune leukoproliferative disease	2.32E-02	BCL2L11,KRAS	2
Immunological Disease	RAS-associated autoimmune leukoproliferative disease	2.32E-02	BCL2L11,KRAS	2
Ophthalmic Disease	achromatopsia	2.32E-02	CNGB3,GNAT2	2
Genetic Disorder	achromatopsia	2.32E-02	CNGB3,GNAT2	2
Gene Expression	activation of MEF2-binding element	2.32E-02	MEF2A,MEF2C	2
Lipid Metabolism	activation of fatty acid	2.32E-02	CYP2A6 (includes others),CYP2C9	2
Small Molecule Biochemistry	activation of fatty acid	2.32E-02	CYP2A6 (includes others),CYP2C9	2
Embryonic Development	arrest in mitosis of embryonic cell lines	2.32E-02	CKAP2,PAFAH1B1	2
Cell Cycle	arrest in mitosis of embryonic cell lines	2.32E-02	CKAP2,PAFAH1B1	2
Cell Cycle	arrest in mitosis of epithelial cell lines	2.32E-02	CKAP2,PAFAH1B1	2
Hair and Skin Development and Function	arrest in mitosis of epithelial cell lines	2.32E-02	CKAP2,PAFAH1B1	2
Cell Cycle	arrest in mitosis of kidney cell lines	2.32E-02	CKAP2,PAFAH1B1	2
Renal and Urological System Development and Function	arrest in mitosis of kidney cell lines	2.32E-02	CKAP2,PAFAH1B1	2
Protein Synthesis	assembly of aggresome	2.32E-02	PARK2,UBD	2
Cellular Assembly and Organization	assembly of aggresome	2.32E-02	PARK2,UBD	2
Cellular Function and Maintenance	assembly of aggresome	2.32E-02	PARK2,UBD	2
Protein Degradation	assembly of aggresome	2.32E-02	PARK2,UBD	2
Cell Cycle	cell cycle progression of epithelial cells	2.32E-02	HRAS,NOTCH1	2
Neurological Disease	chronic inflammatory demyelinating polyradiculoneuropathy	2.32E-02	IFNAR1,IFNAR2	2
Genetic Disorder	chronic inflammatory demyelinating polyradiculoneuropathy	2.32E-02	IFNAR1,IFNAR2	2
Small Molecule Biochemistry	concentration of cyclic AMP	2.32E-02	GPER,TSHR	2
Cell Signaling	concentration of cyclic AMP	2.32E-02	GPER,TSHR	2
Nucleic Acid Metabolism	concentration of cyclic AMP	2.32E-02	GPER,TSHR	2
Lipid Metabolism	conversion of 4-androstene-3,17-dione	2.32E-02	AKR1C3,AKR1C4	2
Small Molecule Biochemistry	conversion of 4-androstene-3,17-dione	2.32E-02	AKR1C3,AKR1C4	2
Endocrine System Development and Function	conversion of 4-androstene-3,17-dione	2.32E-02	AKR1C3,AKR1C4	2
Genetic Disorder	costello syndrome	2.32E-02	HRAS,KRAS	2
Developmental Disorder	costello syndrome	2.32E-02	HRAS,KRAS	2
Metabolic Disease	coumarin resistance	2.32E-02	CYP2A6 (includes others),CYP2C9	2
Genetic Disorder	coumarin resistance	2.32E-02	CYP2A6 (includes others),CYP2C9	2
Small Molecule Biochemistry	demethylation of diltiazem	2.32E-02	CYP2C8,CYP2C9	2
Drug Metabolism	demethylation of diltiazem	2.32E-02	CYP2C8,CYP2C9	2
Small Molecule Biochemistry	demethylation of fluoxetine	2.32E-02	CYP2C19,CYP2C9	2
Drug Metabolism	demethylation of fluoxetine	2.32E-02	CYP2C19,CYP2C9	2
Small Molecule Biochemistry	demethylation of terbinafine	2.32E-02	CYP2C8,CYP2C9	2
Drug Metabolism	demethylation of terbinafine	2.32E-02	CYP2C8,CYP2C9	2
Digestive System Development and Function	development of soft palate	2.32E-02	COL11A2,TBX1	2
Small Molecule Biochemistry	efflux of dopamine	2.32E-02	PRKCB,SLC6A3	2
Cell-To-Cell Signaling and Interaction	efflux of dopamine	2.32E-02	PRKCB,SLC6A3	2
Molecular Transport	efflux of dopamine	2.32E-02	PRKCB,SLC6A3	2
Drug Metabolism	efflux of dopamine	2.32E-02	PRKCB,SLC6A3	2
Neurological Disease	familial febrile convulsions	2.32E-02	GPR98,SCN1A	2
Genetic Disorder	familial febrile convulsions	2.32E-02	GPR98,SCN1A	2
Lipid Metabolism	glucuronidation of beta-estradiol	2.32E-02	UGT1A1,UGT2B11/UGT2B28	2
Small Molecule Biochemistry	glucuronidation of beta-estradiol	2.32E-02	UGT1A1,UGT2B11/UGT2B28	2
Drug Metabolism	glucuronidation of beta-estradiol	2.32E-02	UGT1A1,UGT2B11/UGT2B28	2
Endocrine System Development and Function	glucuronidation of beta-estradiol	2.32E-02	UGT1A1,UGT2B11/UGT2B28	2
Gastrointestinal Disease	malabsorption	2.32E-02	SCN1A,SCN5A	2
Behavior	mechanical allodynia behavior of rodents	2.32E-02	GAD1,PRSS1/PRSS3	2
Lipid Metabolism	metabolism of fluvastatin	2.32E-02	CYP2C8,CYP2C9	2
Small Molecule Biochemistry	metabolism of fluvastatin	2.32E-02	CYP2C8,CYP2C9	2
Drug Metabolism	metabolism of fluvastatin	2.32E-02	CYP2C8,CYP2C9	2
Small Molecule Biochemistry	metabolism of lansoprazole	2.32E-02	CYP2C19,CYP2C9	2
Cell Cycle	mitogenesis of leukemia cell lines	2.32E-02	PRKCA,PRKCB	2
RNA Post-Transcriptional Modification	modification of RNA fragment	2.32E-02	CNOT6L,DDX21	2
Small Molecule Biochemistry	modification of heparan sulfate proteoglycan	2.32E-02	HS3ST3B1,HS6ST1	2
Carbohydrate Metabolism	modification of heparan sulfate proteoglycan	2.32E-02	HS3ST3B1,HS6ST1	2
Small Molecule Biochemistry	oxidation of quinidine	2.32E-02	CYP2C9,CYP2E1	2
Drug Metabolism	oxidation of quinidine	2.32E-02	CYP2C9,CYP2E1	2
Energy Production	oxidation of quinidine	2.32E-02	CYP2C9,CYP2E1	2
Hematological System Development and Function	quantity of thymocytes	2.32E-02	GAD2,LAMA3	2
Hematopoiesis	quantity of thymocytes	2.32E-02	GAD2,LAMA3	2
Tissue Morphology	quantity of thymocytes	2.32E-02	GAD2,LAMA3	2
Cardiovascular System Development and Function	relaxation of aortic ring tissue	2.32E-02	CYP2C19,CYP2C9	2
Tissue Morphology	relaxation of aortic ring tissue	2.32E-02	CYP2C19,CYP2C9	2
Lipid Metabolism	synthesis of corticosterone	2.32E-02	CYP11B1,CYP11B2	2
Small Molecule Biochemistry	synthesis of corticosterone	2.32E-02	CYP11B1,CYP11B2	2
Endocrine System Development and Function	synthesis of corticosterone	2.32E-02	CYP11B1,CYP11B2	2
Vitamin and Mineral Metabolism	synthesis of corticosterone	2.32E-02	CYP11B1,CYP11B2	2
Cancer	transformation of lung cell lines	2.32E-02	HRAS,TERT	2
Organismal Injury and Abnormalities	chronic pain	2.42E-02	GRIN3A,OPRK1,OPRM1,SCN1A,SCN5A	5
Cellular Development	differentiation of erythroid cells	2.42E-02	HOXA10,HOXA5,JAK2,PRKCA,RPS19	5
Hematological System Development and Function	differentiation of erythroid cells	2.42E-02	HOXA10,HOXA5,JAK2,PRKCA,RPS19	5
Hematopoiesis	differentiation of erythroid cells	2.42E-02	HOXA10,HOXA5,JAK2,PRKCA,RPS19	5
Cancer	sarcoma	2.48E-02	ALDH5A1,APC,BCR,CDK4,FLT4,FNTA,GAD2,HDAC1,HDAC2,HDAC8,HRAS,IFNA2,IFNAR1,IFNAR2,KIT,NF1,RRM1,SSTR1,TOP2B,TUBA1A,TUBA1C,TUBA3C/TUBA3D,TUBA4A,TUBA4B,TUBA8,TUBB1,TUBB2A,TUBB2C,TUBB3,TUBB4	30
Cancer	Philadelphia-positive myeloid leukemia	2.48E-02	BCR,IFNAR1,IFNAR2,KIT	4
Hematological Disease	Philadelphia-positive myeloid leukemia	2.48E-02	BCR,IFNAR1,IFNAR2,KIT	4
Cancer	squamous cell tumor	2.48E-02	BCL11A,CACNA2D2,CD24,ECT2,EIF2C2,FERMT1,FLT4,FNTA,GABRA2,GABRA3,GABRA5,HNRNPA1,HRAS,KIT,KRAS,KRT35,LAMA3,NOTCH1,NRAS,PDE5A,SCAMP1,TOP2B,TP63,TUBA1A,TUBA1C,TUBA3C/TUBA3D,TUBA4A,TUBA4B,TUBA8,TUBB1,TUBB2A,TUBB2C,TUBB3,TUBB4	34
Psychological Disorders	opioid-related disorder	2.62E-02	GRIN3A,OPRD1,OPRK1,OPRM1,SCN1A,SLC6A3	6
Neurological Disease	relapsing-remitting multiple sclerosis	2.62E-02	CD52,IFNAR1,IFNAR2,SCN1A,SLC6A3,TOP2B	6
Inflammatory Disease	relapsing-remitting multiple sclerosis	2.62E-02	CD52,IFNAR1,IFNAR2,SCN1A,SLC6A3,TOP2B	6
Skeletal and Muscular Disorders	relapsing-remitting multiple sclerosis	2.62E-02	CD52,IFNAR1,IFNAR2,SCN1A,SLC6A3,TOP2B	6
Genetic Disorder	relapsing-remitting multiple sclerosis	2.62E-02	CD52,IFNAR1,IFNAR2,SCN1A,SLC6A3,TOP2B	6
Cancer	thymus cancer	2.62E-02	BCR,HDAC1,HDAC2,HDAC8,KIT,SSTR1	6
Cancer	chronic myelomonocytic leukemia	2.62E-02	BCR,FLT4,FNTA,JAK2,KIT,NF1,RRM1	7
Hematological Disease	chronic myelomonocytic leukemia	2.62E-02	BCR,FLT4,FNTA,JAK2,KIT,NF1,RRM1	7
Genetic Disorder	chronic myelomonocytic leukemia	2.62E-02	BCR,FLT4,FNTA,JAK2,KIT,NF1,RRM1	7
Cancer	myelodysplastic-myeloproliferative disease	2.62E-02	BCR,FNTA,HDAC1,HDAC2,HDAC8,KIT,OPRM1	7
Hematological Disease	myelodysplastic-myeloproliferative disease	2.62E-02	BCR,FNTA,HDAC1,HDAC2,HDAC8,KIT,OPRM1	7
Psychological Disorders	depressive disorder	2.82E-02	ALDH5A1,CD46,CRHR1,GABRA2,GABRA3,GABRA5,GABRB1,GABRB2,GABRB3,GABRG3,GAD2,GRIK1,GRIN3A,HTR2B,KRT17,MED12,MYOZ3,OPRD1,OPRK1,OPRM1,PDE5A,RNASEH2B,RSU1,SCN10A,SCN1A,SCN2A,SCN3A,SCN4A,SCN4B,SCN5A,SCN8A,SCN9A,SLC6A3,TOB1,VPS13B	35
Organismal Injury and Abnormalities	pain	2.86E-02	ALDH5A1,CA1,CA5A,CACNA2D1,CACNA2D2,GABRA2,GABRA3,GABRA5,GABRB1,GABRB2,GABRB3,GABRG3,GAD2,GRIN3A,GUCY1A2,HIST1H2AB/HIST1H2AE,HIST1H2AG (includes others),HTR2B,KIT,LPCAT1,MTNR1B,OPRD1,OPRK1,OPRM1,PDE3A,PDE4D,PDE5A,SCN10A,SCN1A,SCN5A,SLC6A3	31
Protein Synthesis	proteolysis of protein	2.92E-02	ADAMTS13,BMP1,CLN6,CTSG,HDAC2,MALT1,MMP8,PMPCA,PRSS1/PRSS3,PRSS2,SIAH1,TMPRSS6,TPP1,USP25	14
Protein Degradation	proteolysis of protein	2.92E-02	ADAMTS13,BMP1,CLN6,CTSG,HDAC2,MALT1,MMP8,PMPCA,PRSS1/PRSS3,PRSS2,SIAH1,TMPRSS6,TPP1,USP25	14
Cellular Compromise	proteolysis of protein	2.92E-02	ADAMTS13,BMP1,CLN6,CTSG,HDAC2,MALT1,MMP8,PMPCA,PRSS1/PRSS3,PRSS2,SIAH1,TMPRSS6,TPP1,USP25	14
Post-Translational Modification	proteolysis of protein	2.92E-02	ADAMTS13,BMP1,CLN6,CTSG,HDAC2,MALT1,MMP8,PMPCA,PRSS1/PRSS3,PRSS2,SIAH1,TMPRSS6,TPP1,USP25	14
Inflammatory Response	binding of mast cells	2.95E-02	ICAM1,KIT,VCAM1	3
Cell-To-Cell Signaling and Interaction	binding of mast cells	2.95E-02	ICAM1,KIT,VCAM1	3
Hematological System Development and Function	binding of mast cells	2.95E-02	ICAM1,KIT,VCAM1	3
Hypersensitivity Response	binding of mast cells	2.95E-02	ICAM1,KIT,VCAM1	3
Reproductive System Disease	dysmenorrhea	2.95E-02	PDE5A,SCN1A,SCN5A	3
Lipid Metabolism	hydroxylation of fatty acid	2.95E-02	CYP2C9,CYP2E1,CYP4A11	3
Small Molecule Biochemistry	hydroxylation of fatty acid	2.95E-02	CYP2C9,CYP2E1,CYP4A11	3
Small Molecule Biochemistry	metabolism of theophylline	2.95E-02	CYP2A6 (includes others),CYP2C9,CYP2E1	3
Drug Metabolism	metabolism of theophylline	2.95E-02	CYP2A6 (includes others),CYP2C9,CYP2E1	3
Nucleic Acid Metabolism	metabolism of theophylline	2.95E-02	CYP2A6 (includes others),CYP2C9,CYP2E1	3
Nervous System Development and Function	proliferation of neuronal cells	2.95E-02	DISC1,GZMB,PAFAH1B1	3
Cellular Growth and Proliferation	proliferation of neuronal cells	2.95E-02	DISC1,GZMB,PAFAH1B1	3
Gene Expression	transactivation of serum response element	2.95E-02	GTF2I,PLCB1,PRKG1	3
Renal and Urological Disease	vesicoureteral reflux	2.95E-02	GABRA2,GABRA3,GABRA5	3
Genetic Disorder	vesicoureteral reflux	2.95E-02	GABRA2,GABRA3,GABRA5	3
RNA Damage and Repair	metabolism of RNA	2.99E-02	AUH,EIF2C3,EIF2C4,HSPA1A/HSPA1B,RBFOX2	5
Cancer	neuroendocrine carcinoma	3.01E-02	ALDH5A1,CDK4,DCLK1,DMXL1,FLT4,FNTA,GAD1,GAD2,HLA-G,IFNA2,KIT,KRAS,KRT19,MGAT4B,MLL3,NRAS,PALLD,PTK2,RPS19,RRM1,SLC6A3,SSTR1,TLL1,TUBA1A,TUBA1C,TUBA3C/TUBA3D,TUBA4A,TUBA4B,TUBA8,TUBB1,TUBB2A,TUBB2C,TUBB3,TUBB4	34
Cancer	non-small cell lung cancer	3.06E-02	CACNA2D2,CCNA2,CD24,CDH13,CDK4,CYP2C8,DPYD,ECT2,FLT4,FNTA,FTL,GUCY1A2,HDAC1,HDAC2,HDAC8,KIT,PDE3A,PDE4D,PDE5A,PPIA,PRKCB,RPL7,RRM1,SERPINB3,SLC6A3,SLC7A5,TERT,TMSB10/TMSB4X,TP63,TUBA1A,TUBA1C,TUBA3C/TUBA3D,TUBA4A,TUBA4B,TUBA8,TUBB1,TUBB2A,TUBB2C,TUBB3,TUBB4	40
Genetic Disorder	non-small cell lung cancer	3.06E-02	CACNA2D2,CCNA2,CD24,CDH13,CDK4,CYP2C8,DPYD,ECT2,FLT4,FNTA,FTL,GUCY1A2,HDAC1,HDAC2,HDAC8,KIT,PDE3A,PDE4D,PDE5A,PPIA,PRKCB,RPL7,RRM1,SERPINB3,SLC6A3,SLC7A5,TERT,TMSB10/TMSB4X,TP63,TUBA1A,TUBA1C,TUBA3C/TUBA3D,TUBA4A,TUBA4B,TUBA8,TUBB1,TUBB2A,TUBB2C,TUBB3,TUBB4	40
Respiratory Disease	non-small cell lung cancer	3.06E-02	CACNA2D2,CCNA2,CD24,CDH13,CDK4,CYP2C8,DPYD,ECT2,FLT4,FNTA,FTL,GUCY1A2,HDAC1,HDAC2,HDAC8,KIT,PDE3A,PDE4D,PDE5A,PPIA,PRKCB,RPL7,RRM1,SERPINB3,SLC6A3,SLC7A5,TERT,TMSB10/TMSB4X,TP63,TUBA1A,TUBA1C,TUBA3C/TUBA3D,TUBA4A,TUBA4B,TUBA8,TUBB1,TUBB2A,TUBB2C,TUBB3,TUBB4	40
Cancer	genital tumor	3.10E-02	ABCC4,AGPAT2,AGR2,AGR3,ALDH5A1,ALK,ANTXR2,ANXA10,APC,AXDND1,BCR,BRF1 (includes EG:2972),C11orf9,C19orf2,C9orf86,CBFB,CD24,CD52,CDH13,CDK4,CFH,CMTM4,DACH1,DGCR8,ECT2,EGFL7,EIF2C2,ELOVL7,FLT4,FNTA,FOXD4L4 (includes others),GAD2,GBP2 (includes EG:14469),GNAI2,H2AFX,HDAC1,HDAC2,HDAC8,HIST2H2AA3/HIST2H2AA4,HOXA2,HOXA4,HOXA5,HOXA9,HOXB5,HOXD11,HRAS,IFNA2,IFNAR1,IFNAR2,IGKC,ISG15,KAT2B,KIT,KRAS,KRT19,LH…	110
Reproductive System Disease	genital tumor	3.10E-02	ABCC4,AGPAT2,AGR2,AGR3,ALDH5A1,ALK,ANTXR2,ANXA10,APC,AXDND1,BCR,BRF1 (includes EG:2972),C11orf9,C19orf2,C9orf86,CBFB,CD24,CD52,CDH13,CDK4,CFH,CMTM4,DACH1,DGCR8,ECT2,EGFL7,EIF2C2,ELOVL7,FLT4,FNTA,FOXD4L4 (includes others),GAD2,GBP2 (includes EG:14469),GNAI2,H2AFX,HDAC1,HDAC2,HDAC8,HIST2H2AA3/HIST2H2AA4,HOXA2,HOXA4,HOXA5,HOXA9,HOXB5,HOXD11,HRAS,IFNA2,IFNAR1,IFNAR2,IGKC,ISG15,KAT2B,KIT,KRAS,KRT19,LH…	110
Neurological Disease	insomnia	3.10E-02	GABRA2,GABRA3,GABRA5,GABRB1,GABRB2,GABRB3,GABRG3,HTR2B,MTNR1B,SLC6A3	10
Psychological Disorders	insomnia	3.10E-02	GABRA2,GABRA3,GABRA5,GABRB1,GABRB2,GABRB3,GABRG3,HTR2B,MTNR1B,SLC6A3	10
Renal and Urological Disease	kidney stones	3.11E-02	CA1,CA5A,OPRD1,OPRK1,OPRM1,XDH	6
Small Molecule Biochemistry	metabolism of alpha-amino acid	3.11E-02	AADAT,ASPA,CTH,GAD1,GCLM,GLDC	6
Amino Acid Metabolism	metabolism of alpha-amino acid	3.11E-02	AADAT,ASPA,CTH,GAD1,GCLM,GLDC	6
Molecular Transport	transport of metal	3.18E-02	CACNA2D1,KCNQ1,SCN10A,SCN2A,SCN4A,SCN4B,SCN5A,SCN9A,SLC23A1,SLC30A5,SLC39A8,TRPC3,TRPM2,YWHAE	14
Drug Metabolism	joining of glutathione	3.23E-02	GLRX,GSTT1,GSTT2/GSTT2B,LTC4S	4
Cellular Assembly and Organization	organization of Golgi apparatus	3.23E-02	COG2,DYNC2H1,RAB6A,STK25	4
Cellular Function and Maintenance	organization of Golgi apparatus	3.23E-02	COG2,DYNC2H1,RAB6A,STK25	4
Inflammatory Response	phagocytosis of leukemia cell lines	3.23E-02	FCGR2B,FOXP1,PRKCB,SCN5A	4
Cell-To-Cell Signaling and Interaction	phagocytosis of leukemia cell lines	3.23E-02	FCGR2B,FOXP1,PRKCB,SCN5A	4
Cellular Function and Maintenance	phagocytosis of leukemia cell lines	3.23E-02	FCGR2B,FOXP1,PRKCB,SCN5A	4
Cellular Development	senescence of fibroblasts	3.23E-02	ATR,HRAS,TERT,WRN	4
Cell Cycle	senescence of fibroblasts	3.23E-02	ATR,HRAS,TERT,WRN	4
Connective Tissue Development and Function	senescence of fibroblasts	3.23E-02	ATR,HRAS,TERT,WRN	4
Cancer	transformation of fibroblasts	3.23E-02	DAPK1,HRAS,KRAS,TERT	4
Neurological Disease	attention deficit disorder	3.43E-02	GABRA2,GABRA3,GABRA5,GABRB1,GABRB2,GABRB3,GABRG3,GRIN3A,HTR2B,SLC6A3,TRMT2A	11
Psychological Disorders	attention deficit disorder	3.43E-02	GABRA2,GABRA3,GABRA5,GABRB1,GABRB2,GABRB3,GABRG3,GRIN3A,HTR2B,SLC6A3,TRMT2A	11
Cellular Function and Maintenance	depolarization	3.52E-02	CACNA2D2,GZMB,GZMH,HSPA1A/HSPA1B,KCNQ1,PPIA,TRPC6	7
Cancer	myeloid leukemia	3.58E-02	ARHGEF12,BCR,CPT1A,CYP2E1,FLT4,FNTA,FOXP1,GSTT1,HDAC1,IDH1,IFNA2,IFNAR1,IFNAR2,JAK2,JAK3,KIT,KRAS,LASP1,NF1,NOTCH1,NRAS,RRM1,SLC6A3,TOP2B,UBE2I	25
Hematological Disease	myeloid leukemia	3.58E-02	ARHGEF12,BCR,CPT1A,CYP2E1,FLT4,FNTA,FOXP1,GSTT1,HDAC1,IDH1,IFNA2,IFNAR1,IFNAR2,JAK2,JAK3,KIT,KRAS,LASP1,NF1,NOTCH1,NRAS,RRM1,SLC6A3,TOP2B,UBE2I	25
Cell Cycle	senescence of cells	3.58E-02	AGT,ATR,CDK4,HDAC2,HRAS,HSPA1A/HSPA1B,NAMPT,RBL1,SREBF1,TERT,TP63,WRN,ZEB2	13
Neurological Disease	malignant glioma	3.60E-02	BCR,CDK4,CLEC2D,ECT2,EPHA3,FLT4,GRIN3A,KIT,MLL3,OPRD1,OPRK1,OPRM1,PIK3CB,PRKCB,SLC6A3,TERT,TRPC6,TUSC3,VAV3	19
Cancer	malignant glioma	3.60E-02	BCR,CDK4,CLEC2D,ECT2,EPHA3,FLT4,GRIN3A,KIT,MLL3,OPRD1,OPRK1,OPRM1,PIK3CB,PRKCB,SLC6A3,TERT,TRPC6,TUSC3,VAV3	19
Genetic Disorder	anorexia nervosa	3.74E-02	GABRA2,GABRA3,GABRA5,GABRB1,GABRB2,GABRB3,GABRG3,HTR2B	8
Psychological Disorders	anorexia nervosa	3.74E-02	GABRA2,GABRA3,GABRA5,GABRB1,GABRB2,GABRB3,GABRG3,HTR2B	8
Nutritional Disease	anorexia nervosa	3.74E-02	GABRA2,GABRA3,GABRA5,GABRB1,GABRB2,GABRB3,GABRG3,HTR2B	8
Dermatological Diseases and Conditions	lichen planus	3.87E-02	CD52,DYNLL1,F2RL1,FTH1,HLA-A,HLA-B,HLA-C,HLA-DPA1,HLA-DPB1,HLA-DQB1 (includes others),HLA-DRB1 (includes EG:100332219),HLA-E,KRT17,SLURP1,TYMP	15
Inflammatory Disease	lichen planus	3.87E-02	CD52,DYNLL1,F2RL1,FTH1,HLA-A,HLA-B,HLA-C,HLA-DPA1,HLA-DPB1,HLA-DQB1 (includes others),HLA-DRB1 (includes EG:100332219),HLA-E,KRT17,SLURP1,TYMP	15
Immunological Disease	lichen planus	3.87E-02	CD52,DYNLL1,F2RL1,FTH1,HLA-A,HLA-B,HLA-C,HLA-DPA1,HLA-DPB1,HLA-DQB1 (includes others),HLA-DRB1 (includes EG:100332219),HLA-E,KRT17,SLURP1,TYMP	15
Dermatological Diseases and Conditions	leprosy	3.90E-02	CCR1,CFHR3,CLEC2B,CTSG,IFNAR1,IFNAR2,IGK@,IGKV2-24,ILF3,LILRA3,LILRB5,PARK2,UBD	13
Infectious Disease	leprosy	3.90E-02	CCR1,CFHR3,CLEC2B,CTSG,IFNAR1,IFNAR2,IGK@,IGKV2-24,ILF3,LILRA3,LILRB5,PARK2,UBD	13
Genetic Disorder	leprosy	3.90E-02	CCR1,CFHR3,CLEC2B,CTSG,IFNAR1,IFNAR2,IGK@,IGKV2-24,ILF3,LILRA3,LILRB5,PARK2,UBD	13
Dermatological Diseases and Conditions	dermatitis	3.92E-02	BCL11B,CCNA2,CD52,DEFB103A/DEFB103B,F2RL1,FKBP8,FLG,GNB1L,GPD1,GZMB,H3F3A/H3F3B,HDAC1,HDAC2,HDAC8,HLA-C,HLA-DQA1,HLA-DRB1 (includes EG:100332219),HLA-DRB5,HNRNPR,KRT17,MMP1 (includes EG:300339),NR2F1,OPRK1,PRKCB,RAB34,SERPINB3,SERPINB4,SERPINB5,TUBA1A,TUBA1C,TUBA3C/TUBA3D,TUBA4A,TUBA4B,TUBA8,TUBB1,TUBB2A,TUBB2C,TUBB3,TUBB4,UBE2I	40
Inflammatory Disease	dermatitis	3.92E-02	BCL11B,CCNA2,CD52,DEFB103A/DEFB103B,F2RL1,FKBP8,FLG,GNB1L,GPD1,GZMB,H3F3A/H3F3B,HDAC1,HDAC2,HDAC8,HLA-C,HLA-DQA1,HLA-DRB1 (includes EG:100332219),HLA-DRB5,HNRNPR,KRT17,MMP1 (includes EG:300339),NR2F1,OPRK1,PRKCB,RAB34,SERPINB3,SERPINB4,SERPINB5,TUBA1A,TUBA1C,TUBA3C/TUBA3D,TUBA4A,TUBA4B,TUBA8,TUBB1,TUBB2A,TUBB2C,TUBB3,TUBB4,UBE2I	40
Neurological Disease	movement disorder	3.94E-02	ABCC11,ACTR3,ADAMTS12,ALDH5A1,ANO1,ARHGAP33,ASTN2,ATRNL1,BCL11B,BCR,C8orf83,CA1,CA5A,CACNA2D1,CACNA2D2,CDH13,CENPC1,CEP112,CHCHD6,CNST,COCH,COMT,CTNNA3,CYFIP1,CYFIP2,DBH,DDX42,DLEU7,DLG2,DMD,DNAJB6,DNER,DYNC1I1,EDA,EFTUD1,EXOC2,FOXP1,FOXP2,FTH1,FTL,GABRA2,GABRA3,GABRA5,GABRB1,GABRB2,GABRB3,GABRG3,GAD2,GBP1,GHITM,GLT25D2,GNAO1,GPD1,GPHN,GRIK2,GRIN3A,GRM7,GUCY1A2,GZMB,H3F3A/H3F3B,HIGD1A,HLA-B,HLA-D…	134
Cell Death	apoptosis of fibroblast cell lines	4.04E-02	ATF6,BCL2L11,IFNA2,IFNAR1,IFNAR2,TERT,USP18	7
Cell Cycle	cytokinesis of cervical cancer cell lines	4.04E-02	CNTROB,GNAI1,GNAI2,GNAI3,SEPT11,SEPT9,VAV3	7
Cellular Movement	cytokinesis of cervical cancer cell lines	4.04E-02	CNTROB,GNAI1,GNAI2,GNAI3,SEPT11,SEPT9,VAV3	7
Neurological Disease	tardive dyskinesia	4.04E-02	GABRA2,GABRA3,GABRA5,GABRB1,GABRB2,GABRB3,GABRG3	7
Cancer	hematologic cancer	4.09E-02	ALDH5A1,ARHGEF12,BCR,CD24,CD52,CDC27,CDK4,COMT,CPT1A,CYP2E1,DCC,DLEU7,EXOC4,FLT4,FNTA,FOXP1,G3BP1,GAD2,GSTT1,GTF2I,HDAC1,HDAC2,HDAC8,HLA-A,IDH1,IFNA2,IFNAR1,IFNAR2,JAK2,JAK3,KIT,KRAS,LASP1,MICA,NF1,NOTCH1,NRAS,NUTF2,OPRM1,PDE3A,PDE4D,PDE5A,PRKCA,PRKCB,RRM1,SATB1,SERPINB5,SLC6A3,STRN,TERT,TOP2B,TUBA1A,TUBA1C,TUBA3C/TUBA3D,TUBA4A,TUBA4B,TUBA8,TUBB1,TUBB2A,TUBB2C,TUBB3,TUBB4,UBE2I,XDH,YWHAE,ZFP37,ZN…	67
Hematological Disease	hematologic cancer	4.09E-02	ALDH5A1,ARHGEF12,BCR,CD24,CD52,CDC27,CDK4,COMT,CPT1A,CYP2E1,DCC,DLEU7,EXOC4,FLT4,FNTA,FOXP1,G3BP1,GAD2,GSTT1,GTF2I,HDAC1,HDAC2,HDAC8,HLA-A,IDH1,IFNA2,IFNAR1,IFNAR2,JAK2,JAK3,KIT,KRAS,LASP1,MICA,NF1,NOTCH1,NRAS,NUTF2,OPRM1,PDE3A,PDE4D,PDE5A,PRKCA,PRKCB,RRM1,SATB1,SERPINB5,SLC6A3,STRN,TERT,TOP2B,TUBA1A,TUBA1C,TUBA3C/TUBA3D,TUBA4A,TUBA4B,TUBA8,TUBB1,TUBB2A,TUBB2C,TUBB3,TUBB4,UBE2I,XDH,YWHAE,ZFP37,ZN…	67
Post-Translational Modification	N-glycosylation of protein	4.10E-02	FUT8,GAL3ST1,MAN1C1,TUSC3	4
Cellular Assembly and Organization	disruption of filaments	4.10E-02	KTN1,SEPT11,SEPT9,TMSB10/TMSB4X	4
Cellular Compromise	disruption of filaments	4.10E-02	KTN1,SEPT11,SEPT9,TMSB10/TMSB4X	4
Cellular Development	lifespan of cells	4.10E-02	CDK4,NAMPT,OSCAR,TERT	4
Lipid Metabolism	transport of phospholipid	4.10E-02	ATP11B,ATP8A1,PCTP,PITPNC1	4
Small Molecule Biochemistry	transport of phospholipid	4.10E-02	ATP11B,ATP8A1,PCTP,PITPNC1	4
Molecular Transport	transport of phospholipid	4.10E-02	ATP11B,ATP8A1,PCTP,PITPNC1	4
Cellular Development	arrest in growth of keratinocyte cancer cell lines	4.13E-02	CDK4,NOTCH1,RBL1	3
Cellular Growth and Proliferation	arrest in growth of keratinocyte cancer cell lines	4.13E-02	CDK4,NOTCH1,RBL1	3
Cellular Movement	cell movement of squamous cell carcinoma cell lines	4.13E-02	LY6D,SULF1,TP63	3
Small Molecule Biochemistry	oxidation of hormone	4.13E-02	CYP2C19,CYP2C8,CYP2C9	3
Endocrine System Development and Function	oxidation of hormone	4.13E-02	CYP2C19,CYP2C8,CYP2C9	3
Energy Production	oxidation of hormone	4.13E-02	CYP2C19,CYP2C8,CYP2C9	3
Small Molecule Biochemistry	secretion of 5-hydroxytryptamine	4.13E-02	FCGR2B,NSF,PRKCA	3
Cell-To-Cell Signaling and Interaction	secretion of 5-hydroxytryptamine	4.13E-02	FCGR2B,NSF,PRKCA	3
Molecular Transport	secretion of 5-hydroxytryptamine	4.13E-02	FCGR2B,NSF,PRKCA	3
Respiratory System Development and Function	survival of lung cell lines	4.13E-02	IFNA2,RAD51C,TERT	3
Cell Death	survival of lung cell lines	4.13E-02	IFNA2,RAD51C,TERT	3
Gene Expression	transcription of rRNA	4.13E-02	BRF1 (includes EG:2972),GTF3C1,WRN	3
Cancer	tumorigenesis of colon cancer cell lines	4.13E-02	APC,CD24,KRAS	3
Lipid Metabolism	modification of lipid	4.21E-02	AGT,AKR1C1/AKR1C2,AKR1C3,AKR1C4,COMT,CPT1A,CYP11B2,CYP2C19,CYP2C8,CYP2C9,CYP2E1,CYP4A11,DGKZ,FABP2,LIPC,PIK3CB,SOAT1,SULT1C4,TERT,UGT1A1,UGT1A3,UGT1A8 (includes others),UGT2B11/UGT2B28,UGT2B17,UGT2B7	25
Small Molecule Biochemistry	modification of lipid	4.21E-02	AGT,AKR1C1/AKR1C2,AKR1C3,AKR1C4,COMT,CPT1A,CYP11B2,CYP2C19,CYP2C8,CYP2C9,CYP2E1,CYP4A11,DGKZ,FABP2,LIPC,PIK3CB,SOAT1,SULT1C4,TERT,UGT1A1,UGT1A3,UGT1A8 (includes others),UGT2B11/UGT2B28,UGT2B17,UGT2B7	25
Gastrointestinal Disease	hepatic steatosis	4.24E-02	APOB,CPT1A,CYP2E1,CYP4A11,MGAM,NPHP3,PDE3A,PDE4D,PDE5A,SREBF1	10
Hepatic System Disease	hepatic steatosis	4.24E-02	APOB,CPT1A,CYP2E1,CYP4A11,MGAM,NPHP3,PDE3A,PDE4D,PDE5A,SREBF1	10
Lipid Metabolism	homeostasis of cholesterol	4.28E-02	AKR1C1/AKR1C2,APOB,APOC3,CD24,LIPC,SOAT1	6
Small Molecule Biochemistry	homeostasis of cholesterol	4.28E-02	AKR1C1/AKR1C2,APOB,APOC3,CD24,LIPC,SOAT1	6
Vitamin and Mineral Metabolism	homeostasis of cholesterol	4.28E-02	AKR1C1/AKR1C2,APOB,APOC3,CD24,LIPC,SOAT1	6
Neurological Disease	restless legs syndrome	4.28E-02	CA1,CA5A,CACNA2D1,CACNA2D2,MAP2K5,RBFOX1	6
Psychological Disorders	restless legs syndrome	4.28E-02	CA1,CA5A,CACNA2D1,CACNA2D2,MAP2K5,RBFOX1	6
Lipid Metabolism	transport of steroid	4.28E-02	AKR1C1/AKR1C2,AKR1C4,APOB,APOC3,HSPA8,TERT	6
Small Molecule Biochemistry	transport of steroid	4.28E-02	AKR1C1/AKR1C2,AKR1C4,APOB,APOC3,HSPA8,TERT	6
Molecular Transport	transport of steroid	4.28E-02	AKR1C1/AKR1C2,AKR1C4,APOB,APOC3,HSPA8,TERT	6
Cancer	myeloproliferative disorder	4.29E-02	ABL2,ARHGEF12,BCR,BMP1,CPT1A,CYP2E1,FLT4,FNTA,FOXP1,GSTT1,HDAC1,HDAC2,HDAC8,IDH1,IFNA2,IFNAR1,IFNAR2,JAK2,JAK3,KIT,KRAS,LASP1,NF1,NOTCH1,NRAS,OPRM1,RRM1,SLC6A3,TOP2B,UBE2I	30
Hematological Disease	myeloproliferative disorder	4.29E-02	ABL2,ARHGEF12,BCR,BMP1,CPT1A,CYP2E1,FLT4,FNTA,FOXP1,GSTT1,HDAC1,HDAC2,HDAC8,IDH1,IFNA2,IFNAR1,IFNAR2,JAK2,JAK3,KIT,KRAS,LASP1,NF1,NOTCH1,NRAS,OPRM1,RRM1,SLC6A3,TOP2B,UBE2I	30
Cardiovascular Disease	Brugada syndrome	4.36E-02	GPD1L,SCN5A	2
Genetic Disorder	Brugada syndrome	4.36E-02	GPD1L,SCN5A	2
Cell-To-Cell Signaling and Interaction	adhesion of HCAEC cells	4.36E-02	ICAM1,VCAM1	2
Tissue Development	adhesion of HCAEC cells	4.36E-02	ICAM1,VCAM1	2
Cardiovascular System Development and Function	adhesion of HCAEC cells	4.36E-02	ICAM1,VCAM1	2
Cell-To-Cell Signaling and Interaction	adhesion of stromal cells	4.36E-02	BCR,VCAM1	2
Tissue Development	adhesion of stromal cells	4.36E-02	BCR,VCAM1	2
Connective Tissue Development and Function	adhesion of stromal cells	4.36E-02	BCR,VCAM1	2
Small Molecule Biochemistry	binding of Ca2+	4.36E-02	SCN2A,SCN5A	2
Vitamin and Mineral Metabolism	binding of Ca2+	4.36E-02	SCN2A,SCN5A	2
Cell Signaling	binding of Ca2+	4.36E-02	SCN2A,SCN5A	2
Cellular Assembly and Organization	binding of telomeres	4.36E-02	HIST2H2BE (includes others),TERT	2
Cancer	childhood pro-B-cell acute lymphoblastic leukemia	4.36E-02	KRAS,NRAS	2
Hematological Disease	childhood pro-B-cell acute lymphoblastic leukemia	4.36E-02	KRAS,NRAS	2
Immunological Disease	childhood pro-B-cell acute lymphoblastic leukemia	4.36E-02	KRAS,NRAS	2
Genetic Disorder	cigarette habituation susceptibility syndrome	4.36E-02	CYP2A6 (includes others),SLC6A3	2
Psychological Disorders	cigarette habituation susceptibility syndrome	4.36E-02	CYP2A6 (includes others),SLC6A3	2
Cancer	cytolysis of tumor cells	4.36E-02	GZMB,TERT	2
Cell Death	cytolysis of tumor cells	4.36E-02	GZMB,TERT	2
Tumor Morphology	cytolysis of tumor cells	4.36E-02	GZMB,TERT	2
Small Molecule Biochemistry	demethylation of indomethacin	4.36E-02	CYP2C19,CYP2C9	2
Drug Metabolism	demethylation of indomethacin	4.36E-02	CYP2C19,CYP2C9	2
Cellular Function and Maintenance	flux of K+	4.36E-02	KCNN2,KCNQ1	2
Molecular Transport	flux of K+	4.36E-02	KCNN2,KCNQ1	2
Cell-mediated Immune Response	frequency of T lymphocytes	4.36E-02	IFNA2,TERT	2
Cellular Development	lifespan of fibroblasts	4.36E-02	CDK4,TERT	2
Connective Tissue Development and Function	lifespan of fibroblasts	4.36E-02	CDK4,TERT	2
Skeletal and Muscular Disorders	metabolic myopathy	4.36E-02	SCN4A,SLC16A1	2
Genetic Disorder	metabolic myopathy	4.36E-02	SCN4A,SLC16A1	2
Small Molecule Biochemistry	metabolism of propranolol	4.36E-02	CYP2C19,UGT2B7	2
Drug Metabolism	metabolism of propranolol	4.36E-02	CYP2C19,UGT2B7	2
Skeletal and Muscular Disorders	myotonic disorder	4.36E-02	CNBP,SCN4A	2
Cell Morphology	permeabilization of plasma membrane	4.36E-02	LASS5,LASS6	2
Cellular Assembly and Organization	polarization of Golgi apparatus	4.36E-02	STRN,STRN3	2
Cell Morphology	polarization of Golgi apparatus	4.36E-02	STRN,STRN3	2
Hematological System Development and Function	proliferation of helper T lymphocytes	4.36E-02	HLA-DRB1 (includes EG:100332219),ICAM1	2
Cellular Growth and Proliferation	proliferation of helper T lymphocytes	4.36E-02	HLA-DRB1 (includes EG:100332219),ICAM1	2
Embryonic Development	proliferation of neuroblasts	4.36E-02	DISC1,PAFAH1B1	2
Nervous System Development and Function	proliferation of neuroblasts	4.36E-02	DISC1,PAFAH1B1	2
Cellular Growth and Proliferation	proliferation of neuroblasts	4.36E-02	DISC1,PAFAH1B1	2
Neurological Disease	radiculopathy	4.36E-02	CACNA2D1,CACNA2D2	2
Small Molecule Biochemistry	synthesis of 5-hydroxytryptamine	4.36E-02	CYP2C19,CYP2C9	2
Cell-To-Cell Signaling and Interaction	synthesis of 5-hydroxytryptamine	4.36E-02	CYP2C19,CYP2C9	2
Dermatological Diseases and Conditions	toxic epidermal necrolysis	4.36E-02	HLA-A,HLA-B	2
Genetic Disorder	toxic epidermal necrolysis	4.36E-02	HLA-A,HLA-B	2
Lipid Metabolism	translocation of phosphatidic acid	4.36E-02	ATP8A1,PITPNC1	2
Small Molecule Biochemistry	translocation of phosphatidic acid	4.36E-02	ATP8A1,PITPNC1	2
Molecular Transport	translocation of phosphatidic acid	4.36E-02	ATP8A1,PITPNC1	2
Carbohydrate Metabolism	translocation of phosphatidic acid	4.36E-02	ATP8A1,PITPNC1	2
Molecular Transport	transport of Zn2+	4.36E-02	SLC30A5,SLC39A8	2
Cancer	tumorigenesis of endothelial cell lines	4.36E-02	HRAS,TERT	2
Cardiovascular Disease	tumorigenesis of endothelial cell lines	4.36E-02	HRAS,TERT	2
Cell Cycle	modification of chromosome components	4.61E-02	CHD1L,EHMT1,HDAC1,HDAC8,KAT2A,SMARCC1,WRN	7
Skeletal and Muscular Disorders	Duchenne muscular dystrophy	4.68E-02	DMD,HLA-A,HLA-C,HLA-DPB1,HLA-DQB1 (includes others),HLA-DRB1 (includes EG:100332219),HLA-DRB3 (includes others),PDE3A,PDE4D,PDE5A	10
Genetic Disorder	Duchenne muscular dystrophy	4.68E-02	DMD,HLA-A,HLA-C,HLA-DPB1,HLA-DQB1 (includes others),HLA-DRB1 (includes EG:100332219),HLA-DRB3 (includes others),PDE3A,PDE4D,PDE5A	10
Developmental Disorder	Duchenne muscular dystrophy	4.68E-02	DMD,HLA-A,HLA-C,HLA-DPB1,HLA-DQB1 (includes others),HLA-DRB1 (includes EG:100332219),HLA-DRB3 (includes others),PDE3A,PDE4D,PDE5A	10
Cancer	benign tumor	4.71E-02	AGRN,ANTXR2,APC,ARL4D,ATRNL1,BCR,CALCRL,CD24,CFH,CYP11B2,DAPK1,DCLK1,DCX,EGR1,FLT4,FNTA,FTH1,GAL,GPM6A,GUCY1A2,HSPB7,ICAM2,IFNAR1,IFNAR2,KIT,KRAS,LARGE,LPHN1,MEX3D,NDUFV2,NF1,NOTCH4,NPEPPS,PCCA,PDE5A,RPL9,RPS19,RPS25,SLC7A3,SSTR1,STK25,STXBP6,TOP2B,TSHR,TTC37,TUBA1A,TUBA1C,TUBA3C/TUBA3D,TUBA4A,TUBA4B,TUBA8,TUBB1,TUBB2A,TUBB2C,TUBB3,TUBB4,UBE2I,UGT1A1,VCAM1,ZEB2	60
Post-Translational Modification	glycosylation of protein	4.75E-02	COG2,FUT10,FUT8,GAL3ST1,GALNT1,LARGE,MAN1C1,SDF2,TUSC3	9

## Sheet: Btau_4.0 Pathway
© 2000-2011 Ingenuity Systems, Inc. All rights reserved.
Ingenuity Canonical Pathways	p-value	Ratio	Molecules
Role of Lipids/Lipid Rafts in the Pathogenesis of Influenza	5.01187e-11	7E-01	IFNA8,RSAD2,IFNW1,IFNA4,IFNA10,IFNA16,IFNA1/IFNA13,IFNA14,IFNA17,IFNA7,IFNA2,IFNA21,IFNA5,IFNAR1
Pentose and Glucuronate Interconversions	5.12861e-09	4.85E-01	AKR7A2,AKR7A3,UGT1A6,UGT1A3,UGT2B10,UGT1A4,UGT1A1,UGT1A8 (includes others),UGT1A5,UGT2B4,UGT2A1,UGT2A3,UGT2B7,UGT2B15,UGT2B17,UGT2B11/UGT2B28
Metabolism of Xenobiotics by Cytochrome P450	8.12831e-09	3.07E-01	AKR1C3,CYP2C9,UGT1A6,ALDH1L1,GSTT1,GSTT2/GSTT2B,UGT1A5,CYP2A6 (includes others),UGT2A1,UGT2B4,CYP2E1,UGT2B17,UGT2B11/UGT2B28,CYP2C8,AKR1C1/AKR1C2,UGT1A3,UGT2B10,UGT1A4,UGT1A1,UGT1A8 (includes others),CYP2C18,UGT2A3,UGT2B7,UGT2B15,CYP2C19,CYP2G1P,AKR1C4
EIF2 Signaling	2.0893e-08	2.18E-01	PPP1CC,RPL31,HRAS,PPP1CB,KRAS,RPL26,RPS21,EIF2S1,RPS23,RPL10A,RPL7,EIF2C4,RPS27,PPP1CA,EIF2C1,RPL39L,RPS20,NRAS,RPL7A,RPL17,RPL12,RPS19,EIF2C2,RPL23A,RPS27L,RPL9,RPS12,RPL37,FAU,RPS26,RPL39,RPL35A,UBA52,EIF2C3,RPL32,RPL26L1,RPS15A,PIK3CB,RPS25,RPLP1,RPS14
Antigen Presentation Pathway	1.47911e-07	3.72E-01	HLA-DQA1,CIITA,HLA-DRB1 (includes EG:100332219),HLA-DRB3 (includes others),HLA-DPA1,HLA-F,HLA-DQB2,HLA-A,HLA-E,HLA-B,HLA-DOB,HLA-G,HLA-DQA2,HLA-DPB1,HLA-DRB5,HLA-C
Androgen and Estrogen Metabolism	1.62181e-07	3.1E-01	SULF1,CYP11B2,CYP11B1,AKR1C1/AKR1C2,UGT1A6,UGT1A3,UGT2B10,UGT1A4,UGT1A1,UGT1A8 (includes others),UGT1A5,UGT2B4,UGT2A1,CYP2E1,UGT2B7,UGT2A3,UGT2B15,UGT2B17,EHMT1,SULF2,AKR1C4,UGT2B11/UGT2B28
Allograft Rejection Signaling	4.89779e-07	2.88E-01	HLA-DQA1,HLA-DRB1 (includes EG:100332219),HLA-DRB3 (includes others),HLA-DQB1 (includes others),HLA-DPA1,HLA-F,HLA-DQB2,HLA-A,HLA-E,HLA-B,HLA-DOB,HLA-G,HLA-DQA2,HLA-DPB1,HLA-DRB5,HLA-C,GZMB
Breast Cancer Regulation by Stathmin1	5.37032e-07	2.01E-01	PPP1CC,HRAS,PPP1CB,KRAS,TUBB4,TUBB,PPP1R14B,TUBA8,TUBA4B,PPP1R7,TUBA3E,PPM1L,PLCB1,TUBA1C,PPP1CA,GNB1L,PRKCA,TUBB1,PPP1R14C,TUBB3,ARHGEF12,NRAS,TUBB2C,TUBB8,TUBB2A,TUBA4A,GNAI1,ADCY6,PPP1R11,ARHGEF17,TUBA1B,PRKCG,GNAI2,GNAI3,TUBA1A,TUBB6,PPP1R12A,PIK3CB,TUBA3C/TUBA3D,PRKCB
Retinol Metabolism	6.76083e-07	3.85E-01	UGT1A6,UGT1A3,UGT2B10,UGT1A4,UGT1A1,UGT1A8 (includes others),UGT1A5,UGT2B4,UGT2A1,UGT2A3,UGT2B7,UGT2B15,UGT2B17,RDH13,UGT2B11/UGT2B28
Cytotoxic T Lymphocyte-mediated Apoptosis of Target Cells	6.76083e-07	3.27E-01	HLA-DQA1,HLA-DRB1 (includes EG:100332219),HLA-DRB3 (includes others),HLA-DQB1 (includes others),HLA-DPA1,HLA-F,HLA-DQB2,HLA-A,HLA-E,HLA-B,HLA-DOB,HLA-G,HLA-DQA2,HLA-DPB1,HLA-DRB5,HLA-C,GZMB
OX40 Signaling Pathway	3.16228e-06	2.79E-01	HLA-DQA1,HLA-DRB1 (includes EG:100332219),HLA-DRB3 (includes others),HLA-DQB1 (includes others),HLA-DPA1,HLA-F,TRAF2,HLA-DQB2,HLA-A,HLA-E,HLA-B,HLA-DOB,HLA-DQA2,HLA-G,HLA-DPB1,HLA-DRB5,HLA-C
Starch and Sucrose Metabolism	3.80189e-06	2.88E-01	UGT1A6,SI,TYMP,UGT1A3,UGT2B10,UGT1A4,UGT1A1,UGT1A8 (includes others),UGT1A5,UGT2B4,UGT2A1,UGT2A3,UGT2B7,UGT2B15,HLA-B,GBE1,UGT2B17,MGAM,UGT2B11/UGT2B28
14-3-3-mediated Signaling	7.07946e-06	2.26E-01	HRAS,KRAS,TUBB,TUBB4,TUBA4B,TUBA8,TUBA3E,PLCB1,TUBA1C,PRKCA,TUBB1,TUBB3,NRAS,YWHAE,TUBB8,TUBB2C,TUBB2A,TUBA4A,TUBA1B,PRKCG,TRAF2,TUBA1A,TUBB6,PIK3CB,TUBA3C/TUBA3D,PRKCB
Role of PI3K/AKT Signaling in the Pathogenesis of Influenza	1.94984e-05	2.54E-01	IFNA8,IFNW1,GNAI1,IFNA4,IFNA10,IFNA16,IFNA1/IFNA13,IFNA14,GNAI2,IFNA17,GNAI3,IFNA7,IFNA2,IFNA21,PIK3CB,IFNA5,IFNAR1
Cdc42 Signaling	3.01995e-05	1.89E-01	HLA-DQA1,HLA-DRB1 (includes EG:100332219),PPP1CB,HLA-DQB1 (includes others),HLA-DPA1,HLA-F,HLA-DQB2,ACTR3,WASL,HLA-A,HLA-B,EXOC2,HLA-G,HLA-DPB1,HLA-C,VAV2,ACTR2,HLA-DRB3 (includes others),APC,EXOC4,HLA-E,WAS,PPP1R12B,PPP1R12A,HLA-DOB,HLA-DQA2,HLA-DRB5
Autoimmune Thyroid Disease Signaling	5.62341e-05	2.45E-01	HLA-DQA1,HLA-DRB1 (includes EG:100332219),HLA-DQB1 (includes others),HLA-F,HLA-A,HLA-E,TSHR,HLA-B,HLA-DOB,HLA-G,HLA-DRB5,GZMB,HLA-C
Retinoic acid Mediated Apoptosis Signaling	0.000186209	2.46E-01	PARP10,IFNA8,IFNW1,IFNA4,IFNA10,IFNA16,IFNA1/IFNA13,IFNA14,TIPARP,IFNA17,IFNA7,IFNA2,IFNA21,IFNA5,IFNAR1
Role of RIG1-like Receptors in Antiviral Innate Immunity	0.000194984	2.67E-01	IFNA17,TRAF2,IFNA8,IFNA7,IFNA2,IFNA21,IFNA4,IFNA10,IFNA16,IFNA1/IFNA13,IFNA5,IFNA14
Role of Hypercytokinemia/hyperchemokinemia in the Pathogenesis of Influenza	0.000194984	2.93E-01	CCR1,IFNA17,IFNA8,IFNA7,IFNA2,IFNA21,IFNA4,IFNA10,IFNA16,IFNA1/IFNA13,IFNA5,IFNA14
GABA Receptor Signaling	0.000199526	2.77E-01	GABRA5,GPHN,GABRB2,UBD,NSF,GABRG3,GAD2,GABRB3,GAD1,GABRB1,GABRA2,ALDH5A1,GABRA3
Protein Kinase A Signaling	0.000263027	1.5E-01	AKAP12,HIST1H1C,PPP1CC,MYH4,PDE3A,SMAD3,HIST1H1A,H3F3A/H3F3B,PPP1CB,PPP1R14B,PDE4D,AKAP7,HIST2H3C (includes others),H3F3C,PTK2,PHKB,PPP1R7,HLA-B,DCC,PLCB1,CNGB3,PPP1CA,GNB1L,HIST1H1B,PRKCA,PPP1R14C,CNGA2,HIST3H3,HIST1H1E,YWHAE,GNAI1,ADCY6,PPP1R11,CNGA1,PRKCG,GNAI2,GNAI3,AKAP2/PALM2-AKAP2,MYH2,ADD1,PPP1R12A,HIST1H1D,PDE5A,PDE8B,CDC27,PRKCB
Xenobiotic Metabolism Signaling	0.000281838	1.55E-01	FTL,SULT1C4,LIPC,CYP2C9,UGT1A6,ABCC2,ALDH1L1,HRAS,SULT1C2,KRAS,CES1,HS3ST3A1,HS6ST1,UGT1A5,GSTT2/GSTT2B,GSTT1,UGT2B4,UGT2A1,PPM1L,UGT2B17,ALDH5A1,PRKCA,UGT2B11/UGT2B28,CYP2C8,NRAS,UGT1A3,UGT2B10,UGT1A4,UGT1A1,PRKCG,UGT1A8 (includes others),HS3ST3B1,ALDH1L2,UGT2B7,HS3ST2,UGT2B15,PIK3CB,CYP2C19,NDST1,MAP2K5,PRKCB
Synaptic Long Term Depression	0.000288403	1.86E-01	NRAS,GRID2,GNAI1,HRAS,KRAS,PRKG2,CRHR1,PRKCG,GRM7,GNAI2,GNAI3,PRKG1,GNAT1,PLA2G2F,PLA2G2D,GNAT2,PPM1L,GNAO1,JMJD7-PLA2G4B,GUCY1A2,PLCB1,GRM6,PRKCA,PRKCB
Cellular Effects of Sildenafil (Viagra)	0.000371535	1.88E-01	MYH4,CACNG1,MYH6,KCNN3,KCNN2,MYH13,MYH8,PDE3A,ADCY6,PPP1CB,MYH7,PRKG2,MYH7B,PDE4D,KCNN1,PRKG1,MYH2,GUCY1A2,PPP1R12B,MYH3,PLCB1,PPP1R12A,PDE5A,MYH1
Graft-versus-Host Disease Signaling	0.00040738	2.61E-01	HLA-A,HLA-E,HLA-DQA1,HLA-B,HLA-DRB1 (includes EG:100332219),HLA-DOB,HLA-DQB1 (includes others),HLA-G,HLA-DRB5,GZMB,HLA-C,HLA-F
Role of Wnt/GSK-3β Signaling in the Pathogenesis of Influenza	0.000831764	2.08E-01	SIAH1,IFNA8,IFNW1,IFNA4,IFNA10,IFNA16,IFNA1/IFNA13,IFNA14,APC,IFNA17,IFNA7,IFNA2,NCOA4,IFNA21,IFNA5,IFNAR1
Activation of IRF by Cytosolic Pattern Recognition Receptors	0.00239883	2.06E-01	IFNA8,IFNA4,IFNA10,IFNA16,IFNA1/IFNA13,IFNA14,ISG15,IFNA17,IFNA7,IFNA2,IFNA21,IFNA5,IFNAR1
Axonal Guidance Signaling	0.00295121	1.23E-01	HRAS,KRAS,TUBB4,TUBB,ADAM8,PTK2,GNAT1,TUBA4B,TUBA3E,PLCB1,TUBA1C,EPHA7,ACTR2,TUBB3,TUBB8,TUBB2A,TUBA1B,HERC2,EPHA6,SRGAP3,GNAO1,TUBA3C/TUBA3D,PLXNA3,BMP3,ABLIM1,WASL,ACTR3,TUBA8,SRGAP1,GNAT2,DCC,GNB1L,PRKCA,BMP1,TUBB1,ARHGEF12,NRAS,TUBB2C,GNAI1,TUBA4A,EPHA3,PRKCG,GNAI2,GNAI3,TUBA1A,TUBB6,WAS,ADAM10,EPHA5,SEMA4G,PIK3CB,PRKCB
Actin Cytoskeleton Signaling	0.00323594	1.38E-01	MYH4,MYH6,MYH8,HRAS,PPP1CB,KRAS,MYH7B,PTK2,ACTR3,WASL,CYFIP2,NCKAP1,MYH1,VAV2,ACTR2,ARHGEF12,NRAS,TMSB10/TMSB4X,MYH13,WASF1,MYH7,APC,MYH2,CYFIP1,WAS,VAV3,MYH3,PPP1R12B,PPP1R12A,PIK3CB,WASF2
Synaptic Long Term Potentiation	0.00501187	1.73E-01	PPP1CC,PPP1R14C,NRAS,PPP1CB,HRAS,PPP1R11,KRAS,PPP1R14B,GRIN3A,PRKCG,GRM7,PPP1R7,PLCB1,PPP1R12A,GRM6,PPP1CA,PRKCA,PRKCB
NRF2-mediated Oxidative Stress Response	0.00549541	1.44E-01	AKR7A2,AKR7A3,FTL,PRDX1,ABCC2,DNAJC6,HRAS,KRAS,AKR7L,MAFG,GSTT2/GSTT2B,GSTT1,GCLM,PRKCA,DNAJB8,NRAS,MAFK,PRKCG,DNAJC11,PIK3CB,AOX1,SQSTM1,DNAJB6,ABCC4,MAP2K5,PRKCB,FTH1
Role of Cytokines in Mediating Communication between Immune Cells	0.00616595	2.12E-01
Germ Cell-Sertoli Cell Junction Signaling	0.00724436	1.51E-01	TUBB1,TUBB3,NRAS,TUBB2C,TUBB8,TUBB2A,RHOT2,TUBA4A,HRAS,KRAS,TUBB,TUBB4,TUBA1B,PTK2,WASL,TUBA1A,TUBA8,TUBB6,TUBA4B,TUBA3E,FER,PIK3CB,TUBA1C,TUBA3C/TUBA3D
Chemokine Signaling	0.0074131	1.91E-01	NRAS,GNAI1,HRAS,PPP1CB,KRAS,PTK2,GNAI2,GNAI3,PPP1R12B,PPP1R12A,PLCB1,PRKCA,PRKCB
Regulation of eIF4 and p70S6K Signaling	0.00977237	1.38E-01	RPS20,NRAS,RPS19,EIF2C2,HRAS,KRAS,RPS21,RPS27L,EIF2S1,RPS23,RPS12,FAU,RPS27,EIF2C4,RPS26,EIF2C3,PPM1L,RPS15A,PIK3CB,RPS25,EIF2C1,RPS14
Systemic Lupus Erythematosus Signaling	0.0120226	1.28E-01	IFNA8,HNRNPA2B1,HRAS,KRAS,IFNA10,FCGR2B,IFNA14,HLA-F,IFNA17,HLA-A,IFNA7,HLA-B,HLA-G,IFNA5,SNRPF,HLA-C,LSM14B,NRAS,IGKC,IFNA4,IFNA16,IFNA1/IFNA13,SNRNP35,HLA-E,IFNA2,PIK3CB,IFNA21
CCR3 Signaling in Eosinophils	0.0131826	1.51E-01	NRAS,GNAI1,PPP1CB,HRAS,KRAS,PRKCG,GNAI2,GNAI3,PLA2G2D,PLA2G2F,JMJD7-PLA2G4B,PPP1R12B,PLCB1,PPP1R12A,PIK3CB,GNB1L,PRKCA,PRKCB
Crosstalk between Dendritic Cells and Natural Killer Cells	0.0138038	1.65E-01	HLA-DRB1 (includes EG:100332219),HLA-DRB3 (includes others),IFNA1/IFNA13,HLA-F,HLA-A,MICB,HLA-E,HLA-B,IFNA21,TLR3,HLA-G,IFNA5,MICA,HLA-DRB5,HLA-C
Glutamate Metabolism	0.0138038	2.22E-01	GAD2,GLS,GAD1,GLUL,GCLM,GLS2,CCBL1,ALDH5A1
Calcium-induced T Lymphocyte Apoptosis	0.0141254	1.8E-01	HDAC2,MEF2D,HDAC1,HLA-DQA1,HLA-DRB1 (includes EG:100332219),HLA-DOB,HLA-DQB1 (includes others),HLA-DRB5,PRKCA,PRKCG,PRKCB
Granzyme A Signaling	0.0151356	2.94E-01	HIST1H1C,HIST1H1E,HIST1H1A,HIST1H1D,HIST1H1B
Alanine and Aspartate Metabolism	0.0162181	2.16E-01	GAD2,ACY3,DLAT,GAD1,PDHX,DARS,AGXT,ASPA
IL-4 Signaling	0.0165959	1.74E-01	NRAS,HLA-DQA1,RPS6KB2,HLA-DRB1 (includes EG:100332219),HLA-DOB,HRAS,KRAS,PIK3CB,HLA-DQB1 (includes others),JAK2,JAK3,HLA-DRB5
Role of JAK1, JAK2 and TYK2 in Interferon Signaling	0.0177828	2.31E-01	IFNA21,JAK2,IFNAR2,IFNA1/IFNA13,IFNA5,IFNAR1
Dopamine Receptor Signaling	0.0186209	1.69E-01	PPP1CC,PPP1R14C,ADCY6,PPP1CB,PPP1R11,PPP1R14B,SLC6A3,PPP1R7,COMT,PPM1L,PPP1R12A,PPP1CA,CALY
mTOR Signaling	0.0186209	1.35E-01	RHOT2,HRAS,KRAS,RPS21,RPS23,RPS27,PPM1L,GPLD1,RPS6KB2,GNB1L,PRKCA,RPS20,NRAS,RPS19,RPS27L,PRKCG,RPS12,DGKZ,FAU,RPS26,RPS15A,PIK3CB,RPS25,RPS14,PRKCB
C21-Steroid Hormone Metabolism	0.0190546	2.78E-01	CYP11B2,CYP11B1,AKR1C1/AKR1C2,AKR1C3,AKR1C4
N-Glycan Degradation	0.0218776	2.4E-01	MAN1C1,SI,MAN1A1,HEXB,MAN1B1,MAN2A2
CDK5 Signaling	0.0245471	1.57E-01	PPP1CC,PPP1R14C,NRAS,EGR1,ADCY6,PPP1CB,HRAS,PPP1R11,KRAS,PPP1R14B,PPP1R7,PPM1L,PPP1R12A,PPP1CA
Neuroprotective Role of THOP1 in Alzheimer's Disease	0.0251189	1.9E-01	HLA-A,YWHAE,HLA-E,HLA-B,HLA-G,AGT,HLA-C,HLA-F
ERK/MAPK Signaling	0.0269153	1.26E-01	PPP1CC,PPP1CB,HRAS,H3F3A/H3F3B,KRAS,PPP1R14B,HIST2H3C (includes others),H3F3C,PTK2,PLA2G2F,PPP1R7,PPM1L,PPP1CA,PRKCA,PPP1R14C,HIST3H3,NRAS,PPP1R11,PRKCG,PLA2G2D,JMJD7-PLA2G4B,PPP1R12A,HSPB7,PIK3CB,PRKCB
G Beta Gamma Signaling	0.0295121	1.41E-01	NRAS,GNAI1,HRAS,KRAS,PRKCG,GNAI2,GNAI3,GNAT1,GNAT2,GNAO1,GNB1L,DNM2,PRKCB,PRKCA
IL-12 Signaling and Production in Macrophages	0.0295121	1.42E-01	IFNA8,RAB7A,IFNA4,IFNA10,IFNA16,IFNA1/IFNA13,IFNA14,PRKCG,IFNA17,IFNA7,IFNA2,IFNA21,PIK3CB,IFNA5,PRKCA,PRKCB
Interferon Signaling	0.0301995	2.06E-01	OAS1,IFNA21,JAK2,IFNAR2,IFNA1/IFNA13,IFNA5,IFNAR1
IL-15 Production	0.030903	2.07E-01	PTK2,IFNA21,JAK2,JAK3,IFNA1/IFNA13,IFNA5
Type I Diabetes Mellitus Signaling	0.0316228	1.4E-01	HLA-DQA1,HLA-DRB1 (includes EG:100332219),JAK2,HLA-DQB1 (includes others),HLA-F,GAD2,TRAF2,HLA-A,HLA-E,GAD1,HLA-B,HLA-DOB,HLA-G,HLA-DRB5,HLA-C,GZMB
Communication between Innate and Adaptive Immune Cells	0.0331131	1.4E-01	HLA-DRB1 (includes EG:100332219),HLA-DRB3 (includes others),IFNA1/IFNA13,HLA-F,HLA-A,HLA-E,HLA-B,IFNA21,TLR3,HLA-G,IFNA5,HLA-DRB5,HLA-C
Arachidonic Acid Metabolism	0.0331131	1.52E-01	CYP2C8,CYP4A22,CYP2C9,AKR1C3,GSTT1,CYP2A6 (includes others),CYP2C18,PLA2G2D,PLA2G2F,CYP2E1,LTC4S,JMJD7-PLA2G4B,CYP2C19,CYP2G1P,CYP4A11
CREB Signaling in Neurons	0.0338844	1.25E-01	POLR2D,NRAS,GRID2,GRIK3,ADCY6,GNAI1,HRAS,KRAS,PRKCG,GRM7,GNAI2,GNAI3,GNAT1,GNAT2,GNAO1,PLCB1,GRM6,PIK3CB,GRIK2,GNB1L,PRKCA,GRIK1,PRKCB
Ephrin Receptor Signaling	0.0363078	1.19E-01	EPHA7,ACTR2,NRAS,PTPN13,GNAI1,HRAS,KRAS,EPHA3,JAK2,GRIN3A,GNAI2,PTK2,GNAI3,EPHA6,WASL,ACTR3,GNAT1,WAS,GNAT2,GNAO1,ADAM10,EPHA5,GNB1L
Tryptophan Metabolism	0.0371535	1.47E-01	SIAH1,CYP2C8,AADAT,ECHS1,TDO2,CYP2C9,CYP2A6 (includes others),CYP2C18,CYP2E1,AUH,SIAH2,CYP2C19,AOX1,EHMT1,CYP2G1P,CCBL1
LPS/IL-1 Mediated Inhibition of RXR Function	0.0380189	1.24E-01	LIPC,SULT1C4,CYP2C9,ABCC2,ALDH1L1,SULT1C2,HS3ST3A1,HS6ST1,GSTT1,GSTT2/GSTT2B,SLC27A5,CYP2A6 (includes others),CYP4A11,ALDH5A1,CYP2C8,CPT1A,HS3ST3B1,TRAF2,FABP2,ALDH1L2,SREBF1,HS3ST2,CYP2C19,NDST1,ABCC4
Nur77 Signaling in T Lymphocytes	0.0380189	1.58E-01	HDAC2,MEF2D,HDAC1,HLA-DQA1,HLA-DRB1 (includes EG:100332219),HLA-DOB,HLA-DQB1 (includes others),HLA-DRB5,MAP2K5
Hepatic Fibrosis / Hepatic Stellate Cell Activation	0.040738	1.36E-01	MYH4,MYH6,VCAM1,ICAM1,MYH13,MYH8,SMAD3,FLT4,MYH7,IFNAR2,IFNA1/IFNA13,MYH7B,MYH2,CYP2E1,MYH3,IFNAR1,MMP1 (includes EG:300339),MYH1,AGT
B Cell Development	0.042658	2E-01	IGKC,HLA-DQA1,HLA-DRB1 (includes EG:100332219),HLA-DOB,HLA-DQB1 (includes others),HLA-DRB5
D-glutamine and D-glutamate Metabolism	0.0436516	5E-01	GLS,GLS2
Protein Ubiquitination Pathway	0.0467735	1.19E-01	USP18,USP45,HSPA1A/HSPA1B,UBE2L3,DNAJC6,TCEB2,HSPA6,USP54,UBE2F,USP53,HSPA1L,HLA-A,USP47,HLA-B,PARK2,HSPB6,HLA-C,DNAJB8,DNAJB3,HSPA9,HSPA2,DNAJC11,HSPA8,UBD,DNAJC24,UBE2G1,HSPB7,PSMD1,USP37,DNAJB6,USP25,UBE2I
